# Supplementary material for: Reverse PCA, a Systematic Approach for Identifying Genes Important for the Physical Interaction between Protein Pairs
Source: PLoS Genet. 2013 Oct 10;9(10):e1003838. doi: 10.1371/journal.pgen.1003838 (PMC3794912; doi:10.1371/journal.pgen.1003838)
Supplement: Table S3 — CIA2-MET18 screen results including the full data and the calculations used to achieve the final scores. (XLSX) [file pgen.1003838.s006.xlsx]

## Sheet: distribution all screens- YHR
YDR267C	0
YDR339C	0
YJL031C	0
YKL088W	0
YLR440C	0
YNL152W	0
YMR049C	0
YOR206W	0
YDR196C	0
YLR078C	0
YDL132W	0
YHR007C	0
YJR006W	0
YGR158C	0
YER125W	0
YBR080C	0
YLR026C	0
YDR356W	0
YDR145W	0
YDR212W	0
YDR325W	0
YHR164C	0
YPR055W	0.0155317
YMR239C	0.016129
YDR311W	0.0173675
YGR006W	0.0189573
YDR527W	0.0191898
YHR058C	0.0197711
YKR025W	0.0207769
YDR434W	0.0212766
YOL123W	0.0228311
YOR362C	0.0232794
YPL211W	0.0242424
YBR154C	0.0243902
YDL102W	0.0259965
YGL201C	0.0268293
YNL061W	0.0273038
YBR109C	0.0279503
YMR268C	0.0289017
YLR117C	0.0311644
YFL039C	0.03125
YDL097C	0.0320151
YDR166C	0.0328283
YML069W	0.0430556
YBR109C	0.0437158
YDL148C	0.0477327
YHR058C	0.0479452
YGL238W	0.0483871
YPR161C	0.0489914
YPR161C	0.0497076
YPR178W	0.0502392
YOR181W	0.0512129
YPL209C	0.0529801
YLR033W	0.0539906
YPL085W	0.0555841
YJL025W	0.0559306
YBL026W	0.0569307
YJL203W	0.0574887
YBR079C	0.0576271
YCR072C	0.057971
YDL103C	0.0594732
YHR118C	0.0597015
YDR437W	0.0598958
YJR057W	0.0601569
YLR166C	0.0609418
YDL103C	0.0613497
YBR049C	0.0614035
YPR055W	0.0633803
YDL145C	0.0656566
YGL130W	0.0659341
YDR454C	0.0663842
YML065W	0.0675676
YDR238C	0.0675862
YNL262W	0.0677382
YDL030W	0.0683453
YER125W	0.0695489
YMR043W	0.0699588
YDL102W	0.0749656
YLR440C	0.0759659
YNL158W	0.0769231
YGL033W	0.0785908
YDL098C	0.0797941
YLR005W	0.085044
YDR228C	0.0857344
YDL103C	0.0875194
YIL147C	0.0887036
YKL203C	0.089967
YHR196W	0.0905077
YKR081C	0.0911901
YMR208W	0.0916272
YDR449C	0.0918728
YLR175W	0.0919811
YOR056C	0.0948478
YKL019W	0.0960961
YGR047C	0.0962199
YLR277C	0.0990099
YNR011C	0.0997305
YML130C	0.100341
YGL145W	0.101475
YER165W	0.102484
YNR026C	0.102662
YHR052W	0.104121
YGR005C	0.105
YHR065C	0.1067
YJL069C	0.106855
YHR186C	0.108108
YOR249C	0.113287
YDR201W	0.113889
YDR478W	0.11809
YKL114C	0.118467
YLR196W	0.122378
YMR296C	0.124364
YPR107C	0.124679
YMR240C	0.124853
YOR224C	0.125
YOR004W	0.126298
YEL026W	0.126492
YKL104C	0.126679
YPR025C	0.127168
YDL028C	0.128224
YFL002C	0.128686
YGR253C	0.130014
YBL074C	0.131265
YGR278W	0.133056
YAL041W	0.133249
YGR103W	0.134503
YDL132W	0.135048
YPL209C	0.135958
YPR086W	0.136546
YDR404C	0.136986
YLR147C	0.137214
YNL232W	0.138889
YHR166C	0.140182
YNL256W	0.140888
YGR091W	0.141061
YDR113C	0.142132
YKL035W	0.14527
YGR120C	0.145943
YLR182W	0.147368
YJR006W	0.151003
YLR272C	0.151545
YAL043C	0.152273
YNL267W	0.152778
YBR236C	0.152941
YER012W	0.153382
YDL003W	0.153527
YGR091W	0.154068
YOR174W	0.154783
YJR068W	0.156057
YKR022C	0.156542
YBL041W	0.157407
YKL078W	0.157895
YOR181W	0.159788
YDR002W	0.160053
YGR113W	0.161747
YLR132C	0.164103
YNL131W	0.164634
YHR107C	0.164983
YKL006C-A	0.165138
YLR007W	0.165595
YPL124W	0.16565
YOR249C	0.167347
YOL069W	0.16835
YGR140W	0.168591
YML092C	0.170051
YKL033W	0.172872
YPR082C	0.173021
YMR093W	0.174263
YPL084W	0.17619
YDR510W	0.176471
YLR145W	0.177877
YDL193W	0.17801
YFR052W	0.178835
YIL106W	0.181818
YKL052C	0.184258
YMR146C	0.184713
YDR016C	0.184783
YEL019C	0.186667
YPR181C	0.187106
YKL172W	0.188709
YMR298W	0.189112
YNR003C	0.189394
YLR005W	0.190259
YGL111W	0.190476
YLR153C	0.190722
YDR118W	0.19086
YLR197W	0.192593
YDL043C	0.194635
YLL008W	0.197574
YKL012W	0.198198
YLL004W	0.198786
YKL095W	0.2
YGR009C	0.201124
YER008C	0.203205
YGR211W	0.205626
YAL025C	0.206731
YBR237W	0.206897
YHR020W	0.20712
YGL155W	0.207874
YNL061W	0.207908
YFR028C	0.208042
YLR383W	0.209037
YJR017C	0.209106
YDL058W	0.209389
YLR045C	0.209503
YFL039C	0.209995
YIL134C-A	0.214099
YML046W	0.215018
YJR007W	0.215453
YLR002C	0.215947
YHR027C	0.216113
YKL002W	0.216216
YPR175W	0.216715
YBR081C	0.217391
YLR459W	0.217687
YMR218C	0.217877
YBR156C	0.219114
YDR182W	0.219298
YML125C	0.219565
YJL072C	0.220708
YHR036W	0.221014
YBR060C	0.221453
YKL021C	0.221845
YDR236C	0.222798
YHR197W	0.224335
YDR182W	0.224659
YPR137W	0.225118
YPL128C	0.225564
YNR053C	0.225621
YPL007C	0.226648
YLR116W	0.226824
YNL138W	0.228571
YLR268W	0.228668
YOR244W	0.228767
YBL093C	0.2289
YFR028C	0.229691
YNL287W	0.229829
YDR331W	0.230061
YGL137W	0.230924
YAL041W	0.231169
YML023C	0.231405
YPR190C	0.232202
YHR172W	0.232687
YDR498C	0.232955
YIL078W	0.233634
YKL004W	0.233728
YIR008C	0.234025
YKL041W	0.234375
YFR028C	0.235005
YOR329C	0.237053
YLR029C	0.240741
YBL094C	0.241451
YBR088C	0.242009
YDL126C	0.244737
YHR040W	0.244838
YBL040C	0.245791
YBR160W	0.246753
YDL105W	0.248082
YDR424C	0.248175
YGR252W	0.24924
YNR035C	0.250243
YER149C	0.252366
YPR168W	0.252863
YNL102W	0.253697
YOL094C	0.254195
YER022W	0.254717
YBR011C	0.255102
YDR416W	0.255319
YNL182C	0.256098
YJR064W	0.257344
YFL034C-B	0.257381
YNL260C	0.257962
YJL090C	0.258607
YDR361C	0.259328
YBL050W	0.260317
YEL032W	0.260355
YMR211W	0.261728
YJL194W	0.261976
YOL149W	0.262976
YNL075W	0.262979
YIL083C	0.262987
YLR291C	0.263566
YBR160W	0.263852
YML098W	0.263895
YPL063W	0.263941
YGL040C	0.264085
YLR276C	0.264977
YKL021C	0.265487
YPL020C	0.265574
YLR060W	0.266041
YGL130W	0.266362
YDL166C	0.266667
YDR088C	0.266807
YDL208W	0.267123
YOR326W	0.267913
YPR159W	0.267956
YLL011W	0.267983
YFR037C	0.268187
YMR288W	0.269231
YDL008W	0.269718
YOR160W	0.269755
YOL077C	0.270718
YDL028C	0.272112
YDR398W	0.273828
YGR252W	0.274576
YMR112C	0.276
YGR056W	0.276658
YGR092W	0.277202
YPR019W	0.277372
YBR060C	0.277778
YDL064W	0.278162
YJR046W	0.280239
YDR086C	0.280374
YLL036C	0.280816
YJR042W	0.280872
YDR182W	0.281576
YNL273W	0.283582
YJR065C	0.285302
YHR085W	0.28534
YOR122C	0.286647
YIL076W	0.286713
YGR024C	0.287281
YGL061C	0.287554
YLR226W	0.287791
YFR042W	0.287905
YER009W	0.287982
YKL186C	0.288089
YML127W	0.288165
YIL068C	0.29163
YOL144W	0.291765
YFL029C	0.291866
YER133W	0.291966
YDR364C	0.29199
YKL195W	0.292332
YML114C	0.292958
YNL007C	0.294624
YHR190W	0.295238
YKL057C	0.295685
YJL011C	0.295858
YOR326W	0.296678
YGR277C	0.296875
YPR161C	0.299228
YOR139C	0.3
YDR064W	0.300275
YBR257W	0.300699
YJR093C	0.30073
YJR076C	0.302032
YNR026C	0.30272
YKR049C	0.303393
YDR045C	0.303571
YPR085C	0.30479
YOR149C	0.305556
YOR089C	0.305627
YIL143C	0.306298
YCR052W	0.30759
YKR037C	0.307882
YLR298C	0.308004
YGL030W	0.30819
YOR122C	0.308343
YNL197C	0.308691
YMR117C	0.308824
YDR232W	0.308908
YDR208W	0.309606
YOR057W	0.311258
YDL015C	0.311728
YGL044C	0.311994
YGR128C	0.312088
YGR094W	0.313283
YBR070C	0.313291
YGL233W	0.314366
YOR232W	0.314551
YDR240C	0.314607
YNL310C	0.315152
YIL114C	0.316929
YFL034C-B	0.317279
YOR173W	0.317734
YFL017C	0.319167
YER093C	0.319639
YER136W	0.320357
YNL102W	0.320961
YCR035C	0.321127
YOR341W	0.321792
YLL031C	0.322075
YLR298C	0.322357
YFL009W	0.322615
YDL084W	0.323353
YNL272C	0.323589
YOR036W	0.323718
YKL074C	0.323769
YDR246W	0.323843
YOR035C	0.32396
YDL045C	0.323991
YDR437W	0.324128
YHR088W	0.324397
YPL233W	0.325093
YLR009W	0.326667
YDL195W	0.327019
YAL041W	0.327094
YGL019W	0.327197
YNR035C	0.327441
YIL052C	0.327586
YPR161C	0.328713
YLR360W	0.328808
YFL037W	0.329609
YDR531W	0.329949
YMR213W	0.330821
YLR116W	0.330966
YNR017W	0.331536
YOR143C	0.332162
YHR167W	0.332213
YNL220W	0.332237
YDR209C	0.332449
YOR116C	0.33253
YGR092W	0.332923
YBR142W	0.333333
YOL022C	0.333333
YMR260C	0.334337
YGR156W	0.334802
YKL067W	0.334802
YHR036W	0.334828
YBR152W	0.334936
YPR183W	0.33506
YOR141C	0.335247
YDR170C	0.335745
YDR364C	0.33581
YMR168C	0.336188
YGR179C	0.336504
YLR007W	0.336676
YBL105C	0.337748
YKL068W	0.338138
YGR105W	0.338308
YNL193W	0.338355
YGR274C	0.338959
YDR188W	0.339147
YDL126C	0.339652
YDR243C	0.339775
YHR101C	0.339934
YNL179C	0.340211
YOL092W	0.341149
YML105C	0.342045
YIL048W	0.34236
YOL013W-A	0.343079
YOR279C	0.3434
YDR288W	0.34375
YBL023C	0.346098
YGL024W	0.346481
YJL085W	0.346687
YKL196C	0.346705
YLR235C	0.347426
YDL165W	0.347543
YLR186W	0.347561
YPR133C	0.347701
YGL020C	0.348285
YJR072C	0.348393
YDL126C	0.349808
YNL194C	0.349864
YMR255W	0.349926
YLR045C	0.350279
YFL039C	0.350303
YGR260W	0.350374
YGR279C	0.351288
YDR052C	0.351445
YGL021W	0.351562
YFL038C	0.351715
YGL016W	0.353268
YBR253W	0.353333
YLR088W	0.353462
YKL125W	0.353717
YNL216W	0.354527
YLR356W	0.354751
YDL017W	0.355053
YGL017W	0.355413
YEL055C	0.355685
YER094C	0.356546
YDL141W	0.357143
YAL002W	0.357582
YHR161C	0.358017
YJL215C	0.359009
YNL061W	0.359404
YDR460W	0.359474
YLR165C	0.359921
YKL065C	0.360219
YBR102C	0.361154
YMR229C	0.361368
YML077W	0.361575
YNR073C	0.361626
YCL004W	0.361775
YIL004C	0.36208
YMR117C	0.362214
YPL165C	0.362483
YKL089W	0.363049
YDR334W	0.363248
YIR006C	0.363256
YFL034C-B	0.363322
YOL146W	0.363409
YDR238C	0.363526
YLR168C	0.363568
YKL210W	0.363711
YIL109C	0.363834
YGR168C	0.364303
YLR172C	0.364336
YPL055C	0.364366
YGL243W	0.364578
YDR013W	0.364852
YGR261C	0.365132
YBR256C	0.365237
YJL039C	0.365273
YJR113C	0.365497
YAR008W	0.366743
YOR060C	0.366856
YGR022C	0.366938
YDR448W	0.367284
YML049C	0.368307
YHR036W	0.368362
YDR234W	0.368486
YGL022W	0.369124
YLR310C	0.369288
YOR295W	0.369624
YFL039C	0.369663
YDL105W	0.370019
YEL007W	0.37037
YGR156W	0.370877
YJR141W	0.371287
YMR031W-A	0.371542
YLL054C	0.372106
YLR459W	0.372208
YNL247W	0.372247
YGL023C	0.372382
YLR367W	0.373106
YOL032W	0.373223
YDR168W	0.373268
YLR247C	0.373639
YLR152C	0.373752
YLL053C	0.374067
YKL066W	0.37409
YLR363C	0.374131
YIL118W	0.374738
YPL112C	0.375165
YGL011C	0.375328
YLR421C	0.375391
YLL052C	0.375515
YMR023C	0.376109
YBL084C	0.376138
YMR010W	0.376176
YOR244W	0.376289
YAL056W	0.376547
YKL069W	0.376564
YLR404W	0.376586
YGR092W	0.376699
YDR163W	0.377143
YGL113W	0.377676
YBR097W	0.377811
YBR173C	0.37797
YEL034W	0.378254
YCL036W	0.378472
YIL001W	0.378779
YBR254C	0.379747
YDR306C	0.380038
YLR150W	0.380051
YPR145W	0.380577
YGR259C	0.380984
YKL028W	0.381105
YDR054C	0.381154
YML013C-A	0.381503
YIL041W	0.381785
YMR071C	0.381926
YDR299W	0.38193
YGR268C	0.381966
YER157W	0.382217
YGL261C	0.382304
YKL037W	0.382653
YDL217C	0.382766
YJL214W	0.382796
YAL021C	0.383104
YPL204W	0.383191
YBL007C	0.383358
YDR303C	0.383388
YHR079C-B	0.383704
YGL235W	0.383772
YOL089C	0.384298
YGR008C	0.384479
YNL062C	0.385071
YLR154C	0.385205
YGL028C	0.385241
YNL102W	0.385246
YFR050C	0.385257
YLR447C	0.385621
YNL085W	0.385827
YJL216C	0.38604
YDL014W	0.386473
YFL039C	0.386636
YGL244W	0.386916
YMR085W	0.386994
YDR228C	0.38707
YJL207C	0.387354
YKL070W	0.38737
YDL126C	0.387417
YBR004C	0.387553
YNL261W	0.387739
YGL025C	0.388166
YGR263C	0.388459
YIR028W	0.388568
YGL214W	0.388669
YGR232W	0.388889
YOR046C	0.389403
YMR296C	0.389531
YLR430W	0.389771
YOR353C	0.389831
YDR394W	0.390194
YOL152W	0.390617
YIL073C	0.39096
YGR266W	0.391192
YGR099W	0.391225
YDL097C	0.391395
YDR287W	0.391473
YPL131W	0.391732
YLR115W	0.39196
YLR262C	0.392189
YKL033W-A	0.392279
YPL066W	0.392368
YGR275W	0.392405
YOL090W	0.392642
YDR052C	0.39267
YKL212W	0.392857
YKL047W	0.393064
YDL143W	0.393443
YEL056W	0.393509
YDR062W	0.393764
YPL228W	0.39391
YLR164W	0.394278
YGL257C	0.394818
YHR195W	0.39483
YPL076W	0.39503
YNL241C	0.395189
YLR364W	0.395745
YOR361C	0.395792
YGR113W	0.395848
YKR063C	0.396114
YGR078C	0.396252
YCL001W	0.396262
YDR164C	0.396341
YDR379W	0.39693
YAL066W	0.397006
YJL212C	0.397183
YLR181C	0.397603
YLR275W	0.39765
YAL041W	0.397681
YML006C	0.398039
YBR198C	0.398485
YOL033W	0.398496
YOL047C	0.399053
YKL006W	0.399194
YBR060C	0.4
YJR065C	0.4
YDR310C	0.4
YHR019C	0.400697
YEL066W	0.400898
YIL021W	0.400913
YMR067C	0.401022
YLR353W	0.401438
YBR036C	0.401674
YOR233W	0.401747
YLR133W	0.401864
YCRO54C	0.402102
YHR036W	0.402197
YLR195C	0.402202
YDR273W	0.402228
YDL126C	0.402276
YMR277W	0.402381
YLR290C	0.402566
YKR077W	0.403131
yip1-4	0.403226
YLR366W	0.403618
YNL189W	0.403631
YOL088C	0.403641
YKR026C	0.4038
YDR330W	0.403905
YIL150C	0.404054
YNL183C	0.404294
YDR099W	0.404417
YEL057C	0.40473
YMR171C	0.404804
YPL272C	0.405212
YKL071W	0.405281
YLR279W	0.405303
YIL024C	0.405305
YML084W	0.405325
YFL039C	0.405573
YJL210W	0.405738
YOL038W	0.406326
YLR141W	0.406369
YJL218W	0.406791
YMR262W	0.407356
YKR013W	0.407895
YLL042C	0.408042
YLR405W	0.408451
YFR037C	0.408654
YHR088W	0.408696
YBR265W	0.409007
YNL282W	0.409091
YOR209C	0.409168
YOL130W	0.409366
YHR069C	0.409453
YLR271W	0.409514
YNL187W	0.40975
YKR024C	0.409888
YHR036W	0.410175
YOL095C	0.410202
YNL259C	0.410268
YJR145C	0.410412
YKR080W	0.410465
YML037C	0.41067
YDR382W	0.410843
YLR169W	0.410909
YKL029C	0.411188
YLR288C	0.411465
YGR071C	0.41155
YNL181W	0.411602
YLL021W	0.4117
YLR329W	0.411765
YGR189C	0.411814
YPR035W	0.412067
YMR033W	0.412139
YLR187W	0.412556
YFL034C-B	0.412758
YMR086C-A	0.412811
YKL064W	0.412855
YPL149W	0.412856
YJL035C	0.413153
YLR385C	0.41335
YBL084C	0.413474
YGL120C	0.413481
YAL055W	0.413643
YDR010C	0.41391
YLR328W	0.413934
YJL148W	0.414188
YOR140W	0.414236
YFR008W	0.414268
YJL211C	0.414758
YGR074W	0.41496
YFL022C	0.415014
YOL093W	0.415129
YBR173C	0.415274
YFR056C	0.41537
YKR037C	0.415427
YGR072W	0.415781
YOR074C	0.415923
YMR080C	0.415971
YFL039C	0.416045
YLR149C	0.416376
YLR173W	0.416437
YPL067C	0.416802
YFL009W	0.416813
YNL230C	0.417008
YLR365W	0.417104
YDR228C	0.417118
YGR202C	0.417342
YJL208C	0.417808
YFL051C	0.418018
YPL179W	0.418103
YLR268W	0.418262
YAR003W	0.418301
YOR204W	0.418367
YOL151W	0.418797
YER158C	0.418919
YOR242C	0.419048
YFR036W	0.419078
YKL073W	0.419239
YJR076C	0.419355
YPR191W	0.419471
YOL087C	0.419478
YNL196C	0.419521
YKL072W	0.419695
YDR369C	0.419895
YBR060C	0.420063
YLR060W	0.420155
YEL034W	0.42029
YFL039C	0.420339
YPR120C	0.420343
YPR001W	0.420358
YGL026C	0.420884
YGR169C	0.42093
YLR234W	0.420975
YEL034W	0.421053
YMR194W	0.421114
YKL193C	0.421215
YOR059C	0.421326
YDL224C	0.421501
YPR162C	0.42163
YDL147W	0.421648
YDR217C	0.421675
YBR196C	0.421769
YHR166C	0.42236
YPL223C	0.422918
YNL219C	0.422996
YPR150W	0.423163
YLR134W	0.423237
YMR252C	0.423331
YDR247W	0.423503
YPR116W	0.423554
YJL217W	0.423602
YDR044W	0.423818
YKR018C	0.423873
YAL041W	0.424
YLR227C	0.424476
YLR105C	0.424783
YLR403W	0.424806
YCL040W	0.424831
YOR031W	0.424881
YNL078W	0.425104
YGR075C	0.425316
YJL183W	0.425384
YDR179C	0.425553
YOL091W	0.4257
YOR351C	0.425721
YCR017C	0.425837
YLL003W	0.425859
YFL025C	0.42595
YLR459W	0.425971
YDR225W	0.426036
YDR186C	0.426087
YOR148C	0.426187
YBL071C	0.426282
YGR139W	0.42652
YLR151C	0.426623
YMR063W	0.426667
YNL047C	0.426675
YPL194W	0.426698
YGL015C	0.426722
YFR049W	0.426758
YLR119W	0.427177
YMR081C	0.427196
YBR193C	0.427427
YPR176C	0.427489
YNL126W	0.427612
YNL192W	0.427843
yip1-40	0.427933
YBL086C	0.428049
YGR227W	0.428221
YKR020W	0.428274
YNL191W	0.428482
YNL190W	0.428571
YOR201C	0.428866
YKR035C	0.428902
YPR167C	0.428957
YNL218W	0.428977
YPL158C	0.428979
YDL204W	0.429076
YAL004W	0.42915
YLR163C	0.429336
YPL221W	0.429384
YOR248W	0.429389
YDL147W	0.429474
YLR145W	0.42957
YGR256W	0.429607
YPR132W	0.429747
YBR153W	0.429878
YKL026C	0.430245
YMR120C	0.430262
YML083C	0.430488
YNR075W	0.430642
YPL205C	0.430667
YLR402W	0.430789
YLR350W	0.430905
YOR100C	0.431335
YBR177C	0.43135
YPR002W	0.431599
YNL195C	0.431626
YOR223W	0.431818
YOR197W	0.431871
YNL116W	0.432432
YKR047W	0.432515
YIR025W	0.432624
YDR528W	0.432781
YFR012W	0.432918
YPR127W	0.432976
YNL110C	0.433022
YGR221C	0.433054
YBL078C	0.433217
YDL055C	0.433333
YOR333C	0.433333
YBR055C	0.433578
YDR112W	0.43361
YBR289W	0.43362
YJR112W	0.433904
YGR182C	0.434012
YDL164C	0.434146
YLR214W	0.434211
YKR046C	0.434314
YLR284C	0.434783
YAR029W	0.434836
YOR127W	0.435096
YFR054C	0.435175
YLR085C	0.435196
YNR074C	0.435412
YKL063C	0.435572
YOR252W	0.43559
YMR068W	0.43561
YOR087W	0.435618
YBL063W	0.435714
YCL051W	0.435771
YBR213W	0.436019
YIL039W	0.436069
YPR146C	0.436073
YKR054C	0.436261
YOR132W	0.436345
YLR354C	0.436578
YPR173C	0.436718
YER133W	0.436863
YKL042W	0.437092
YKL043W	0.437113
YBL001C	0.437175
YGR269W	0.437364
YMR086W	0.43757
YGL260W	0.437577
YPL080C	0.437628
YIL036W	0.437856
YOR171C	0.437939
YLR171W	0.438027
YML058W	0.438056
YOR163W	0.438144
YIR033W	0.438144
YPR006C	0.438159
YDR194C	0.438163
YGL224C	0.438251
YDR293C	0.438398
YKL193C	0.438434
YFL048C	0.438462
YGL010W	0.438576
YGL108C	0.438668
YDR062W	0.438776
YGR046W	0.438914
YAL062W	0.439009
YIL067C	0.43911
YLR022C	0.43913
YAL051W	0.439359
YDL172C	0.439425
YJR018W	0.439628
YFL039C	0.439881
YDR203W	0.439901
YFL034C-B	0.439934
YLR422W	0.440171
YGR068C	0.440252
YNL206C	0.44026
YBR131W	0.440267
YFL008W	0.440299
YBR029C	0.440311
YOR202W	0.440315
YNR070W	0.440367
YNL233W	0.440536
YHR097C	0.440609
YKL096C-B	0.440736
YGL254W	0.440904
YOR126C	0.440907
YPR161C	0.44115
YOR216C	0.441214
YOR018W	0.441246
YOR007C	0.441411
YHL047C	0.44148
YNL234W	0.441489
YDR191W	0.441501
YPL010W	0.441525
YOR288C	0.441592
YFR043C	0.441704
YLR305C	0.441736
YCL016C	0.442013
YOR230W	0.442043
YFL046W	0.442169
YPL222W	0.442231
YBR109C	0.442353
YNL032W	0.442817
YOR286W	0.442953
YLR217W	0.443146
YHR050W	0.443429
YDR091C	0.443431
YLR327C	0.44358
YGL057C	0.443609
YKL148C	0.443609
YIL057C	0.443694
YOR149C	0.443716
YDR210W	0.443773
YKL213C	0.44403
YMR210W	0.444033
YLR251W	0.444089
YDR525W	0.444194
YDR214W	0.444229
YGR118W	0.444367
YEL013W	0.444444
YOR382W	0.444676
YFR053C	0.444744
YDR088C	0.44497
YOR294W	0.445131
YKL124W	0.445145
YPL077C	0.445269
YMR145C	0.44533
YIR020C	0.445368
YMR087W	0.445443
YKL177W	0.445808
YGL060W	0.446075
YKL056C	0.44621
YHR189W	0.44632
YOR228C	0.446363
YDR378C	0.446429
YAL059W	0.446568
YAL036C	0.446577
YMR190C	0.44665
YHR176W	0.446662
YOR350C	0.446674
YPR195C	0.446735
YGL229C	0.446978
YPL052W	0.447002
YOR136W	0.447133
YEL054C	0.447137
YHR049C-A	0.447147
YLL005C	0.447179
YIL014W	0.447212
YML019W	0.447427
YOR111W	0.447681
YHR162W	0.447689
YPL100W	0.447876
YCR006C	0.447884
YJR117W	0.44797
YOR072W	0.448161
YKL151C	0.448327
YKL174C	0.448537
YLR337C	0.448563
YML003W	0.448571
YLR270W	0.448598
YOR189W	0.448622
YLR266C	0.448635
YDR380W	0.448733
YDR223W	0.448747
YNL164C	0.448847
YLR342W	0.448905
YPL235W	0.449239
YER187W	0.449275
YOR038C	0.449335
YOL098C	0.449495
YMR061W	0.449519
YLR103C	0.449619
YOR137C	0.449789
YGR039W	0.449905
YMR090W	0.45
YOR099W	0.450164
YKL008C	0.450213
YDR311W	0.450326
YKL013C	0.45045
YFR023W	0.450461
YNR048W	0.450462
YPL068C	0.450503
YER080W	0.45054
YJL092W	0.450549
YOR310C	0.450602
YKL204W	0.450704
YOL151W	0.450732
YKL024C	0.450825
YLR210W	0.450961
YKR051W	0.451005
YIL104C	0.451134
YOL101C	0.451259
YHR036W	0.451323
YDR179W-A	0.451376
YBR189W	0.451456
YDR368W	0.451517
YNL203C	0.451539
YAL001C	0.451546
YPL028W	0.451588
YGR145W	0.451777
YOR107W	0.451866
YBL068W	0.451887
YDR313C	0.452153
YGL079W	0.45224
YFR009W	0.452354
YBL064C	0.452416
YGL198W	0.452436
YGR016W	0.452489
YIR018W	0.452586
YJL135W	0.452632
YKL003C	0.452648
YKR072C	0.452659
YOL019W	0.452695
YPL264C	0.452736
YNL165W	0.452906
YDL057W	0.453065
YOL006C	0.453193
YKL105C	0.453255
YLL055W	0.453318
YML064C	0.453324
YDR272W	0.453344
YPR154W	0.453409
YDR158W	0.453475
YLR319C	0.45354
YKR092C	0.453696
YGL116W	0.453731
YMR261C	0.453799
YGL096W	0.45384
YPL151C	0.454015
YML080W	0.454042
YPR125W	0.454106
YGL226C-A	0.454333
YKL163W	0.454429
YKL010C	0.454432
YLR186W	0.454545
YGR234W	0.45469
YDR062W	0.454809
YPL018W	0.454852
YLR253W	0.454922
YMR075C-A	0.454955
YPR148C	0.45505
YMR075W	0.455145
YGL212W	0.455235
YNL277W	0.455457
YEL014C	0.455476
YPL206C	0.455527
YKL020C	0.455598
YKL185W	0.455672
YOR118W	0.455758
YOR231W	0.455761
YPL087W	0.455866
YOR121C	0.455927
YMR013C	0.456059
YOR073W	0.456067
YMR065W	0.456081
YMR074C	0.456089
YBL088C	0.456368
YLR120C	0.456497
YPL057C	0.456616
YPL019C	0.456701
YLL040C	0.456714
YGL077C	0.456938
YGL027C	0.456993
YLL050C	0.456999
YML055W	0.457061
YBR121C	0.457306
YPL241C	0.457325
YOR129C	0.457404
YLR426W	0.457409
YJL017W	0.457424
YGL022W	0.457454
YGL093W	0.457463
YOR349W	0.457594
YLR129W	0.457698
YGL078C	0.457849
YKL045W	0.457921
YIL022W	0.457944
YKL147C	0.458094
YLR034C	0.458207
YOR238W	0.458266
YDR175C	0.458333
YKL132C	0.458333
YOR259C	0.458421
YGR051C	0.458427
YFR021W	0.458476
YBL008W	0.458488
YIL045W	0.458493
YGL245W	0.45852
YKL183W	0.458603
YKL009W	0.458609
YGR270W	0.458629
YEL065W	0.458669
YLR269C	0.458741
YFR031C-A	0.458774
YOR245C	0.458809
YCR094W	0.458824
YLR351C	0.458947
YAL020C	0.458952
YMR265C	0.459135
YDR171W	0.459148
YFR022W	0.459218
YPL032C	0.45925
YJL157C	0.459288
YNL099C	0.459338
YGR153W	0.459621
YEL055C	0.459711
YOR115C	0.459756
YBL075C	0.459807
YHR030C	0.459907
YBL085W	0.459934
YEL068C	0.460041
YBL076C	0.460055
YFL032W	0.460064
YDL081C	0.460072
YGR018C	0.460154
YPL039W	0.460215
YIL112W	0.460276
YDR189W	0.460276
YGR017W	0.460358
YPR108W	0.460692
YNL201C	0.460699
YNL322C	0.460762
YIL026C	0.460948
YCR002C	0.460951
YPR197C	0.460986
YPR194C	0.461032
YOR263C	0.461051
YGL253W	0.461146
YIL028W	0.461207
YJL146W	0.46124
YKL140W	0.461255
YDR126W	0.461298
YDR524C	0.461449
YMR251W-A	0.461479
YKR062W	0.461538
YIL044C	0.461538
YNL118C	0.461616
YOR219C	0.461627
YNL217W	0.461923
YBL015W	0.461924
YBL035C	0.461941
YIR020W-B	0.461969
YLR414C	0.461975
YHL034C	0.462021
YMR159C	0.462083
YJR080C	0.462094
YPR021C	0.462106
YLR045C	0.462244
YDR414C	0.462274
YKL126W	0.462312
YGR290W	0.462317
YKL139W	0.462329
YFL028C	0.462887
YLR262C-A	0.463075
YKR065C	0.463087
YNL079C	0.46317
YLR255C	0.463198
YOR156C	0.463243
YKL018W	0.463249
YMR264W	0.463289
YOR213C	0.463354
YIL037C	0.463362
YOR368W	0.463384
YJR100C	0.463384
YER051W	0.463395
YHL003C	0.463457
YKR048C	0.463499
YOR380W	0.463524
YPR128C	0.463615
YOR175C	0.463629
YKL107W	0.463659
YNL276C	0.463666
YDR371W	0.463891
YIL012W	0.463964
YDR213W	0.464029
YDR539W	0.464045
YCR105W	0.464088
YBR214W	0.464109
YDR261C	0.464158
YKR067W	0.464194
YGR230W	0.464246
YLR071C	0.464413
YKL048C	0.464489
YOL106W	0.464489
YKR066C	0.464516
YPL030W	0.464586
YOR220W	0.464589
YIL113W	0.464635
YLR340W	0.46472
YOR247W	0.464824
YPL070W	0.46488
YNL235C	0.464888
YMR241W	0.464904
YMR318C	0.465021
YBL037W	0.465071
YGL001C	0.465116
YOR284W	0.465136
YPR158W	0.465197
YPL228W	0.465333
YDR156W	0.4654
YFR020W	0.465538
YGL039W	0.465574
YKL055C	0.465591
YDR219C	0.46568
YIL096C	0.465845
YPR188C	0.466006
YLR136C	0.466083
YGL210W	0.466149
YCL026C	0.466407
YBL039C	0.466454
YPR109W	0.46651
YOR229W	0.46652
YBL079W	0.466715
YDR241W	0.466737
YKR041W	0.466738
YGL114W	0.466887
YKR031C	0.467197
YBR123C	0.467226
YPL053C	0.467234
YFL055W	0.467254
YER039C-A	0.467259
YDR165W	0.46729
YOR006C	0.467414
YDR183W	0.467419
YNL208W	0.467475
YKL053W	0.4675
YOR255W	0.467543
YMR082C	0.467573
YKL207W	0.467742
YPR141C	0.467826
YOL017W	0.467905
YKR021W	0.467911
YGL005C	0.467919
YIR044C	0.467949
YER178W	0.467956
YLR320W	0.467967
YGR025W	0.467974
YIL010W	0.468037
YDL085W	0.468056
YNL082W	0.468057
YGR224W	0.46806
YJL170C	0.46816
YDR443C	0.468182
YBR001C	0.468203
YBL056W	0.468208
YGR125W	0.46828
YDR081C	0.46832
YLR324W	0.46832
YGR233C	0.468341
YNL202W	0.468373
YLR292C	0.468531
YFR015C	0.46861
YOR214C	0.468647
YIL050W	0.46875
YGR249W	0.468817
YKR032W	0.468856
YJL197W	0.46911
YFR057W	0.469166
YLR281C	0.46926
YIR042C	0.469361
YHR113W	0.469424
YDL086W	0.469446
YKL093W	0.469505
YPR152C	0.469522
YOL069W	0.469565
YKR016W	0.469649
YHR163W	0.469697
YGR240C	0.469828
YMR036C	0.469892
YKL017C	0.469952
YKL027W	0.469952
YLR326W	0.469977
YBL083C	0.47
YGR044C	0.470046
YFL047W	0.470064
YLR265C	0.470064
YFL034C-B	0.47012
YDR291W	0.470175
YHR184W	0.470307
YGL126W	0.47032
YGR077C	0.47035
YMR253C	0.470353
YDR318W	0.470452
YBL089W	0.470506
YGR140W	0.470588
YJL093C	0.470588
YAL024C	0.47069
YPR126C	0.470738
YDL088C	0.470842
YMR092C	0.470868
YJL209W	0.471042
YBR108W	0.471121
YLR381W	0.471198
YFR032C	0.471223
YBR247C	0.471343
YJL155C	0.47136
YNL242W	0.471467
YBL011W	0.471478
YGL053W	0.471483
YJR124C	0.471528
YIL017C	0.471545
YNL200C	0.471584
YGR011W	0.471605
YDL100C	0.471655
YIL023C	0.471678
YLR057W	0.471716
YER097W	0.471853
YLR177W	0.471947
YGR245C	0.472078
YDR157W	0.472103
YMR168C	0.472119
YLR144C	0.472263
YCR053W	0.472299
YKL158W	0.472368
YIL060W	0.472379
YPR011C	0.472401
YCL039W	0.472404
YLR222C	0.472452
YOR226C	0.472452
YGL043W	0.472488
YKL007W	0.472574
YPL021W	0.472707
YAL053W	0.472774
YOR222W	0.472789
YNL089C	0.472792
YDR312W	0.47284
YLR348C	0.472859
YML034W	0.472876
YBL105C	0.472928
YLL045C	0.472946
YLR349W	0.472956
YOR161C	0.473032
YLR239C	0.47314
YPL060W	0.473161
YBL105C	0.473177
YLL041C	0.473288
YEL041W	0.473399
YKL206C	0.47343
YKL001C	0.473451
YKL157W	0.473548
YGR102C	0.473577
YOR186W	0.473684
YOR260W	0.473756
YNL266W	0.473758
YLR022C	0.473799
YLR331C	0.473876
YGL231C	0.473939
YGR012W	0.473952
YGL006W	0.473976
YGL073W	0.474004
YER066C-A	0.474081
YOR196C	0.474093
YGL034C	0.474157
YKR070W	0.474168
YIL072W	0.474268
YBR055C	0.474282
YKR035W-A	0.474308
YIL002C	0.474412
YKR015C	0.474432
YBL051C	0.474522
YOR240W	0.474576
YFL054C	0.474708
YOR104W	0.474713
YAL030W	0.474783
YMR316C-B	0.474815
YDR279W	0.474828
YCR092C	0.475
YKL144C	0.475036
YLR206W	0.475124
YJL158C	0.475138
YMR226C	0.475207
YGR010W	0.475207
YLR143W	0.475248
YFL030W	0.475546
YKL161C	0.475664
YDR192C	0.475682
YFR035C	0.475728
YGL237C	0.475741
YGR067C	0.475776
YOL034W	0.475882
YPL088W	0.475936
YGL050W	0.475949
YLR242C	0.476033
YJL168C	0.476079
YLR012C	0.47619
YDR161W	0.47619
YKL023W	0.47619
YCR003W	0.476231
YDR265W	0.476329
YPR160W	0.476334
YCL002C	0.47641
YKL090W	0.476415
YHL041W	0.476534
YOL012C	0.476562
YLL012W	0.476654
YCL056C	0.47671
YGR043C	0.476731
YDR320C	0.476754
YBR226C	0.476758
YGR236C	0.476798
YLR267W	0.476836
YCR106W	0.476839
YGL199C	0.476898
YFR010W	0.476998
YGL071W	0.477049
YFL053W	0.477189
YGR244C	0.477193
YLR170C	0.477273
YCR019W	0.477298
YIL025C	0.477435
YDR068W	0.477437
YLR131C	0.47746
YKL034W	0.47749
YNL167C	0.477555
YBL082C	0.477632
YHR182W	0.477661
YOR105W	0.4777
YKR055W	0.477768
YLR304C	0.477858
YFR055W	0.477966
YIL035C	0.477987
YKL128C	0.478028
YHR013C	0.478032
YKL084W	0.478261
YOR270C	0.478324
YPR147C	0.478395
YJR044C	0.478398
YKL085W	0.478571
YJL164C	0.478587
YGR288W	0.478643
YGL175C	0.478654
YIR038C	0.478662
YKL162C	0.478685
YDR154C	0.478735
YDR535C	0.47875
YLR252W	0.47889
YAL058W	0.478918
YLR390W	0.478923
YOR120W	0.478923
YDR184C	0.478969
YPR163C	0.478974
YOR064C	0.479021
YHR059W	0.479021
YOL080C	0.47906
YIL089W	0.479079
YOR272W	0.47909
YPL045W	0.479109
YKR099C-A	0.479193
YLL051C	0.479259
YAL061W	0.479298
YPR153W	0.479349
YKR061W	0.479616
YNL130C	0.479701
YIR039C	0.479769
YNL108C	0.479821
YCR101C	0.47983
YGR258C	0.479846
YPL074W	0.479857
YOL099C	0.479941
YNL155W	0.48
YHL045W	0.480114
YBL060W	0.48014
YLR199C	0.480255
YKR044W	0.480255
YLR241W	0.480269
YGL090W	0.480372
YOR325W	0.480392
YML035C	0.480403
YKL127W	0.480432
YBR121C	0.480461
YOL110W	0.480491
YKL154W	0.480563
YNL231C	0.480669
YGR096W	0.480678
YNL212W	0.480696
YOR253W	0.480738
YFL021W	0.480793
YOL081W	0.480823
YAL065C	0.48083
YOR138C	0.480859
YKL164C	0.480892
YMR316C-A	0.48103
YAL005C	0.481069
YDR370C	0.481105
YDR256C	0.481211
YNL214W	0.481221
YKL117W	0.481271
YLR287-A	0.481276
YKL040C	0.481278
YOR164C	0.481308
YGL221C	0.481338
YDR083W	0.481397
YFL011W	0.4814
YKL086W	0.481657
YLR282C	0.481663
YLR313C	0.481761
YER074W	0.481768
YER176W	0.481779
YOR211C	0.481818
YAL015C	0.481836
YKL050C	0.481928
YDL183C	0.482019
YGR183C	0.482032
YCL047C	0.482068
YGL085W	0.482103
YGL036W	0.482122
YJL185C	0.482143
YLR280C	0.482197
YKL106W	0.482204
YOR227W	0.482209
YPR023C	0.482262
YJL016W	0.482263
YOR348C	0.482286
YJL162C	0.482387
YFR048W	0.482405
YLR135W	0.482537
YBL021C	0.482609
YKL075C	0.482613
YHR034C	0.482615
YIR010W	0.482657
YOR103C	0.482659
YGR049W	0.482679
YMR078C	0.482686
YFR007W	0.48272
YPL078C	0.482726
YGR206W	0.482759
YHR078W	0.482792
YBR150C	0.482881
YGL132W	0.482935
YDR363W-A	0.482944
YMR254C	0.483118
YOR264W	0.483126
YER013W	0.483134
YLR205C	0.483237
YKR064W	0.483296
YGL258W	0.483461
YJL074C	0.483516
YGL041C	0.483548
YJL186W	0.483586
YGR003W	0.483616
YOR019W	0.483633
YKL179C	0.48369
YLR225C	0.483726
YDR204W	0.483766
YLR089C	0.483796
YLR278C	0.483796
YFL034C-A	0.483914
YDR541C	0.483936
YJL144W	0.483982
YNL168C	0.483996
YDR393W	0.48405
YJR052W	0.484103
YGL083W	0.484117
YIL013C	0.484188
YDR150W	0.484225
YLR400W	0.484234
YJL167W	0.484277
YKL142W	0.48429
YLR273C	0.484314
YJL199C	0.484337
YNL324W	0.484348
YFR047C	0.484354
YLR318W	0.484375
YGR228W	0.484396
YFL041W	0.484511
YBL106C	0.484547
YLR015W	0.484558
YJL169W	0.484581
YKR030W	0.484649
YFL050C	0.484655
YBL048W	0.484737
YLR118C	0.484749
YGR066C	0.484914
YLL035W	0.484919
YCL027W	0.484966
YDR199W	0.484983
YLR408C	0.484994
YKR094C	0.485007
YLR212C	0.485009
YOR097C	0.485092
YPR140W	0.485137
YLR258W	0.485227
YDR250C	0.485227
YJR135C	0.485246
YDL171C	0.485304
YPR005C	0.485437
YPR200C	0.485448
YOL016C	0.485477
YBL054W	0.485526
YOR043W	0.485549
YGL094C	0.485561
YFL049W	0.485588
YDR237W	0.485602
YGR109C	0.485629
YDR218C	0.48568
YDR152W	0.485683
YBL107C	0.485786
YDR297W	0.485915
YMR297W	0.485923
YLR207W	0.485924
YLR380W	0.485948
YOR178C	0.485981
YNR072W	0.486002
YDR348C	0.486022
YIR019C	0.486079
YNL176C	0.486083
YDR050C	0.486111
YKL025C	0.486127
YKL176C	0.486131
YNL041C	0.486137
YBR110W	0.486244
YBL061C	0.486287
YPR156C	0.486333
YDR333C	0.486391
YNL056W	0.486391
YCR098C	0.486395
YER175C	0.486412
YOR208W	0.486422
YKL205W	0.486423
YLR189C	0.486455
YJR092W	0.486512
YDL105W	0.486553
YMR258C	0.48661
YJR030C	0.486653
YKL038W	0.486737
YKR050W	0.486766
YKR043C	0.486824
YKL146W	0.486891
YDR442W	0.486895
YDR193W	0.487013
YOR215C	0.487028
YFR036W	0.487102
YOR133W	0.487109
YFL043C	0.487304
YML005W	0.487342
YIL055C	0.487395
YCR095C	0.487425
YGL035C	0.487485
YKR014C	0.487514
YLR236C	0.487633
YGR045C	0.487654
YGL249W	0.487678
YPL269W	0.487727
YLL010C	0.487751
YKR069W	0.487776
YFR038W	0.487805
YDR430C	0.487854
YGR084C	0.487903
YDR431W	0.487959
YJL085W	0.487962
YGR154C	0.487992
YBL069W	0.488038
YFR017C	0.488064
YLR178C	0.48808
YEL042W	0.488157
YBL010C	0.48818
YPL258C	0.488209
YJL171C	0.488298
YOL020W	0.488372
YKL079W	0.488372
YOR191W	0.488392
YBL016W	0.488415
YKL167C	0.488625
YPL076W	0.488714
YNL238W	0.488854
YDR074W	0.488934
YML030W	0.489005
YDL173W	0.489035
YLR180W	0.489068
YOL109W	0.489101
YLR285W	0.489154
YKL113C	0.489164
YPL040C	0.489172
YNL333W	0.489173
YDR235W	0.489209
YGR035C	0.489217
YAL044W-A	0.489219
YLR203C	0.489226
YLR440C	0.489231
YNL250W	0.489247
YJR119C	0.489292
YGL051W	0.489335
YDR228C	0.489344
YGR243W	0.489461
YLR011W	0.489546
YPR030W	0.489548
YOR028C	0.489642
YNL157W	0.489664
YGR019W	0.48984
YGL086W	0.489893
YIL015W	0.489904
YKL215C	0.489908
YPL025C	0.489919
YNL223W	0.490031
YJL151C	0.490105
YBR258C	0.490173
YGL082W	0.490278
YER176W	0.490291
YPL089C	0.490323
YAL038W	0.490335
YKL129C	0.490405
YJL145W	0.490446
YKL092C	0.490466
YBR222C	0.490482
YKL121W	0.490504
YJR116W	0.490511
YLL043W	0.490542
YDR282C	0.490544
YLR220W	0.490544
YLR337C	0.490566
YEL064C	0.49067
YJL150W	0.490702
YLR424W	0.490728
YFR041C	0.490865
YBL036C	0.490891
YBR039W	0.490937
YOR246C	0.491018
YLR263W	0.491049
YJR010C-A	0.491091
YKL046C	0.491111
YPL255W	0.491131
YCR091W	0.491139
YDR151C	0.491145
YGR023W	0.491156
YOR280C	0.491228
YDR259C	0.491329
YLR179C	0.491379
YNL184C	0.491394
YLL056C	0.491505
YIR036C	0.491614
YDR216W	0.491614
YDR309C	0.491699
YPR138C	0.491699
YER052C	0.491785
YFR006W	0.491803
YDL089W	0.491821
YPL072W	0.491897
YLR287C	0.491898
YPL047W	0.491979
YCR002C	0.492063
YGL236C	0.492063
YBR085C-A	0.492063
YGL230C	0.492159
YGR242W	0.49217
YIL109C	0.492201
YLR309C	0.492215
YBR167C	0.492216
YMR259C	0.492219
YLR335W	0.492288
YGR031W	0.492503
YHL005C	0.492641
YGL089C	0.492688
YFR014C	0.492711
YFR046C	0.492754
YOR114W	0.492788
YOR277C	0.492813
YPR149W	0.492896
YLR330W	0.492941
YFL027C	0.492991
YDR162C	0.493023
YPR121W	0.493029
YDR329C	0.493036
YPR111W	0.493056
YIL027C	0.493064
YGR113W	0.493101
YPR123C	0.493151
YLR375W	0.493166
YGL098W	0.49317
YLR312C	0.493182
YBL066C	0.493201
YDR336W	0.493269
YNL339C	0.493396
YGR129W	0.49345
YPL058C	0.49348
YKR071C	0.493506
YGL049C	0.493506
YLR407W	0.493506
YDR294C	0.493537
YPR189W	0.493597
YMR238W	0.493614
YOR188W	0.493631
YHR158C	0.493671
YPL029W	0.493694
YLR392C	0.4937
YBL017C	0.493703
YGL195W	0.493737
YLL047W	0.493755
YGL197W	0.493756
YDR458C	0.493785
YBR105C	0.493797
YFL034W	0.493827
YJL198W	0.493896
YPL073C	0.493908
YFL020C	0.493943
YML089C	0.493952
YDR509W	0.494002
YOR333C	0.494048
YKR058W	0.494076
YKL173W	0.494178
YAL029C	0.494273
YKL101W	0.494331
YGR052W	0.494336
YAR043C	0.494382
YKR012C	0.494382
YDR257C	0.49445
YLR257W	0.494465
YDR148C	0.49453
YER065C	0.494572
YNL156C	0.494624
YBR014C	0.494643
YLR332W	0.494781
YJR107W	0.494957
YJL132W	0.494983
YLR092W	0.494994
YOL104C	0.495
YGR205W	0.495006
YDR180w	0.495166
YKL061W	0.495177
YPR115W	0.495308
YBR154C	0.495373
YDR155C	0.495403
YGL217C	0.495425
YFR024C-A	0.495486
YJR026W	0.495556
YLR213C	0.495614
YPL038W	0.495652
YOL144W	0.495828
YML115C	0.49583
YLR457C	0.495843
YKL166C	0.495848
YOR044W	0.495876
YFL044C	0.495887
YNL211C	0.495906
YLR451W	0.496
YNL207W	0.496052
YIL074C	0.496133
YDR251W	0.496154
YCL059C	0.496192
YIL070C	0.496287
YJL206C-A	0.496429
YGL131C	0.496736
YDR270W	0.496756
YOR371C	0.496774
YLR377C	0.496855
YOR123C	0.496871
YER186C	0.4969
YDR266C	0.49692
YKR011C	0.49692
YPL240C	0.496991
YIR035C	0.497034
YHR070W	0.497059
YAR042W	0.497082
YDR084C	0.49711
YKL059C	0.497135
YLR238W	0.497182
YMR317W	0.497198
YPL141C	0.497238
YGR140W	0.49726
YBL024W	0.497312
YIR023W	0.497354
YKL156W	0.497468
YMR314W	0.497512
YOR333C	0.497547
YKL159C	0.49763
YIL087C	0.497636
YDR252W	0.497669
YPL137C	0.497674
YDL184C	0.497696
YDR178W	0.497712
YOL048C	0.497727
YFR024C	0.4978
YOR166C	0.497826
YBR240C	0.49784
YCL061C	0.497859
YOR294W	0.497896
YJR112W	0.497937
YKL197C	0.498024
YOL060C	0.498028
YMR035W	0.498029
YJL097W	0.49816
YNL125C	0.498171
YGR021W	0.498186
YGR225W	0.498191
YKL081W	0.498208
YIR021W	0.498246
YMR069W	0.498294
YIL029C	0.498328
YKL091C	0.49835
YJR084W	0.498371
YLR042C	0.498375
YJL038C	0.498449
YPR133W-A	0.498462
YMR316W	0.498466
YJL166W	0.498494
YDR198C	0.498615
YBR166C	0.498623
YHR150W	0.498635
YLR142W	0.49865
YLR185W	0.498668
YBL057C	0.498721
YBL052C	0.498734
YOR193W	0.498762
YDL240W	0.498807
YDR277C	0.498815
YOR076C	0.498818
YDR206W	0.498829
YDR479C	0.498845
YBL046W	0.498879
YBR173C	0.498881
YIR027C	0.498932
YIL059C	0.499027
YBR261C	0.49906
YPL013C	0.499102
YGR231C	0.499218
YOL100W	0.499218
YMR073C	0.499305
YGR058W	0.499345
YPR018W	0.499345
YDR185C	0.499351
YFL040W	0.499358
YJL187C	0.499414
YLR232W	0.499421
YOR360C	0.49945
YIL042C	0.49945
YML057W	0.499458
YML082W	0.499461
YDR411C	0.49948
YJL161W	0.499509
YOR283W	0.499514
YER144C	0.499579
YDR246W-A	0.499688
YNR038W	0.5
[truncated: 3,673 more rows]

## Sheet: TS1 final
ORF	score	sd
YGL142C	0.0134362	0.10102		TS1 final - Temperaure Sensitive collection No1 (Ben-Aroya S. et al., 2008) - final scores + standard deviations
YMR211W	0.213401	0.0350423		TS2 final - Temperaure Sensitive collection No2 (Li Z. et al.,2011) - final scores + standard deviations
YOR004W	0.325742	0.0662303		DMA final - Deletion Mutation Array (Giaever G. et al., 2002) - final scores + standard deviations
YMR043W	0.14345	0.0282362		TS1 - Temperaure Sensitive collection No1 - raw data + normalization
YDR489W	0.0371312	0.0772771		TS2 - Temperaure Sensitive collection No2 - raw data + normalization
YHR196W	0.234887	0.0398317		DMA before normalization - Deletion Mutation Array - raw data + unnormalized scores
YMR298W	0.56953	0.102011		DMAplate1-4 - normalization of the DMA collection data for each of the 4 collection plates and the distribution of the normalized score (ratio) values + standard deviations
YFL002C	0.367611	0.0530529		TS1 distribution - The normalized data of the TS1 collection and the distribution of the normalized score (ratio) values
YHR197W	0.332029	0.0666312		TS2 distribution - The normalized data of the TS2 collection and the distribution of the normalized score (ratio) values
YLR007W	0.201016	0.0609552		Final distribution
YBR079C	0.290213	0.0577892
YHR118C	0.195967	0.0940506
YBR070C	0.117003	0.11939
YHR036W	0.371545	0.0838285
YBR049C	0.118534	0.0589348
YGR005C	0.263452	0.0555629
YBR011C	0.352569	0.0586265
YER094C	0.0919305	0.0274329
YBR029C	0.23346	0.0216383
YFR050C	0.153012	0.118838
YBL041W	0.183305	0.0229695
YKR063C	0.173013	0.0539695
YDR339C	0.329237	0.0634319
YPL063W	0.359481	0.0295199
YIL078W	0.3369	0.0759538
YDL166C	0.0346928	0.122352
YNL158W	0.526741	0.0298341
YCR052W	0.382524	0.033281
YLR222C	0.604699	0.0333961
YKL078W	0.313084	0.0112752
YOR261C	0.419325	0.0178422
YPR137W	0.275674	0.0201435
YGL245W	0.433967	0.0175704
YPR161C	0.328641	0.0174553
YLR277C	0.031079	0.464351
YJR007W	0.430364	0.0430313
YOR224C	0.211708	0.093277
YLR029C	0.443926	0.0259901
YPL131W	0.362641	0.123452
YLR153C	0.320178	0.0600119
YPL151C	0.356163	0.0352739
YJR064W	0.222306	0.0787553
YBL026W	0.0249594	0.0167982
YLR145W	0.380485	0.0116964
YAL025C	0.368987	0.170591
YLR147C	0.405614	0.032724
YBL074C	0.575904	0.073568
YLR175W	0.0580141	0.0427146
YHR040W	0.608174	0.0183451
YLR197W	0.40394	0.293122
YBR256C	0.490131	0.0598965
YLR186W	0.502122	0.0423414
YBR253W	0.588443	0.248152
YCL052C	0.473282	0.0295222
YLR115W	0.717869	0.020702
YBR142W	0.503916	0.0202189
YLR116W	0.279953	0.0361472
YBR234C	0.654121	0.0585624
YLR129W	0.576281	0.0393586
YAL043C	0.38107	0.0115263
YLR033W	0.136684	0.0186873
YBR121C	0.599486	0.0453773
YLR141W	0.41761	0.028265
YBL040C	0.200231	0.253416
YIL022W	0.429728	0.0532715
YDR232W	0.0974693	0.045765
YGL047W	0.58649	0.0413424
YJL031C	0.187731	0.0392053
YFL035C	0.484283	0.0215118
YPL128C	0.568676	0.0343795
YOR260W	0.109861	0.429355
YDR449C	0.542928	0.0489775
YOR310C	0.240612	0.447329
YHR172W	0.527386	0.0390303
YPL007C	0.480001	0.115774
YIL061C	0.465584	0.0281355
YPL235W	0.44903	0.136736
YIL106W	0.152309	0.0230256
YPR019W	0.579392	0.0388607
YOR148C	0.47512	0.0261811
YER147C	0.228976	0.156654
YFR042W	0.183823	0.0240257
YCL004W	0.266052	0.0809357
YGR277C	0.379001	0.0207836
YNL256W	0.0646443	0.0834262
YBR154C	0.345942	0.127673
YDL097C	0.41888	0.0517297
YGR253C	0.230071	0.030592
YBR167C	0.342235	0.0598237
YCR072C	0.493579	0.0381756
YBR152W	0.208896	0.02444
YLR276C	0.702177	0.039124
YDR044W	0.0951766	0.00699888
YLR291C	0.314798	0.120605
YDR016C	0.62379	0.0351677
YLR316C	0.0969395	0.405013
YDR045C	0.562837	0.0996452
YDR064W	0.634703	0.0185428
YLR340W	0.71049	0.236571
YDR086C	0.55258	0.0162067
YLR424W	0.549082	0.0982516
YOL038W	0.554307	0.0204777
YDL098C	0.0856327	0.0184879
YDL105W	0.12994	0.0627251
YOL144W	0.318416	0.0332573
YJL069C	0.277567	0.0589879
YHR065C	0.545262	0.0440989
YKL033W	0.173948	0.174436
YNL132W	0.304413	0.119848
YKL088W	0.282135	0.128246
YOR176W	0.0869005	0.0194554
YLR022C	0.527979	0.021091
YKL004W	0.202725	0.193358
YJL097W	0.432596	0.0771553
YOL102C	0.245226	0.427581
YKL060C	0.641892	0.0673533
YKR071C	0.525389	0.0590953
YOR353C	0.0846406	0.0314625
YLR132C	0.373805	0.0800657
YJR042W	0.328726	0.0894563
YMR134W	0.571318	0.0344955
YJL174W	0.0439085	0.250765
YML125C	0.454845	0.0312839
YJL087C	0.0869527	0.257257
YNL247W	0.225341	0.164978
YDR404C	0.42487	0.107822
YDL147W	0.0678348	0.0766406
YOR056C	0.211181	0.0162284
YDR487C	0.384871	0.0164673
YER003C	0.179246	0.316063
YNL232W	0.385205	0.0681049
YER023W	0.126644	0.494969
YNL244C	0.691348	0.0548738
YNL007C	0.808917	0.278117
YFL022C	0.44264	0.155723
YNL131W	0.57096	0.0699541
YGL011C	0.291681	0.24068
YMR314W	0.596816	0.0573669
YGR128C	0.396646	0.0749555
YGR119C	0.334824	0.0244157
YNL038W	0.677487	0.0191124
YER009W	0.344419	0.0519809
YER012W	0.0707849	0.257421
YKL012W	0.122072	0.201497
YNL260C	0.298486	0.0163677
YKL013C	0.420757	0.0449189
YIL083C	0.368398	0.00948631
YNL181W	0.583481	0.0419681
YAR008W	0.436083	0.314259
YOL022C	0.728308	1.00268
YGR145W	0.624228	0.0359701
YPR016C	0.551756	0.0713202
YLR440C	0.211138	0.0274565
YGL030W	0.367405	0.024078
YML023C	0.0792452	0.0302133
YOL149W	0.120675	0.166423
YDR527W	0.245403	0.379046
YKL019W	0.187628	0.0948876
YNL152W	0.0757768	0.0790153
YHR085W	0.112611	0.148197
YDL045C	0.18439	0.0227597
YJR002W	0.401786	0.0205325
YHR070W	0.231908	0.133707
YDL209C	0.637563	0.0506317
YMR208W	0.831171	0.0379332
YDR341C	0.491061	0.052376
YMR260C	0.231645	0.244108
YDR280W	0.602636	0.0702524
YMR288W	0.336616	0.041973
YGL113W	0.299732	0.0284256
YNL002C	0.658209	0.0226369
YGL091C	0.143048	0.281466
YGR046W	0.553149	0.0294842
YMR218C	0.259303	0.0179503
YEL026W	0.498303	0.0598055
YMR290C	0.366988	0.0319337
YGR013W	0.337507	0.0993749
YMR281W	0.727878	0.0626139
YDR118W	0.328774	0.0218249
YOL146W	0.0824312	0.00855458
YDR201W	0.216924	0.0141324
YJR006W	0.0436196	0.15541
YCRO54C	0.172307	0.0882213
YDR299W	0.496917	0.0473683
YDR288W	0.369065	0.0112636
YDR246W	0.401329	0.115434
YDR267C	0.0499046	0.0470687
YGL111W	0.750731	0.122685
YOR060C	0.465986	0.0181209
YJL010C	0.57351	0.016712
YHR020W	0.347403	0.269049
YKL095W	0.114878	0.114911
YDL193W	0.617199	0.0328438
YJR072C	0.235031	0.167685
YGL247W	0.129478	0.141816
YLR002C	0.29372	0.0513186
YKL196C	0.327649	0.0134329
YNR038W	0.435262	0.0389315
YKL195W	0.220544	0.0382803
YOL021C	0.396728	0.617555
YGR029W	0.488681	0.0487957
YHR188C	0.391934	0.00955353
YKL144C	0.627358	0.049276
YLL035W	0.507724	0.0225609
YNR017W	0.509867	0.0322313
YGR172C	0.459712	0.233798
YNL282W	0.729069	0.232064
YGR195W	0.729924	0.0590564
YML065W	0.18472	0.0533149
YHR019C	0.741503	0.0549596
YDR091C	0.249708	0.0243242
YOR063W	0.477648	0.0139702
YDL111C	0.388435	0.0224579
YOR143C	0.188461	0.132273
YDR531W	0.203392	0.300806
YLR060W	0.0673002	0.32768
YJL072C	0.359637	0.0172305
YFL009W	0.175572	0.0700318
YBR088C	0.0952608	0.0580767
YDL003W	0.789922	0.399853
YDR331W	0.372759	0.0181592
YKR022C	0.29362	0.0215597
YDR180w	0.536352	0.0188342
YPR085C	0.428676	0.206689
YPR088C	0.454918	0.0394112
YDL132W	0.183538	0.016199
YKR025W	0.122891	0.0807784
YBR254C	0.400856	0.122671
YNL310C	0.335944	0.0155422
YBR257W	0.307948	0.077242
YDL103C	0.754086	0.237195
YDL208W	0.356525	0.02852
YHR058C	0.15265	0.0864595
YHR088W	0.515325	0.0291592
YDR434W	0.435483	0.0227137
YJR093C	0.0671978	0.0134431
YKL021C	0.477956	0.0411317
YKR081C	0.102553	0.373891
YJL035C	0.474356	0.0674364
YNL189W	0.260956	0.0227702
YHR190W	0.42514	0.0488415
YDR454C	0.0739076	0.0492696
YIL104C	0.39048	0.017381
YDR478W	0.184532	0.0153335
YLL011W	0.396205	0.063601
YLR275W	0.270516	0.0319952
YDL148C	0.176698	0.013304
YDR240C	0.310612	0.0288772
YDR416W	0.0925158	0.0153005
YGL238W	0.15612	0.138605
YPR082C	0.199467	0.00419419
YCR057C	0.42446	0.0206948
YDR081C	0.441345	0.0139462
YGL008C	0.605364	0.0367003
YGR047C	0.102669	0.0964023
YGR094W	0.33557	0.0493405
YMR049C	0.356013	0.0185301
YLL008W	0.404074	0.152122
YOR194C	0.19042	0.0148614
YHR101C	0.527046	0.0403735
YOR206W	0.402114	0.13768
YJL025W	0.372653	0.0354894
YOR250C	0.468759	0.0616551
YML092C	0.11522	0.0750812
YNL126W	0.409061	0.0284336
YOR160W	0.449804	0.0378636
YML077W	0.368488	0.0408559
YPR133C	0.0619338	0.0715008
YLR005W	0.419064	0.0212998
YPR144C	0.255007	0.0721444
YIR011C	0.109819	0.114471
YPR161C	0.297246	0.0409235
YMR061W	0.369538	0.0425713
YMR146C	0.111153	0.0694481
YDL141W	0.30405	0.13169
YDR398W	0.285815	0.0394635
YBR004C	0.176542	0.0498353
YFL017C	0.0540279	0.0310696
YDR236C	0.0786188	0.0419516
YMR093W	0.212666	0.0126184
YPR180W	0.324251	0.0224475
YPR162C	0.295487	0.0604599
YPR035W	0.148525	0.0906187
YJR141W	0.291276	0.0336758

## Sheet: TS2 final
ORF	score	sd
YER012W	0.154914	0.0470928
YMR239C	0.182622	0.0525563
YGR185C	0.28373	0.119484
YMR239C	0.480675	0.0597284
YHR186C	0.0949261	0.0617269
YNL138W	0.300849	0.0593257
YLL031C	0.747431	0.155203
YJL001W	0.241616	0.086595
YLR105C	0.110082	0.0992111
YMR117C	0.14793	0.0615591
YLR026C	0.240009	0.0715022
YMR168C	0.0195407	0.0252052
YPL217C	0.088722	0.117735
YLR078C	0.270019	0.0701783
YDR013W	0.340587	0.089689
YDR228C	0.194882	0.0599206
YDR228C	0.234524	0.055262
YLR459W	0.29121	0.0928341
YDR062W	0.283743	0.0814349
YLR459W	0.144493	0.0300207
YDR062W	0.122569	0.0568325
YJR065C	0.308533	0.0533938
YMR308C	0.237419	0.0223451
YOR149C	0.239006	0.0545996
YML046W	0.293715	0.0375114
YPR165W	1.59389	0.430749
YDR373W	0.332015	0.104366
YBL023C	0.385413	0.105542
YMR033W	0.425565	0.0971368
YGR091W	0.0509338	0.141578
YEL032W	0.75087	0.164734
YJL039C	0.310181	0.0366142
YDL102W	0.0932534	0.188282
YJL203W	0.338145	0.0675208
YKL089W	0.0341688	0.0225385
YLR163C	0.431703	0.0779097
YMR268C	0.173773	0.063232
YPL211W	1.00794	0.245269
YKR008W	0.455809	0.0369353
YKL045W	0.385355	0.0406335
YLR274W	0.154255	0.0667716
YNL262W	0.318837	0.202697
YBR237W	0.267354	0.0508459
YBR102C	0.277429	0.0591649
YAL041W	0.252048	0.0201936
YFL009W	0.477614	0.0370252
YDL008W	0.672961	0.0318062
YDR362C	0.377167	0.0559495
YDL017W	0.75732	0.161101
YDR394W	0.574817	0.105809
YDL220C	0.236397	0.0430549
YER006W	0.554462	0.071126
YAR019C	0.372525	0.0574484
YFL034C-B	0.158549	0.0691839
YKL022C	0.101226	0.237778
YFL034C-B	0.0999679	0.0650318
YOR236W	0.537781	0.114381
YLR314C	0.110675	0.0379957
YDL029W	0.281398	0.0251932
YIL004C	0.166829	0.0390761
YIL062C	0.241383	0.0383303
YDR356W	0.349573	0.0328976
YJL090C	0.288132	0.0301226
YDR228C	0.355888	0.0521203
YLR088W	0.258388	0.0354358
YFL038C	0.103983	0.138996
YMR117C	0.0458446	0.0389207
YOR294W	0.618405	0.0742385
YDL126C	0.607308	0.0657877
YGL098W	0.136728	0.049353
YAL041W	0.431305	0.0666385
YOR294W	0.298921	0.0604915
YNR026C	0.427767	0.0931435
YPL010W	0.487193	0.0707831
YJL034W	0.842371	0.10049
YEL055C	0.473766	0.0312888
YOL139C	0.406906	0.15105
YLR195C	0.0258964	0.153685
YEL055C	0.412211	0.0546985
YFL005W	0.465278	0.0733473
YPL255W	0.664474	0.12132
YOR075W	0.430008	0.0976834
YDR054C	0.349923	0.0824929
YKR062W	0.493517	0.128983
YBR060C	0.218636	0.00697826
YOR151C	0.486008	0.282207
YFL039C	0.344649	0.0837463
YKR086W	0.356581	0.0506758
YLR103C	0.131504	0.129561
YFL039C	0.313566	0.0500988
YDR082W	0.405728	0.0519287
YML114C	0.188775	0.0472609
YFL039C	0.235915	0.0203746
YMR296C	0.306133	0.0214851
YDL132W	0.0811614	0.128732
YDL084W	0.646029	0.117665
YGR098C	0.503278	0.074631
yip1-40	0.35675	0.0558781
YML049C	0.174122	0.0595215
YPL266W	0.431305	0.0997137
YOR232W	0.422211	0.113059
YLR229C	0.334177	0.0251993
YAL041W	0.31348	0.0440336
YPR055W	0.0513976	0.0196109
YOR361C	0.519505	0.144331
YLR305C	0.44972	0.0438519
YAL041W	0.384351	0.0501154
YAL001C	0.436631	0.0785879
YLR310C	0.434463	0.0638454
YDR182W	0.205828	0.0952281
YBR198C	0.557526	0.0591858
YDR182W	0.290259	0.239618
YFL009W	0.0579243	0.108297
YDL014W	0.480756	0.0954407
YBR198C	0.543451	0.108389
YDL164C	0.484089	0.065865
YGL116W	0.464601	0.103487
YDR208W	0.255605	0.155799
YAL038W	0.498874	0.0674883
YLR314C	0.201261	0.0980184
YDR145W	0.499061	0.0914095
YGR264C	0.50295	0.0664129
YPL228W	0.789424	0.120799
YDL017W	0.418261	0.0791451
YDR145W	0.314935	0.0955428
YDR164C	0.253515	0.0310993
YPL228W	0.0527956	0.0209069
ydr196c-1	0.353366	0.0852251
YLR145W	0.588636	0.137239
YKL189W	0.392182	0.0473016
YML098W	0.511268	0.033739
YKL018W	0.421771	0.0453736
YMR112C	0.540802	0.218417
YGR002C	0.025484	0.0335788
YNL138W	0.268934	0.0458265
YJL097W	0.443749	0.0624766
YLR115W	0.504314	0.0567762
YNL102W	0.371943	0.0423015
YCR042C	0.384497	0.12558
YGL116W	0.0435544	0.0566785
YLR268W	0.200992	0.0418789
YMR028W	0.444156	0.0865602
YFL039C	0.502724	0.0945114
YMR296C	0.584107	0.133064
YJR017C	0.0847932	0.153043
YFL039C	0.467479	0.030571
YMR296C	0.439539	0.0293552
YDR168W	0.37366	0.0325372
YKL028W	0.331339	0.0762264
YFL039C	0.652457	0.0462052
YGR099W	0.369285	0.0311493
YGR140W	0.367416	0.0425808
YHR170W	0.123209	0.0858087
YDR311W	0.427291	0.0872871
YLR457C	0.444614	0.061126
YMR296C	0.279019	0.0137051
YIR022W	0.484741	0.0420681
YMR213W	0.606194	0.0935735
YFL039C	0.263978	0.0554235
YGL120C	0.632771	0.037426
YKL112W	0.401042	0.0156039
YMR220W	0.517517	0.099606
YDL145C	0.484637	0.0682667
YML064C	0.438553	0.0687216
YFL034C-B	0.29413	0.188436
YFL008W	1.02006	0.279585
YJR046W	0.410759	0.0765767
YFL034C-B	0.244566	0.151871
YGR179C	0.113784	0.0956986
YFL034C-B	0.171107	0.0594292
YFL034C-B	0.156875	0.042021
YAL003W	0.350606	0.055062
YDR050C	0.466958	0.0364383
YKL104C	0.142628	0.176579
YBR079C	0.681287	0.0479206
YDL105W	0.14227	0.141198
YGR140W	0.0631937	0.161231
YIL068C	0.265125	0.0868628
YMR013C	1.2879	0.264695
YDR145W	0.540697	0.0956787
YGL073W	0.505167	0.0588105
YER022W	0.271823	0.0624536
YGL233W	0.337892	0.0551953
YNL261W	0.183025	0.0542716
YFL039C	0.397031	0.0371209
YKR083C	0.135157	0.058741
YFL039C	0.487783	0.0406784
YFR004W	0.0555712	0.0485074
YAL041W	0.213768	0.072704
YMR277W	0.451177	0.10165
YFL039C	0.791172	0.0901838
YER008C	0.33945	0.0529669
YOR057W	0.370349	0.0748771
YOR336W	0.475551	0.0369652
YGR245C	0.921052	0.072225
YDR170C	0.459005	0.0637096
YFL039C	0.182032	0.121913
YGR274C	0.317276	0.0695754
YBL050W	0.527954	0.0934056
YOR122C	0.314735	0.031528
YFL039C	0.667797	0.101157
YHR024C	0.384678	0.0781274
YER157W	0.391191	0.0162509
YJL050W	0.475538	0.0964413
YPR176C	0.363974	0.0341648
YDR145W	0.628605	0.164659
YNL222W	0.285274	0.02948
YDR228C	0.420024	0.0410041
YFL039C	0.75044	0.0682176
YDR328C	0.425412	0.0298015
YOR335C	0.673673	0.0519702
YEL026W	0.452711	0.0888056
YER093C	0.356253	0.0758211
YGL048C	0.576656	0.137657
YER148W	0.383553	0.116298
YLR071C	0.115842	0.0525559
YFL034C-B	0.322732	0.0543379
YFL039C	0.934325	0.0692243
YFL034C-B	0.276043	0.204655
YFL039C	0.358921	0.0746663
YFL039C	0.239888	0.0173776
YOR181W	0.0411788	0.0206445
YCL059C	0.19333	0.0495443
YOR181W	0.0473928	0.122709
YCL059C	0.643603	0.0819927
YML105C	0.527222	0.138145
YIL021W	0.336044	0.0342199
YDL087C	0.236524	0.0493614
YOR122C	0.256547	0.0916987
YFL034C-B	0.27088	0.230247
YJR045C	1.00094	0.64409
YDR478W	0.251393	0.189069
YOR122C	0.329444	0.0995947
YIR012W	0.254278	0.0926254
YPL093W	0.0255773	0.0442313
YHR052W	0.437597	0.148924
YLL050C	0.401843	0.0449849
YPR183W	0.197018	0.0795795
YDL217C	0.335093	0.024682
YAL034W-A	0.359883	0.138029
YKL006C-A	0.39753	0.124294
YBR060C	0.120754	0.0572307
YDR311W	0.127956	0.13338
YJL125C	0.10421	0.121424
YBR211C	0.218011	0.141186
YKL173W	0.477599	0.088036
YGL155W	0.440919	0.0304059
YLR212C	0.529134	0.109365
YKL173W	0.273189	0.0790088
YFL009W	0.878696	0.133458
YLR212C	0.526283	0.19316
YGL061C	0.272827	0.0467806
YLR066W	0.359324	0.0627883
YGR113W	0.202479	0.211357
YNL061W	0.377651	0.0573145
YFR037C	0.368983	0.0351026
YFR037C	0.372594	0.0931986
YHR088W	0.334339	0.0819894
YIL147C	0.342593	0.104776
YKL052C	0.161421	0.0303904
YKL172W	0.212473	0.0720692
YGR006W	0.32975	0.0323902
YOR341W	0.402854	0.101002
YDR166C	0.286037	0.0376859
YIR010W	0.474108	0.0614805
YOR074C	0.434542	0.0505406
YPL028W	0.43191	0.0120716
YLR208W	0.489445	0.171841
YIR010W	0.271588	0.0350725
YOR341W	0.315334	0.172116
YMR079W	0.426613	0.0709175
YJL019W	0.503913	0.132185
YAL041W	0.229766	0.0438691
YEL019C	0.125332	0.0417851
YJR112W	0.0974687	0.0316808
YBR160W	0.283298	0.136631
YDR498C	1.44955	0.826756
YJR112W	0.294452	0.0356935
YBL105C	0.432631	0.0958132
YJR112W	0.370753	0.0530087
YGR009C	0.419825	0.113947
YDL058W	0.222837	0.0242562
YBL105C	0.306673	0.0755793
YDR473C	0.0598873	0.0788863
YNL062C	0.0927142	0.232867
YBR109C	0.0420262	0.0528866
YBL105C	0.830162	0.121098
YMR094W	0.311014	0.0641845
YBR109C	0.109743	0.0307587
YBL105C	0.792711	0.14851
YNR026C	0.256255	0.0430971
YPR168W	0.809116	0.268063
YPR103W	0.441921	0.0182232
YPR103W	0.415989	0.0114012
YAR019C	0.490954	0.0591606
YPR103W	0.418781	0.0817034
YBL034C	0.400982	0.119444
YPR103W	0.432504	0.0619578
YFR051C	0.454331	0.0775366
YGL093W	0.507131	0.0535184
YBR154C	0.409739	0.0309265
YPR103W	0.407077	0.0582356
YDL126C	0.416571	0.0531954
YPL160W	0.573207	0.0645738
YJR093C	0.269184	0.0413924
YNR043W	0.611725	0.15384
YOR326W	0.257225	0.0319722
YDR238C	0.0896124	0.0220831
YGR113W	0.151332	0.216924
YNL061W	0.67659	0.128623
YNR011C	0.686943	0.136175
YDR238C	0.251373	0.117382
YNL061W	0.820475	0.0758464
YNL061W	0.452233	0.057284
YHR069C	0.369758	0.103747
YGR113W	0.328068	0.0556878
YJR065C	0.524704	0.0371254
YNL061W	0.601522	0.172899
YLR440C	0.207746	0.181659
YLL036C	0.272349	0.0642967
YNL102W	0.683109	0.168441
YOL034W	0.325107	0.0828921
YLL050C	0.388458	0.0636612
YLR298C	0.197537	0.130802
YDR060W	0.447376	0.0301343
YNL102W	0.11802	0.0855917
YDL143W	0.514113	0.0892101
YMR197C	0.433735	0.044589
YMR236W	0.237993	0.0955148
YDR189W	0.592182	0.0689183
YMR197C	0.560445	0.213716
YKL049C	0.147214	0.0470513
YKL154W	0.337581	0.0276738
YML098W	0.285962	0.0840414
YPR133C	0.212558	0.135047
YDR437W	0.360869	0.0887635
YDL105W	0.0473607	0.0486568
YDR188W	0.377939	0.0822377
YLR186W	0.440476	0.0977124
YBR109C	0.249674	0.0884932
YBL105C	0.307708	0.0213928
YGL093W	0.362621	0.0407676
YGR092W	0.350873	0.0260346
YBR247C	0.633363	0.131004
YLR166C	0.383297	0.0721194
YGR103W	0.631291	0.0822069
YBR265W	0.129233	0.151767
YER136W	0.519195	0.147161
YDR212W	0.53807	0.07227
YGR092W	0.333975	0.080075
YDR052C	0.685278	0.0814238
YDR180W	0.679378	0.0903846
YIL026C	0.356246	0.0492543
YKL042W	0.1008	0.0383738
YDR052C	0.417232	0.0464938
YGR211W	0.541721	0.0627695
YFL008W	0.866295	0.0662489
YPL233W	0.401821	0.0407635
YDR052C	0.520962	0.0363891
YGR216C	0.63981	0.093604
YDL003W	0.487021	0.0459324
YLR045C	0.282108	0.0454018
YJL074C	0.42083	0.12515
YBR055C	0.157184	0.0258683
YDL028C	0.267867	0.0239116
YGL022W	1.07722	0.171243
YFL039C	0.240993	0.0142016
YIL109C	0.338429	0.0306868
YOR057W	0.188595	0.0837538
YFR028C	0.240531	0.19035
YOR116C	0.367309	0.0376028
YDR510W	0.0618094	0.0788149
YPR034W	0.204267	0.165371
YGR156W	0.248902	0.0634898
YIL126W	0.356166	0.0536505
YIL118W	0.382724	0.0491263
YKL112W	0.420262	0.0413621
YBR143C	0.549841	0.0595745
YDL007W	0.362343	0.0627417
YKR037C	0.377472	0.0571395
YFL034C-B	0.332049	0.0868046
YFL034C-B	0.227911	0.0353141
YDR292C	0.32439	0.0398268
YFL037W	0.234134	0.0397131
YOR272W	0.474193	0.0954171
YHR027C	0.40871	0.103574
YLL004W	0.187148	0.109993
YJL002C	0.4252	0.0337636
YNR003C	0.270677	0.0474064
YHR164C	0.0782874	0.280803
YEL034W	0.457617	0.0412129
YIR006C	0.113262	0.0416098
YEL034W	0.43109	0.0173185
YJL005W	0.409564	0.063714
YJL074C	0.608954	0.139502
YBL034C	0.82952	0.122207
YOL135C	0.372129	0.0829833
YOR259C	0.375551	0.0755431
YKR086W	0.395436	0.092472
YOL135C	0.180024	0.0821239
YML015C	0.426833	0.123825
YBR236C	0.369919	0.0739564
YBR193C	0.260291	0.261112
YLR127C	0.260268	0.0414098
YGL001C	0.368871	0.0385649
YOR259C	0.359621	0.0230454
YNL118C	0.40552	0.0363466
YLR086W	0.385482	0.0489823
YIL143C	0.289455	0.0322922
YLR430W	0.794012	0.384481
YOL144W	0.393217	0.0877679
YLR022C	0.54443	0.0764372
YPR161C	0.428486	0.138107
YPR161C	0.055838	0.0796385
YPR161C	0.358829	0.0744549
YOL021C	0.514287	0.0564989
YKL024C	0.772905	0.214488
YIL115C	0.363061	0.0334325
YFL039C	0.171405	0.0454804
YIL150C	0.118952	0.0203755
YLR045C	0.334142	0.0407881
YGR140W	0.366049	0.0115011
YNL075W	0.522913	0.132055
YPR025C	0.107647	0.0551517
YGL065C	0.506739	0.0738326
YKL018W	0.36912	0.0286849
YOR204W	0.49583	0.0594977
YPL076W	0.605047	0.0869878
YBR160W	0.45265	0.0298842
YNL216W	0.238186	0.111858
YCR002C	0.228894	0.0391151
YPL076W	0.468392	0.102673
YER125W	0.568627	0.106347
YML031W	0.814644	0.165065
YER125W	0.139306	0.116058
YBR110W	0.48042	0.0482365
YOR204W	0.167512	0.202987
YNL006W	0.289621	0.0743732
YNL006W	0.276206	0.113887
YDL126C	0.782111	0.152908
YOR244W	0.116436	0.0464136
YGR099W	0.284368	0.0519776
YFL034C-B	0.258772	0.023865
YLR298C	0.0955948	0.1315
YFL034C-B	0.451034	0.112927
YMR168C	0.391683	0.145218
YMR005W	0.505658	0.027854
YJL085W	0.412854	0.0472607
YOR149C	0.463242	0.0364766
YPR033C	0.28544	0.140347
YOR260W	0.597731	0.0653049
YLR215C	0.916425	0.16286
YDL126C	0.0715389	0.0913741
YIL046W	0.434599	0.0467804
YDL195W	0.195407	0.0455192
YIL046W	0.272626	0.048827
YLR397C	0.330179	0.0546994
YNL207W	0.487654	0.0585108
YOR157C	0.498016	0.0429855
YGL044C	0.0586986	0.17433
YPR055W	0.190187	0.0216818
YGR074W	0.520283	0.0252168
YOR326W	0.354983	0.0824775
YBL035C	0.33585	0.018985
YEL034W	0.466385	0.0359387
YIL118W	0.364656	0.0273437
YBR055C	0.396372	0.0432518
YBR193C	0.258688	0.119303
YFR027W	0.841051	0.146259
YDR088C	0.41089	0.0781858
YGL116W	0.564652	0.0861958
YLR005W	0.693777	0.144817
YAR007C	0.163701	0.0368609
YBL034C	0.392572	0.028118
YBL076C	0.453817	0.0640821
YER093C	0.727427	0.239345
YOL069W	0.333835	0.0835317
YKL024C	0.445876	0.013496
YDL147W	0.186654	0.0578179
YPR108W	0.399249	0.0946583
YHR036W	0.204415	0.0505606
YHR036W	0.225261	0.0352453
YHR036W	0.326139	0.0284161
YHR036W	0.354606	0.0686567
YHR036W	0.19441	0.0203452
YLR007W	0.0453039	0.0403717
YDR087C	0.380209	0.0391569
YHR166C	0.291582	0.0399411
YNR035C	0.217721	0.0718716
YFR036W	0.212447	0.0394716
YGR091W	0.04384	0.201578
YER133W	0.306661	0.0504857
YBR123C	0.362191	0.0443932
YBL084C	0.262651	0.112292
YER018C	0.44451	0.0130808
YER133W	0.422687	0.0270533
YBL084C	0.422137	0.0451028
YBR196C	0.351438	0.0462755
YLL003W	0.117659	0.0354888
YGR120C	0.384305	0.0518858
YBR058C-A	0.482962	0.0292905
YDR054C	0.463543	0.0464238
YER148W	0.266108	0.0363692
YIL048W	0.286092	0.049253
YKL193C	0.3489	0.0577498
YCR093W	0.0770419	0.125526
YGR156W	0.397402	0.0386482
YIL109C	0.400545	0.0241514
YKL193C	0.251282	0.0673502
YKL145W	0.376842	0.0203133
YDR243C	0.314389	0.0350908
YDR052C	0.391734	0.0424042
YNR053C	0.614348	0.093142
YKL210W	0.247721	0.0217537
YDR062W	0.808188	0.174871
YGR075C	0.0527345	0.0321277
YKR037C	0.256549	0.0742012
YOR174W	0.277909	0.0556214
YOL123W	0.681287	0.128967
YGL097W	0.234497	0.12905
YDL103C	0.0282487	0.0350561
YDR167W	0.312306	0.00655159
YDR113C	0.123059	0.0302942
YOL123W	0.402632	0.0482758
YKL021C	0.303349	0.0376606
YLR117C	0.120264	0.259481
YFL017C	0.210173	0.0977934
YMR229C	0.618758	0.331841

## Sheet: DMA final
ORF	score	sd
YMR252C	0.28635	0.0234735
YLL040C	0.319558	0.047922
YNL276C	0.347098	0.0315829
YAL068C	0.351389	0.0190703
YMR253C	0.329191	0.0214029
YNL275W	0.362984	0.046339
YAL067C	0.399378	0.0689247
YMR254C	0.348468	0.0342873
YLL041C	0.339365	0.036224
YNL273W	0.199169	0.0165462
YAL066W	0.261009	0.0086058
YMR255W	0.248106	0.0304176
YLL042C	0.27764	0.0104383
YAL065C	0.326797	0.0174062
YLL043W	0.333489	0.0272265
YAL062W	0.29072	0.0212821
YMR256C	0.384491	0.0127624
YLL045C	0.32032	0.0128342
YAL061W	0.324737	0.0193518
YMR257C	0.408375	0.0072053
YLL046C	0.35217	0.0138309
YAL060W	0.338909	0.0426477
YMR258C	0.325108	0.0296921
YLL047W	0.340393	0.0296028
YNL268W	0.339333	0.0533077
YAL059W	0.294726	0.033493
YMR259C	0.338177	0.0395314
YLL051C	0.328624	0.0470575
YNL266W	0.313666	0.0536076
YAL058W	0.337113	0.0354953
YMR261C	0.312955	0.0454287
YLL052C	0.243617	0.0364576
YAL056W	0.239456	0.0352109
YMR262W	0.266244	0.0353869
YLL053C	0.248675	0.0206929
YAL055W	0.24067	0.116952
YNL047C	0.239416	0.118658
YLL054C	0.257031	0.0336407
YNL259C	0.263157	0.0501321
YPL222W	0.300579	0.0362099
YEL067C	0.385784	0.0633849
YPL102C	0.447057	0.0865047
YGR153W	0.321568	0.0505886
YPL221W	0.272948	0.0606954
YEL068C	0.296346	0.0689394
YPL100W	0.292661	0.05878
YGR154C	0.34054	0.0418138
YPL220W	0.346203	0.0323286
YEL071W	0.386696	0.0195471
YPL099C	0.403539	0.0555583
YPL219W	0.368014	0.0295882
YPL098C	0.421303	0.0330094
YGR159C	0.420753	0.0723204
YPL216W	0.442517	0.029902
YER001W	0.34659	0.0410919
YPL097W	0.470338	0.0500632
YGR160W	0.480571	0.0893804
YPL215W	0.409379	0.0341729
YER002W	0.497661	0.0214266
YPL096W	0.393425	0.0149355
YGR161C	0.407312	0.017955
YPL214C	0.419779	0.0301141
YER004W	0.392839	0.0298431
YPL095C	0.415817	0.0115196
YGR163W	0.423254	0.0217503
YPL213W	0.439852	0.0182546
YER005W	0.425663	0.0181198
YPL092W	0.442346	0.0159338
YGR164W	0.401311	0.0242655
YER007C-A	0.445122	0.0315804
YBR174C	0.371075	0.0339794
YGR165W	0.465843	0.031162
YPL212C	0.465796	0.0217845
YER007W	0.407863	0.00822793
YGR166W	0.35861	0.0198963
YPL208W	0.385972	0.0252898
YER010C	0.383836	0.0104193
YBR175W	0.379336	0.0485005
YOL153C	0.358693	0.0232012
YPL207W	0.392671	0.0307225
YER011W	0.391271	0.0500772
YBR176W	0.359246	0.0371786
YGR168C	0.217961	0.0622236
YLR119W	0.287127	0.0266094
YOR088W	0.381247	0.0806768
YMR035W	0.339885	0.0429612
YOL019W	0.303011	0.0757968
YLR120C	0.297108	0.0630079
YOR089C	0.190407	0.0577293
YMR036C	0.315716	0.0688811
YOL020W	0.332299	0.0702147
YOR090C	0.380501	0.0294168
YMR039C	0.421868	0.0331758
YOL023W	0.406097	0.0320054
YLR121C	0.422343	0.0139666
YOR091W	0.433477	0.0231092
YOL024W	0.406046	0.00721768
YLR122C	0.425225	0.0272525
YOR092W	0.449551	0.0234924
YMR040W	0.431313	0.0200008
YOL025W	0.449107	0.0189198
YLR123C	0.461103	0.0168395
YOR093C	0.449967	0.0263966
YMR041C	0.44003	0.0212477
YOL027C	0.448781	0.0168248
YLR124W	0.42617	0.018234
YMR042W	0.415939	0.0216303
YOL028C	0.464592	0.0218964
YLR125W	0.434383	0.0331733
YOR094W	0.471083	0.034454
YMR044W	0.419534	0.0275213
YML089C	0.344791	0.0198999
YOR289W	0.444031	0.0232095
YMR140W	0.423464	0.0414541
YOL029C	0.406318	0.0181634
YML088W	0.372329	0.0446906
YMR141C	0.381697	0.0320501
YOL030W	0.401231	0.0304868
YML087C	0.356144	0.0212983
YOR291W	0.412718	0.0223866
YMR143W	0.52762	0.0763937
YOL031C	0.449422	0.0235744
YML086C	0.359723	0.0306806
YOR292C	0.410157	0.039
YMR144W	0.393256	0.0384625
YOL032W	0.240485	0.0345248
YDR068W	0.344901	0.0358372
YHR031C	0.429693	0.0836755
YDR380W	0.306376	0.0590734
YHR195W	0.249679	0.0792556
YHR034C	0.329642	0.0685843
YDR382W	0.286671	0.0508876
YHR198C	0.380016	0.0699026
YDR070C	0.37333	0.0456647
YHR035W	0.406882	0.0271301
YDR383C	0.408479	0.0138867
YHR199C	0.429492	0.0324597
YDR072C	0.429567	0.0336544
YHR037W	0.424143	0.033083
YDR384C	0.393911	0.0170803
YHR200W	0.492319	0.0624596
YDR073W	0.399091	0.0147371
YHR038W	0.429666	0.0239978
YDR385W	0.45203	0.0155352
YHR202W	0.425052	0.00839249
YDR075W	0.45097	0.00400132
YHR039C	0.435249	0.0091924
YDR386W	0.450718	0.0244686
YHR203C	0.570729	0.0853347
YDR076W	0.406074	0.0269372
YDR387C	0.458238	0.0464583
YHR204W	0.473584	0.0509828
YDR077W	0.450451	0.0339099
YHR044C	0.460177	0.0329021
YDR388W	0.456363	0.0367359
YHR206W	0.411139	0.00920821
YDR078C	0.449165	0.0163999
YHR046C	0.429245	0.0422515
YDR389W	0.474444	0.0761083
YHR207C	0.461963	0.0442627
YHR047C	0.416948	0.0266295
YDR391C	0.436015	0.0278464
YHR209W	0.396027	0.045712
YHR048W	0.413515	0.0201555
YHR210C	0.424857	0.0317878
YDR080W	0.472773	0.0353797
YHR049W	0.432581	0.0359403
YCL001W	0.268488	0.0234334
YAL053W	0.354702	0.0371167
YMR264W	0.32411	0.0294752
YLL055W	0.308286	0.0670822
YAL051W	0.296713	0.0573161
YMR265C	0.31374	0.0812733
YLL056C	0.331555	0.0668406
YAL049C	0.377819	0.035334
YMR266W	0.430578	0.00781894
YLL057C	0.43746	0.0109293
YNL254C	0.393284	0.0440043
YLL058W	0.417132	0.0357057
YNL253W	0.409862	0.0145826
YAL046C	0.436375	0.0226816
YMR269W	0.433708	0.0202404
YLL060C	0.42104	0.0292939
YNL249C	0.466306	0.0579114
YAL045C	0.410178	0.00959669
YMR272C	0.441176	0.0401302
YLL061W	0.416691	0.0127347
YNL248C	0.431654	0.132734
YAL044C	0.494609	0.049841
YMR273C	0.454765	0.0406848
YLL062C	0.460207	0.0437426
YNL246W	0.516122	0.0507164
YAL042W	0.431746	0.0265489
YMR274C	0.464145	0.0264164
YLL063C	0.446044	0.0188679
YOR001W	0.60359	0.0791182
YAL043C-a	0.418832	0.0209822
YMR275C	0.606487	0.0598357
YLR001C	0.452003	0.0368287
YOR002W	0.451966	0.0390402
YAL040C	0.474346	0.0405982
YMR276W	0.451338	0.035217
YLR003C	0.433222	0.0300146
YOR003W	0.400497	0.0316545
YMR278W	0.420341	0.0155976
YLR004C	0.390786	0.0189531
YOR005C	0.399347	0.0198291
YAL037W	0.471426	0.0453296
YMR280C	0.420811	0.0430015
YLR011W	0.335407	0.024898
YOR006C	0.309757	0.0552635
YPL206C	0.335908	0.0408842
YBR177C	0.295553	0.0639801
YGR169C	0.282836	0.0681681
YPL205C	0.278258	0.0944036
YPR011C	0.307722	0.0949089
YBR178W	0.369729	0.0445832
YPL203W	0.405069	0.047364
YGR170W	0.447356	0.0517401
YPL202C	0.417868	0.0472736
YBR180W	0.402	0.0129788
YPL201C	0.419298	0.033658
YER019C-A	0.401827	0.0254898
YBR181C	0.471454	0.0427941
YGR173W	0.430989	0.0228769
YPL200W	0.457333	0.0270168
YER020W	0.409199	0.0197622
YBR182C	0.43652	0.00983
YGR174C	0.418739	0.0398817
YPL199C	0.445779	0.0442272
YER024W	0.426076	0.0249754
YBR183W	0.491263	0.0337723
YGR176W	0.471022	0.0472442
YPL198W	0.481779	0.0541922
YER030W	0.403553	0.0362227
YBR184W	0.467558	0.0515417
YGR177C	0.422141	0.0179263
YPL197C	0.429927	0.00576732
YER032W	0.396959	0.00300004
YBR185C	0.423293	0.0470423
YGR178C	0.436601	0.0587896
YPL196W	0.438863	0.0362507
YER033C	0.395095	0.0336666
YBR186W	0.403309	0.0283632
YPL195W	0.399865	0.00803197
YER034W	0.389894	0.023618
YBR187W	0.461346	0.0118518
YGR181W	0.458799	0.0209874
YPL194W	0.301744	0.0146749
YER035W	0.431838	0.0375234
YGR182C	0.291709	0.0177023
YML084W	0.293187	0.02654
YOR293W	0.383871	0.0473878
YMR145C	0.306993	0.0731628
YOL033W	0.292301	0.214891
YML083C	0.297085	0.0463228
YOR295W	0.256761	0.0474034
YMR147W	0.391189	0.0275287
YOL035C	0.381256	0.00152595
YML082W	0.34135	0.0178493
YOR296W	0.425435	0.0196957
YMR148W	0.431725	0.0237146
YOL036W	0.425666	0.0338821
YML081W	0.38549	0.025692
YOR297C	0.419738	0.0585125
YMR151W	0.508367	0.043949
YOL037C	0.412461	0.0289533
YML080W	0.311498	0.0136213
YOR298W	0.401389	0.0205596
YOL039W	0.433039	0.0420132
YML079W	0.381488	0.0437448
YOR299W	0.425252	0.0748813
YMR152W	0.418444	0.0603603
YOL041C	0.55073	0.0650798
YML078W	0.395688	0.0366744
YOR301W	0.431679	0.0192564
YMR153W	0.421868	0.0317026
YOL042W	0.451966	0.0253583
YML063W	0.393721	0.0383224
YMR153C-A	0.420136	0.0245603
YOL043C	0.421807	0.0271599
YML062C	0.463822	0.0265882
YMR155W	0.449799	0.0212601
YOL044W	0.499023	0.0356735
YML061C	0.358919	0.0329279
YOR304C-A	0.397915	0.0318883
YMR156C	0.39454	0.0119831
YOL045W	0.383113	0.0136125
YML060W	0.437636	0.0394863
YOR304W	0.424634	0.0377771
YMR157C	0.430588	0.00975206
YOL046C	0.411819	0.0153133
YML059C	0.415052	0.036857
YOR305W	0.466241	0.029214
YMR158W-A	0.346645	0.0228309
YOL047C	0.271113	0.0229673
YDR083W	0.36327	0.0291552
YHR049C-A	0.325506	0.0454437
YDR393W	0.328556	0.070627
YCL002C	0.335942	0.0762341
YDR084C	0.365032	0.0555211
YHR050W	0.307096	0.050658
YDR395W	0.377133	0.0300864
YDR085C	0.389696	0.0119749
YDR399W	0.407863	0.0846994
YMR118C	0.405045	0.0299984
YDR089W	0.412945	0.0290024
YDR400W	0.392477	0.0118163
YDR090C	0.400671	0.0430484
YHR057C	0.445591	0.0802621
YDR401W	0.422038	0.0817754
YCL008C	0.469532	0.0816072
YDR092W	0.421927	0.0446934
YDR402C	0.472451	0.0115025
YCL009C	0.447487	0.0591984
YDR093W	0.488182	0.0792484
YHR061C	0.430795	0.0591972
YDR403W	0.473548	0.025622
YCL010C	0.481314	0.0782856
YDR094W	0.403614	0.0408584
YHR066W	0.582982	0.0928897
YCL011C	0.437572	0.0419196
YDR095C	0.408196	0.0106366
YHR073W	0.464592	0.0256532
YDR406W	0.41767	0.0349883
YCL012W	0.421694	0.0110433
YDR096W	0.407507	0.0367645
YHR075C	0.457399	0.0225518
YDR408C	0.563239	0.0565933
YCL013W	0.384218	0.0253002
YDR097C	0.415817	0.020135
YHR076W	0.406833	0.0497849
YDR409W	0.372521	0.0333028
YCL014W	0.41081	0.0370308
YDR098C	0.426523	0.0487673
YHR077C	0.413774	0.0251893
YCL016C	0.291751	0.0290452
YAL036C	0.331399	0.0448315
YMR282C	0.353836	0.0188593
YLR012C	0.336738	0.038753
YOR007C	0.308142	0.0677797
YMR283C	0.407863	0.0501856
YLR013W	0.398918	0.024625
YOR008C	0.372884	0.0324288
YAL034C	0.422969	0.0426605
YMR284W	0.424243	0.046892
YLR014C	0.405996	0.0348119
YOR009W	0.402566	0.0435741
YAL031C	0.421868	0.0170483
YMR285C	0.45565	0.0311726
YLR015W	0.354596	0.0544744
YOR010C	0.379828	0.029075
YAL030W	0.418321	0.100345
YLR016C	0.432004	0.0429172
YOR011W	0.414042	0.0625644
YAL029C	0.421097	0.0914248
YLR017W	0.447991	0.0439524
YOR012W	0.417841	0.0469203
YAL028W	0.447086	0.0443831
YMR289W	0.419107	0.0706743
YLR018C	0.406621	0.0477759
YOR013W	0.437613	0.0480817
YAL027W	0.452039	0.0617007
YMR291W	0.449134	0.0461532
YLR019W	0.420494	0.0971725
YOR014W	0.458061	0.0223226
YAL026C	0.471553	0.0317327
YMR292W	0.439019	0.0977618
YLR020C	0.434983	0.138668
YOR015W	0.497948	0.0762381
YAL023C	0.418587	0.0126536
YMR293C	0.507011	0.0856086
YLR021W	0.443597	0.0450407
YOR016C	0.429148	0.030655
YAL022C	0.405283	0.0330354
YMR294W	0.443427	0.0227949
YLR023C	0.389156	0.0383064
YOR017W	0.446594	0.0557935
YAL021C	0.271908	0.019687
YMR294W-A	0.415018	0.0306098
YLR024C	0.362015	0.0553903
YOR018W	0.296555	0.00793951
YPL193W	0.381981	0.0655039
YER038W-A	0.377499	0.0231079
YBR194W	0.372369	0.0246613
YGR183C	0.326222	0.0256819
YPL192C	0.449848	0.0747214
YER039C	0.390363	0.0335296
YBR195C	0.398266	0.0503227
YGR184C	0.406152	0.0442981
YPL191C	0.404464	0.0607958
YER040W	0.523607	0.0872301
YBR197C	0.395181	0.0313665
YGR187C	0.403948	0.0586389
YPL189W	0.382674	0.0169248
YER041W	0.42824	0.024626
YBR199W	0.395138	0.0584103
YGR189C	0.406858	0.127557
YER042W	0.406416	0.0691984
YGR192C	0.416686	0.0633998
YER044C-A	0.420811	0.0307485
YBR201W	0.405216	0.0218041
YGR193C	0.434696	0.022766
YER045C	0.420124	0.0221159
YBR203W	0.414884	0.0415855
YGR194C	0.457538	0.0337185
YPL186C	0.450937	0.0396265
YER046W-A	0.478426	0.0508021
YBR204C	0.442304	0.019402
YGR196C	0.450697	0.0588684
YPL184C	0.426833	0.0575103
YER047C	0.434983	0.01102
YBR205W	0.429601	0.0106803
YGR197C	0.397792	0.0428821
YPL181W	0.495704	0.059813
YER048C	0.466737	0.026017
YBR206W	0.420188	0.0424849
YGR199W	0.455778	0.0461925
YPL182C	0.463238	0.00400139
YER049W	0.399664	0.021061
YBR207W	0.400083	0.0338071
YGR200C	0.544989	0.0269371
YPL180W	0.493463	0.0455883
YER050C	0.449819	0.0522949
YBR208C	0.376855	0.0441155
YGR202C	0.276913	0.019294
YML058W	0.324436	0.0448375
YOR307C	0.367371	0.026632
YMR159C	0.331528	0.0337795
YOL048C	0.361478	0.0401349
YML057W	0.362755	0.0307641
YOR308C	0.373791	0.0386406
YMR161W	0.37686	0.053862
YOL049W	0.439703	0.0436765
YML058C-A	0.403399	0.0699388
YOR311C	0.38346	0.0622007
YMR162C	0.395735	0.0483751
YOL050C	0.443597	0.0235354
YML056C	0.397021	0.0367603
YMR163C	0.396812	0.031087
YOL051W	0.457366	0.0178971
YML055W	0.381876	0.0746905
YOR313C	0.393201	0.0300872
YMR164C	0.392114	0.0447215
YML054C	0.406318	0.0437054
YOR314W	0.418968	0.0529877
YMR166C	0.428349	0.069117
YOL053C-A	0.417092	0.0393633
YML053C	0.467558	0.011885
YOR315W	0.444012	0.0224526
YOL053W	0.443253	0.0244277
YML052W	0.430746	0.0754458
YOR316C	0.40308	0.00946053
YMR169C	0.388658	0.0334293
YOL054W	0.463059	0.05379
YML051W	0.375619	0.0396995
YOR318C	0.425943	0.0211674
YMR170C	0.438948	0.0252096
YOL055C	0.443715	0.138659
YML050W	0.465516	0.00587995
YOR320C	0.4008	0.0253439
YMR172C-A	0.435654	0.0127797
YOL056W	0.41345	0.0258776
YML048W	0.514421	0.163205
YOR321W	0.450475	0.024191
YMR173W-A	0.417049	0.0298563
YOL057W	0.444319	0.052241
YML048W-A	0.393296	0.0386318
YOR322C	0.419524	0.0442728
YMR174C	0.345646	0.0379299
YDR099W	0.29572	0.0389222
YHR078W	0.333273	0.0177347
YDR411C	0.33498	0.0198406
YCL023C	0.381084	0.0252383
YDR100W	0.385092	0.0184795
YHR079C	0.445628	0.0351583
YDR414C	0.367175	0.0665887
YCL024W	0.397354	0.0513842
YDR101C	0.477286	0.0579209
YHR080C	0.382263	0.0430396
YDR415C	0.389894	0.0639768
YCL025C	0.433128	0.0611044
YDR102C	0.391144	0.0427618
YHR081W	0.489005	0.0584319
YCL026C	0.378182	0.0750435
YHR082C	0.410463	0.0649099
YDR419W	0.4461	0.049125
YCL027W	0.403714	0.0786992
YDR104C	0.455691	0.0310853
YHR086W	0.445812	0.0302561
YDR420W	0.41636	0.0269438
YCL028W	0.447699	0.0217638
YDR105C	0.396148	0.0141636
YHR087W	0.377255	0.0516937
YDR421W	0.40522	0.0717029
YCL029C	0.432255	0.040603
YDR107C	0.452056	0.116662
YDR422C	0.412551	0.026857
YDR108W	0.406888	0.138574
YHR092C	0.458147	0.130631
YDR423C	0.439563	0.132418
YCL032W	0.453181	0.0582255
YDR109C	0.443175	0.0247488
YHR093W	0.405477	0.0175142
YDR425W	0.407511	0.0086483
YCL033C	0.407863	0.0191795
YDR110W	0.429986	0.026013
YHR094C	0.425563	0.00934948
YDR426C	0.453865	0.0596399
YCL034W	0.400389	0.0177206
YDR111C	0.439749	0.0446712
YHR095W	0.452096	0.0419574
YDR428C	0.359606	0.049385
YCL036W	0.259294	0.0311071
YAL020C	0.321648	0.0460926
YMR295C	0.356311	0.0362293
YOR019W	0.330301	0.0215266
YAL019W	0.370323	0.0441192
YMR297W	0.372674	0.0490612
YOR021C	0.38248	0.0461044
YAL018C	0.38795	0.0482578
YMR299C	0.388704	0.0482186
YLR028C	0.384909	0.0350651
YAL017W	0.383929	0.0398974
YMR300C	0.541772	0.0753349
YLR042C	0.418725	0.095374
YOR023C	0.409912	0.0784563
YAL015C	0.40593	0.081811
YMR302C	0.433776	0.0431602
YLR043C	0.377469	0.0290474
YOR024W	0.442304	0.0271365
YAL014C	0.389934	0.0242327
YMR303C	0.42293	0.0316505
YLR044C	0.495169	0.0266673
YOR025W	0.420578	0.0218249
YAL013W	0.524201	0.0854407
YMR304W	0.479579	0.0268517
YLR046C	0.452632	0.0398869
YAL011W	0.446552	0.088314
YMR304C-A	0.415321	0.0131645
YLR047C	0.491047	0.0162095
YOR027W	0.464398	0.115429
YMR305C	0.467245	0.21115
YLR048W	0.6234	0.101377
YOR028C	0.367876	0.0470296
YAL009W	0.422647	0.0741639
YMR306C-A	0.424407	0.0102006
YLR049C	0.39312	0.0167488
YOR029W	0.42163	0.0183565
YAL008W	0.393737	0.0189925
YMR307W	0.483123	0.0319055
YLR053C	0.409443	0.0321598
YOR030W	0.477286	0.0226432
YAL007C	0.440389	0.0257549
YMR310C	0.415958	0.0270797
YLR054C	0.399271	0.0464693
YOR031W	0.285485	0.0261847
YPL179W	0.27545	0.0296313
YER051W	0.323059	0.0498249
YBR209W	0.355529	0.00954694
YGR203W	0.363737	0.0336684
YER052C	0.374534	0.0516955
YBR210W	0.382699	0.06102
YGR205W	0.374874	0.0453184
YPL177C	0.397956	0.0305952
YER053C	0.415113	0.0457728
YBR212W	0.390175	0.045737
YGR206W	0.368341	0.0633052
YPL176C	0.421676	0.0795973
YER054C	0.436861	0.0837648
YBR213W	0.376935	0.0985581
YGR207C	0.380006	0.04429
YPL174C	0.385752	0.0444476
YER056C	0.393721	0.0151245
YBR214W	0.319694	0.0349963
YGR208W	0.484958	0.021991
YER056C-A	0.443709	0.0344222
YBR215W	0.377465	0.0516352
YGR209C	0.41514	0.0222012
YER057C	0.398173	0.032684
YBR216C	0.415979	0.02168
YGR212W	0.44753	0.0123586
YPL171C	0.472156	0.102253
YBR217W	0.476854	0.0903445
YGR213C	0.514372	0.218156
YPL170W	0.454247	0.180902
YER059W	0.476213	0.0940677
YBR218C	0.419037	0.211214
YGR214W	0.567257	0.196194
YPL168W	0.440841	0.0247171
YER060W	0.450167	0.0471159
YBR219C	0.444726	0.0105683
YPL167C	0.417907	0.0188604
YER060W-A	0.42163	0.0134972
YBR220C	0.424425	0.0194557
YGR217W	0.395024	0.0137286
YPL166W	0.410157	0.0379087
YER061C	0.45631	0.0309033
YBR221C	0.400891	0.0492685
YHL047C	0.296987	0.0424012
YML037C	0.282651	0.0462203
YMR175W	0.362067	0.0251659
YOL059W	0.371234	0.0148469
YML035C	0.362984	0.0698487
YOR324C	0.374534	0.0639301
YMR176W	0.381743	0.0417587
YOL060C	0.36827	0.0458207
YML034W	0.401231	0.0679165
YOR327C	0.398729	0.0709517
YMR177W	0.414452	0.0824599
YOL061W	0.400413	0.0355345
YML035C-A	0.428427	0.0550352
YOR328W	0.410555	0.122437
YMR178W	0.401439	0.0386874
YOL062C	0.407502	0.0172819
YML033W	0.391153	0.0587695
YMR179W	0.429764	0.0502964
YOL063C	0.48422	0.0579839
YML032C	0.427432	0.017222
YOR332W	0.455823	0.0646637
YMR180C	0.412961	0.0369378
YOL064C	0.520376	0.0403155
YML030W	0.401844	0.0770764
YOR334W	0.405351	0.0178206
YMR182C	0.409992	0.0172699
YOL065C	0.442027	0.0348418
YML029W	0.419905	0.0820569
YOR337W	0.52423	0.221613
YMR183C	0.443329	0.0226566
YOL067C	0.559811	0.0520359
YML028W	0.485551	0.186753
YOR338W	0.471581	0.171394
YOL068C	0.398199	0.0551122
YML026C	0.549404	0.29752
YOR339C	0.419612	0.076634
YMR186W	0.453719	0.0276959
YOL070C	0.402496	0.0388623
YML024W	0.551335	0.0504807
YOR342C	0.379103	0.0273445
YMR187C	0.414074	0.0505371
YOL071W	0.424397	0.026848
YML020W	0.440802	0.0227365
YOR343C	0.379377	0.0536564
YMR188C	0.33696	0.0429219
YOL072W	0.352623	0.0361708
YDR112W	0.313966	0.030744
YHR096C	0.350733	0.032722
YDR430C	0.341962	0.0170909
YCL037C	0.344852	0.0156532
YHR097C	0.348441	0.0609485
YDR431W	0.363294	0.0560924
YCL039W	0.377976	0.0709362
YCL040W	0.361083	0.108009
YDR116C	0.407863	0.102228
YHR103W	0.392325	0.0476407
YDR433W	0.410658	0.0298815
YCL042W	0.414925	0.0496611
YDR117C	0.420894	0.0558237
YHR104W	0.432736	0.0821655
YDR435C	0.40314	0.105022
YCL044C	0.480722	0.130793
YDR119W	0.446366	0.0887366
YHR105W	0.443175	0.0406289
YDR436W	0.409462	0.0753978
YCL045C	0.423157	0.0105201
YDR120C	0.414209	0.0193301
YHR106W	0.427773	0.0198479
YEL001C	0.416534	0.0383702
YCL046W	0.449283	0.0361511
YDR121W	0.430359	0.0283223
YHR108W	0.45256	0.019685
YEL003W	0.475255	0.00546466
YCL047C	0.445481	0.161756
YDR122W	0.487954	0.18444
YHR109W	0.457634	0.019068
YCL048W	0.429105	0.0364286
YHR110W	0.485551	0.144431
YEL005C	0.481954	0.0571259
YCL049C	0.44355	0.0408922
YDR124W	0.384218	0.0516298
YHR111W	0.512443	0.0514928
YEL006W	0.387757	0.0215071
YCL050C	0.425068	0.0517375
YDR125C	0.401036	0.0142657
YHR112C	0.414602	0.034504
YEL007W	0.227815	0.267365
YCL051W	0.305186	0.0454604
YAL004W	0.311602	0.0366914
YNL339C	0.324003	0.0177706
YOR032C	0.397094	0.00667063
YAL005C	0.364103	0.056608
YNL338W	0.415229	0.0601718
YLR056W	0.369625	0.0307348
YAL002W	0.281284	0.085872
YNL336W	0.417372	0.0879866
YLR057W	0.374726	0.142761
YOR034C	0.377452	0.121647
YAR002W	0.408781	0.121819
YNL335W	0.38292	0.120676
YLR058C	0.413229	0.043903
YOR035C	0.228175	0.0409883
YAR003W	0.342208	0.0770946
YNL334C	0.400065	0.0521258
YLR059C	0.383369	0.00753055
YOR036W	0.219281	0.00652683
YAR014C	0.493834	0.0598444
YNL333W	0.411573	0.0868582
YLR061W	0.449526	0.111503
YOR037W	0.439852	0.0416119
YAR015W	0.5291	0.0685815
YNL332W	0.384473	0.0290955
YLR062C	0.476068	0.097562
YOR038C	0.367949	0.0872522
YAR018C	0.477411	0.0329754
YNL330C	0.399584	0.0708077
YLR063W	0.404188	0.0888473
YOR039W	0.440592	0.01273
YAR020C	0.4287	0.0722679
YNL329C	0.48697	0.0597933
YOR040W	0.46372	0.060781
YAR023C	0.403855	0.0229704
YNL328C	0.415595	0.0203545
YLR065C	0.453181	0.0433709
YOR041C	0.421494	0.0300983
YNL327W	0.379224	0.0270153
YOR042W	0.388011	0.0365518
YNL326C	0.388994	0.0322695
YLR068W	0.478681	0.0634118
YOR043W	0.331148	0.0391386
YPL165C	0.24975	0.0157204
YER062C	0.372028	0.00888989
YBR222C	0.343828	0.019888
YHL046C	0.34354	0.0350066
YPL164C	0.374601	0.01179
YER065C	0.360589	0.0348036
YBR223C	0.40129	0.0643632
YHL045W	0.375306	0.085907
YPL163C	0.422926	0.231812
YER066C-A	0.35175	0.21418
YBR224W	0.39423	0.235171
YHL044W	0.387653	0.0790528
YPL162C	0.369114	0.0335499
YER067W	0.412201	0.144783
YBR225W	0.399413	0.0525933
YHL043W	0.394139	0.0507016
YPL161C	0.517521	0.0655257
YER067C-A	0.407116	0.0344676
YBR226C	0.356659	0.0331334
YHL042W	0.424265	0.0473036
YPL159C	0.362408	0.0436687
YBR227C	0.411139	0.0564291
YHL041W	0.378459	0.0607031
YPL157W	0.405609	0.0880132
YPL156C	0.408173	0.0297931
YBR229C	0.429759	0.0876628
YPL155C	0.408824	0.0813489
YPR118W	0.42089	0.0801499
YBR230C	0.460941	0.0707042
YHL037C	0.411799	0.0242715
YER071C	0.436996	0.0169446
YHL036W	0.427571	0.0163262
YPL152W	0.439019	0.0164024
YER072W	0.399386	0.0211572
YBR233W	0.38844	0.0395474
YHL035C	0.418089	0.0249608
YPL150W	0.419468	0.0504548
YER073W	0.380501	0.0377042
YBR235W	0.392862	0.0482414
YHL034C	0.309589	0.0338264
YML019W	0.303127	0.0376743
YOR344C	0.33552	0.0183473
YMR189W	0.370784	0.0219632
YOL075C	0.384293	0.00722437
YML018C	0.3594	0.0288908
YOR346W	0.378863	0.0467377
YMR190C	0.346742	0.0733677
YOL076W	0.432975	0.114407
YML017W	0.404668	0.0916463
YOR347C	0.407189	0.046771
YMR191W	0.419909	0.10749
YOL079W	0.418616	0.0322311
YML016C	0.428072	0.023182
YOR348C	0.39591	0.0889719
YOL080C	0.404788	0.0966026
YOR349W	0.376215	0.061492
YMR193W	0.347256	0.0449594
YOL081W	0.398064	0.0697148
YML013W	0.438155	0.00885222
YOR350C	0.384051	0.0855679
YMR194W	0.310447	0.0236388
YOL082W	0.411484	0.040331
YML013C-A	0.240833	0.0729238
YOR351C	0.382206	0.100985
YOL083W	0.404078	0.0549116
YML012W	0.448813	0.0994494
YOR352W	0.42104	0.0456998
YMR195W	0.451002	0.0618658
YOL084W	0.417892	0.0547765
YML011C	0.424191	0.0536098
YOR354C	0.461273	0.0590607
YMR196W	0.510778	0.197431
YOL085C	0.420252	0.0299465
YML009c	0.41925	0.0150399
YOR355W	0.439744	0.317019
YMR198W	0.388799	0.0669734
YPL274W	0.395857	0.0204396
YML008C	0.431919	0.0165118
YOR356W	0.396935	0.0296107
YMR199W	0.413634	0.0358519
YPL273W	0.388878	0.0498873
YML007W	0.423437	0.0390388
YOR357C	0.374597	0.0320913
YPL272C	0.264502	0.0377661
YDR126W	0.320879	0.0609935
YHR113W	0.316572	0.0339283
YEL008W	0.384486	0.0154868
YCL055W	0.391624	0.0397003
YDR127W	0.388685	0.0338112
YHR114W	0.355051	0.0281616
YCL056C	0.394552	0.105289
YDR128W	0.457227	0.0975405
YHR115C	0.373317	0.0170452
YEL010W	0.389195	0.0459326
YCL057W	0.391669	0.0441542
YDR129C	0.426833	0.0695306
YHR116W	0.503398	0.0827373
YEL013W	0.347957	0.0723962
YCL060C	0.383548	0.185379
YDR130C	0.387589	0.0454844
YHR117W	0.440451	0.0719609
YEL014C	0.379484	0.0772137
YCL061C	0.40129	0.0594843
YDR131C	0.441935	0.0307137
YEL015W	0.423223	0.0421214
YCL062W	0.485848	0.0154158
YEL016C	0.441197	0.0601916
YCL063W	0.439953	0.0872906
YDR133C	0.465459	0.0913776
YEL017C-A	0.461273	0.0834604
YCL064C	0.460436	0.0448354
YDR134C	0.496909	0.0453532
YHR124W	0.467342	0.0556174
YEL017W	0.441614	0.0536103
YCL069W	0.483046	0.0439348
YDR135C	0.470054	0.0889378
YPR083W	0.423223	0.0301913
YCR001W	0.446565	0.0175716
YDR136C	0.484731	0.086838
YEL020C	0.37292	0.0675924
YDR137W	0.411484	0.0416159
YHR129C	0.413418	0.0293742
YEL023C	0.377784	0.0292282
YCR003W	0.315608	0.0395444
YAR029W	0.287499	0.0552235
YNL324W	0.321561	0.037454
YLR069C	0.509828	0.143888
YOR044W	0.358688	0.0233063
YAR031W	0.365574	0.0513084
YNL325C	0.381335	0.0522984
YLR070C	0.355548	0.238721
YOR045W	0.401354	0.0858656
YAR030C	0.400459	0.0517044
YNL323W	0.479838	0.0874905
YLR072W	0.44291	0.137134
YOR047C	0.389869	0.0577035
YAR035W	0.414319	0.0788876
YNL322C	0.385816	0.0807105
YLR073C	0.386194	0.0593692
YOR049C	0.392445	0.0640247
YNL321W	0.401844	0.0887591
YOR050C	0.415018	0.0560256
YAR040C	0.419396	0.0497122
YNL320W	0.409182	0.0301173
YLR077W	0.430522	0.0357497
YOR051C	0.413301	0.0418792
YAR042W	0.389756	0.0639259
YNL319W	0.467342	0.0614635
YLR079W	0.407277	0.0728078
YOR052C	0.442113	0.0217787
YAR043C	0.367601	0.053626
YNL318C	0.407863	0.068298
YLR080W	0.479838	0.0765391
YOR053W	0.500993	0.0290417
YAR044W	0.455712	0.0389644
YNL314W	0.444466	0.0406513
YOR054C	0.451966	0.039396
YAR047C	0.448716	0.0158311
YNL311C	0.445549	0.00697823
YLR082C	0.416319	0.00997439
YOR055W	0.419749	0.00906037
YLL001W	0.450656	0.0298439
YNL309W	0.426125	0.0249105
YLR083C	0.405248	0.032396
YLL002W	0.451733	0.0424044
YNL053W	0.408446	0.0302865
YLR084C	0.376089	0.0254432
YOR059C	0.280111	0.0396094
YPL149W	0.292536	0.04506
YER074W	0.320961	0.0370816
YBR238C	0.395999	0.0429848
YHL033C	0.387416	0.156091
YPL147W	0.355735	0.0647992
YER075C	0.36603	0.0470294
YBR239C	0.343828	0.238992
YHL032C	0.424857	0.0396349
YPL145C	0.392796	0.0516221
YER079W	0.406496	0.0441322
YBR240C	0.385203	0.120893
YHL031C	0.406269	0.0321334
YER080W	0.379131	0.0972904
YBR241C	0.401764	0.0483425
YHL030W	0.401853	0.0381712
YPL141C	0.377099	0.0371727
YER081W	0.41792	0.061739
YBR242W	0.413418	0.0970511
YHL029C	0.378123	0.0673636
YPL140C	0.402212	0.0604439
YBR244W	0.418605	0.027258
YHL028W	0.417933	0.055606
YPL139C	0.520889	0.0244841
YER084W	0.412718	0.0633583
YBR245C	0.441317	0.0835216
YHL027W	0.454109	0.068761
YPL138C	0.416744	0.0416359
YER085C	0.471485	0.14179
YBR246W	0.493618	0.0361264
YHL026C	0.40886	0.04988
YPL136W	0.441255	0.0311983
YER086W	0.420385	0.0433622
YHL023C	0.496196	0.144716
YPL135W	0.424638	0.0115289
YER087C-A	0.431118	0.0131489
YBR249C	0.397666	0.0167934
YHL022C	0.408184	0.0274825
YPL133C	0.41232	0.0381596
YGR123C	0.419059	0.038012
YBR250W	0.385203	0.015315
YHL021C	0.401224	0.0264629
YPL130W	0.402996	0.0404612
YGR124W	0.41558	0.0624788
YBR251W	0.536468	0.0789037
YHL020C	0.349396	0.0681356
YML006C	0.291197	0.0324155
YMR202W	0.380382	0.0397542
YML005W	0.339016	0.0462644
YOR359W	0.379279	0.19733
YMR204C	0.426095	0.0468314
YPL270W	0.423833	0.0672166
YML004C	0.423576	0.052997
YOR360C	0.396113	0.0591277
YMR205C	0.430387	0.035057
YPL269W	0.351552	0.0678917
YML003W	0.37195	0.0961302
YMR206W	0.375258	0.0233995
YPL267W	0.396804	0.0517294
YML002W	0.455591	0.0215455
YOR365C	0.422743	0.0252089
YMR207C	0.439065	0.0178689
YPL265W	0.410984	0.0845463
YML001W	0.351029	0.03588
YOR367W	0.397792	0.0250806
YMR210W	0.413092	0.118164
YPL264C	0.317456	0.105955
YMR002W	0.44194	0.0467451
YOR368W	0.333575	0.026761
YMR214W	0.448241	0.0546701
YPL263C	0.378545	0.0422246
YOR371C	0.400808	0.0651308
YMR215W	0.441255	0.0546958
YMR006C	0.411061	0.0431138
YOR374W	0.416186	0.0324321
YMR216C	0.448716	0.0659898
YPL260W	0.412465	0.0272051
YMR007W	0.424407	0.00558229
YOR375C	0.432916	0.0184503
YMR219W	0.406405	0.0219221
YMR008C	0.387789	0.0242557
YOR376W	0.414625	0.0349779
YMR221C	0.421988	0.0386201
YPL259C	0.433614	0.0282791
YMR009W	0.432745	0.0339596
YOR377W	0.413163	0.039573
YMR222C	0.390507	0.0534635
YPL258C	0.341181	0.0242598
YPR021C	0.327612	0.0365353
YHR130C	0.338172	0.0454829
YEL024W	0.369324	0.0416542
YCR004C	0.360695	0.0375616
YDR139C	0.371421	0.0502986
YHR132C	0.384813	0.0311323
YEL025C	0.357774	0.0820111
YCR005C	0.406806	0.0370337
YDR140W	0.432273	0.0332451
YHR133C	0.397676	0.036889
YCR006C	0.335924	0.0544804
YDR142C	0.402424	0.0567019
YHR134W	0.409141	0.0700324
YEL028W	0.376919	0.048497
YCR007C	0.418968	0.0900237
YDR143C	0.465572	0.0521829
YHR135C	0.554866	0.0321357
YEL030W	0.350529	0.0183425
YCR008W	0.567841	0.0582023
YDR144C	0.393454	0.038188
YHR136C	0.437781	0.0494007
YEL031W	0.472383	0.0651875
YCR009C	0.37529	0.0561087
YDR146C	0.435508	0.0572978
YHR137W	0.462823	0.0813496
YEL033W	0.500559	0.0942383
YCR010C	0.406882	0.0419267
YDR338C	0.410797	0.0463318
YHR138C	0.48889	0.05145
YPR091C	0.412035	0.0530681
YCR011C	0.362544	0.0293247
YDR340W	0.407863	0.0698304
YHR139C	0.39381	0.0181635
YEL037C	0.379003	0.0300018
YCR014C	0.409562	0.0183753
YDR344C	0.42754	0.0278772
YHR139C-A	0.428946	0.0143905
YEL038W	0.431118	0.030894
YCR015C	0.339885	0.0252977
YDR345C	0.427336	0.0313715
YHR142W	0.412132	0.00855855
YEL039C	0.401372	0.0276092
YCR016W	0.44525	0.0491923
YDR346C	0.424857	0.0378788
YHR143W	0.390473	0.0377617
YEL040W	0.362624	0.047491
YCR017C	0.287846	0.0261929
YLL005C	0.320598	0.0241433
YNL305C	0.416237	0.0251824
YLR085C	0.296893	0.0286827
YOR061W	0.35946	0.0321134
YLL006W	0.440233	0.0179676
YNL304W	0.400289	0.0329689
YLR087C	0.41708	0.0362162
YOR062C	0.389338	0.026773
YLL009C	0.376604	0.00577306
YNL303W	0.394951	0.023687
YLR089C	0.374677	0.0652527
YOR064C	0.355735	0.0507176
YLL010C	0.353481	0.0492233
YNL302C	0.660993	0.0825444
YLL012W	0.390868	0.0655155
YNL301C	0.444031	0.0671287
YOR066W	0.455985	0.0613812
YLL013C	0.408524	0.0604104
YNL299W	0.489262	0.0604943
YLR092W	0.396683	0.0941114
YOR067C	0.405212	0.0213746
YLL014W	0.404626	0.0539435
YNL298W	0.445964	0.0423412
YLR093C	0.397658	0.0454152
YOR068C	0.524606	0.0311148
YLL015W	0.407863	0.0434598
YNL086W	0.437476	0.0531232
YLR094C	0.433708	0.0593077
YOR069W	0.44364	0.0577551
YLL016W	0.373107	0.0374153
YNL297C	0.498843	0.0529622
YLR095C	0.415321	0.0295209
YOR070C	0.439989	0.0400927
YLL017W	0.413929	0.022632
YNL295W	0.43873	0.0357061
YLR096W	0.400979	0.0161896
YOR071C	0.405591	0.0114619
YLL019C	0.382061	0.0186937
YNL294C	0.44841	0.0392457
YLR097C	0.397701	0.031588
YOR072W	0.306745	0.0237906
YLL020C	0.383929	0.0195619
YNL293W	0.397288	0.072089
YLR098C	0.389251	0.0409894
YOR073W	0.304108	0.0405785
YGR125W	0.327125	0.0385402
YBR255W	0.368689	0.0519285
YHL019C	0.360885	0.0523006
YPL127C	0.380814	0.0344603
YGR126W	0.349117	0.0229008
YBR258C	0.340681	0.0290461
YHL017W	0.377289	0.0249787
YPL125W	0.403381	0.01509
YGR127W	0.420975	0.0244653
YBR259W	0.391607	0.046493
YHL016C	0.405248	0.0639028
YPL123C	0.386573	0.031795
YGR129W	0.364279	0.0458515
YBR260C	0.362748	0.0105134
YHL014C	0.37674	0.0684359
YPL121C	0.410797	0.0366402
YGR130C	0.426523	0.0494852
YBR261C	0.385393	0.0508918
YHL013C	0.441482	0.0514191
YPL120W	0.448725	0.0621684
YGR131W	0.426591	0.0277941
YBR262C	0.425563	0.0270893
YHL012W	0.459207	0.033203
YPL119C	0.492885	0.0549829
YGR132C	0.495756	0.0324864
YBR263W	0.409583	0.0707414
YHL010C	0.445751	0.0405983
YGR133W	0.435751	0.023694
YBR264C	0.411108	0.0366877
YHL009C	0.4297	0.0266833
YPL116W	0.34924	0.0203939
YGR135W	0.471678	0.0510273
YBR266C	0.540569	0.085187
YHL008C	0.399514	0.0375248
YPL115C	0.408813	0.0184881
YGR136W	0.402708	0.0181759
YBR267W	0.566924	0.0721281
YPL114W	0.397378	0.0151456
YGR137W	0.396392	0.0171883
YBR268W	0.392423	0.0313662
YHL006C	0.446417	0.0548976
YPL113C	0.427142	0.0286283
YGR138C	0.40079	0.0386299
YDR049W	0.397094	0.0565863
YHL005C	0.331493	0.0395917
YMR010W	0.261654	0.0203314
YMR223W	0.357932	0.0514113
YPL257W	0.344061	0.0347466
YMR011W	0.342307	0.03614
YOR380W	0.317535	0.018042
YPL256C	0.436239	0.0186572
YMR012W	0.373961	0.0192497
YOR381W	0.384434	0.0332068
YMR225C	0.383369	0.0352513
YMR014W	0.388694	0.0548885
YOR382W	0.345564	0.0733918
YMR226C	0.344358	0.0373184
YPL253C	0.411066	0.0294723
YMR015C	0.367149	0.0237243
YOR383C	0.434298	0.0707038
YPL250C	0.391656	0.0408663
YMR016C	0.469238	0.0241129
YOR384W	0.460262	0.0411828
YMR230W	0.520485	0.0335008
YPL249C	0.412526	0.0346074
YMR017W	0.433376	0.0345605
YOR385W	0.422514	0.0187665
YMR231W	0.411717	0.0314921
YPL248C	0.428883	0.0313212
YMR018W	0.412035	0.0276067
YOR386W	0.423123	0.0247435
YMR232W	0.400188	0.0289264
YPL247C	0.406778	0.0303362
YMR019W	0.399762	0.0338045
YMR233W	0.377989	0.0236864
YMR020W	0.394856	0.0421636
YOL002C	0.400933	0.0320301
YMR234W	0.363821	0.0291588
YPL245W	0.384218	0.0288948
YMR021C	0.37765	0.0490596
YOL003C	0.38216	0.0201858
YMR237W	0.405477	0.0304267
YPL244C	0.427802	0.0500516
YMR022W	0.414369	0.0555185
YOL004W	0.546772	0.0678436
YMR238W	0.33316	0.0438733
YPL241C	0.310728	0.0428115
YDR347W	0.360377	0.0269633
YEL041W	0.321612	0.0405708
YCR019W	0.313052	0.0366502
YDR348C	0.33188	0.0320688
YHR150W	0.347993	0.0348055
YEL042W	0.335619	0.0228328
YCR020C	0.349924	0.0260794
YDR349C	0.395255	0.0146124
YHR151C	0.386043	0.0258161
YEL043W	0.384461	0.024718
YCR020C-A	0.353853	0.0463285
YDR350C	0.396726	0.0318459
YHR152W	0.405578	0.0199275
YCR021C	0.387502	0.0347147
YDR351W	0.423705	0.0211953
YHR153C	0.414645	0.0306408
YEL046C	0.324731	0.0742563
YDR352W	0.388639	0.0376483
YHR154W	0.431461	0.0175796
YEL047C	0.427011	0.0313132
YCR023C	0.398776	0.0183089
YDR354W	0.42974	0.0363092
YHR155W	0.407863	0.0103921
YEL048C	0.383238	0.0378504
YLR420W	0.457467	0.238445
YDR357C	0.414153	0.0230749
YHR156C	0.409562	0.0303653
YEL049W	0.393552	0.0440349
YLR451W	0.34067	0.0313417
YDR358W	0.40752	0.0311129
YHR157W	0.36686	0.0282319
YLR126C	0.389567	0.0474077
YDR359C	0.394706	0.0147114
YHR158C	0.34856	0.0166734
YLR128W	0.383033	0.0186078
YDR360W	0.40031	0.0128038
YHR159W	0.371562	0.0189981
YEL052W	0.37293	0.00880956
YLR130C	0.420565	0.0390901
YDR363W	0.398651	0.0442177
YHR160C	0.406543	0.0567477
YEL053C	0.386382	0.0510688
YLR131C	0.332984	0.037623
YLL021W	0.27639	0.0410183
YNL089C	0.317062	0.0368587
YLR099C	0.339173	0.0379826
YOR076C	0.339885	0.0184616
YLL023C	0.367568	0.0202013
YNL291C	0.38844	0.0281645
YLR102C	0.352079	0.0353392
YOR078W	0.567045	0.124467
YLL024C	0.350651	0.0347211
YNL289W	0.378036	0.0359328
YOR079C	0.36888	0.0198216
YLL025W	0.42304	0.0118881
YNL288W	0.407863	0.0322451
YLR107W	0.373638	0.0307139
YOR080W	0.408672	0.045438
YNL286W	0.416421	0.0296775
YLR108C	0.428202	0.0228831
YOR081C	0.39534	0.0204438
YLL028W	0.397404	0.0166954
YNL285W	0.416255	0.0359762
YLR109W	0.415611	0.0428396
YOR082C	0.400057	0.211149
YLL029W	0.419807	0.00711211
YNL283C	0.389416	0.0443951
YLR111W	0.392249	0.0175625
YLL032C	0.399766	0.0372924
YNL281W	0.397545	0.0180926
YLR112W	0.373267	0.0423558
YOR084W	0.375946	0.0230284
YLL033W	0.358113	0.0499813
YNL280C	0.372148	0.0332149
YLR113W	0.38844	0.0142663
YOR085W	0.361377	0.0306161
YLL038C	0.385922	0.0105883
YNL278W	0.378527	0.0260919
YOR086C	0.384079	0.0281852
YLL039C	0.379722	0.0377214
YNL096C	0.396404	0.0507757
YLR118C	0.338211	0.043928
YOR087W	0.294451	0.0493284
YPL112C	0.264565	0.0381004
YGR139W	0.29199	0.0414938
YDR050C	0.329138	0.0341533
YHL003C	0.317384	0.032925
YPL111W	0.357051	0.0270723
YGR141W	0.3692	0.018045
YDR051C	0.377826	0.0268095
YPL110C	0.362265	0.030696
YGR142W	0.381059	0.00679592
YDR055W	0.354227	0.0223223
YHR011W	0.403218	0.0223231
YPL109C	0.369964	0.0303816
YGR143W	0.376169	0.0233302
YDR056C	0.399783	0.0155953
YHR012W	0.404142	0.0227585
YPL108W	0.39246	0.0285222
YGR144W	0.395503	0.0355148
YDR057W	0.408836	0.0342056
YHR013C	0.322121	0.0337889
YPL107W	0.396894	0.0380362
YGR146C	0.399365	0.033015
YDR059C	0.423649	0.0374759
YHR014W	0.367721	0.0450579
YPL106C	0.482872	0.0345766
YGR148C	0.428441	0.0362618
YDR061W	0.391833	0.0204423
YPL105C	0.369952	0.0179324
YGR149W	0.385253	0.0551006
YDR063W	0.397404	0.0523474
YPL104W	0.423969	0.0469884
YGR150C	0.422926	0.0425081
YDR065W	0.562569	0.0810649
YHR022C	0.359723	0.0503515
YPL103C	0.403796	0.0353506
YGR151C	0.395665	0.0316272
YDR066C	0.375352	0.0244116
YHR029C	0.369725	0.0235228
YPL101W	0.512768	0.081734
YGR152C	0.387748	0.070975
YDR067C	0.379126	0.0740079
YHR030C	0.305313	0.0354336
YMR023C	0.265297	0.0312833
YOL006C	0.319821	0.0471926
YMR241W	0.315879	0.0330858
YPL240C	0.342271	0.0384036
YMR024W	0.393552	0.0102169
YOL007C	0.380672	0.0156091
YMR242C	0.526513	0.0662169
YPL239W	0.358023	0.0494574
YMR025W	0.360695	0.0119726
YOL008W	0.407863	0.0217767
YMR243C	0.370648	0.0501506
YPL236C	0.381063	0.028145
YMR026C	0.453181	0.0322873
YOL009C	0.448716	0.0481317
YMR244W	0.352086	0.0218935
YPL234C	0.476085	0.0624844
YMR027W	0.390926	0.00939992
YOL011W	0.377899	0.00994741
YMR245W	0.437191	0.0382743
YPL232W	0.410582	0.0378548
YMR029C	0.400036	0.0288078
YOL012C	0.321677	0.0238585
YMR244C-A	0.408379	0.0506317
YPL230W	0.394435	0.0315802
YMR030W	0.399365	0.0338848
YOL013C	0.357774	0.0173364
YMR246W	0.384019	0.0179216
YPL229W	0.417665	0.0182829
YMR031W-A	0.255255	0.0281749
YOL014W	0.38447	0.0197528
YMR247C	0.39078	0.033561
YPL227C	0.38985	0.0300405
YMR031C	0.385912	0.0371274
YOL015W	0.365493	0.0325337
YMR250W	0.348845	0.0223931
YPL226W	0.342451	0.0267835
YOL017W	0.327169	0.0294077
YMR251W	0.379912	0.0682296
YPL225W	0.379539	0.0457484
YMR034C	0.397666	0.0581521
YOL018C	0.406443	0.0812155
YMR251W-A	0.298053	0.0658909
YPL223C	0.289517	0.0638856
YDR364C	0.239767	0.0274335
YHR161C	0.247643	0.0405777
YEL054C	0.323153	0.0520844
YLR133W	0.276132	0.0381533
YDR368W	0.303119	0.0201013
YHR163W	0.312077	0.0462823
YEL056W	0.256172	0.0558419
YLR134W	0.282366	0.045562
YDR369C	0.280897	0.0459182
YHR167W	0.216128	0.0275387
YEL057C	0.278088	0.00918717
YLR135W	0.32536	0.0279262
YDR370C	0.339885	0.0392469
YHR176W	0.299595	0.0612901
YEL059W	0.350641	0.0338783
YLR136C	0.303664	0.0468181
YDR371W	0.307246	0.0168449
YEL060C	0.376427	0.0455081
YLR137W	0.369917	0.0408799
YDR372C	0.389735	0.0492459
YHR178W	0.407178	0.0525118
YLR138W	0.374646	0.0346777
YDR374C	0.370958	0.0196187
YHR179W	0.380476	0.024758
YLR139C	0.471965	0.107267
YDR375C	0.414672	0.0637753
YHR182W	0.338984	0.0486052
YLR142W	0.341276	0.0270604
YDR377W	0.41466	0.0280334
YHR183W	0.46405	0.0594013
YEL064C	0.355847	0.0542625
YLR143W	0.353128	0.0727089
YDR378C	0.316099	0.0326464
YHR184W	0.322985	0.0519471
YEL065W	0.325454	0.0645701
YLR144C	0.321275	0.0614639
YDR379W	0.27686	0.0611669
YHR189W	0.304884	0.037499
YEL066W	0.276084	0.0346227
YMR074C	0.292734	0.0265458
YLR149C	0.341251	0.0551192
YOR288C	0.362349	0.0381506
YKL063C	0.363948	0.0350288
YLR353W	0.327148	0.0427261
YLR150W	0.31718	0.016747
YJL218W	0.340378	0.0307567
YKL064W	0.343968	0.0303777
YLR354C	0.359243	0.0249133
YLR151C	0.349678	0.0200109
YJL217W	0.351971	0.0196191
YKL065C	0.29622	0.0225135
YLR356W	0.297668	0.0380301
YLR152C	0.306391	0.0338438
YJL216C	0.321517	0.0273166
YKL066W	0.305671	0.0409631
YLR154C	0.309289	0.0433333
YJL215C	0.283275	0.0246725
YKL067W	0.260195	0.0264355
YLR360W	0.28182	0.00908646
YLR164W	0.323194	0.030805
YJL214W	0.301917	0.0192664
YKL068W	0.279229	0.0317141
YLR165C	0.300546	0.011594
YJL212C	0.329894	0.0157132
YKL069W	0.320008	0.0205355
YLR363C	0.293778	0.0202474
YLR168C	0.307716	0.0407165
YJL210W	0.331309	0.0320852
YKL070W	0.332132	0.0583262
YLR364W	0.337702	0.0429182
YLR169W	0.338123	0.0400472
YJL211C	0.323174	0.064632
YKL071W	0.347309	0.0509642
YLR365W	0.342373	0.0235163
YLR170C	0.396407	0.0210713
YJL209W	0.379387	0.0448415
YKL072W	0.343297	0.0337215
YLR366W	0.345099	0.0397809
YLR171W	0.351302	0.0426147
YJL208C	0.337173	0.0404243
YKL073W	0.333655	0.0434095
YLR367W	0.308366	0.0329044
YLR172C	0.287496	0.0387872
YJL207C	0.30783	0.0357973
YKL074C	0.255574	0.0353747
YPL066W	0.341891	0.0462126
YNL177C	0.494012	0.0254509
YPR164W	0.477209	0.0282097
YDR260C	0.456344	0.0389846
YNL176C	0.389946	0.0198684
YPR166C	0.443627	0.0251645
YDR261C	0.404742	0.0359631
YPL064C	0.440952	0.0208326
YPR167C	0.367655	0.0187449
YDR262W	0.452198	0.0371887
YPL062W	0.427316	0.0269521
YNL173C	0.440394	0.0192106
YPR170C	0.437871	0.0526066
YDR263C	0.436873	0.0317389
YPL061W	0.417806	0.0319028
YNL170W	0.453339	0.00758518
YPR171W	0.435102	0.0188
YDR264C	0.418035	0.0077997
YPL060W	0.391936	0.00876443
YNL171C	0.419801	0.0200118
YPR172W	0.44612	0.0214429
YDR265W	0.387634	0.0215302
YPL058C	0.40628	0.0107351
YNL169C	0.431149	0.0178795
YPR173C	0.370431	0.0234753
YDR266C	0.40702	0.0146146
YPL057C	0.379471	0.0264865
YNL168C	0.407363	0.0211358
YPR174C	0.428953	0.0205948
YDR269C	0.442634	0.0153214
YPL056C	0.430082	0.0118667
YNL167C	0.408955	0.034564
YPR179C	0.454086	0.0466424
YDR270W	0.419178	0.0280402
YPL055C	0.313075	0.0126446
YNL166C	0.410035	0.0125753
YPR184W	0.44106	0.0234794
YDR271C	0.469038	0.0239043
YPL054W	0.428524	0.0367485
YNL165W	0.396033	0.0276014
YPR185W	0.406544	0.00645966
YDR272W	0.371327	0.0149168
YPL053C	0.366591	0.0196332
YNL164C	0.353361	0.0170373
YPR188C	0.373121	0.0303484
YDR273W	0.327368	0.0254525
YLR292C	0.387662	0.0187721
YOR138C	0.383818	0.0334576
YGL199C	0.412933	0.0288482
YKL185W	0.377338	0.074134
YOR139C	0.302588	0.182705
YKL187C	0.436849	0.0246492
YLR295C	0.424879	0.0213192
YOR140W	0.376004	0.033735
YGL202W	0.472321	0.0365943
YKL188C	0.417745	0.0102762
YLR296W	0.43942	0.0105104
YOR141C	0.273338	0.00957126
YGL203C	0.423166	0.0213132
YKL190W	0.433873	0.0261128
YLR297W	0.424599	0.0557374
YOR142W	0.439371	0.0242328
YGL205W	0.459211	0.0438563
YGR027C	0.547414	0.0240168
YLR299W	0.402334	0.0340253
YOR144C	0.430356	0.0109069
YGL208W	0.435394	0.00956648
YGR031W	0.404225	0.0233533
YLR300W	0.434239	0.0156232
YOR152C	0.423656	0.0137388
YGL209W	0.432849	0.0180294
YGR033C	0.438852	0.00828598
YLR303W	0.431454	0.0220557
YOR153W	0.425372	0.0116711
YGL210W	0.391536	0.0109229
YGR034W	0.433262	0.00512342
YLR304C	0.40511	0.00773409
YOR154W	0.42422	0.0062347
YGL211W	0.499897	0.0234635
YGR035C	0.419472	0.0330257
YLR306W	0.438911	0.00410961
YOR155C	0.429788	0.00988175
YGL212W	0.394467	0.024468
YLR307W	0.445085	0.0292462
YOR156C	0.372014	0.0152362
YGL213C	0.449142	0.0220034
YGR037C	0.407413	0.0249289
YOR161C	0.373834	0.00569568
YGL214W	0.31118	0.0173376
YOL152W	0.319757	0.0276907
YIL076W	0.227494	0.118168
YGR281W	0.402382	0.0616729
YIL077C	0.422173	0.0497616
YGL031C	0.455073	0.0998988
YGR282C	0.402162	0.034183
YBL005W	0.435174	0.0549126
YIL079C	0.445635	0.0352577
YGL032C	0.432663	0.0377188
YGR283C	0.433313	0.0515287
YGL033W	0.0681559	0.0625454
YGR284C	0.411805	0.0204481
YBL007C	0.318872	0.0100498
YIL086C	0.452235	0.0313931
YGL034C	0.398824	0.0135339
YBL008W	0.406507	0.0347794
YIL087C	0.408935	0.0300903
YGL035C	0.39141	0.0306405
YGR286C	0.415793	0.00988827
YBL009W	0.425856	0.0146111
YIL088C	0.437586	0.0126074
YGL036W	0.40418	0.00902455
YGR287C	0.440956	0.0155974
YBL010C	0.416767	0.0101553
YGL037C	0.421027	0.0119855
YGR288W	0.387746	0.0113783
YBL011W	0.405922	0.0113879
YGL039W	0.397397	0.0418483
YGR290W	0.390346	0.00364374
YBL012C	0.435244	0.0126114
YIL095W	0.444031	0.0168456
YGL041C	0.416252	0.041003
YHR021W-A	0.426114	0.0140699
YBL013W	0.437806	0.0112424
YIL096C	0.387941	0.0131948
YGL042C	0.447418	0.0244776
YBL015W	0.381332	0.0065184
YGL043W	0.398847	0.0282839
YHR079C-B	0.311423	0.0117764
YLR173W	0.345533	0.0277676
YJL206C	0.415231	0.0197522
YKL075C	0.383693	0.0239872
YJL206C-A	0.403144	0.065904
YKL076C	0.403925	0.0615388
YLR372W	0.490573	0.0451759
YLR176C	0.431894	0.0241922
YJL204C	0.63005	0.0373171
YKL077W	0.444419	0.0592313
YLR373C	0.475315	0.028439
YLR177W	0.423166	0.0531132
YJL201W	0.439179	0.0566178
YKL079W	0.416979	0.0410832
YLR374C	0.484287	0.0287202
YLR375W	0.403575	0.025599
YLR178C	0.411724	0.0136256
YJL199C	0.416795	0.0353037
YLR376C	0.436742	0.0154205
YLR179C	0.415603	0.0246025
YJL198W	0.412874	0.0110914
YKL081W	0.433509	0.0468823
YLR377C	0.428812	0.0121904
YLR180W	0.413804	0.0196073
YJL197W	0.409373	0.0350698
YKL084W	0.404313	0.016076
YLR380W	0.418672	0.0281158
YLR181C	0.386094	0.111506
YKL085W	0.403857	0.0140207
YLR381W	0.399402	0.00941741
YJL196C	0.427934	0.00934943
YKL086W	0.404999	0.0046758
YLR183C	0.419447	0.018174
YJL193W	0.420886	0.0107681
YKL087C	0.421327	0.0597095
YLR384C	0.504639	0.0423814
YLR184W	0.483428	0.0500086
YJL192C	0.431727	0.022531
YKL090W	0.383557	0.00564536
YLR385C	0.327218	0.024118
YPL052W	0.373469	0.00803058
YPR189W	0.408003	0.022637
YPL051W	0.419659	0.0427254
YNL160W	0.5227	0.0627593
YPR191W	0.35295	0.0627445
YNL159C	0.414764	0.0146214
YPR192W	0.454988	0.0275625
YPL048W	0.455695	0.0639886
YNL157W	0.410645	0.0272572
YPR193C	0.437677	0.0331976
YDR277C	0.415737	0.0164764
YPL047W	0.394099	0.0141974
YNL156C	0.406891	0.0132788
YPR194C	0.378644	0.00488128
YDR278C	0.424469	0.0133114
YPL046C	0.428073	0.033
YNL155W	0.389699	0.0184483
YPR195C	0.374802	0.0123643
YDR279W	0.392828	0.00678136
YPR196W	0.426289	0.0309527
YDR281C	0.436198	0.0355924
YPR197C	0.393114	0.00478147
YDR282C	0.412816	0.00685989
YPL040C	0.410579	0.00909751
YKL191W	0.380311	0.148583
YPR198W	0.42769	0.0315683
YPL039W	0.398675	0.0367259
YKL197C	0.408316	0.0312656
YPR199C	0.434539	0.0302627
YDR285W	0.423848	0.0103199
YPL038W	0.406447	0.036098
YKL198C	0.448109	0.0237035
YPR200C	0.397557	0.0190624
YDR286C	0.438145	0.0352021
YPL037C	0.422249	0.00744307
YKL199C	0.421671	0.0170454
YPR201W	0.405197	0.0172057
YDR287W	0.317878	0.0252321
YGR039W	0.387391	0.0358723
YLR309C	0.406742	0.0194689
YOR162C	0.416332	0.0407818
YGL215W	0.435024	0.0251652
YGR041W	0.434494	0.0130175
YOR163W	0.378884	0.0450065
YGL216W	0.436117	0.0348312
YGR042W	0.418862	0.0105508
YLR312C	0.409091	0.0155284
YOR164C	0.391304	0.00958374
YGL217C	0.41489	0.0159168
YGR043C	0.397924	0.0247303
YLR312W-A	0.501339	0.0436091
YOR165W	0.425785	0.0419846
YGR044C	0.380252	0.0186121
YLR313C	0.383728	0.0283213
YOR166C	0.409335	0.0109977
YGR045C	0.412772	0.0101217
YLR315W	0.472143	0.0141868
YOR167C	0.418814	0.0259196
YGL221C	0.410562	0.0160233
YLR318W	0.407352	0.0188334
YOR170W	0.428073	0.0203841
YGL222C	0.452221	0.0184075
YGR049W	0.419659	0.0224262
YLR319C	0.38398	0.0129595
YGL224C	0.374524	0.00368618
YGR051C	0.400577	0.0334866
YLR320W	0.397439	0.0504291
YOR171C	0.373118	0.0146285
YGL226C-A	0.385026	0.0066581
YGR052W	0.404419	0.0330479
YOR172W	0.411286	0.0196942
YGL226W	0.442378	0.0246397
YGR054W	0.412751	0.0176292
YOR173W	0.241979	0.0241289
YGL227W	0.436416	0.0231448
YGR055W	0.426285	0.0230614
YDR147W	0.417114	0.00770677
YOR175C	0.370005	0.0101564
YBL016W	0.41843	0.0393123
YGL045W	0.474934	0.0245624
YBL017C	0.389699	0.0276295
YIL007C	0.422692	0.0296922
YGL046W	0.518096	0.0222817
YIR017C	0.438145	0.0399242
YBL019W	0.418695	0.0208022
YIL008W	0.494415	0.0288916
YGL049C	0.409471	0.00424522
YIR018W	0.380347	0.0357257
YBL021C	0.394887	0.0246766
YGL050W	0.385266	0.0249294
YIR019C	0.405242	0.0273559
YBL022C	0.438325	0.0142259
YIL010W	0.382116	0.0149193
YGL051W	0.413804	0.0149158
YIR020C	0.364147	0.031057
YBL024W	0.419351	0.0134563
YIL015C-A	0.406141	0.00626248
YGL053W	0.38995	0.0217951
YIR020W-B	0.38169	0.0285351
YBL027W	0.507786	0.037476
YIL038C	0.441514	0.0183964
YGL054C	0.427556	0.0296797
YIR021W	0.438852	0.0292387
YBL028C	0.443211	0.0291964
YIL042C	0.423124	0.00491702
YIR024C	0.428073	0.0211186
YBL029W	0.419095	0.026995
YGL057C	0.401201	0.0763588
YIR025W	0.355535	0.0108722
YIR026C	0.454978	0.00817917
YBL032W	0.414846	0.0112591
YGL059W	0.433072	0.0284134
YIR027C	0.411157	0.0328965
YBL036C	0.402029	0.0159735
YIL055C	0.395432	0.0258596
YGL060W	0.351433	0.0181167
YIR028W	0.328553	0.0152477
YLR185W	0.428187	0.0395943
YJL191W	0.440674	0.0192983
YKL091C	0.412005	0.0232816
YLR386W	0.426183	0.072914
YLR187W	0.365731	0.0455873
YJL190C	0.410528	0.0108707
YKL092C	0.420908	0.0470248
YLR387C	0.433509	0.0223312
YLR188W	0.404516	0.0188297
YKL093W	0.390239	0.0202574
YLR388W	0.465128	0.0145893
YLR189C	0.399402	0.0396872
YKL094W	0.418955	0.0315678
YLR390W	0.388783	0.00854929
YLR190W	0.439084	0.016535
YJL187C	0.408056	0.0195719
YLR392C	0.416632	0.0115167
YLR191W	0.452931	0.0300032
YJL186W	0.394099	0.0172738
YKL097C	0.42898	0.0134319
YLR393W	0.467042	0.0307652
YJL185C	0.396293	0.0351853
YKL098W	0.434882	0.0259786
YLR395C	0.422515	0.0195282
YLR194C	0.440045	0.0185427
YJL183W	0.341589	0.0367308
YKL100C	0.429197	0.0310079
YLR398C	0.427297	0.0117153
YLR199C	0.414884	0.0153683
YJL181W	0.421226	0.0726395
YKL101W	0.411923	0.0140797
YLR400W	0.419498	0.0197639
YLR200W	0.422515	0.0192846
YKL102C	0.424988	0.0108872
YLR401C	0.43444	0.0109727
YLR201C	0.456181	0.0316561
YKL103C	0.446497	0.0376051
YLR402W	0.341791	0.0434817
YLR202C	0.457927	0.0278718
YKL105C	0.368285	0.00664173
YLR404W	0.310951	0.0166939
YKL200C	0.413804	0.0202934
YCR090C	0.430809	0.0263069
YDR289C	0.48257	0.0240055
YPL035C	0.42889	0.0189139
YKL205W	0.415793	0.0254862
YDR290W	0.414796	0.015802
YPL033C	0.429568	0.0200123
YKL206C	0.392965	0.0106328
YCR091W	0.407566	0.00768159
YDR291W	0.380662	0.0307782
YPL032C	0.370633	0.0181389
YKL207W	0.369782	0.0262226
YCR092C	0.397751	0.0243146
YDR293C	0.358741	0.0265918
YPL030W	0.394099	0.015632
YCR094W	0.385844	0.0363016
YDR294C	0.408889	0.0309898
YPL029W	0.428582	0.0500111
YKL208W	0.45345	0.0372875
YCR098C	0.401605	0.0241716
YPL026C	0.429193	0.0420172
YKL211C	0.420142	0.018157
YCR099C	0.418672	0.0196242
YPL025C	0.40634	0.0205393
YKL212W	0.317951	0.0761491
YCR100C	0.433072	0.00862581
YDR297W	0.4218	0.017344
YPL023C	0.430202	0.0146121
YKL213C	0.369193	0.0319779
YCR101C	0.403193	0.0179666
YKL214C	0.456329	0.00960993
YCR102C	0.422608	0.0211684
YDR304C	0.425947	0.0181968
YPL021W	0.395734	0.0165293
YKL216W	0.453168	0.0222716
YCR105W	0.382539	0.0269252
YDR305C	0.420717	0.00557903
YPL019C	0.374148	0.0157696
YKL217W	0.427099	0.0102238
YCR106W	0.396276	0.0159521
YDR306C	0.316594	0.0398844
YGR056W	0.23728	0.0290764
YDR148C	0.429402	0.0295024
YOR177C	0.41095	0.0172164
YGL228W	0.416041	0.0383661
YGR057C	0.460373	0.0674667
YDR149C	0.458367	0.034814
YOR178C	0.382267	0.0394541
YGL229C	0.368662	0.00854499
YGR058W	0.411579	0.0287291
YDR150W	0.404709	0.0299207
YOR182C	0.429767	0.0192469
YGL230C	0.395984	0.0136779
YGR059W	0.413804	0.0272157
YDR151C	0.390708	0.0181212
YOR183W	0.451625	0.0109108
YGL231C	0.385163	0.0124587
YGR061C	0.436634	0.0278877
YDR152W	0.401876	0.0307762
YOR184W	0.48553	0.0247964
YGL232W	0.420105	0.0280985
YGR062C	0.438297	0.0291785
YDR153C	0.445635	0.0300294
YOR185C	0.430673	0.0359193
YGL234W	0.431684	0.0393304
YDR154C	0.397469	0.0296737
YOR186W	0.401425	0.0306915
YGL235W	0.421958	0.0242822
YGR066C	0.406669	0.0208597
YDR155C	0.4155	0.0155134
YGL236C	0.415685	0.00894843
YGR067C	0.394	0.0337328
YDR156W	0.380926	0.0235025
YOR188W	0.40943	0.0124436
YGL237C	0.401333	0.00735241
YGR068C	0.367056	0.0276842
YDR157W	0.395035	0.0185209
YOR189W	0.393382	0.018554
YGL241W	0.460027	0.0167744
YGR069W	0.43078	0.0196208
YDR158W	0.394949	0.0172744
YOR190W	0.423897	0.0167481
YGL242C	0.41807	0.0281713
YGR070W	0.412857	0.044099
YDR159W	0.503056	0.0509127
YOR191W	0.39062	0.0134673
YGL243W	0.300873	0.0173182
YBL037W	0.389838	0.0189972
YIL059C	0.438907	0.0346803
YGL062W	0.440988	0.041557
YIR029W	0.431602	0.0516805
YBL038W	0.479588	0.0910922
YIL060W	0.406211	0.0253696
YGL063W	0.464878	0.0169405
YIL067C	0.364775	0.0301279
YGL064C	0.436954	0.0324653
YIR033W	0.372566	0.0157408
YBL039C	0.387614	0.025934
YBL042C	0.438525	0.0240771
YIL070C	0.407718	0.02339
YGL066W	0.427152	0.0402556
YIR035C	0.407948	0.0365201
YBL043W	0.426668	0.0440828
YIL071C	0.445635	0.0307833
YGL067W	0.424772	0.0280535
YIR036C	0.412072	0.0442285
YGL071W	0.401348	0.0356704
YIR037W	0.419472	0.0355892
YIL074C	0.422025	0.0149798
YBL046W	0.419421	0.0346726
YIL089W	0.391201	0.00733136
YGL076C	0.413804	0.0394411
YIR038C	0.389462	0.0479042
YBL047C	0.430434	0.0390033
YIL092W	0.424268	0.028848
YGL077C	0.381368	0.0108904
YIR039C	0.401437	0.0152176
YBL048W	0.413804	0.0115693
YFL006W	0.428323	0.0204417
YGL078C	0.384765	0.0248778
YIR042C	0.393488	0.0178466
YBL049W	0.449961	0.0100975
YFL011W	0.400102	0.0179721
YGL079W	0.386217	0.0199381
YKL033W-A	0.334587	0.0319013
YLR203C	0.430463	0.0501516
YJL178C	0.445034	0.0295707
YKL106W	0.410937	0.0115572
YLR405W	0.357316	0.0211328
YLR204W	0.423178	0.0274624
YKL107W	0.390341	0.0183948
YLR407W	0.410579	0.0225325
YLR205C	0.400516	0.0184211
YJL172W	0.469852	0.0141237
YKL109W	0.420017	0.0279903
YLR408C	0.396604	0.0154297
YLR206W	0.39301	0.0208476
YJL171C	0.401425	0.0116358
YKL110C	0.44495	0.0313975
YLR410W	0.42556	0.0528927
YLR207W	0.403612	0.0350822
YJL170C	0.385299	0.0412283
YKL113C	0.402274	0.0317082
YLR412W	0.442342	0.0197342
YLR209C	0.438757	0.0408009
YJL169W	0.397935	0.0252848
YKL114C	0.0989242	0.0267416
YLR413W	0.423852	0.0351597
YLR210W	0.383025	0.0409155
YJL168C	0.392434	0.0461232
YKL116C	0.421575	0.0353814
YLR414C	0.382839	0.0521462
YLR211C	0.431118	0.0347577
YJL166W	0.408878	0.0131102
YKL117W	0.397996	0.035209
YLR415C	0.418912	0.0304104
YLR213C	0.417434	0.0338092
YJL165C	0.427416	0.0177647
YLR416C	0.404682	0.0249453
YLR214W	0.363712	0.0195399
YJL164C	0.402334	0.0264198
YLR216C	0.421648	0.0226366
YJL163C	0.443706	0.0136346
YKL120W	0.414768	0.0169217
YLR217W	0.3741	0.0223017
YJL162C	0.41873	0.0211329
YKL121W	0.422845	0.0215185
YLR421C	0.315786	0.0425726
YPL018W	0.385476	0.0283582
YKL218C	0.431359	0.0251296
YDL130W-A	0.445635	0.04165
YDR307W	0.431288	0.0215541
YPL015C	0.438145	0.027207
YKL221W	0.45047	0.0153403
YDR363W-A	0.392965	0.0320183
YDR309C	0.398795	0.0373047
YPL014W	0.444031	0.0122883
YKL222C	0.419042	0.01581
YDR525W-A	0.425695	0.0241718
YDR310C	0.33328	0.025429
YPL013C	0.407807	0.0220861
YKR001C	0.40976	0.0454973
YDR535C	0.38826	0.0431666
YDR312W	0.397168	0.0368541
YPL009C	0.428788	0.0469992
YKR003W	0.423091	0.0320125
YDR536W	0.425751	0.0310592
YDR313C	0.372524	0.0344811
YPL008W	0.438542	0.0356592
YKR005C	0.435583	0.0155021
YDR538W	0.426582	0.0357614
YDR314C	0.439918	0.0286866
YKR007W	0.423788	0.0504822
YDR539W	0.394363	0.0499744
YDR315C	0.487795	0.0286657
YPL005W	0.433365	0.0476003
YKR009C	0.44413	0.0472344
YDR540C	0.43021	0.0350988
YDR316W	0.424524	0.0356998
YPL003W	0.439347	0.0219123
YKR011C	0.422283	0.0324454
YDR541C	0.400615	0.0373164
YKR012C	0.409196	0.0208586
YER039C-A	0.386957	0.0235516
YDR318W	0.395646	0.0101631
YPL001W	0.420372	0.0247988
YKR013W	0.345659	0.0180897
YER091C-A	0.415982	0.0151999
YDR319C	0.418351	0.0199848
YPR001W	0.362677	0.0115404
YKR014C	0.408335	0.0325355
YER144C	0.418672	0.0241528
YDR320C	0.403046	0.0409792
YGR071C	0.349866	0.0126838
YDR161W	0.415466	0.0208632
YOR192C	0.411923	0.0211231
YGL244W	0.325357	0.0243795
YGR072W	0.355794	0.00913279
YDR162C	0.404723	0.0188217
YOR193W	0.431704	0.0181331
YGR076C	0.431371	0.0478508
YDR163W	0.338268	0.0352332
YOR195W	0.449442	0.0613294
YGL248W	0.419321	0.021058
YGR077C	0.405954	0.0643077
YDR165W	0.383009	0.0234061
YOR196C	0.40413	0.0589646
YGL249W	0.419321	0.0470634
YGR078C	0.324509	0.0460552
YDR169C	0.445289	0.0438921
YOR197W	0.365235	0.0471065
YGL250W	0.45275	0.0166761
YGR079W	0.419687	0.0274852
YDR171W	0.366759	0.0420209
YGL251C	0.419772	0.0109732
YGR080W	0.418976	0.0323008
YDR173C	0.406857	0.0241332
YGL252C	0.440535	0.0287603
YGR081C	0.487221	0.0608795
YDR175C	0.37385	0.0244877
YGL253W	0.372423	0.032534
YGR084C	0.397252	0.019749
YOR201C	0.371362	0.0334002
YGL254W	0.357567	0.0250024
YGR085C	0.431088	0.0208236
YDR178W	0.407175	0.024871
YOR202W	0.371124	0.0115257
YGL255W	0.436125	0.0154535
YGR087C	0.432786	0.0210149
YDR179C	0.357794	0.00589522
YOR205C	0.49107	0.0511161
YGR088W	0.44438	0.0219656
YDR179W-A	0.383152	0.013961
YOR208W	0.407151	0.0270337
YGL257C	0.331457	0.0614259
YBL051C	0.389091	0.0541583
YGL080W	0.461877	0.017039
YKL162C-A	0.443598	0.0127447
YBL052C	0.432076	0.0251404
[truncated: 2,089 more rows]

## Sheet: TS1
		Control1			MTX1			Control2			MTX2			Control3			MTX3			Control4			MTX4		control median			MTX median			ratio				normalization			passed threshold		ratio1			ratio2			ratio3			ratio4
ORF temp	30	34	37	30	34	37	30	34	37	30	34	37	30	34	37	30	34	37	30	34	37	30	34	37	30	34	37	30	34	37	30	34	37	30	34	37	score	0.1		30	34	37	30	34	37	30	34	37	30
BLANK	0	0	0	0	0	0	0	0	8	0	0	0	0	0	0	0	0	0	0	0	0	0	0	0	0	0	0	0	0	0	#DIV/0!	#DIV/0!	#DIV/0!	#DIV/0!	#DIV/0!	#DIV/0!	999	FALSE		#DIV/0!	#DIV/0!	#DIV/0!	#DIV/0!	#DIV/0!	0	#DIV/0!	#DIV/0!	#DIV/0!	#DIV/0!
YGL142C	231	368	159	123	8	0	277	332	191	119	86	63	82	77	0	114	0	0	49	0	0	87	0	0	156.5	204.5	79.5	116.5	4	0	0.744409	0.0195599	0	0.375119	0.0134362	0	0.0134362	TRUE		0.532468	0.0217391	0	0.429603	0.259036	0.329843	1.39024	0	#DIV/0!	1.77551
YMR211W	374	271	138	180	168	31	373	290	136	188	172	33	255	195	98	185	163	17	263	192	111	190	162	22	318	233	123.5	186.5	165.5	26.5	0.586478	0.7103	0.214575	0.295535	0.487924	0.213401	0.213401	FALSE		0.481283	0.619926	0.224638	0.504021	0.593103	0.242647	0.72549	0.835897	0.173469	0.722433
BLANK	0	0	13	0	0	0	0	0	13	0	0	0	0	0	0	0	0	0	0	0	0	0	0	0	0	0	6.5	0	0	0	#DIV/0!	#DIV/0!	0	#DIV/0!	#DIV/0!	0	999	FALSE		#DIV/0!	#DIV/0!	0	#DIV/0!	#DIV/0!	0	#DIV/0!	#DIV/0!	#DIV/0!	#DIV/0!
YOR004W	270	162	92	151	87	15	260	151	84	148	84	17	201	118	54	149	75	15	173	116	51	149	67	13	230.5	134.5	69	149	79.5	15	0.646421	0.591078	0.217391	0.325742	0.406027	0.216202	0.325742	FALSE		0.559259	0.537037	0.163043	0.569231	0.556291	0.202381	0.741294	0.635593	0.277778	0.861272
YMR043W	163	110	63	38	0	14	195	138	44	48	8	18	101	75	24	33	0	0	111	80	23	40	0	9	137	95	34	39	0	11.5	0.284672	0	0.338235	0.14345	0	0.336384	0.14345	FALSE		0.233129	0	0.222222	0.246154	0.057971	0.409091	0.326733	0	0	0.36036
YDR489W	182	164	152	75	40	15	172	126	55	78	10	21	125	8	27	64	0	9	148	59	28	54	0	9	160	92.5	41.5	69.5	5	12	0.434375	0.0540541	0.289157	0.218888	0.0371312	0.287574	0.0371312	TRUE		0.412088	0.243902	0.0986842	0.453488	0.0793651	0.381818	0.512	0	0.333333	0.364865
YHR196W	195	114	41	89	43	16	202	117	43	83	50	22	174	232	129	101	112	11	131	81	33	76	22	17	184.5	115.5	42	86	46.5	16.5	0.466125	0.402597	0.392857	0.234887	0.276555	0.390707	0.234887	FALSE		0.45641	0.377193	0.390244	0.410891	0.42735	0.511628	0.58046	0.482759	0.0852713	0.580153
YMR298W	104	42	33	96	23	23	129	42	38	108	25	24	86	26	26	109	19	15	88	24	28	109	19	18	96	34	30.5	108.5	21	20.5	1.13021	0.617647	0.672131	0.56953	0.424278	0.668453	0.56953	FALSE		0.923077	0.547619	0.69697	0.837209	0.595238	0.631579	1.26744	0.730769	0.576923	1.23864
YFL002C	156	72	45	91	28	27	138	71	48	106	34	27	106	60	37	79	28	18	100	48	41	87	23	20	122	65.5	43	89	28	23.5	0.729508	0.427481	0.546512	0.367611	0.293648	0.543521	0.367611	FALSE		0.583333	0.388889	0.6	0.768116	0.478873	0.5625	0.745283	0.466667	0.486486	0.87
YHR197W	302	293	202	165	132	75	288	279	148	163	123	76	184	187	125	145	121	54	180	191	125	148	118	44	236	235	136.5	155.5	122	64.5	0.658898	0.519149	0.472527	0.332029	0.356617	0.469942	0.332029	FALSE		0.546358	0.450512	0.371287	0.565972	0.44086	0.513514	0.788043	0.647059	0.432	0.822222
YLR007W	195	117	75	74	29	26	231	152	163	72	84	69	123	76	46	62	17	21	171	173	113	103	57	54	183	134.5	94	73	43	40	0.398907	0.319703	0.425532	0.201016	0.219612	0.423203	0.201016	FALSE		0.379487	0.247863	0.346667	0.311688	0.552632	0.423313	0.504065	0.223684	0.456522	0.602339
YBR079C	246	147	36	163	53	26	203	150	35	183	80	35	191	111	31	143	53	20	199	108	14	144	56	21	201	129	33	153.5	54.5	23.5	0.763682	0.422481	0.712121	0.384831	0.290213	0.708224	0.290213	FALSE		0.662602	0.360544	0.722222	0.901478	0.533333	1	0.748691	0.477477	0.645161	0.723618
YHR118C	134	266	166	72	97	94	108	16	31	23	0	21	108	55	37	61	9	18	31	0	16	20	0	25	108	35.5	34	42	4.5	23	0.388889	0.126761	0.676471	0.195967	0.0870752	0.672769	0.195967	FALSE		0.537313	0.364662	0.566265	0.212963	0	0.677419	0.564815	0.163636	0.486486	0.645161
YBR070C	259	100	24	134	74	0	249	81	62	126	66	16	171	56	108	125	52	12	145	170	220	116	45	8	210	90.5	85	125.5	59	10	0.597619	0.651934	0.117647	0.30115	0.447831	0.117003	0.117003	FALSE		0.517375	0.74	0	0.506024	0.814815	0.258065	0.730994	0.928571	0.111111	0.8
YHR036W	245	289	139	263	128	94	332	267	177	241	127	94	225	210	133	190	134	88	235	188	143	203	130	95	240	238.5	141	222	129	94	0.925	0.540881	0.666667	0.466122	0.371545	0.663018	0.371545	FALSE		1.07347	0.442907	0.676259	0.725904	0.475655	0.531073	0.844444	0.638095	0.661654	0.86383
YBR049C	391	311	194	147	102	27	232	293	294	190	111	27	163	207	150	134	81	0	194	186	130	138	52	14	213	250	172	142.5	91.5	20.5	0.669014	0.366	0.119186	0.337127	0.251415	0.118534	0.118534	FALSE		0.375959	0.327974	0.139175	0.818966	0.37884	0.0918367	0.822086	0.391304	0	0.71134
YGR005C	235	190	47	132	66	23	174	264	183	131	96	18	149	133	42	120	68	18	165	162	42	118	67	14	169.5	176	44.5	125.5	67.5	18	0.740413	0.383523	0.404494	0.373106	0.263452	0.402281	0.263452	FALSE		0.561702	0.347368	0.489362	0.752874	0.363636	0.0983607	0.805369	0.511278	0.428571	0.715152
YBR011C	195	17	56	107	18	0	143	70	24	109	0	0	120	0	19	98	0	9	150	17	14	98	0	9	146.5	17	21.5	102.5	0	4.5	0.699659	0	0.209302	0.352569	0	0.208157	0.352569	FALSE		0.548718	1.05882	0	0.762238	0	0	0.816667	#DIV/0!	0.473684	0.653333
YER094C	102	30	38	13	8	15	86	16	20	14	8	17	59	14	17	13	0	0	62	14	16	16	0	0	74	15	18.5	13.5	4	7.5	0.182432	0.266667	0.405405	0.0919305	0.18318	0.403187	0.0919305	TRUE		0.127451	0.266667	0.394737	0.162791	0.5	0.85	0.220339	0	0	0.258065
YBR029C	192	41	28	94	0	14	222	56	77	89	0	13	201	32	25	95	0	0	194	80	178	86	0	0	197.5	48.5	52.5	91.5	0	6.5	0.463291	0	0.12381	0.23346	0	0.123132	0.23346	FALSE		0.489583	0	0.5	0.400901	0	0.168831	0.472637	0	0	0.443299
YFR050C	233	154	35	94	34	12	196	57	33	67	13	14	144	52	14	83	0	0	177	253	217	85	109	86	186.5	105.5	34	84	23.5	13	0.450402	0.222749	0.382353	0.226965	0.153012	0.380261	0.153012	FALSE		0.403433	0.220779	0.342857	0.341837	0.22807	0.424242	0.576389	0	0	0.480226
YBL041W	290	255	156	159	118	26	293	263	173	178	124	35	199	181	99	150	109	21	205	206	99	150	109	19	247.5	230.5	127.5	154.5	113.5	23.5	0.624242	0.492408	0.184314	0.314565	0.338248	0.183305	0.183305	FALSE		0.548276	0.462745	0.166667	0.607509	0.471483	0.202312	0.753769	0.60221	0.212121	0.731707
YKR063C	262	292	299	122	59	35	339	328	194	171	104	72	197	85	71	99	32	24	271	244	144	119	76	52	266.5	268	169	120.5	67.5	43.5	0.452158	0.251866	0.257396	0.227849	0.173013	0.255988	0.173013	FALSE		0.465649	0.202055	0.117057	0.504425	0.317073	0.371134	0.502538	0.376471	0.338028	0.439114
YDR339C	151	82	27	92	39	0	103	87	18	96	52	0	135	76	27	94	31	0	99	100	28	98	42	0	119	84.5	27	95	40.5	0	0.798319	0.47929	0	0.402286	0.329237	0	0.329237	FALSE		0.609272	0.47561	0	0.932039	0.597701	0	0.696296	0.407895	0	0.989899
YOR362C	390	394	298	131	90	0	0	0	0	41	0	0	15	0	0	49	0	0	0	0	0	28	0	0	7.5	0	0	45	0	0	6	#DIV/0!	#DIV/0!	3.02349	#DIV/0!	#DIV/0!	999	FALSE		0.335897	0.228426	0	#DIV/0!	#DIV/0!	#DIV/0!	3.26667	#DIV/0!	#DIV/0!	#DIV/0!
YPL063W	66	25	20	50	0	0	82	21	14	61	0	0	109	94	32	87	17	0	75	17	21	51	0	0	78.5	23	20.5	56	0	0	0.713376	0	0	0.359481	0	0	0.359481	FALSE		0.757576	0	0	0.743902	0	0	0.798165	0.180851	0	0.68
YIL078W	203	209	186	142	149	67	225	232	199	151	144	58	187	184	175	142	114	36	198	207	183	145	151	72	200.5	208	184.5	143.5	146.5	62.5	0.715711	0.704327	0.338753	0.360658	0.483821	0.3369	0.3369	FALSE		0.699507	0.712919	0.360215	0.671111	0.62069	0.291457	0.759358	0.619565	0.205714	0.732323
BLANK	0	0	0	0	0	0	0	0	0	0	0	0	0	0	0	0	0	0	0	0	0	0	0	0	0	0	0	0	0	0	#DIV/0!	#DIV/0!	#DIV/0!	#DIV/0!	#DIV/0!	#DIV/0!	999	FALSE		#DIV/0!	#DIV/0!	#DIV/0!	#DIV/0!	#DIV/0!	#DIV/0!	#DIV/0!	#DIV/0!	#DIV/0!	#DIV/0!
YDL166C	303	302	263	87	100	0	251	279	224	127	114	0	38	32	58	69	24	15	182	262	206	98	43	16	216.5	270.5	215	92.5	71.5	7.5	0.427252	0.264325	0.0348837	0.215299	0.181572	0.0346928	0.0346928	TRUE		0.287129	0.331126	0	0.505976	0.408602	0	1.81579	0.75	0.258621	0.538462
YNL158W	146	0	8	149	15	0	162	14	12	156	11	0	134	9	10	150	11	8	141	40	12	150	15	0	143.5	11.5	11	150	13	0	1.0453	1.13043	0	0.526741	0.776526	0	0.526741	FALSE		1.02055	#DIV/0!	0	0.962963	0.785714	0	1.1194	1.22222	0.8	1.06383
blank	0	0	17	0	0	0	0	0	0	0	0	0	0	0	0	0	0	0	0	0	0	0	0	0	0	0	0	0	0	0	#DIV/0!	#DIV/0!	#DIV/0!	#DIV/0!	#DIV/0!	#DIV/0!	999	FALSE		#DIV/0!	#DIV/0!	0	#DIV/0!	#DIV/0!	#DIV/0!	#DIV/0!	#DIV/0!	#DIV/0!	#DIV/0!
YCR052W	183	177	158	133	141	85	182	190	119	134	109	75	175	185	151	153	107	79	159	146	78	137	87	59	178.5	181	135	135.5	108	77	0.759104	0.596685	0.57037	0.382524	0.409879	0.567249	0.382524	FALSE		0.726776	0.79661	0.537975	0.736264	0.573684	0.630252	0.874286	0.578378	0.523179	0.861635
YLR222C	178	172	117	191	161	90	165	166	113	195	156	92	150	148	102	187	138	86	141	142	90	179	132	87	157.5	157	107.5	189	147	88.5	1.2	0.936306	0.823256	0.604699	0.643173	0.818751	0.604699	FALSE		1.07303	0.936047	0.769231	1.18182	0.939759	0.814159	1.24667	0.932432	0.843137	1.2695
YKL078W	177	152	118	107	85	72	170	152	122	106	83	75	159	145	113	104	84	70	168	144	115	103	85	78	169	148.5	116.5	105	84.5	73.5	0.621302	0.569024	0.630901	0.313084	0.390877	0.627449	0.313084	FALSE		0.60452	0.559211	0.610169	0.623529	0.546053	0.614754	0.654088	0.57931	0.619469	0.613095
YOR261C	210	199	171	170	141	129	221	207	185	177	142	139	186	186	161	166	131	127	207	195	164	182	141	134	208.5	197	167.5	173.5	141	131.5	0.832134	0.715736	0.785075	0.419325	0.491658	0.780778	0.419325	FALSE		0.809524	0.708543	0.754386	0.800905	0.68599	0.751351	0.892473	0.704301	0.78882	0.879227
YNL182C	58	92	41	72	29	23	57	17	24	73	14	20	45	17	18	73	19	22	43	13	18	70	19	22	51	17	21	72.5	19	22	1.42157	1.11765	1.04762	0.716351	0.767741	1.04189	999	FALSE		1.24138	0.315217	0.560976	1.2807	0.823529	0.833333	1.62222	1.11765	1.22222	1.62791
YPR137W	176	79	35	156	36	26	168	84	35	149	31	33	170	73	33	148	29	25	163	69	32	148	30	25	169	76	34	148.5	30.5	25.5	0.878698	0.401316	0.75	0.44279	0.275674	0.745896	0.275674	FALSE		0.886364	0.455696	0.742857	0.886905	0.369048	0.942857	0.870588	0.39726	0.757576	0.907975
YGL245W	187	192	180	156	116	113	186	180	159	152	112	115	167	170	165	152	118	122	165	176	151	148	107	105	176.5	178	162	152	114	114	0.86119	0.640449	0.703704	0.433967	0.439942	0.699853	0.433967	FALSE		0.834225	0.604167	0.627778	0.817204	0.622222	0.72327	0.91018	0.694118	0.739394	0.89697
YPR161C	141	67	46	94	15	24	145	63	42	96	15	18	135	61	43	83	15	19	135	61	47	86	13	18	138	62	44.5	90	15	18.5	0.652174	0.241935	0.41573	0.328641	0.166192	0.413455	0.328641	FALSE		0.666667	0.223881	0.521739	0.662069	0.238095	0.428571	0.614815	0.245902	0.44186	0.637037
YLR277C	201	185	79	121	65	0	236	217	177	147	131	16	213	261	188	90	59	0	57	0	8	98	15	8	207	201	128	109.5	62	4	0.528986	0.308458	0.03125	0.266564	0.211888	0.031079	0.031079	TRUE		0.60199	0.351351	0	0.622881	0.603687	0.0903955	0.422535	0.226054	0	1.7193
YJR007W	107	84	57	94	47	49	112	85	63	98	53	48	99	75	44	85	51	43	102	82	51	86	54	45	104.5	83	54	90	52	46.5	0.861244	0.626506	0.861111	0.433994	0.430364	0.856399	0.430364	FALSE		0.878505	0.559524	0.859649	0.875	0.623529	0.761905	0.858586	0.68	0.977273	0.843137
YOR224C	138	223	125	70	51	91	140	288	178	106	82	77	100	50	46	61	22	12	105	82	135	69	43	10	121.5	152.5	130	69.5	47	44.5	0.572016	0.308197	0.342308	0.288248	0.211708	0.340434	0.211708	FALSE		0.507246	0.2287	0.728	0.757143	0.284722	0.432584	0.61	0.44	0.26087	0.657143
YLR029C	114	49	29	92	23	15	112	51	31	94	24	13	98	44	26	86	22	13	96	146	51	93	89	18	105	50	30	92.5	23.5	14	0.880952	0.47	0.466667	0.443926	0.322855	0.464113	0.443926	FALSE		0.807018	0.469388	0.517241	0.839286	0.470588	0.419355	0.877551	0.5	0.5	0.96875
YPL131W	131	122	16	104	42	0	126	123	21	112	73	14	113	75	23	96	54	12	104	71	23	94	50	12	119.5	98.5	22	100	52	12	0.83682	0.527919	0.545455	0.421687	0.362641	0.54247	0.362641	FALSE		0.793893	0.344262	0	0.888889	0.593496	0.666667	0.849558	0.72	0.521739	0.903846
YLR153C	206	175	165	143	74	68	191	173	115	134	70	74	182	184	183	133	107	89	179	179	167	129	91	87	186.5	177	166	133.5	82.5	80.5	0.715818	0.466102	0.48494	0.360712	0.320178	0.482286	0.320178	FALSE		0.694175	0.422857	0.412121	0.701571	0.404624	0.643478	0.730769	0.581522	0.486339	0.72067
YPL151C	149	0	28	104	0	0	175	24	19	114	0	0	146	0	17	115	0	0	179	283	236	115	58	0	162	12	23.5	114.5	0	0	0.70679	0	0	0.356163	0	0	0.356163	FALSE		0.697987	#DIV/0!	0	0.651429	0	0	0.787671	#DIV/0!	0	0.642458
YJR064W	241	211	124	139	84	19	313	258	164	189	99	41	246	196	125	140	93	15	310	253	130	155	96	38	278	232	127.5	147.5	94.5	28.5	0.530576	0.407328	0.223529	0.267365	0.279804	0.222306	0.222306	FALSE		0.576763	0.398104	0.153226	0.603834	0.383721	0.25	0.569106	0.47449	0.12	0.5
YBL026W	448	427	56	108	10	0	294	240	24	90	0	0	455	382	77	118	13	14	273	251	186	110	15	0	371	316.5	66.5	109	11.5	0	0.293801	0.0363349	0	0.148051	0.0249594	0	0.0249594	TRUE		0.241071	0.0234192	0	0.306122	0	0	0.259341	0.0340314	0.181818	0.40293
YLR145W	233	221	195	178	169	83	210	198	175	163	151	84	233	226	195	172	165	80	212	206	175	164	161	83	222.5	213.5	185	168	163	83	0.755056	0.763466	0.448649	0.380485	0.524445	0.446193	0.380485	FALSE		0.763948	0.764706	0.425641	0.77619	0.762626	0.48	0.738197	0.730088	0.410256	0.773585
YAL025C	214	224	149	152	74	63	35	0	20	31	0	0	28	0	17	39	0	0	148	86	36	95	74	14	91.5	43	28	67	37	7	0.73224	0.860465	0.25	0.368987	0.591076	0.248632	0.368987	FALSE		0.71028	0.330357	0.422819	0.885714	#DIV/0!	0	1.39286	#DIV/0!	0	0.641892
YLR147C	118	102	59	122	66	12	106	108	66	114	60	9	98	101	63	111	63	8	114	110	64	117	61	9	110	105	63.5	115.5	62	9	1.05	0.590476	0.141732	0.529111	0.405614	0.140957	0.405614	FALSE		1.0339	0.647059	0.20339	1.07547	0.555556	0.136364	1.13265	0.623762	0.126984	1.02632
YBL074C	68	22	34	89	9	10	76	27	34	96	9	11	81	26	35	87	13	24	78	26	34	84	14	12	77	26	34	88	11	11.5	1.14286	0.423077	0.338235	0.575904	0.290623	0.336384	0.575904	FALSE		1.30882	0.409091	0.294118	1.26316	0.333333	0.323529	1.07407	0.5	0.685714	1.07692
YLR175W	259	266	178	114	115	0	183	229	102	87	70	9	246	271	193	109	91	12	129	114	182	82	123	17	214.5	247.5	180	98	103	10.5	0.456876	0.416162	0.0583333	0.230227	0.285872	0.0580141	0.0580141	TRUE		0.440154	0.432331	0	0.47541	0.305677	0.0882353	0.443089	0.335793	0.0621762	0.635659
YHR040W	89	68	55	102	78	40	86	71	52	107	70	40	84	65	50	103	69	42	88	66	52	107	71	43	87	67	52	105	70.5	41	1.2069	1.05224	0.788462	0.608174	0.722811	0.784147	0.608174	FALSE		1.14607	1.14706	0.727273	1.24419	0.985915	0.769231	1.22619	1.06154	0.84	1.21591
YLR197W	114	83	35	134	87	38	202	218	141	135	90	37	118	80	40	127	92	42	211	236	102	120	79	27	160	150.5	71	130.5	88.5	37.5	0.815625	0.58804	0.528169	0.411006	0.40394	0.525279	0.40394	FALSE		1.17544	1.04819	1.08571	0.668317	0.412844	0.262411	1.07627	1.15	1.05	0.56872
YBR256C	155	175	156	163	144	121	202	185	203	158	116	58	164	164	159	154	153	145	165	169	142	162	147	142	164.5	172	157.5	160	145.5	131.5	0.972644	0.84593	0.834921	0.490131	0.581092	0.830352	0.490131	FALSE		1.05161	0.822857	0.775641	0.782178	0.627027	0.285714	0.939024	0.932927	0.91195	0.981818
YLR186W	127	92	64	140	65	49	142	96	66	140	67	57	139	93	59	138	73	54	159	215	153	152	72	52	140.5	94.5	65	140	69.5	53	0.996441	0.73545	0.815385	0.502122	0.5052	0.810923	0.502122	FALSE		1.10236	0.706522	0.765625	0.985915	0.697917	0.863636	0.992806	0.784946	0.915254	0.955975
YBR253W	148	101	39	88	29	0	70	36	18	72	41	11	52	35	15	93	47	11	85	80	26	114	79	20	77.5	58	22	90.5	44	11	1.16774	0.758621	0.5	0.588443	0.521117	0.497264	0.588443	FALSE		0.594595	0.287129	0	1.02857	1.13889	0.611111	1.78846	1.34286	0.733333	1.34118
YLR196W	50	23	23	71	23	20	54	29	23	69	28	24	60	25	25	78	33	19	68	24	27	80	31	19	57	24.5	24	74.5	29.5	19.5	1.30702	1.20408	0.8125	0.658627	0.827116	0.808054	999	FALSE		1.42	1	0.869565	1.27778	0.965517	1.04348	1.3	1.32	0.76	1.17647
YCL052C	165	171	149	161	126	121	164	177	160	149	129	126	168	151	138	160	127	126	162	135	129	143	121	118	164.5	161	143.5	154.5	126.5	123.5	0.93921	0.785714	0.860627	0.473282	0.539728	0.855918	0.473282	FALSE		0.975758	0.736842	0.812081	0.908537	0.728814	0.7875	0.952381	0.84106	0.913043	0.882716
YLR115W	90	77	26	124	77	14	100	132	40	134	99	26	88	66	20	128	84	19	89	83	71	127	84	26	89.5	80	33	127.5	84	22.5	1.42458	1.05	0.681818	0.717869	0.721273	0.678087	0.717869	FALSE		1.37778	1	0.538462	1.34	0.75	0.65	1.45455	1.27273	0.95	1.42697
YBR142W	144	77	37	147	75	32	150	109	53	143	82	47	147	87	37	151	84	41	146	83	36	146	81	36	146.5	85	37	146.5	81.5	38.5	1	0.958824	1.04054	0.503916	0.658641	1.03485	0.503916	FALSE		1.02083	0.974026	0.864865	0.953333	0.752294	0.886792	1.02721	0.965517	1.10811	1
YLR116W	70	0	19	44	0	13	72	115	27	37	0	14	85	27	23	43	44	14	72	0	18	36	0	13	72	13.5	21	40	0	13.5	0.555556	0	0.642857	0.279953	0	0.639339	0.279953	FALSE		0.628571	#DIV/0!	0.684211	0.513889	0	0.518519	0.505882	1.62963	0.608696	0.5
YBR234C	113	0	32	146	0	15	98	11	22	125	24	10	96	53	62	139	84	29	110	34	41	131	68	44	104	22.5	36.5	135	46	22	1.29808	2.04444	0.60274	0.654121	1.40438	0.599441	0.654121	FALSE		1.29204	#DIV/0!	0.46875	1.27551	2.18182	0.454545	1.44792	1.58491	0.467742	1.19091
YLR129W	164	151	112	191	126	106	151	147	122	193	130	103	149	142	114	174	124	125	151	153	107	182	123	91	151	149	113	186.5	125	104.5	1.2351	0.838926	0.924779	0.622386	0.576281	0.919718	0.576281	FALSE		1.16463	0.834437	0.946429	1.27815	0.884354	0.844262	1.16779	0.873239	1.09649	1.2053
YAL043C	198	85	107	152	18	55	197	165	116	151	45	49	204	114	143	152	105	95	208	148	165	158	118	130	201	131	129.5	152	75	75	0.756219	0.572519	0.579151	0.38107	0.393279	0.575981	0.38107	FALSE		0.767677	0.211765	0.514019	0.766497	0.272727	0.422414	0.745098	0.921053	0.664336	0.759615
YLR033W	169	100	30	99	18	0	169	96	30	103	16	0	179	96	30	108	21	0	209	183	146	97	40	41	174	98	30	101	19.5	0	0.58046	0.19898	0	0.292503	0.136684	0	0.136684	FALSE		0.585799	0.18	0	0.609467	0.166667	0	0.603352	0.21875	0	0.464115
YBR121C	105	120	89	132	127	65	116	123	79	134	114	61	135	115	69	145	118	60	116	125	75	142	119	59	116	121.5	77	138	118.5	60.5	1.18966	0.975309	0.785714	0.599486	0.669965	0.781415	0.599486	FALSE		1.25714	1.05833	0.730337	1.15517	0.926829	0.772152	1.07407	1.02609	0.869565	1.22414
YLR141W	169	177	179	149	118	113	180	185	179	152	121	112	182	183	187	144	123	125	187	190	188	151	128	118	181	184	183	150	122	115.5	0.828729	0.663043	0.631148	0.41761	0.455462	0.627694	0.41761	FALSE		0.881657	0.666667	0.631285	0.844444	0.654054	0.625698	0.791209	0.672131	0.668449	0.807487
YBL040C	76	53	11	0	0	0	0	0	19	0	0	0	101	79	38	95	72	0	75	57	22	60	30	0	75.5	55	20.5	30	15	0	0.397351	0.272727	0	0.200231	0.187344	0	0.200231	FALSE		0	0	0	#DIV/0!	#DIV/0!	0	0.940594	0.911392	0	0.8
YIL022W	179	141	137	140	95	80	180	182	191	167	116	111	185	140	152	140	133	78	180	185	210	180	103	114	180	161.5	171.5	153.5	109.5	95.5	0.852778	0.678019	0.556851	0.429728	0.465749	0.553804	0.429728	FALSE		0.782123	0.673759	0.583942	0.927778	0.637363	0.581152	0.756757	0.95	0.513158	1
YPL204W	0	0	0	0	8	0	0	0	0	0	0	0	0	0	0	0	0	0	0	0	0	0	0	0	0	0	0	0	0	0	#DIV/0!	#DIV/0!	#DIV/0!	#DIV/0!	#DIV/0!	#DIV/0!	999	FALSE		#DIV/0!	#DIV/0!	#DIV/0!	#DIV/0!	#DIV/0!	#DIV/0!	#DIV/0!	#DIV/0!	#DIV/0!	#DIV/0!
YDR232W	101	73	44	86	10	0	87	72	51	83	8	9	112	77	43	90	11	0	97	75	50	79	20	0	99	74	47	84.5	10.5	0	0.853535	0.141892	0	0.43011	0.0974693	0	0.0974693	TRUE		0.851485	0.136986	0	0.954023	0.111111	0.176471	0.803571	0.142857	0	0.814433
YGL047W	121	36	0	149	31	0	116	103	14	131	33	0	129	54	0	146	31	0	117	44	13	128	42	0	119	49	6.5	138.5	32	0	1.16387	0.653061	0	0.58649	0.448605	0	0.58649	FALSE		1.2314	0.861111	#DIV/0!	1.12931	0.320388	0	1.13178	0.574074	#DIV/0!	1.09402
YJL031C	146	100	36	101	19	0	152	80	29	97	23	11	138	77	29	103	21	0	139	81	33	100	26	11	142.5	80.5	31	100.5	22	5.5	0.705263	0.273292	0.177419	0.355393	0.187731	0.176448	0.187731	FALSE		0.691781	0.19	0	0.638158	0.2875	0.37931	0.746377	0.272727	0	0.719424
YOR168W	0	0	25	0	0	10	0	0	20	14	0	12	170	138	29	76	29	10	0	0	21	20	10	12	0	0	23	17	5	11	#DIV/0!	#DIV/0!	0.478261	#DIV/0!	#DIV/0!	0.475644	999	FALSE		#DIV/0!	#DIV/0!	0.4	#DIV/0!	#DIV/0!	0.6	0.447059	0.210145	0.344828	#DIV/0!
YFL035C	111	0	20	108	0	12	113	0	24	112	0	0	122	10	27	117	14	10	118	0	32	110	9	0	115.5	0	25.5	111	4.5	5	0.961039	#DIV/0!	0.196078	0.484283	#DIV/0!	0.195005	0.484283	FALSE		0.972973	#DIV/0!	0.6	0.99115	#DIV/0!	0	0.959016	1.4	0.37037	0.932203
YPL128C	132	73	32	134	75	11	127	55	32	139	81	12	121	53	35	142	65	12	122	54	30	149	72	15	124.5	54.5	32	140.5	73.5	12	1.12851	1.34862	0.375	0.568676	0.926405	0.372948	0.568676	FALSE		1.01515	1.0274	0.34375	1.09449	1.47273	0.375	1.17355	1.22642	0.342857	1.22131
YPR107C	34	0	0	36	15	0	35	12	14	41	15	0	26	10	14	36	18	0	32	13	15	53	20	0	33	11	14	38.5	16.5	0	1.16667	1.5	0	0.587902	1.03039	0	999	FALSE		1.05882	#DIV/0!	#DIV/0!	1.17143	1.25	0	1.38462	1.8	0	1.65625
YOR260W	220	221	156	127	77	9	56	16	14	75	31	12	190	245	210	97	72	10	50	0	16	83	28	0	123	118.5	86	90	51.5	9.5	0.731707	0.434599	0.110465	0.368719	0.298538	0.109861	0.109861	FALSE		0.577273	0.348416	0.0576923	1.33929	1.9375	0.857143	0.510526	0.293878	0.047619	1.66
YDR449C	79	38	34	79	45	28	68	34	27	79	43	29	105	163	124	101	57	31	76	36	34	88	55	33	77.5	37	34	83.5	50	30	1.07742	1.35135	0.882353	0.542928	0.928279	0.877524	0.542928	FALSE		1	1.18421	0.823529	1.16176	1.26471	1.07407	0.961905	0.349693	0.25	1.15789
YOR310C	64	49	30	99	79	23	233	219	148	113	88	11	203	185	195	123	81	22	66	60	38	122	95	38	134.5	122.5	93	117.5	84.5	22.5	0.873606	0.689796	0.241935	0.440224	0.473839	0.240612	0.240612	FALSE		1.54688	1.61224	0.766667	0.484979	0.401826	0.0743243	0.605911	0.437838	0.112821	1.84848
YHR172W	184	167	150	185	146	151	194	178	158	181	138	149	181	164	145	204	155	163	179	164	147	197	149	164	182.5	165.5	148.5	191	147.5	157	1.04658	0.891239	1.05724	0.527386	0.612215	1.05145	0.527386	FALSE		1.00543	0.874251	1.00667	0.93299	0.775281	0.943038	1.12707	0.945122	1.12414	1.10056
YPL007C	56	57	39	76	60	26	150	151	115	139	108	57	165	168	126	151	118	60	145	141	81	142	128	66	147.5	146	98	140.5	113	58.5	0.952542	0.773973	0.596939	0.480001	0.531662	0.593672	0.480001	FALSE		1.35714	1.05263	0.666667	0.926667	0.715232	0.495652	0.915152	0.702381	0.47619	0.97931
YIL061C	159	175	161	169	107	124	168	181	182	154	122	133	168	186	165	182	122	133	173	179	175	186	123	141	168	180	170	175.5	122	133	1.04464	0.677778	0.782353	0.526412	0.465584	0.778072	0.465584	FALSE		1.06289	0.611429	0.770186	0.916667	0.674033	0.730769	1.08333	0.655914	0.806061	1.07514
YPL235W	132	95	45	137	80	24	111	141	59	122	71	28	119	132	84	129	60	33	88	99	45	129	85	23	115	115.5	52	129	75.5	26	1.12174	0.65368	0.5	0.565262	0.44903	0.497264	0.44903	FALSE		1.03788	0.842105	0.533333	1.0991	0.503546	0.474576	1.08403	0.454545	0.392857	1.46591
YIL106W	156	0	16	53	0	11	157	13	23	37	0	13	150	0	16	46	0	15	155	23	28	48	0	14	155.5	6.5	19.5	47	0	13.5	0.302251	0	0.692308	0.152309	0	0.688519	0.152309	FALSE		0.339744	#DIV/0!	0.6875	0.235669	0	0.565217	0.306667	#DIV/0!	0.9375	0.309677
YPR019W	108	87	54	125	86	29	116	84	50	120	78	30	111	92	77	136	92	54	117	118	67	138	83	25	113.5	89.5	60.5	130.5	84.5	29.5	1.14978	0.944134	0.487603	0.579392	0.648551	0.484935	0.579392	FALSE		1.15741	0.988506	0.537037	1.03448	0.928571	0.6	1.22523	1	0.701299	1.17949
YOR148C	175	160	161	154	116	122	186	174	160	178	118	118	166	162	160	168	109	133	175	170	171	162	114	122	175	166	160.5	165	115	122	0.942857	0.692771	0.760125	0.47512	0.475883	0.755965	0.47512	FALSE		0.88	0.725	0.757764	0.956989	0.678161	0.7375	1.01205	0.67284	0.83125	0.925714
YDR196C	10	0	9	21	0	0	17	0	0	22	0	8	9	0	9	22	0	0	21	0	0	23	9	0	13.5	0	4.5	22	0	0	1.62963	#DIV/0!	0	0.821196	#DIV/0!	0	999	FALSE		2.1	#DIV/0!	0	1.29412	#DIV/0!	#DIV/0!	2.44444	#DIV/0!	0	1.09524
YER147C	16	81	65	30	18	8	26	81	73	28	53	40	17	96	61	26	36	35	13	0	16	29	12	0	16.5	81	63	28.5	27	21.5	1.72727	0.333333	0.34127	0.8704	0.228976	0.339402	0.228976	FALSE		1.875	0.222222	0.123077	1.07692	0.654321	0.547945	1.52941	0.375	0.57377	2.23077
YFR042W	188	171	96	154	98	22	175	174	107	162	97	20	185	185	105	167	117	19	204	192	106	164	107	19	186.5	179.5	105.5	163	102.5	19.5	0.873995	0.571031	0.184834	0.44042	0.392256	0.183823	0.183823	FALSE		0.819149	0.573099	0.229167	0.925714	0.557471	0.186916	0.902703	0.632432	0.180952	0.803922
YCL004W	99	73	76	72	42	21	105	92	81	85	49	23	110	88	56	83	31	19	146	184	133	106	66	21	107.5	90	78.5	84	45.5	21	0.781395	0.505556	0.267516	0.393757	0.34728	0.266052	0.266052	FALSE		0.727273	0.575342	0.276316	0.809524	0.532609	0.283951	0.754545	0.352273	0.339286	0.726027
YGR277C	169	37	19	124	8	0	186	51	25	137	11	8	163	42	19	130	13	0	198	54	26	141	17	8	177.5	46.5	22	133.5	12	4	0.752113	0.258065	0.181818	0.379001	0.177271	0.180823	0.379001	FALSE		0.733728	0.216216	0	0.736559	0.215686	0.32	0.797546	0.309524	0	0.712121
YNL256W	148	204	91	75	76	0	210	274	100	103	61	17	151	234	100	86	85	0	312	278	201	120	66	13	180.5	254	100	94.5	71	6.5	0.523546	0.279528	0.065	0.263823	0.192015	0.0646443	0.0646443	TRUE		0.506757	0.372549	0	0.490476	0.222628	0.17	0.569536	0.363248	0	0.384615
YBR154C	134	76	22	88	17	0	66	17	23	78	8	0	118	34	26	85	16	0	177	220	56	122	123	48	126	55	24.5	86.5	16.5	0	0.686508	0.3	0	0.345942	0.206078	0	0.345942	FALSE		0.656716	0.223684	0	1.18182	0.470588	0	0.720339	0.470588	0	0.689266
YDL097C	83	11	21	70	0	0	68	8	24	66	0	0	87	13	18	67	0	0	77	35	27	60	0	0	80	12	22.5	66.5	0	0	0.83125	0	0	0.41888	0	0	0.41888	FALSE		0.843373	0	0	0.970588	0	0	0.770115	0	0	0.779221
YBR153W	38	0	24	55	0	0	48	0	77	56	0	0	47	0	21	50	9	0	55	0	22	59	0	8	47.5	0	23	55.5	0	0	1.16842	#DIV/0!	0	0.588786	#DIV/0!	0	999	FALSE		1.44737	#DIV/0!	0	1.16667	#DIV/0!	0	1.06383	#DIV/0!	0	1.07273
YGR253C	246	264	248	123	120	0	231	228	242	110	84	0	266	257	235	99	81	0	249	220	119	116	112	13	247.5	242.5	238.5	113	98	0	0.456566	0.404124	0	0.230071	0.277603	0	0.230071	FALSE		0.5	0.454545	0	0.47619	0.368421	0	0.37218	0.315175	0	0.465863
YBR167C	201	188	162	146	143	56	214	204	178	158	137	57	209	187	145	151	136	65	236	219	180	176	132	60	211.5	196	170	154.5	136.5	58.5	0.730496	0.696429	0.344118	0.368109	0.478395	0.342235	0.342235	FALSE		0.726368	0.760638	0.345679	0.738318	0.671569	0.320225	0.722488	0.727273	0.448276	0.745763
YCR072C	95	121	63	93	111	17	95	132	81	84	129	0	100	130	68	99	126	0	113	138	71	98	130	18	97.5	131	69.5	95.5	127.5	8.5	0.979487	0.973282	0.122302	0.493579	0.668574	0.121633	0.493579	FALSE		0.978947	0.917355	0.269841	0.884211	0.977273	0	0.99	0.969231	0	0.867257
YBR152W	198	186	112	154	134	20	191	186	108	162	135	24	214	187	111	184	143	22	204	182	108	186	138	25	201	186	109.5	173	136.5	23	0.860697	0.733871	0.210046	0.433718	0.504115	0.208896	0.208896	FALSE		0.777778	0.72043	0.178571	0.848168	0.725806	0.222222	0.859813	0.764706	0.198198	0.911765
YLR276C	129	77	42	163	111	36	126	80	59	176	123	73	118	80	56	171	122	50	112	70	42	169	115	39	122	78.5	49	170	118.5	44.5	1.39344	1.50955	0.908163	0.702177	1.03695	0.903193	0.702177	FALSE		1.26357	1.44156	0.857143	1.39683	1.5375	1.23729	1.44915	1.525	0.892857	1.50893
YDR044W	229	189	122	108	27	24	217	175	113	84	22	15	196	135	101	87	17	18	201	157	98	87	24	16	209	166	107	87	23	17	0.416268	0.138554	0.158879	0.209764	0.0951766	0.158009	0.0951766	TRUE		0.471616	0.142857	0.196721	0.387097	0.125714	0.132743	0.443878	0.125926	0.178218	0.432836
YLR291C	160	142	122	166	160	129	201	200	140	132	142	109	225	199	131	123	112	69	220	200	162	131	71	0	210.5	199.5	135.5	131.5	127	89	0.624703	0.636591	0.656827	0.314798	0.437292	0.653232	0.314798	FALSE		1.0375	1.12676	1.05738	0.656716	0.71	0.778571	0.546667	0.562814	0.526718	0.595455
YDR016C	112	55	32	140	38	15	115	54	30	141	39	16	110	56	40	136	29	15	123	52	34	141	36	16	113.5	54.5	33	140.5	37	15.5	1.23789	0.678899	0.469697	0.62379	0.466354	0.467127	0.62379	FALSE		1.25	0.690909	0.46875	1.22609	0.722222	0.533333	1.23636	0.517857	0.375	1.14634
YLR316C	188	196	151	121	75	12	211	207	142	89	96	15	213	214	135	93	57	11	9	0	17	36	26	16	199.5	201.5	138.5	91	66	13.5	0.45614	0.327543	0.0974729	0.229856	0.224998	0.0969395	0.0969395	TRUE		0.643617	0.382653	0.0794702	0.421801	0.463768	0.105634	0.43662	0.266355	0.0814815	4
YDR045C	142	72	41	159	65	37	141	73	55	151	62	37	140	82	39	183	67	38	136	87	38	168	51	36	140.5	77.5	40	163.5	63.5	37	1.1637	0.819355	0.925	0.586407	0.562837	0.919938	0.562837	FALSE		1.11972	0.902778	0.902439	1.07092	0.849315	0.672727	1.30714	0.817073	0.974359	1.23529
YLR317W	25	13	43	59	23	39	29	69	52	64	28	36	26	10	43	62	29	38	23	20	41	72	30	40	25.5	16.5	43	63	28.5	38.5	2.47059	1.72727	0.895349	1.24497	1.18651	0.890449	999	FALSE		2.36	1.76923	0.906977	2.2069	0.405797	0.692308	2.38462	2.9	0.883721	3.13043
YDR064W	131	91	53	165	99	64	137	107	52	165	89	63	131	99	56	170	111	66	123	85	51	159	96	65	131	95	52.5	165	97.5	64.5	1.25954	1.02632	1.22857	0.634703	0.705004	1.22185	0.634703	FALSE		1.25954	1.08791	1.20755	1.20438	0.831776	1.21154	1.29771	1.12121	1.17857	1.29268
YLR340W	216	232	265	116	66	24	81	46	30	108	45	27	70	65	54	115	76	30	80	36	33	112	46	28	80.5	55.5	43.5	113.5	56	27.5	1.40994	1.00901	0.632184	0.71049	0.693115	0.628724	0.71049	FALSE		0.537037	0.284483	0.090566	1.33333	0.978261	0.9	1.64286	1.16923	0.555556	1.4
YDR086C	159	106	42	175	119	15	169	110	45	177	97	25	159	103	113	172	114	112	162	103	41	177	102	13	160.5	104.5	43.5	176	108	20	1.09657	1.03349	0.45977	0.55258	0.709934	0.457254	0.55258	FALSE		1.10063	1.12264	0.357143	1.04734	0.881818	0.555556	1.08176	1.1068	0.99115	1.09259
YLR424W	152	146	101	198	115	112	162	152	118	208	126	109	155	147	115	274	118	113	230	222	172	193	121	108	158.5	149.5	116.5	203	119.5	110.5	1.28076	0.799331	0.948498	0.645393	0.549082	0.943307	0.549082	FALSE		1.30263	0.787671	1.10891	1.28395	0.828947	0.923729	1.76774	0.802721	0.982609	0.83913
YDL015C	36	0	0	70	0	0	41	0	12	62	0	12	38	0	14	60	0	0	29	0	17	73	0	0	37	0	13	66	0	0	1.78378	#DIV/0!	0	0.898876	#DIV/0!	0	999	FALSE		1.94444	#DIV/0!	#DIV/0!	1.5122	#DIV/0!	1	1.57895	#DIV/0!	0	2.51724
YOL038W	148	101	79	169	100	72	138	92	70	152	94	57	142	206	140	153	105	52	137	103	75	155	108	62	140	102	77	154	102.5	59.5	1.1	1.0049	0.772727	0.554307	0.690294	0.768499	0.554307	FALSE		1.14189	0.990099	0.911392	1.10145	1.02174	0.814286	1.07746	0.509709	0.371429	1.13139
YDL098C	146	0	18	26	0	0	155	0	20	25	0	0	151	19	16	35	0	0	173	0	23	26	0	0	153	0	19	26	0	0	0.169935	#DIV/0!	0	0.0856327	#DIV/0!	0	0.0856327	TRUE		0.178082	#DIV/0!	0	0.16129	#DIV/0!	0	0.231788	0	0	0.150289
YOL069W	35	0	25	32	0	0	33	0	26	41	0	0	42	0	23	32	0	0	34	0	23	40	0	12	34.5	0	24	36	0	0	1.04348	#DIV/0!	0	0.525825	#DIV/0!	0	999	FALSE		0.914286	#DIV/0!	0	1.24242	#DIV/0!	0	0.761905	#DIV/0!	0	1.17647
YDL105W	131	60	43	32	9	9	167	69	54	45	13	13	151	161	132	74	59	76	170	67	49	37	9	16	159	68	51.5	41	11	14.5	0.257862	0.161765	0.281553	0.12994	0.11112	0.280013	0.12994	FALSE		0.244275	0.15	0.209302	0.269461	0.188406	0.240741	0.490066	0.36646	0.575758	0.217647
YOL144W	152	60	47	106	57	18	192	91	84	111	43	15	153	66	46	107	53	0	197	86	77	122	82	29	172.5	76	62	109	55	16.5	0.631884	0.723684	0.266129	0.318416	0.497118	0.264673	0.318416	FALSE		0.697368	0.95	0.382979	0.578125	0.472527	0.178571	0.699346	0.80303	0	0.619289
YJL069C	366	226	51	167	81	0	278	147	31	166	56	0	332	234	154	169	81	0	239	138	202	179	103	74	305	186.5	102.5	168	81	0	0.55082	0.434316	0	0.277567	0.298343	0	0.277567	FALSE		0.456284	0.358407	0	0.597122	0.380952	0	0.509036	0.346154	0	0.748954
YHR065C	112	141	29	109	18	0	90	28	24	102	13	0	96	35	30	110	18	0	99	31	28	100	20	0	97.5	33	28.5	105.5	18	0	1.08205	0.545455	0	0.545262	0.374687	0	0.545262	FALSE		0.973214	0.12766	0	1.13333	0.464286	0	1.14583	0.514286	0	1.0101
YKL033W	141	202	127	90	27	0	144	141	103	92	48	38	160	192	142	94	53	10	146	147	136	85	95	36	145	169.5	131.5	91	50.5	23	0.627586	0.297935	0.174905	0.31625	0.20466	0.173948	0.173948	FALSE		0.638298	0.133663	0	0.638889	0.340426	0.368932	0.5875	0.276042	0.0704225	0.582192
YNL132W	70	77	53	70	96	28	123	139	65	84	62	23	199	163	90	93	87	30	170	180	107	106	105	64	146.5	151	77.5	88.5	91.5	29	0.604096	0.60596	0.374194	0.304413	0.41625	0.372146	0.304413	FALSE		1	1.24675	0.528302	0.682927	0.446043	0.353846	0.467337	0.533742	0.333333	0.623529
YKL088W	94	54	27	45	17	14	139	145	73	108	82	17	96	87	68	49	63	23	183	190	100	135	70	25	117.5	116	70.5	78.5	66.5	20	0.668085	0.573276	0.283688	0.336658	0.393798	0.282135	0.282135	FALSE		0.478723	0.314815	0.518519	0.776978	0.565517	0.232877	0.510417	0.724138	0.338235	0.737705
YLR060W	52	8	24	79	34	15	69	11	25	97	49	19	53	0	28	84	40	12	62	10	27	92	45	16	57.5	9	26	88	42.5	15.5	1.53043	4.72222	0.596154	0.77121	3.24382	0.592891	999	FALSE		1.51923	4.25	0.625	1.4058	4.45455	0.76	1.58491	#DIV/0!	0.428571	1.48387
YDR367W	25	0	10	25	8	0	25	184	170	32	29	0	36	0	15	33	8	8	25	0	12	21	0	0	25	0	13.5	28.5	8	0	1.14	#DIV/0!	0	0.574464	#DIV/0!	0	999	FALSE		1	#DIV/0!	0	1.28	0.157609	0	0.916667	#DIV/0!	0.533333	0.84
YOR176W	189	202	148	147	49	16	135	171	125	135	44	8	221	203	161	159	52	15	221	248	166	111	44	12	205	202.5	154.5	141	46.5	13.5	0.687805	0.22963	0.0873786	0.346596	0.157739	0.0869005	0.0869005	TRUE		0.777778	0.242574	0.108108	1	0.25731	0.064	0.719457	0.256158	0.0931677	0.502262
YLR022C	170	164	139	172	151	135	174	152	140	188	169	136	182	170	153	185	172	141	187	175	153	211	175	137	178	167	146.5	186.5	170.5	136.5	1.04775	1.02096	0.931741	0.527979	0.701323	0.926642	0.527979	FALSE		1.01176	0.920732	0.971223	1.08046	1.11184	0.971429	1.01648	1.01176	0.921569	1.12834
YKL004W	148	140	145	114	82	8	159	96	32	70	63	0	19	0	11	0	0	0	26	0	12	0	0	0	87	48	22	35	31.5	0	0.402299	0.65625	0	0.202725	0.450796	0	0.202725	FALSE		0.77027	0.585714	0.0551724	0.440252	0.65625	0	0	#DIV/0!	0	0
YJL097W	199	178	159	207	213	147	229	190	153	204	209	145	204	181	160	162	211	152	227	191	150	166	208	150	215.5	185.5	156	185	210	148.5	0.858469	1.13208	0.951923	0.432596	0.777653	0.946714	0.432596	FALSE		1.0402	1.19663	0.924528	0.89083	1.1	0.947712	0.794118	1.16575	0.95	0.731278
YOL102C	202	201	130	63	67	10	14	0	20	71	30	18	127	148	124	118	147	125	21	0	22	57	33	18	74	74	73	67	50	18	0.905405	0.675676	0.246575	0.456248	0.46414	0.245226	0.245226	FALSE		0.311881	0.333333	0.0769231	5.07143	#DIV/0!	0.9	0.929134	0.993243	1.00806	2.71429
YHR122W	0	0	12	0	0	0	0	0	11	0	0	0	271	255	239	150	85	14	0	0	11	0	0	0	0	0	11.5	0	0	0	#DIV/0!	#DIV/0!	0	#DIV/0!	#DIV/0!	0	999	FALSE		#DIV/0!	#DIV/0!	0	#DIV/0!	#DIV/0!	0	0.553506	0.333333	0.0585774	#DIV/0!
YKL060C	88	15	18	109	43	10	79	112	58	117	69	36	85	18	17	105	39	8	83	20	20	102	42	8	84	19	19	107	42.5	9	1.27381	2.23684	0.473684	0.641892	1.53655	0.471092	0.641892	FALSE		1.23864	2.86667	0.555556	1.48101	0.616071	0.62069	1.23529	2.16667	0.470588	1.22892
YKR071C	178	160	154	196	151	174	170	145	130	191	135	152	187	142	139	176	125	150	174	119	104	164	117	136	176	143.5	134.5	183.5	130	151	1.04261	0.905923	1.12268	0.525389	0.622303	1.11653	0.525389	FALSE		1.10112	0.94375	1.12987	1.12353	0.931034	1.16923	0.941176	0.880282	1.07914	0.942529
YOR353C	189	190	138	117	91	14	188	179	152	124	84	10	186	198	128	136	77	17	192	188	144	118	84	10	188.5	189	141	121	84	12	0.64191	0.444444	0.0851064	0.323468	0.305301	0.0846406	0.0846406	TRUE		0.619048	0.478947	0.101449	0.659574	0.469274	0.0657895	0.731183	0.388889	0.132812	0.614583
YLR132C	193	118	43	168	75	21	199	149	49	165	64	22	200	134	48	176	79	41	194	221	154	200	88	89	196.5	141.5	48.5	172	77	31.5	0.875318	0.54417	0.649485	0.441086	0.373805	0.64593	0.373805	FALSE		0.870466	0.635593	0.488372	0.829146	0.42953	0.44898	0.88	0.589552	0.854167	1.03093
YJR042W	120	87	78	112	47	57	123	41	43	74	12	31	135	43	43	90	18	31	133	40	48	77	17	29	128	42	45.5	83.5	17.5	31	0.652344	0.416667	0.681319	0.328726	0.286219	0.67759	0.328726	FALSE		0.933333	0.54023	0.730769	0.601626	0.292683	0.72093	0.666667	0.418605	0.72093	0.578947
YMR134W	149	79	43	179	107	22	167	96	59	178	102	24	160	101	55	178	103	27	154	84	53	176	96	20	157	90	54	178	102.5	23	1.13376	1.13889	0.425926	0.571318	0.782333	0.423595	0.571318	FALSE		1.20134	1.35443	0.511628	1.06587	1.0625	0.40678	1.1125	1.0198	0.490909	1.14286
YJL174W	254	253	194	131	88	0	251	257	279	116	75	10	189	242	259	123	69	15	79	0	18	135	47	10	220	247.5	226.5	127	72	10	0.577273	0.290909	0.0441501	0.290897	0.199833	0.0439085	0.0439085	TRUE		0.515748	0.347826	0	0.462151	0.291829	0.0358423	0.650794	0.285124	0.0579151	1.70886
YML125C	128	44	41	120	30	14	134	43	38	124	27	10	133	40	41	113	28	11	141	47	45	121	28	13	133.5	43.5	41	120.5	28	12	0.902622	0.643678	0.292683	0.454845	0.44216	0.291081	0.454845	FALSE		0.9375	0.681818	0.341463	0.925373	0.627907	0.263158	0.849624	0.7	0.268293	0.858156
YJL087C	115	183	224	0	133	122	11	202	131	0	30	33	0	54	35	0	0	16	10	0	24	9	0	17	10.5	118.5	83	0	15	25	0	0.126582	0.301205	0	0.0869527	0.299557	0.0869527	TRUE		0	0.726776	0.544643	0	0.148515	0.251908	#DIV/0!	0	0.457143	0.9
YNL247W	290	293	297	120	87	14	56	15	28	73	10	0	96	159	166	70	37	91	242	219	249	190	151	110	169	189	207.5	96.5	62	52.5	0.571006	0.328042	0.253012	0.287739	0.225341	0.251627	0.225341	FALSE		0.413793	0.296928	0.047138	1.30357	0.666667	0	0.729167	0.232704	0.548193	0.785124
YDR404C	141	109	33	132	58	0	189	138	72	163	91	0	168	105	37	138	65	0	337	415	216	163	97	0	178.5	123.5	54.5	150.5	78	0	0.843137	0.631579	0	0.42487	0.433848	0	0.42487	FALSE		0.93617	0.53211	0	0.862434	0.65942	0	0.821429	0.619048	0	0.48368
YDL147W	266	305	239	116	144	48	203	291	194	25	96	0	161	373	311	24	31	0	43	0	22	14	0	0	182	298	216.5	24.5	63.5	0	0.134615	0.213087	0	0.0678348	0.146375	0	0.0678348	TRUE		0.43609	0.472131	0.200837	0.123153	0.329897	0	0.149068	0.0831099	0	0.325581
YOR056C	297	241	200	133	74	0	296	262	180	115	81	0	291	253	227	131	109	0	234	233	129	110	65	0	293.5	247	190	123	77.5	0	0.41908	0.313765	0	0.211181	0.215534	0	0.211181	FALSE		0.447811	0.307054	0	0.388514	0.30916	0	0.450172	0.43083	0	0.470085
YDR472W	10	0	15	0	0	0	12	0	15	0	0	0	8	0	10	0	0	0	31	11	11	0	0	0	11	0	13	0	0	0	0	#DIV/0!	0	0	#DIV/0!	0	999	FALSE		0	#DIV/0!	0	0	#DIV/0!	0	0	#DIV/0!	0	0
YKL035W	61	72	73	45	30	29	30	11	20	48	21	0	33	12	13	35	19	0	96	156	109	76	58	41	47	42	46.5	46.5	25.5	14.5	0.989362	0.607143	0.311828	0.498555	0.417063	0.310122	999	FALSE		0.737705	0.416667	0.39726	1.6	1.90909	0	1.06061	1.58333	0	0.791667
YDR487C	215	172	139	160	143	92	219	179	162	173	149	99	217	189	163	159	158	101	222	197	160	182	156	104	218	184	161	166.5	152.5	100	0.763761	0.828804	0.621118	0.384871	0.569328	0.617719	0.384871	FALSE		0.744186	0.831395	0.661871	0.789954	0.832402	0.611111	0.732719	0.835979	0.619632	0.81982
YMR149W	0	0	22	15	0	8	0	0	17	11	0	14	0	0	25	11	0	11	0	0	22	0	0	16	0	0	22	11	0	12.5	#DIV/0!	#DIV/0!	0.568182	#DIV/0!	#DIV/0!	0.565073	999	FALSE		#DIV/0!	#DIV/0!	0.363636	#DIV/0!	#DIV/0!	0.823529	#DIV/0!	#DIV/0!	0.44	#DIV/0!
YER003C	122	176	163	113	0	15	156	204	151	103	77	95	130	0	21	99	0	16	125	0	17	92	0	13	127.5	88	86	101	0	15.5	0.792157	0	0.180233	0.39918	0	0.179246	0.179246	FALSE		0.92623	0	0.0920245	0.660256	0.377451	0.629139	0.761538	#DIV/0!	0.761905	0.736
YNL232W	91	26	30	78	61	20	119	160	84	119	125	47	98	32	32	81	70	17	110	214	191	77	52	19	104	96	58	79.5	65.5	19.5	0.764423	0.682292	0.336207	0.385205	0.468684	0.334367	0.385205	FALSE		0.857143	2.34615	0.666667	1	0.78125	0.559524	0.826531	2.1875	0.53125	0.7
YER023W	94	121	67	107	109	40	46	24	16	107	18	17	249	246	200	110	73	14	212	240	219	133	121	17	153	180.5	133.5	108.5	91	17	0.70915	0.504155	0.127341	0.357352	0.346318	0.126644	0.126644	FALSE		1.1383	0.900826	0.597015	2.32609	0.75	1.0625	0.441767	0.296748	0.07	0.627358
YNL244C	159	135	114	224	175	101	154	140	125	228	170	108	169	149	126	226	179	107	169	149	135	217	181	106	164	144.5	125.5	225	177	106.5	1.37195	1.22491	0.848606	0.691348	0.841426	0.843962	0.691348	FALSE		1.40881	1.2963	0.885965	1.48052	1.21429	0.864	1.33728	1.20134	0.849206	1.28402
YER168C	25	10	18	42	22	18	25	8	17	42	18	17	25	14	18	35	24	20	28	51	122	37	20	19	25	12	18	39.5	21	18.5	1.58	1.75	1.02778	0.796187	1.20212	1.02215	999	FALSE		1.68	2.2	1	1.68	2.25	1	1.4	1.71429	1.11111	1.32143
YNL007C	276	260	191	162	62	30	102	34	58	183	62	39	122	47	59	183	84	38	106	41	55	186	74	38	114	44	58.5	183	68	38	1.60526	1.54545	0.649573	0.808917	1.06161	0.646018	0.808917	FALSE		0.586957	0.238462	0.157068	1.79412	1.82353	0.672414	1.5	1.78723	0.644068	1.75472
YFL022C	142	165	103	154	102	94	169	164	150	152	156	145	146	145	103	136	62	92	143	184	166	136	110	110	144.5	164.5	126.5	144	106	102	0.99654	0.644377	0.806324	0.502172	0.44264	0.801912	0.44264	FALSE		1.08451	0.618182	0.912621	0.899408	0.95122	0.966667	0.931507	0.427586	0.893204	0.951049
YNL131W	116	92	47	146	96	27	116	94	48	138	96	36	117	98	49	126	102	25	117	83	54	117	106	36	116.5	93	48.5	132	99	31.5	1.13305	1.06452	0.649485	0.57096	0.731244	0.64593	0.57096	FALSE		1.25862	1.04348	0.574468	1.18966	1.02128	0.75	1.07692	1.04082	0.510204	1
YGL011C	196	206	204	160	103	44	150	158	159	156	98	30	110	82	65	174	112	46	181	184	124	159	103	39	165.5	171	141.5	159.5	103	41.5	0.963746	0.602339	0.293286	0.485647	0.413763	0.291681	0.291681	FALSE		0.816327	0.5	0.215686	1.04	0.620253	0.188679	1.58182	1.36585	0.707692	0.878453
YMR314W	174	154	158	219	153	172	180	159	176	220	139	177	181	163	149	188	164	179	178	170	185	205	152	177	179	161	167	212	152.5	177	1.18436	0.947205	1.05988	0.596816	0.65066	1.05408	0.596816	FALSE		1.25862	0.993506	1.08861	1.22222	0.874214	1.00568	1.03867	1.00613	1.20134	1.15169
YGR128C	78	49	37	73	35	25	97	54	41	86	33	23	105	58	42	65	50	29	105	59	35	88	37	28	101	56	39	79.5	36	26.5	0.787129	0.642857	0.679487	0.396646	0.441596	0.675769	0.396646	FALSE		0.935897	0.714286	0.675676	0.886598	0.611111	0.560976	0.619048	0.862069	0.690476	0.838095
YNR043W	0	0	12	0	0	0	247	253	209	142	99	0	0	0	10	0	0	0	0	0	12	0	0	0	0	0	12	0	0	0	#DIV/0!	#DIV/0!	0	#DIV/0!	#DIV/0!	0	999	FALSE		#DIV/0!	#DIV/0!	0	0.574899	0.391304	0	#DIV/0!	#DIV/0!	0	#DIV/0!
YGR119C	201	168	131	195	119	49	204	169	150	191	115	48	200	173	150	204	124	56	211	165	152	201	122	52	202.5	168.5	150	198	120.5	50.5	0.977778	0.715134	0.336667	0.492717	0.491244	0.334824	0.334824	FALSE		0.970149	0.708333	0.374046	0.936275	0.680473	0.32	1.02	0.716763	0.373333	0.952607
YNL038W	88	8	30	121	0	14	92	0	35	121	0	14	88	74	37	119	0	9	92	10	32	131	0	12	90	9	33.5	121	0	13	1.34444	0	0.38806	0.677487	0	0.385936	0.677487	FALSE		1.375	0	0.466667	1.31522	#DIV/0!	0.4	1.35227	0	0.243243	1.42391
YER009W	105	138	42	84	94	9	113	162	55	65	100	11	74	107	43	51	79	8	137	174	86	89	112	31	109	150	49	74.5	97	10	0.683486	0.646667	0.204082	0.344419	0.444212	0.202965	0.344419	FALSE		0.8	0.681159	0.214286	0.575221	0.617284	0.2	0.689189	0.738318	0.186047	0.649635
YOR103C	10	0	15	8	0	9	0	0	20	9	0	15	11	0	20	8	0	9	0	0	18	16	0	15	5	0	19	8.5	0	12	1.7	#DIV/0!	0.631579	0.856656	#DIV/0!	0.628123	999	FALSE		0.8	#DIV/0!	0.6	#DIV/0!	#DIV/0!	0.75	0.727273	#DIV/0!	0.45	#DIV/0!
YER012W	241	102	99	191	66	0	239	122	171	179	77	89	236	138	116	161	63	0	252	163	165	181	77	20	240	130	140.5	180	71.5	10	0.75	0.55	0.0711744	0.377937	0.37781	0.0707849	0.0707849	TRUE		0.792531	0.647059	0	0.748954	0.631148	0.520468	0.682203	0.456522	0	0.718254
YKL012W	253	289	201	198	142	21	292	248	409	202	135	0	253	169	44	214	141	13	292	201	76	207	204	36	272.5	224.5	138.5	204.5	141.5	17	0.750459	0.63029	0.122744	0.378168	0.432963	0.122072	0.122072	FALSE		0.782609	0.491349	0.104478	0.691781	0.544355	0	0.84585	0.83432	0.295455	0.708904
YNL260C	193	105	39	131	45	14	131	63	21	94	28	0	204	112	34	124	46	9	124	57	27	103	23	0	162	84	30.5	113.5	36.5	4.5	0.700617	0.434524	0.147541	0.353052	0.298486	0.146734	0.298486	FALSE		0.678756	0.428571	0.358974	0.717557	0.444444	0	0.607843	0.410714	0.264706	0.830645
YKL013C	207	199	169	183	123	0	190	175	156	167	122	17	218	208	165	155	117	0	199	180	151	172	116	0	203	189.5	160.5	169.5	119.5	0	0.834975	0.630607	0	0.420757	0.433181	0	0.420757	FALSE		0.884058	0.61809	0	0.878947	0.697143	0.108974	0.711009	0.5625	0	0.864322
YIL083C	185	114	30	136	75	11	198	135	31	143	78	14	186	121	29	137	74	9	197	128	32	143	79	12	191.5	124.5	30.5	140	76.5	11.5	0.73107	0.614458	0.377049	0.368398	0.422087	0.374986	0.368398	FALSE		0.735135	0.657895	0.366667	0.722222	0.577778	0.451613	0.736559	0.61157	0.310345	0.725888
YNL110C	21	0	8	67	0	0	25	0	0	67	0	9	26	0	9	62	0	0	18	0	9	68	0	9	23	0	8.5	67	0	4.5	2.91304	#DIV/0!	0.529412	1.46793	#DIV/0!	0.526515	999	FALSE		3.19048	#DIV/0!	0	2.68	#DIV/0!	#DIV/0!	2.38462	#DIV/0!	0	3.77778
YNL181W	87	64	37	103	44	11	95	133	71	109	55	16	95	65	35	118	45	17	103	69	38	111	41	17	95	67	37.5	110	44.5	16.5	1.15789	0.664179	0.44	0.583481	0.456242	0.437592	0.583481	FALSE		1.18391	0.6875	0.297297	1.14737	0.413534	0.225352	1.24211	0.692308	0.485714	1.07767
YJL011C	16	25	27	54	18	16	203	263	197	173	184	117	22	0	26	47	17	19	22	0	29	50	18	20	22	12.5	28	52	18	19.5	2.36364	1.44	0.696429	1.19107	0.989174	0.692617	999	FALSE		3.375	0.72	0.592593	0.852217	0.69962	0.593909	2.13636	#DIV/0!	0.730769	2.27273
YNL313C	42	0	29	130	33	19	42	0	32	114	38	22	50	0	30	123	31	20	36	0	31	113	33	16	42	0	30.5	118.5	33	19.5	2.82143	#DIV/0!	0.639344	1.42176	#DIV/0!	0.635846	999	FALSE		3.09524	#DIV/0!	0.655172	2.71429	#DIV/0!	0.6875	2.46	#DIV/0!	0.666667	3.13889
YAR008W	175	97	78	150	69	38	164	26	40	153	40	26	170	145	129	144	122	72	154	81	47	144	44	21	167	89	62.5	147	56.5	32	0.88024	0.634831	0.512	0.443566	0.436083	0.509198	0.436083	FALSE		0.857143	0.71134	0.487179	0.932927	1.53846	0.65	0.847059	0.841379	0.55814	0.935065
YOL022C	47	17	35	68	59	26	120	163	71	94	117	67	49	18	34	63	56	27	73	148	120	99	122	89	61	83	53	81	88	47	1.32787	1.06024	0.886792	0.669134	0.728308	0.88194	0.728308	FALSE		1.44681	3.47059	0.742857	0.783333	0.717791	0.943662	1.28571	3.11111	0.794118	1.35616
YOL130W	17	0	0	0	0	0	21	0	11	0	0	0	0	0	0	0	0	0	168	154	102	118	129	22	19	0	5.5	0	0	0	0	#DIV/0!	0	0	#DIV/0!	0	999	FALSE		0	#DIV/0!	#DIV/0!	0	#DIV/0!	0	#DIV/0!	#DIV/0!	#DIV/0!	0.702381
YGR145W	146	142	79	172	173	66	146	151	80	186	158	72	143	151	91	190	157	73	142	148	75	170	168	72	144.5	149.5	79.5	179	163	72	1.23875	1.0903	0.90566	0.624228	0.748957	0.900704	0.624228	FALSE		1.17808	1.21831	0.835443	1.27397	1.04636	0.9	1.32867	1.03974	0.802198	1.19718
YPR016C	79	28	30	81	105	21	78	32	28	104	99	26	79	28	28	87	93	17	80	32	30	86	99	18	79	30	29	86.5	99	19.5	1.09494	3.3	0.672414	0.551756	2.26686	0.668734	0.551756	FALSE		1.02532	3.75	0.7	1.33333	3.09375	0.928571	1.10127	3.32143	0.607143	1.075
YLR440C	92	0	24	44	0	10	87	0	23	38	0	8	97	0	24	35	0	8	87	0	23	37	0	11	89.5	0	23.5	37.5	0	9	0.418994	#DIV/0!	0.382979	0.211138	#DIV/0!	0.380883	0.211138	FALSE		0.478261	#DIV/0!	0.416667	0.436782	#DIV/0!	0.347826	0.360825	#DIV/0!	0.333333	0.425287
YGL030W	181	177	72	158	98	28	174	172	85	167	111	32	185	183	89	170	115	30	169	170	68	157	107	26	177.5	174.5	78.5	162.5	109	29	0.915493	0.624642	0.369427	0.461331	0.429083	0.367405	0.367405	FALSE		0.872928	0.553672	0.388889	0.95977	0.645349	0.376471	0.918919	0.628415	0.337079	0.928994
YML023C	175	167	110	41	23	11	199	179	103	39	22	5	197	198	167	62	29	19	210	191	141	77	19	9	198	185	125.5	51.5	22.5	10	0.260101	0.121622	0.0796813	0.131069	0.0835451	0.0792452	0.0792452	TRUE		0.234286	0.137725	0.1	0.19598	0.122905	0.0485437	0.314721	0.146465	0.113772	0.366667
YOL149W	107	71	31	136	75	13	218	230	152	116	49	8	231	220	248	138	80	17	122	178	87	144	77	16	170	199	119.5	137	76	14.5	0.805882	0.38191	0.121339	0.406097	0.262344	0.120675	0.120675	FALSE		1.27103	1.05634	0.419355	0.53211	0.213043	0.0526316	0.597403	0.363636	0.0685484	1.18033
YOR262W	39	17	19	170	44	8	48	22	22	176	50	9	42	25	15	147	38	0	45	189	48	135	48	11	43.5	23.5	20.5	158.5	46	8.5	3.64368	1.95745	0.414634	1.83611	1.34462	0.412365	999	FALSE		4.35897	2.58824	0.421053	3.66667	2.27273	0.409091	3.5	1.52	0	3
YGR024C	49	19	48	80	0	28	149	262	161	70	0	22	47	12	47	65	0	26	48	11	49	64	0	25	48.5	15.5	48.5	67.5	0	25.5	1.39175	0	0.525773	0.701326	0	0.522896	999	FALSE		1.63265	0	0.583333	0.469799	0	0.136646	1.38298	0	0.553191	1.33333
YDR527W	34	0	11	39	0	0	34	77	17	33	19	0	102	150	137	79	86	109	272	221	215	236	157	38	68	113.5	77	59	52.5	19	0.867647	0.462555	0.246753	0.437221	0.317741	0.245403	0.245403	FALSE		1.14706	#DIV/0!	0	0.970588	0.246753	0	0.77451	0.573333	0.79562	0.867647
YKL019W	101	171	193	14	43	16	181	220	208	60	96	61	134	195	136	45	43	28	148	173	156	91	102	83	141	184	174.5	52.5	69.5	44.5	0.37234	0.377717	0.255014	0.187628	0.259464	0.253619	0.187628	FALSE		0.138614	0.251462	0.0829016	0.331492	0.436364	0.293269	0.335821	0.220513	0.205882	0.614865
YNL152W	84	89	105	0	0	0	91	82	92	0	0	0	244	300	307	75	78	0	175	264	215	40	67	0	133	176.5	160	20	33.5	0	0.150376	0.189802	0	0.0757768	0.13038	0	0.0757768	TRUE		0	0	0	0	0	0	0.307377	0.26	0	0.228571
YPR086W	0	0	12	0	0	0	0	0	13	0	0	0	0	0	11	0	0	0	0	0	12	0	0	0	0	0	12	0	0	0	#DIV/0!	#DIV/0!	0	#DIV/0!	#DIV/0!	0	999	FALSE		#DIV/0!	#DIV/0!	0	#DIV/0!	#DIV/0!	0	#DIV/0!	#DIV/0!	0	#DIV/0!
YHR085W	234	299	169	85	44	0	199	326	158	58	48	0	86	45	25	52	26	0	97	128	59	50	26	0	148	213.5	108.5	55	35	0	0.371622	0.163934	0	0.187266	0.112611	0	0.112611	FALSE		0.363248	0.147157	0	0.291457	0.147239	0	0.604651	0.577778	0	0.515464
YER165W	0	0	26	0	0	0	28	0	41	0	0	12	0	0	24	0	0	0	34	0	44	0	0	0	14	0	33.5	0	0	0	0	#DIV/0!	0	0	#DIV/0!	0	999	FALSE		#DIV/0!	#DIV/0!	0	0	#DIV/0!	0.292683	#DIV/0!	#DIV/0!	0	0
YDL045C	247	140	52	77	54	0	154	90	38	63	37	0	232	122	54	96	63	0	167	86	38	69	44	0	199.5	106	45	73	49	0	0.365915	0.462264	0	0.18439	0.317542	0	0.18439	FALSE		0.311741	0.385714	0	0.409091	0.411111	0	0.413793	0.516393	0	0.413174
YJR002W	208	215	194	169	155	90	215	197	191	178	150	96	237	242	222	187	151	88	234	217	211	180	158	96	224.5	216	202.5	179	153	93	0.797327	0.708333	0.459259	0.401786	0.486573	0.456746	0.401786	FALSE		0.8125	0.72093	0.463918	0.827907	0.761421	0.502618	0.78903	0.623967	0.396396	0.769231
YDR235W	48	26	17	26	0	0	113	278	214	30	0	0	68	0	19	28	0	0	57	42	20	22	10	0	62.5	34	19.5	27	0	0	0.432	0	0	0.217692	0	0	999	FALSE		0.541667	0	0	0.265487	0	0	0.411765	#DIV/0!	0	0.385965
YHR070W	112	80	61	144	100	10	166	223	186	128	135	75	109	90	68	120	110	8	233	268	155	154	142	42	139	156.5	111.5	136	122.5	26	0.978417	0.782748	0.233184	0.49304	0.53769	0.231908	0.231908	FALSE		1.28571	1.25	0.163934	0.771084	0.605381	0.403226	1.10092	1.22222	0.117647	0.660944
YDL209C	114	0	36	146	11	9	114	0	36	145	9	10	117	0	32	132	14	8	116	58	41	161	11	15	115	0	36	145.5	11	9.5	1.26522	#DIV/0!	0.263889	0.637563	#DIV/0!	0.262445	0.637563	FALSE		1.2807	#DIV/0!	0.25	1.27193	#DIV/0!	0.277778	1.12821	#DIV/0!	0.25	1.38793
YMR208W	86	33	30	141	92	11	89	40	39	143	92	13	88	37	35	149	95	0	78	35	33	144	91	16	87	36	34	143.5	92	12	1.64943	2.55556	0.352941	0.831171	1.75548	0.35101	0.831171	FALSE		1.63953	2.78788	0.366667	1.60674	2.3	0.333333	1.69318	2.56757	0	1.84615
YDR341C	193	211	186	197	177	100	160	191	162	173	163	89	216	222	149	185	112	83	199	183	167	209	160	92	196	201	164.5	191	161.5	90.5	0.97449	0.803483	0.550152	0.491061	0.551933	0.547141	0.491061	FALSE		1.02073	0.838863	0.537634	1.08125	0.853403	0.549383	0.856481	0.504505	0.557047	1.05025
YMR260C	230	265	256	132	80	26	173	159	136	119	139	33	168	202	186	158	141	79	160	123	60	152	150	42	170.5	180.5	161	142	140	37.5	0.832845	0.775623	0.232919	0.419683	0.532796	0.231645	0.231645	FALSE		0.573913	0.301887	0.101562	0.687861	0.874214	0.242647	0.940476	0.69802	0.424731	0.95
YDR280W	172	146	82	203	151	69	179	154	91	200	163	72	152	150	89	220	144	66	170	164	91	206	174	74	171	152	90	204.5	157	70.5	1.19591	1.03289	0.783333	0.602636	0.709523	0.779047	0.602636	FALSE		1.18023	1.03425	0.841463	1.11732	1.05844	0.791209	1.44737	0.96	0.741573	1.21176
YMR288W	144	46	34	81	24	17	105	29	38	80	30	22	129	27	31	86	18	19	121	31	25	90	8	16	125	30	32.5	83.5	21	18	0.668	0.7	0.553846	0.336616	0.480849	0.550815	0.336616	FALSE		0.5625	0.521739	0.5	0.761905	1.03448	0.578947	0.666667	0.666667	0.612903	0.743802
YGL113W	189	35	35	120	27	20	184	44	29	117	21	17	198	49	42	112	23	18	196	41	40	108	21	19	192.5	42.5	37.5	114.5	22	18.5	0.594805	0.517647	0.493333	0.299732	0.355585	0.490634	0.299732	FALSE		0.634921	0.771429	0.571429	0.63587	0.477273	0.586207	0.565657	0.469388	0.428571	0.55102
YNL002C	152	104	67	200	115	54	149	93	58	200	115	55	159	104	70	201	132	48	155	100	57	206	120	52	153.5	102	62.5	200.5	117.5	53	1.30619	1.15196	0.848	0.658209	0.791312	0.843359	0.658209	FALSE		1.31579	1.10577	0.80597	1.34228	1.23656	0.948276	1.26415	1.26923	0.685714	1.32903
YGL091C	183	259	267	87	76	10	87	178	123	113	67	12	53	14	23	56	39	8	56	0	16	79	38	11	71.5	96	73	83	53	10.5	1.16084	0.552083	0.143836	0.584965	0.379241	0.143048	0.143048	FALSE		0.47541	0.293436	0.0374532	1.29885	0.376404	0.097561	1.0566	2.78571	0.347826	1.41071
YML127W	42	9	28	25	0	8	151	198	137	207	144	126	54	110	98	51	50	15	47	0	21	19	0	0	50.5	59.5	63	38	25	11.5	0.752475	0.420168	0.18254	0.379184	0.288625	0.181541	999	FALSE		0.595238	0	0.285714	1.37086	0.727273	0.919708	0.944444	0.454545	0.153061	0.404255
YGR046W	174	172	186	170	151	148	163	177	197	179	161	145	189	189	196	205	152	143	174	196	203	203	161	148	174	183	196.5	191	156.5	146.5	1.0977	0.855191	0.745547	0.553149	0.587454	0.741467	0.553149	FALSE		0.977011	0.877907	0.795699	1.09816	0.909605	0.736041	1.08466	0.804233	0.729592	1.16667
YMR218C	174	68	34	173	28	20	182	71	31	189	26	26	183	80	30	191	29	22	188	84	30	201	29	23	182.5	75.5	30.5	190	28.5	22.5	1.0411	0.377483	0.737705	0.524624	0.259303	0.733668	0.259303	FALSE		0.994253	0.411765	0.588235	1.03846	0.366197	0.83871	1.04372	0.3625	0.733333	1.06915
YEL026W	134	114	82	166	87	61	149	118	67	169	75	55	132	126	65	163	96	51	126	149	131	177	90	90	133	122	74.5	167.5	88.5	58	1.2594	0.72541	0.778523	0.634631	0.498303	0.774263	0.498303	FALSE		1.23881	0.763158	0.743902	1.13423	0.635593	0.820896	1.23485	0.761905	0.784615	1.40476
YMR290C	213	177	115	218	97	74	205	172	121	200	98	66	219	188	110	203	100	65	210	194	110	203	93	69	211.5	182.5	112.5	203	97.5	67.5	0.959811	0.534247	0.6	0.483664	0.366988	0.596717	0.366988	FALSE		1.02347	0.548023	0.643478	0.97561	0.569767	0.545455	0.926941	0.531915	0.590909	0.966667
YGR013W	175	99	45	179	23	14	193	173	152	186	77	108	177	190	180	180	93	115	186	173	164	182	98	122	181.5	173	158	181	85	111.5	0.997245	0.491329	0.705696	0.502527	0.337507	0.701834	0.337507	FALSE		1.02286	0.232323	0.311111	0.963731	0.445087	0.710526	1.01695	0.489474	0.638889	0.978495
YMR281W	146	81	31	200	95	0	105	179	156	160	88	78	129	89	29	178	98	0	92	83	19	155	74	0	117	86	30	169	91.5	0	1.44444	1.06395	0	0.727878	0.730858	0	0.727878	FALSE		1.36986	1.17284	0	1.52381	0.49162	0.5	1.37984	1.10112	0	1.68478
YDR118W	83	26	38	54	0	10	79	25	41	50	0	0	90	27	38	53	0	10	81	25	36	57	0	0	82	25.5	38	53.5	0	5	0.652439	0	0.131579	0.328774	0	0.130859	0.328774	FALSE		0.650602	0	0.263158	0.632911	0	0	0.588889	0	0.263158	0.703704
YOL146W	203	75	34	124	9	0	198	75	31	116	8	0	206	88	34	125	10	9	197	64	23	109	9	8	200.5	75	32.5	120	9	4	0.598504	0.12	0.123077	0.301595	0.0824312	0.122403	0.0824312	TRUE		0.610837	0.12	0	0.585859	0.106667	0	0.606796	0.113636	0.264706	0.553299
YDR201W	234	164	33	156	54	0	265	184	55	158	60	0	212	177	42	153	50	0	264	197	49	163	67	0	249	180.5	45.5	157	57	0	0.630522	0.315789	0	0.31773	0.216924	0	0.216924	FALSE		0.666667	0.329268	0	0.596226	0.326087	0	0.721698	0.282486	0	0.617424
YJR006W	169	275	207	48	54	0	307	166	52	39	14	16	200	100	135	13	0	0	283	164	434	35	16	15	241.5	165	171	37	15	7.5	0.153209	0.0909091	0.0438596	0.0772045	0.0624479	0.0436196	0.0436196	TRUE		0.284024	0.196364	0	0.127036	0.0843373	0.307692	0.065	0	0	0.123675
YCRO54C	353	321	272	215	93	69	252	264	147	88	81	55	347	335	204	72	130	0	273	258	191	124	40	76	310	292.5	197.5	106	87	62	0.341935	0.297436	0.313924	0.172307	0.204317	0.312206	0.172307	FALSE		0.609065	0.28972	0.253676	0.349206	0.306818	0.37415	0.207493	0.38806	0	0.454212
YDL055C	0	0	0	0	0	0	0	0	0	0	0	0	0	0	0	0	0	0	0	0	0	0	0	0	0	0	0	0	0	0	#DIV/0!	#DIV/0!	#DIV/0!	#DIV/0!	#DIV/0!	#DIV/0!	999	FALSE		#DIV/0!	#DIV/0!	#DIV/0!	#DIV/0!	#DIV/0!	#DIV/0!	#DIV/0!	#DIV/0!	#DIV/0!	#DIV/0!
YDR299W	69	46	45	75	26	0	70	39	39	71	32	8	74	34	48	68	28	0	75	42	45	71	34	9	72	40.5	45	71	30	4	0.986111	0.740741	0.0888889	0.496917	0.508834	0.0884025	0.496917	FALSE		1.08696	0.565217	0	1.01429	0.820513	0.205128	0.918919	0.823529	0	0.946667
YKL059C	0	0	0	0	0	0	0	0	0	0	0	0	0	0	0	0	0	0	0	0	0	0	0	0	0	0	0	0	0	0	#DIV/0!	#DIV/0!	#DIV/0!	#DIV/0!	#DIV/0!	#DIV/0!	999	FALSE		#DIV/0!	#DIV/0!	#DIV/0!	#DIV/0!	#DIV/0!	#DIV/0!	#DIV/0!	#DIV/0!	#DIV/0!	#DIV/0!
YDR288W	166	108	44	117	79	12	180	103	48	133	71	15	175	110	53	131	72	12	180	103	46	129	73	13	177.5	105.5	47	130	72.5	12.5	0.732394	0.687204	0.265957	0.369065	0.472059	0.264502	0.369065	FALSE		0.704819	0.731481	0.272727	0.738889	0.68932	0.3125	0.748571	0.654545	0.226415	0.716667
YJL167W	0	0	0	0	0	0	0	0	0	0	0	0	0	0	0	0	0	0	0	0	0	0	0	0	0	0	0	0	0	0	#DIV/0!	#DIV/0!	#DIV/0!	#DIV/0!	#DIV/0!	#DIV/0!	999	FALSE		#DIV/0!	#DIV/0!	#DIV/0!	#DIV/0!	#DIV/0!	#DIV/0!	#DIV/0!	#DIV/0!	#DIV/0!	#DIV/0!
YDR246W	166	188	122	117	77	17	197	193	171	192	153	127	168	160	135	139	100	90	173	180	153	182	115	102	170.5	184	144	160.5	107.5	96	0.941349	0.584239	0.666667	0.47436	0.401329	0.663018	0.401329	FALSE		0.704819	0.409574	0.139344	0.974619	0.792746	0.74269	0.827381	0.625	0.666667	1.05202
YDR429C	0	0	0	0	0	0	0	0	0	0	0	0	0	0	0	0	0	0	0	0	9	0	0	0	0	0	0	0	0	0	#DIV/0!	#DIV/0!	#DIV/0!	#DIV/0!	#DIV/0!	#DIV/0!	999	FALSE		#DIV/0!	#DIV/0!	#DIV/0!	#DIV/0!	#DIV/0!	#DIV/0!	#DIV/0!	#DIV/0!	#DIV/0!	#DIV/0!
YDR267C	26	26	10	0	0	0	250	198	125	58	132	0	249	225	154	128	112	15	264	233	256	149	107	14	249.5	211.5	139.5	93	109.5	7	0.372745	0.51773	0.0501792	0.187832	0.355643	0.0499046	0.0499046	TRUE		0	0	0	0.232	0.666667	0	0.514056	0.497778	0.0974026	0.564394
YLR009W	0	0	13	0	0	0	0	0	12	0	0	0	0	0	15	0	0	0	0	0	14	0	0	0	0	0	13.5	0	0	0	#DIV/0!	#DIV/0!	0	#DIV/0!	#DIV/0!	0	999	FALSE		#DIV/0!	#DIV/0!	0	#DIV/0!	#DIV/0!	0	#DIV/0!	#DIV/0!	0	#DIV/0!
YGL111W	67	54	32	84	64	13	66	55	41	101	101	32	80	58	49	118	121	45	258	251	274	264	259	202	73.5	56.5	45	109.5	111	38.5	1.4898	1.9646	0.855556	0.750731	1.34954	0.850874	0.750731	FALSE		1.25373	1.18519	0.40625	1.5303	1.83636	0.780488	1.475	2.08621	0.918367	1.02326
YGL040C	0	0	17	0	0	0	0	0	14	0	0	0	0	0	17	0	0	0	0	0	17	0	0	0	0	0	17	0	0	0	#DIV/0!	#DIV/0!	0	#DIV/0!	#DIV/0!	0	999	FALSE		#DIV/0!	#DIV/0!	0	#DIV/0!	#DIV/0!	0	#DIV/0!	#DIV/0!	0	#DIV/0!
YOR060C	237	205	203	213	196	155	233	209	191	217	201	159	232	210	193	207	193	151	221	212	178	221	190	152	232.5	209.5	192	215	194.5	153.5	0.924731	0.928401	0.799479	0.465986	0.637743	0.795104	0.465986	FALSE		0.898734	0.956098	0.763547	0.93133	0.961722	0.832461	0.892241	0.919048	0.782383	1
YKL186C	0	0	15	0	0	0	0	0	13	0	0	0	0	0	16	0	0	0	0	0	16	0	0	0	0	0	15.5	0	0	0	#DIV/0!	#DIV/0!	0	#DIV/0!	#DIV/0!	0	999	FALSE		#DIV/0!	#DIV/0!	0	#DIV/0!	#DIV/0!	0	#DIV/0!	#DIV/0!	0	#DIV/0!
YJL010C	199	141	107	218	134	103	190	149	115	208	141	103	202	152	113	239	139	104	192	165	126	227	139	105	195.5	150.5	114	222.5	139	103.5	1.13811	0.923588	0.907895	0.57351	0.634437	0.902926	0.57351	FALSE		1.09548	0.950355	0.962617	1.09474	0.946309	0.895652	1.18317	0.914474	0.920354	1.18229
YCR035C	0	0	16	0	0	0	0	0	13	0	0	0	0	0	15	0	0	0	0	0	12	0	0	0	0	0	14	0	0	0	#DIV/0!	#DIV/0!	0	#DIV/0!	#DIV/0!	0	999	FALSE		#DIV/0!	#DIV/0!	0	#DIV/0!	#DIV/0!	0	#DIV/0!	#DIV/0!	0	#DIV/0!
YHR020W	190	49	39	202	60	26	190	42	166	203	51	23	200	84	102	221	55	25	205	47	44	218	57	30	195	48	73	210.5	56	25.5	1.07949	1.16667	0.349315	0.54397	0.801414	0.347403	0.347403	FALSE		1.06316	1.22449	0.666667	1.06842	1.21429	0.138554	1.105	0.654762	0.245098	1.06341
BLANK	0	0	9	0	0	0	0	0	9	0	0	0	0	0	11	0	0	0	0	0	10	0	0	0	0	0	9.5	0	0	0	#DIV/0!	#DIV/0!	0	#DIV/0!	#DIV/0!	0	999	FALSE		#DIV/0!	#DIV/0!	0	#DIV/0!	#DIV/0!	0	#DIV/0!	#DIV/0!	0	#DIV/0!
YKL095W	180	144	71	166	23	14	189	152	142	154	74	49	194	149	73	177	26	40	191	139	74	165	22	12	190	146.5	73.5	165.5	24.5	27	0.871053	0.167235	0.367347	0.438937	0.114878	0.365337	0.114878	FALSE		0.922222	0.159722	0.197183	0.814815	0.486842	0.34507	0.912371	0.174497	0.547945	0.863874
BLANK	0	0	0	0	0	0	0	0	9	0	0	0	0	0	0	0	0	0	0	0	0	0	0	0	0	0	0	0	0	0	#DIV/0!	#DIV/0!	#DIV/0!	#DIV/0!	#DIV/0!	#DIV/0!	999	FALSE		#DIV/0!	#DIV/0!	#DIV/0!	#DIV/0!	#DIV/0!	0	#DIV/0!	#DIV/0!	#DIV/0!	#DIV/0!
YDL193W	135	47	28	174	20	8	132	51	26	159	23	9	118	39	22	157	9	9	126	47	25	156	11	0	129	47	25.5	158	15.5	8.5	1.22481	0.329787	0.333333	0.617199	0.22654	0.331509	0.617199	FALSE		1.28889	0.425532	0.285714	1.20455	0.45098	0.346154	1.33051	0.230769	0.409091	1.2381
BLANK	0	0	8	0	0	0	0	0	11	0	0	0	0	0	0	0	0	0	0	0	0	0	0	0	0	0	4	0	0	0	#DIV/0!	#DIV/0!	0	#DIV/0!	#DIV/0!	0	999	FALSE		#DIV/0!	#DIV/0!	0	#DIV/0!	#DIV/0!	0	#DIV/0!	#DIV/0!	#DIV/0!	#DIV/0!
YJR072C	228	238	238	151	129	82	280	261	235	156	142	26	249	247	213	153	134	82	302	271	222	164	140	10	264.5	254	228.5	154.5	137	54	0.584121	0.53937	0.236324	0.294348	0.370508	0.235031	0.235031	FALSE		0.662281	0.542017	0.344538	0.557143	0.544061	0.110638	0.614458	0.54251	0.384977	0.543046
BLANK	0	0	27	0	0	0	38	29	46	0	0	0	0	0	23	0	0	0	0	26	42	0	0	0	0	13	34.5	0	0	0	#DIV/0!	0	0	#DIV/0!	0	0	999	FALSE		#DIV/0!	#DIV/0!	0	0	0	0	#DIV/0!	#DIV/0!	0	#DIV/0!
YGL247W	105	62	18	11	39	0	39	90	0	22	0	0	527	597	264	113	84	0	21	83	9	15	0	0	72	86.5	13.5	18.5	19.5	0	0.256944	0.225434	0	0.129478	0.154856	0	0.129478	FALSE		0.104762	0.629032	0	0.564103	0	#DIV/0!	0.214421	0.140704	0	0.714286
YLR002C	154	79	39	97	28	0	135	70	34	97	28	0	151	75	39	99	34	0	139	66	45	99	35	0	145	72.5	39	98	31	0	0.675862	0.427586	0	0.340577	0.29372	0	0.29372	FALSE		0.62987	0.35443	0	0.718519	0.4	0	0.655629	0.453333	0	0.71223
YKL196C	120	64	27	80	23	0	120	65	24	78	30	0	127	67	29	83	25	0	123	93	27	78	32	0	121.5	66	27	79	27.5	0	0.650206	0.416667	0	0.327649	0.286219	0	0.327649	FALSE		0.666667	0.359375	0	0.65	0.461538	0	0.653543	0.373134	0	0.634146
YNR038W	179	89	47	156	113	17	221	81	41	161	106	14	188	187	125	157	110	27	173	110	55	160	140	31	183.5	99.5	51	158.5	111.5	22	0.86376	1.1206	0.431373	0.435262	0.769772	0.429012	0.435262	FALSE		0.871508	1.26966	0.361702	0.728507	1.30864	0.341463	0.835106	0.588235	0.216	0.924855
YKL195W	193	189	121	129	105	30	225	188	135	132	109	33	175	181	116	130	100	21	184	180	118	130	109	23	188.5	184.5	119.5	130	107	26.5	0.689655	0.579946	0.221757	0.347528	0.39838	0.220544	0.220544	FALSE		0.668394	0.555556	0.247934	0.586667	0.579787	0.244444	0.742857	0.552486	0.181034	0.706522
YOL021C	60	30	36	105	52	15	70	157	55	127	53	26	60	25	34	101	55	12	155	168	110	111	107	61	65	93.5	45.5	108	54	20.5	1.66154	0.57754	0.450549	0.837275	0.396728	0.448084	0.396728	FALSE		1.75	1.73333	0.416667	1.81429	0.33758	0.472727	1.68333	2.2	0.352941	0.716129
YGR029W	220	196	202	208	226	148	210	200	198	217	255	141	176	208	214	199	239	142	226	198	216	209	339	148	215	199	208	208.5	247	145	0.969767	1.24121	0.697115	0.488681	0.852617	0.693301	0.488681	FALSE		0.945455	1.15306	0.732673	1.03333	1.275	0.712121	1.13068	1.14904	0.663551	0.924779
YHR188C	167	55	25	128	20	11	166	56	24	129	25	11	166	128	82	132	33	66	169	62	27	130	18	14	166.5	59	26	129.5	22.5	12.5	0.777778	0.381356	0.480769	0.391934	0.261964	0.478138	0.391934	FALSE		0.766467	0.363636	0.44	0.777108	0.446429	0.458333	0.795181	0.257812	0.804878	0.769231
YKL144C	134	81	39	184	122	25	159	104	40	190	119	31	151	114	41	182	131	27	147	106	40	187	136	26	149	105	40	185.5	126.5	26.5	1.24497	1.20476	0.6625	0.627358	0.827583	0.658875	0.627358	FALSE		1.37313	1.50617	0.641026	1.19497	1.14423	0.775	1.2053	1.14912	0.658537	1.27211
YLL035W	200	76	62	208	73	35	197	79	65	196	81	40	203	109	62	195	84	39	196	83	68	204	84	35	198.5	81	63.5	200	82.5	37	1.00756	1.01852	0.582677	0.507724	0.699647	0.579489	0.507724	FALSE		1.04	0.960526	0.564516	0.994924	1.02532	0.615385	0.960591	0.770642	0.629032	1.04082
YKR068C	10	0	18	0	0	0	16	0	18	0	0	0	19	0	33	0	0	0	165	212	165	0	26	0	17.5	0	25.5	0	0	0	0	#DIV/0!	0	0	#DIV/0!	0	999	FALSE		0	#DIV/0!	0	0	#DIV/0!	0	0	#DIV/0!	0	0
YNR017W	128	115	72	124	104	45	125	106	66	127	105	50	127	144	160	144	133	87	127	114	76	130	100	51	127	114.5	74	128.5	104.5	50.5	1.01181	0.912664	0.682432	0.509867	0.626933	0.678698	0.509867	FALSE		0.96875	0.904348	0.625	1.016	0.990566	0.757576	1.13386	0.923611	0.54375	1.02362
YGR172C	222	227	202	203	204	161	232	236	197	0	190	165	224	245	229	213	213	169	251	250	228	229	203	173	228	240.5	215	208	203.5	167	0.912281	0.846154	0.776744	0.459712	0.581246	0.772494	0.459712	FALSE		0.914414	0.898678	0.79703	0	0.805085	0.837563	0.950893	0.869388	0.737991	0.912351
YNL282W	71	79	42	81	58	31	71	38	42	158	68	28	66	37	39	95	54	32	70	37	47	109	56	29	70.5	37.5	42	102	57	30	1.44681	1.52	0.714286	0.729069	1.04413	0.710377	0.729069	FALSE		1.14085	0.734177	0.738095	2.22535	1.78947	0.666667	1.43939	1.45946	0.820513	1.55714
YGR195W	152	137	108	242	152	105	142	143	98	218	154	104	149	141	106	218	152	102	152	146	109	212	148	98	150.5	142	107	218	152	103	1.4485	1.07042	0.962617	0.729924	0.735302	0.957349	0.729924	FALSE		1.59211	1.10949	0.972222	1.53521	1.07692	1.06122	1.46309	1.07801	0.962264	1.39474
YML065W	198	49	146	58	23	45	161	24	36	59	0	19	169	28	32	66	0	18	172	283	239	97	97	98	170.5	38.5	91	62.5	11.5	32	0.366569	0.298701	0.351648	0.18472	0.205186	0.349724	0.18472	FALSE		0.292929	0.469388	0.308219	0.36646	0	0.527778	0.390533	0	0.5625	0.563953
YHR019C	125	23	25	194	59	24	135	26	47	193	45	23	128	18	26	186	52	23	145	21	28	197	53	18	131.5	22	27	193.5	52.5	23	1.47148	2.38636	0.851852	0.741503	1.63926	0.84719	0.741503	FALSE		1.552	2.56522	0.96	1.42963	1.73077	0.489362	1.45312	2.88889	0.884615	1.35862
YOL077C	26	0	16	51	0	0	29	0	13	49	0	0	28	11	13	54	0	0	28	0	15	50	0	11	28	0	14	50.5	0	0	1.80357	#DIV/0!	0	0.908848	#DIV/0!	0	999	FALSE		1.96154	#DIV/0!	0	1.68966	#DIV/0!	0	1.92857	0	0	1.78571
YDR091C	156	163	119	174	97	29	149	151	112	159	97	30	160	175	130	166	94	29	160	150	107	152	93	26	158	157	115.5	162.5	95.5	29	1.02848	0.60828	0.251082	0.518268	0.417844	0.249708	0.249708	FALSE		1.11538	0.595092	0.243697	1.06711	0.642384	0.267857	1.0375	0.537143	0.223077	0.95
YOR063W	168	137	81	171	97	71	171	141	81	162	97	66	171	141	79	174	97	67	170	138	80	162	93	60	170.5	139.5	80.5	166.5	97	66.5	0.97654	0.695341	0.826087	0.492094	0.477648	0.821566	0.477648	FALSE		1.01786	0.708029	0.876543	0.947368	0.687943	0.814815	1.01754	0.687943	0.848101	0.952941
YDL111C	210	204	199	155	140	130	219	216	222	169	147	129	213	196	199	174	170	138	226	212	204	164	140	136	216	208	201.5	166.5	143.5	133	0.770833	0.689904	0.66005	0.388435	0.473913	0.656438	0.388435	FALSE		0.738095	0.686275	0.653266	0.771689	0.680556	0.581081	0.816901	0.867347	0.693467	0.725664
YLR100W	18	42	10	0	0	0	27	0	0	19	0	0	203	258	231	0	147	115	25	0	0	0	0	0	26	21	5	0	0	0	0	0	0	0	0	0	999	FALSE		0	0	0	0.703704	#DIV/0!	#DIV/0!	0	0.569767	0.497835	0
YGR278W	51	0	15	11	0	0	62	129	15	16	0	0	171	312	251	108	157	132	64	140	23	16	0	13	63	134.5	19	16	0	6.5	0.253968	0	0.342105	0.127979	0	0.340233	999	FALSE		0.215686	#DIV/0!	0	0.258065	0	0	0.631579	0.503205	0.525896	0.25
YOR143C	282	111	40	170	50	0	327	154	250	207	87	0	276	368	332	164	51	0	334	349	295	130	92	56	304.5	251.5	272.5	167	69	0	0.54844	0.274354	0	0.276367	0.188461	0	0.188461	FALSE		0.602837	0.45045	0	0.633028	0.564935	0	0.594203	0.138587	0	0.389222
YDR531W	239	153	18	140	45	0	169	19	17	142	13	0	279	357	291	122	25	27	162	26	8	134	28	0	204	89.5	17.5	137	26.5	0	0.671569	0.296089	0	0.338414	0.203392	0	0.203392	FALSE		0.585774	0.294118	0	0.840237	0.684211	0	0.437276	0.070028	0.0927835	0.82716
BLANK	0	0	0	0	0	0	0	0	0	0	0	0	0	0	0	0	0	0	0	0	0	0	0	0	0	0	0	0	0	0	#DIV/0!	#DIV/0!	#DIV/0!	#DIV/0!	#DIV/0!	#DIV/0!	999	FALSE		#DIV/0!	#DIV/0!	#DIV/0!	#DIV/0!	#DIV/0!	#DIV/0!	#DIV/0!	#DIV/0!	#DIV/0!	#DIV/0!
YLR060W	104	132	38	31	14	0	231	270	159	139	87	40	105	164	58	40	15	0	29	8	29	26	9	8	104.5	148	48	35.5	14.5	4	0.339713	0.097973	0.0833333	0.171187	0.0673002	0.0828773	0.0673002	TRUE		0.298077	0.106061	0	0.601732	0.322222	0.251572	0.380952	0.0914634	0	0.896552
BLANK	0	0	0	0	0	0	0	0	0	0	0	0	0	0	0	0	0	0	0	0	0	0	0	0	0	0	0	0	0	0	#DIV/0!	#DIV/0!	#DIV/0!	#DIV/0!	#DIV/0!	#DIV/0!	999	FALSE		#DIV/0!	#DIV/0!	#DIV/0!	#DIV/0!	#DIV/0!	#DIV/0!	#DIV/0!	#DIV/0!	#DIV/0!	#DIV/0!
YJL072C	234	49	44	164	32	0	234	238	162	166	70	67	244	47	40	173	34	0	241	50	35	193	33	8	237.5	49.5	42	169.5	33.5	4	0.713684	0.676768	0.0952381	0.359637	0.46489	0.0947169	0.359637	FALSE		0.700855	0.653061	0	0.709402	0.294118	0.41358	0.709016	0.723404	0	0.80083
BLANK	0	0	12	0	0	0	0	0	0	0	0	0	0	0	0	0	0	0	9	0	0	0	0	0	0	0	0	0	0	0	#DIV/0!	#DIV/0!	#DIV/0!	#DIV/0!	#DIV/0!	#DIV/0!	999	FALSE		#DIV/0!	#DIV/0!	0	#DIV/0!	#DIV/0!	#DIV/0!	#DIV/0!	#DIV/0!	#DIV/0!	0
YFL009W	204	154	103	167	58	53	175	184	106	173	54	39	168	159	53	169	26	10	192	0	22	174	11	0	183.5	156.5	78	171	40	24.5	0.93188	0.255591	0.314103	0.469589	0.175572	0.312384	0.175572	FALSE		0.818627	0.376623	0.514563	0.988571	0.293478	0.367925	1.00595	0.163522	0.188679	0.90625
BLANK	53	170	0	0	0	0	0	0	8	0	0	0	0	0	0	0	0	0	0	0	14	0	0	0	0	0	4	0	0	0	#DIV/0!	#DIV/0!	0	#DIV/0!	#DIV/0!	0	999	FALSE		0	0	#DIV/0!	#DIV/0!	#DIV/0!	0	#DIV/0!	#DIV/0!	#DIV/0!	#DIV/0!
YBR088C	181	25	38	26	37	15	184	67	41	37	19	17	196	301	322	79	123	10	175	43	38	32	11	10	182.5	55	39.5	34.5	28	12.5	0.189041	0.509091	0.316456	0.0952608	0.349708	0.314724	0.0952608	TRUE		0.143646	1.48	0.394737	0.201087	0.283582	0.414634	0.403061	0.408638	0.0310559	0.182857
BLANK	0	0	13	0	0	0	0	0	17	0	0	0	0	0	15	0	0	0	0	0	17	0	0	0	0	0	16	0	0	0	#DIV/0!	#DIV/0!	0	#DIV/0!	#DIV/0!	0	999	FALSE		#DIV/0!	#DIV/0!	0	#DIV/0!	#DIV/0!	0	#DIV/0!	#DIV/0!	0	#DIV/0!
YDL003W	93	17	30	152	26	16	90	15	26	0	24	13	92	16	30	143	32	15	95	16	27	147	26	15	92.5	16	28.5	145	26	15	1.56757	1.625	0.526316	0.789922	1.11626	0.523436	0.789922	FALSE		1.63441	1.52941	0.533333	0	1.6	0.5	1.55435	2	0.5	1.54737
BLANK	0	0	17	0	0	0	0	0	18	0	0	0	0	0	16	0	0	0	0	0	13	0	0	0	0	0	16.5	0	0	0	#DIV/0!	#DIV/0!	0	#DIV/0!	#DIV/0!	0	999	FALSE		#DIV/0!	#DIV/0!	0	#DIV/0!	#DIV/0!	0	#DIV/0!	#DIV/0!	0	#DIV/0!
YDR331W	139	24	28	101	0	0	132	21	20	105	0	10	153	25	23	111	0	0	155	22	27	116	0	0	146	23	25	108	0	0	0.739726	0	0	0.372759	0	0	0.372759	FALSE		0.726619	0	0	0.795455	0	0.5	0.72549	0	0	0.748387
BLANK	0	0	17	0	0	0	0	0	17	0	0	0	0	0	16	0	0	0	0	0	16	0	0	0	0	0	16.5	0	0	0	#DIV/0!	#DIV/0!	0	#DIV/0!	#DIV/0!	0	999	FALSE		#DIV/0!	#DIV/0!	0	#DIV/0!	#DIV/0!	0	#DIV/0!	#DIV/0!	0	#DIV/0!
YKR022C	234	182	54	238	85	20	222	189	55	224	78	17	242	198	57	233	84	19	241	190	49	233	74	24	237.5	189.5	54.5	233	81	19.5	0.981053	0.427441	0.357798	0.494368	0.29362	0.35584	0.29362	FALSE		1.01709	0.467033	0.37037	1.00901	0.412698	0.309091	0.96281	0.424242	0.333333	0.966805
BLANK	0	0	13	0	0	0	0	0	13	0	0	0	0	0	16	0	0	0	0	0	13	0	0	0	0	0	13	0	0	0	#DIV/0!	#DIV/0!	0	#DIV/0!	#DIV/0!	0	999	FALSE		#DIV/0!	#DIV/0!	0	#DIV/0!	#DIV/0!	0	#DIV/0!	#DIV/0!	0	#DIV/0!
YDR180w	210	100	36	229	162	28	220	116	58	235	151	28	215	128	95	229	153	30	222	108	36	234	153	23	217.5	112	47	231.5	153	28	1.06437	1.36607	0.595745	0.536352	0.938391	0.592485	0.536352	FALSE		1.09048	1.62	0.777778	1.06818	1.30172	0.482759	1.06512	1.19531	0.315789	1.05405
BLANK	0	0	11	0	0	0	0	0	11	0	0	0	0	0	10	0	0	23	0	0	11	0	0	0	0	0	11	0	0	0	#DIV/0!	#DIV/0!	0	#DIV/0!	#DIV/0!	0	999	FALSE		#DIV/0!	#DIV/0!	0	#DIV/0!	#DIV/0!	0	#DIV/0!	#DIV/0!	2.3	#DIV/0!
YPR085C	156	126	71	167	111	38	295	297	333	151	93	19	154	138	91	167	104	39	161	134	83	165	106	37	158.5	136	87	166	105	37.5	1.04732	0.772059	0.431034	0.52776	0.530348	0.428676	0.428676	FALSE		1.07051	0.880952	0.535211	0.511864	0.313131	0.0570571	1.08442	0.753623	0.428571	1.02484
BLANK	0	0	0	0	0	0	0	0	0	0	0	0	0	0	0	0	0	0	0	0	0	0	0	0	0	0	0	0	0	0	#DIV/0!	#DIV/0!	#DIV/0!	#DIV/0!	#DIV/0!	#DIV/0!	999	FALSE		#DIV/0!	#DIV/0!	#DIV/0!	#DIV/0!	#DIV/0!	#DIV/0!	#DIV/0!	#DIV/0!	#DIV/0!	#DIV/0!
YPR088C	70	64	46	113	38	10	96	79	61	155	48	13	87	75	54	143	52	15	103	76	59	160	52	12	91.5	75.5	56.5	149	50	12.5	1.62842	0.662252	0.221239	0.820584	0.454918	0.220028	0.454918	FALSE		1.61429	0.59375	0.217391	1.61458	0.607595	0.213115	1.64368	0.693333	0.277778	1.5534
BLANK	0	0	0	0	0	0	0	0	56	0	0	0	0	0	0	0	0	0	0	0	0	0	0	0	0	0	0	0	0	0	#DIV/0!	#DIV/0!	#DIV/0!	#DIV/0!	#DIV/0!	#DIV/0!	999	FALSE		#DIV/0!	#DIV/0!	#DIV/0!	#DIV/0!	#DIV/0!	0	#DIV/0!	#DIV/0!	#DIV/0!	#DIV/0!
YDL132W	219	11	14	80	0	0	256	16	15	85	0	0	208	12	14	84	0	0	245	14	20	85	0	0	232	13	14.5	84.5	0	0	0.364224	0	0	0.183538	0	0	0.183538	FALSE		0.365297	0	0	0.332031	0	0	0.403846	0	0	0.346939
BLANK	0	0	20	0	8	0	0	28	38	22	0	0	0	0	19	0	0	0	0	24	39	20	0	0	0	12	29	10	0	0	#DIV/0!	0	0	#DIV/0!	0	0	999	FALSE		#DIV/0!	#DIV/0!	0	#DIV/0!	0	0	#DIV/0!	#DIV/0!	0	#DIV/0!
YKR025W	294	274	17	110	44	0	206	164	20	138	46	0	368	272	35	94	34	0	66	19	0	0	0	0	250	218	18.5	102	39	0	0.408	0.178899	0	0.205598	0.122891	0	0.122891	FALSE		0.37415	0.160584	0	0.669903	0.280488	0	0.255435	0.125	0	0
YBR254C	196	150	105	153	149	32	175	143	80	164	122	44	215	188	98	186	139	45	198	162	98	175	145	35	197	156	98	169.5	142	39.5	0.860406	0.910256	0.403061	0.433572	0.625279	0.400856	0.400856	FALSE		0.780612	0.993333	0.304762	0.937143	0.853147	0.55	0.865116	0.739362	0.459184	0.883838
YNL310C	191	205	163	125	106	0	186	194	190	119	119	0	180	206	177	128	107	0	164	180	114	119	97	0	183	199.5	170	122	106.5	0	0.666667	0.533835	0	0.335944	0.366705	0	0.335944	FALSE		0.65445	0.517073	0	0.639785	0.613402	0	0.711111	0.519417	0	0.72561
YBR257W	95	60	46	62	23	0	229	308	65	75	28	0	109	63	52	61	27	0	107	71	48	70	28	0	108	67	50	66	27.5	0	0.611111	0.410448	0	0.307948	0.281947	0	0.307948	FALSE		0.652632	0.383333	0	0.327511	0.0909091	0	0.559633	0.428571	0	0.654206
YDL103C	67	0	27	107	0	0	73	0	112	104	0	0	68	0	136	108	0	0	160	371	314	103	80	0	70.5	0	124	105.5	0	0	1.49645	#DIV/0!	0	0.754086	#DIV/0!	0	0.754086	FALSE		1.59701	#DIV/0!	0	1.42466	#DIV/0!	0	1.58824	#DIV/0!	0	0.64375
YDL208W	120	68	46	88	42	11	119	62	109	89	45	15	133	98	43	92	39	12	138	69	42	90	41	15	126.5	68.5	44.5	89.5	41.5	13.5	0.70751	0.605839	0.303371	0.356525	0.416167	0.301711	0.356525	FALSE		0.733333	0.617647	0.23913	0.747899	0.725806	0.137615	0.691729	0.397959	0.27907	0.652174
YHR058C	315	342	254	126	151	0	120	71	23	52	17	0	111	79	17	55	17	0	130	74	19	58	10	0	125	76.5	21	56.5	17	0	0.452	0.222222	0	0.22777	0.15265	0	0.15265	FALSE		0.4	0.44152	0	0.433333	0.239437	0	0.495495	0.21519	0	0.446154
YDR302W	0	0	20	37	0	0	30	299	214	89	62	0	22	0	13	41	0	0	24	0	13	38	0	0	23	0	16.5	39.5	0	0	1.71739	#DIV/0!	0	0.86542	#DIV/0!	0	999	FALSE		#DIV/0!	#DIV/0!	0	2.96667	0.207358	0	1.86364	#DIV/0!	0	1.58333
YHR088W	133	118	90	135	143	67	132	126	101	131	157	79	149	132	107	136	154	66	130	131	103	136	139	72	132.5	128.5	102	135.5	148.5	69.5	1.02264	1.15564	0.681373	0.515325	0.793841	0.677644	0.515325	FALSE		1.01504	1.21186	0.744444	0.992424	1.24603	0.782178	0.912752	1.16667	0.616822	1.04615
YDR434W	155	15	16	135	0	9	163	20	19	145	0	11	172	20	30	149	0	0	161	21	19	132	0	0	162	20	19	140	0	4.5	0.864198	0	0.236842	0.435483	0	0.235546	0.435483	FALSE		0.870968	0	0.5625	0.889571	0	0.578947	0.866279	0	0	0.819876
YJR093C	267	283	194	181	202	14	134	172	104	141	129	9	171	197	137	136	122	8	228	217	159	150	135	11	199.5	207	148	145.5	132	10	0.729323	0.637681	0.0675676	0.367517	0.43804	0.0671978	0.0671978	TRUE		0.677903	0.713781	0.0721649	1.05224	0.75	0.0865385	0.795322	0.619289	0.0583942	0.657895
YDR437W	328	392	286	114	88	11	25	0	21	20	0	0	27	0	25	21	0	0	26	0	19	18	0	11	26.5	0	23	20.5	0	5.5	0.773585	#DIV/0!	0.23913	0.389821	#DIV/0!	0.237822	999	FALSE		0.347561	0.22449	0.0384615	0.8	#DIV/0!	0	0.777778	#DIV/0!	0	0.692308
YKL021C	168	131	66	159	115	47	166	134	63	180	112	44	159	122	65	154	97	41	164	125	65	151	99	52	165	128	65	156.5	105.5	45.5	0.948485	0.824219	0.7	0.477956	0.566178	0.696169	0.477956	FALSE		0.946429	0.877863	0.712121	1.08434	0.835821	0.698413	0.968553	0.795082	0.630769	0.920732
YNL312W	21	12	16	16	0	0	29	14	20	19	8	9	26	12	18	13	0	8	25	0	18	16	0	8	25.5	12	18	16	0	8	0.627451	0	0.444444	0.316182	0	0.442012	999	FALSE		0.761905	0	0	0.655172	0.571429	0.45	0.5	0	0.444444	0.64
YKR081C	158	39	29	178	43	24	159	304	384	162	56	34	269	302	402	143	88	16	152	46	33	140	35	19	158.5	174	208.5	152.5	49.5	21.5	0.962145	0.284483	0.103118	0.48484	0.195419	0.102553	0.102553	FALSE		1.12658	1.10256	0.827586	1.01887	0.184211	0.0885417	0.531599	0.291391	0.039801	0.921053
YOL066C	17	14	18	44	13	18	20	17	19	43	15	12	16	17	22	27	10	12	22	19	19	26	11	15	18.5	17	19	35	12	13.5	1.89189	0.705882	0.710526	0.953354	0.484889	0.706638	999	FALSE		2.58824	0.928571	1	2.15	0.882353	0.631579	1.6875	0.588235	0.545455	1.18182
YJL035C	173	63	45	182	34	18	180	44	46	185	45	22	187	49	50	152	30	21	178	47	45	155	32	20	179	48	45.5	168.5	33	20.5	0.941341	0.6875	0.450549	0.474356	0.472262	0.448084	0.474356	FALSE		1.05202	0.539683	0.4	1.02778	1.02273	0.478261	0.812834	0.612245	0.42	0.870787
YNL189W	110	8	19	60	0	11	111	11	21	59	0	8	115	113	20	57	0	14	113	0	20	53	0	12	112	9.5	20	58	0	11.5	0.517857	0	0.575	0.260956	0	0.571853	0.260956	FALSE		0.545455	0	0.578947	0.531532	0	0.380952	0.495652	0	0.7	0.469027
YHR190W	195	163	42	181	91	0	199	154	57	173	89	0	208	168	177	171	115	116	219	165	205	174	112	121	203.5	164	117	173.5	101.5	58	0.85258	0.618902	0.495726	0.429628	0.42514	0.493014	0.42514	FALSE		0.928205	0.558282	0	0.869347	0.577922	0	0.822115	0.684524	0.655367	0.794521
YDR454C	72	0	14	16	0	8	75	0	18	13	0	0	75	0	138	9	0	0	78	227	32	0	0	0	75	0	25	11	0	0	0.146667	#DIV/0!	0	0.0739076	#DIV/0!	0	0.0739076	TRUE		0.222222	#DIV/0!	0.571429	0.173333	#DIV/0!	0	0.12	#DIV/0!	0	0
YIL104C	231	226	219	173	149	148	231	240	264	174	149	142	222	215	223	184	169	136	232	224	215	195	139	134	231	225	221	179	149	139	0.774892	0.662222	0.628959	0.39048	0.454898	0.625517	0.39048	FALSE		0.748918	0.659292	0.675799	0.753247	0.620833	0.537879	0.828829	0.786047	0.609865	0.840517
YDR478W	106	51	33	36	0	11	107	58	29	35	0	0	105	74	33	42	9	0	114	54	33	44	0	0	106.5	56	33	39	0	0	0.366197	0	0	0.184532	0	0	0.184532	FALSE		0.339623	0	0.333333	0.327103	0	0	0.4	0.121622	0	0.385965
YLL011W	188	182	89	166	83	27	204	128	38	158	75	16	192	126	34	155	79	0	231	139	42	162	69	13	198	133.5	40	160	77	14.5	0.808081	0.576779	0.3625	0.407205	0.396205	0.360516	0.396205	FALSE		0.882979	0.456044	0.303371	0.77451	0.585938	0.421053	0.807292	0.626984	0	0.701299
YLR275W	352	354	277	213	176	156	431	429	342	203	221	99	370	359	291	217	175	146	440	435	390	240	182	167	400.5	394	316.5	215	179	151	0.536829	0.454315	0.477093	0.270516	0.312081	0.474482	0.270516	FALSE		0.605114	0.497175	0.563177	0.470998	0.515152	0.289474	0.586486	0.487465	0.501718	0.545455
YDL148C	157	76	47	56	20	0	138	49	35	51	13	0	186	72	39	59	19	0	151	58	40	52	14	0	154	65	39.5	54	16.5	0	0.350649	0.253846	0	0.176698	0.174374	0	0.176698	FALSE		0.356688	0.263158	0	0.369565	0.265306	0	0.317204	0.263889	0	0.344371
BLANK	0	0	0	0	0	0	0	0	0	0	0	0	0	0	0	0	0	0	0	0	0	0	0	0	0	0	0	0	0	0	#DIV/0!	#DIV/0!	#DIV/0!	#DIV/0!	#DIV/0!	#DIV/0!	999	FALSE		#DIV/0!	#DIV/0!	#DIV/0!	#DIV/0!	#DIV/0!	#DIV/0!	#DIV/0!	#DIV/0!	#DIV/0!	#DIV/0!
YDR240C	268	232	171	172	148	53	244	222	172	173	152	58	278	265	188	182	151	53	258	239	177	185	151	56	263	235.5	174.5	177.5	151	54.5	0.674905	0.641189	0.312321	0.340095	0.44045	0.310612	0.310612	FALSE		0.641791	0.637931	0.309942	0.709016	0.684685	0.337209	0.654676	0.569811	0.281915	0.717054
BLANK	0	0	0	0	0	0	0	0	0	0	0	0	0	0	0	0	0	0	0	0	0	0	0	0	0	0	0	0	0	0	#DIV/0!	#DIV/0!	#DIV/0!	#DIV/0!	#DIV/0!	#DIV/0!	999	FALSE		#DIV/0!	#DIV/0!	#DIV/0!	#DIV/0!	#DIV/0!	#DIV/0!	#DIV/0!	#DIV/0!	#DIV/0!	#DIV/0!
YDR416W	135	58	30	22	0	0	127	42	43	22	0	0	125	223	78	25	0	0	129	0	61	31	0	0	128	50	52	23.5	0	0	0.183594	0	0	0.0925158	0	0	0.0925158	TRUE		0.162963	0	0	0.173228	0	0	0.2	0	0	0.24031
BLANK	0	0	0	0	0	0	0	0	0	0	0	0	0	0	0	0	0	0	0	0	9	0	0	0	0	0	0	0	0	0	#DIV/0!	#DIV/0!	#DIV/0!	#DIV/0!	#DIV/0!	#DIV/0!	999	FALSE		#DIV/0!	#DIV/0!	#DIV/0!	#DIV/0!	#DIV/0!	#DIV/0!	#DIV/0!	#DIV/0!	#DIV/0!	#DIV/0!
YGL238W	189	213	44	103	67	0	258	261	260	180	139	111	86	0	14	61	0	0	125	227	12	45	33	0	157	220	29	82	50	0	0.522293	0.227273	0	0.263192	0.15612	0	0.15612	FALSE		0.544974	0.314554	0	0.697674	0.532567	0.426923	0.709302	#DIV/0!	0	0.36
BLANK	0	0	0	0	0	0	0	0	9	0	0	0	0	0	8	0	0	0	0	0	11	0	0	0	0	0	8.5	0	0	0	#DIV/0!	#DIV/0!	0	#DIV/0!	#DIV/0!	0	999	FALSE		#DIV/0!	#DIV/0!	#DIV/0!	#DIV/0!	#DIV/0!	0	#DIV/0!	#DIV/0!	0	#DIV/0!
YPR082C	144	0	37	55	0	10	146	151	26	59	39	0	144	11	22	57	0	0	143	57	39	57	9	0	144	34	31.5	57	4.5	0	0.395833	0.132353	0	0.199467	0.0909167	0	0.199467	FALSE		0.381944	#DIV/0!	0.27027	0.40411	0.258278	0	0.395833	0	0	0.398601
BLANK	0	0	15	0	0	0	0	0	16	0	0	0	0	0	15	0	0	0	0	0	13	0	0	0	0	0	15	0	0	0	#DIV/0!	#DIV/0!	0	#DIV/0!	#DIV/0!	0	999	FALSE		#DIV/0!	#DIV/0!	0	#DIV/0!	#DIV/0!	0	#DIV/0!	#DIV/0!	0	#DIV/0!
YPR190C	24	0	27	21	21	23	21	9	32	27	18	23	245	264	281	189	161	143	22	10	32	20	15	18	23	9.5	32	24	19.5	23	1.04348	2.05263	0.71875	0.525825	1.41001	0.714817	999	FALSE		0.875	#DIV/0!	0.851852	1.28571	2	0.71875	0.771429	0.609848	0.508897	0.909091
BLANK	0	0	13	0	0	0	0	0	14	0	0	0	0	0	17	0	0	0	0	0	16	0	0	0	0	0	15	0	0	0	#DIV/0!	#DIV/0!	0	#DIV/0!	#DIV/0!	0	999	FALSE		#DIV/0!	#DIV/0!	0	#DIV/0!	#DIV/0!	0	#DIV/0!	#DIV/0!	0	#DIV/0!
YCR057C	236	229	228	202	163	160	229	261	239	202	167	153	246	252	258	207	158	153	249	255	261	204	159	157	241	253.5	248.5	203	161	155	0.842324	0.635108	0.623742	0.42446	0.436273	0.620329	0.42446	FALSE		0.855932	0.71179	0.701754	0.882096	0.639847	0.640167	0.841463	0.626984	0.593023	0.819277
BLANK	0	0	16	0	0	0	0	0	16	0	0	0	0	0	14	0	0	0	0	0	14	0	0	0	0	0	15	0	0	0	#DIV/0!	#DIV/0!	0	#DIV/0!	#DIV/0!	0	999	FALSE		#DIV/0!	#DIV/0!	0	#DIV/0!	#DIV/0!	0	#DIV/0!	#DIV/0!	0	#DIV/0!
YDR081C	223	172	54	198	166	27	224	178	64	195	161	29	227	177	58	199	158	26	228	180	63	197	153	28	225.5	177.5	60.5	197.5	159.5	27.5	0.875831	0.898592	0.454545	0.441345	0.617266	0.452058	0.441345	FALSE		0.887892	0.965116	0.5	0.870536	0.904494	0.453125	0.876652	0.892655	0.448276	0.864035
BLANK	0	0	12	0	0	0	0	0	9	0	0	0	0	0	12	0	0	0	0	0	13	0	0	0	0	0	12	0	0	0	#DIV/0!	#DIV/0!	0	#DIV/0!	#DIV/0!	0	999	FALSE		#DIV/0!	#DIV/0!	0	#DIV/0!	#DIV/0!	0	#DIV/0!	#DIV/0!	0	#DIV/0!
YGL008C	154	80	24	188	114	31	149	83	26	179	114	33	145	161	200	185	111	83	154	80	28	175	112	34	151.5	81.5	27	182	113	33.5	1.20132	1.3865	1.24074	0.605364	0.952426	1.23395	0.605364	FALSE		1.22078	1.425	1.29167	1.20134	1.37349	1.26923	1.27586	0.689441	0.415	1.13636
BLANK	0	0	0	0	0	0	0	0	0	0	0	0	0	0	8	0	0	0	0	0	0	0	0	0	0	0	0	0	0	0	#DIV/0!	#DIV/0!	#DIV/0!	#DIV/0!	#DIV/0!	#DIV/0!	999	FALSE		#DIV/0!	#DIV/0!	#DIV/0!	#DIV/0!	#DIV/0!	#DIV/0!	#DIV/0!	#DIV/0!	0	#DIV/0!
YGL201C	25	15	21	16	0	8	23	41	21	9	0	0	25	255	260	13	0	0	21	84	23	10	0	0	24	62.5	22	11.5	0	0	0.479167	0	0	0.24146	0	0	999	FALSE		0.64	0	0.380952	0.391304	0	0	0.52	0	0	0.47619
BLANK	0	0	0	0	0	0	0	0	10	0	0	0	0	0	0	0	0	0	0	0	0	0	0	0	0	0	0	0	0	0	#DIV/0!	#DIV/0!	#DIV/0!	#DIV/0!	#DIV/0!	#DIV/0!	999	FALSE		#DIV/0!	#DIV/0!	#DIV/0!	#DIV/0!	#DIV/0!	0	#DIV/0!	#DIV/0!	#DIV/0!	#DIV/0!
YGR047C	28	61	22	17	0	0	215	326	260	61	21	0	328	327	247	106	96	0	322	323	329	108	76	0	268.5	324.5	253.5	83.5	48.5	0	0.310987	0.149461	0	0.156711	0.102669	0	0.102669	FALSE		0.607143	0	0	0.283721	0.0644172	0	0.323171	0.293578	0	0.335404
BLANK	0	0	0	0	0	0	0	0	0	0	0	0	0	0	9	0	0	0	0	0	10	0	0	0	0	0	4.5	0	0	0	#DIV/0!	#DIV/0!	0	#DIV/0!	#DIV/0!	0	999	FALSE		#DIV/0!	#DIV/0!	#DIV/0!	#DIV/0!	#DIV/0!	#DIV/0!	#DIV/0!	#DIV/0!	0	#DIV/0!
YGR094W	182	68	23	145	55	0	223	76	27	151	56	9	226	75	23	148	52	0	264	161	37	158	54	0	224.5	75.5	25	149.5	54.5	0	0.665924	0.721854	0	0.33557	0.495861	0	0.33557	FALSE		0.796703	0.808824	0	0.67713	0.736842	0.333333	0.654867	0.693333	0	0.598485
BLANK	0	0	24	0	0	0	193	9	50	22	0	38	0	0	24	0	0	0	207	0	34	30	0	33	96.5	0	29	11	0	16.5	0.11399	#DIV/0!	0.568966	0.0574412	#DIV/0!	0.565852	0.0574412	TRUE		#DIV/0!	#DIV/0!	0	0.11399	0	0.76	#DIV/0!	#DIV/0!	0	0.144928
BLANK	0	0	15	0	0	0	0	0	0	0	0	0	0	0	52	0	0	0	0	0	0	0	0	0	0	0	7.5	0	0	0	#DIV/0!	#DIV/0!	0	#DIV/0!	#DIV/0!	0	999	FALSE		#DIV/0!	#DIV/0!	0	#DIV/0!	#DIV/0!	#DIV/0!	#DIV/0!	#DIV/0!	0	#DIV/0!
BLANK	0	0	0	0	0	0	0	0	0	0	0	0	0	0	0	0	0	0	0	0	0	0	0	0	0	0	0	0	0	0	#DIV/0!	#DIV/0!	#DIV/0!	#DIV/0!	#DIV/0!	#DIV/0!	999	FALSE		#DIV/0!	#DIV/0!	#DIV/0!	#DIV/0!	#DIV/0!	#DIV/0!	#DIV/0!	#DIV/0!	#DIV/0!	#DIV/0!
YMR049C	191	123	32	134	65	0	170	108	37	130	68	0	210	138	33	146	71	0	194	131	33	138	68	0	192.5	127	33	136	68	0	0.706494	0.535433	0	0.356013	0.367803	0	0.356013	FALSE		0.701571	0.528455	0	0.764706	0.62963	0	0.695238	0.514493	0	0.71134
YLL008W	171	150	124	147	116	56	160	147	121	152	121	63	298	316	175	151	119	60	177	258	144	159	121	61	174	204	134	151.5	120	60.5	0.87069	0.588235	0.451493	0.438754	0.404074	0.449022	0.404074	FALSE		0.859649	0.773333	0.451613	0.95	0.823129	0.520661	0.506711	0.376582	0.342857	0.898305
YMR200W	39	0	21	102	11	0	40	0	21	113	12	0	52	0	20	97	13	0	52	0	24	100	13	0	46	0	21	101	12.5	0	2.19565	#DIV/0!	0	1.10642	#DIV/0!	0	999	FALSE		2.61538	#DIV/0!	0	2.825	#DIV/0!	0	1.86538	#DIV/0!	0	1.92308
YOR194C	309	332	221	100	87	0	316	319	295	120	143	0	364	324	305	126	114	0	335	285	217	135	127	0	325.5	321.5	258	123	120.5	0	0.37788	0.374806	0	0.19042	0.257464	0	0.19042	FALSE		0.323625	0.262048	0	0.379747	0.448276	0	0.346154	0.351852	0	0.402985
YHR101C	134	17	28	153	13	0	144	21	31	157	16	0	161	15	28	162	10	0	173	299	248	179	71	90	152.5	19	29.5	159.5	14.5	0	1.0459	0.763158	0	0.527046	0.524233	0	0.527046	FALSE		1.14179	0.764706	0	1.09028	0.761905	0	1.00621	0.666667	0	1.03468
YOR206W	95	17	35	75	0	8	94	18	34	76	8	8	316	330	316	82	91	0	103	22	38	83	0	8	99	20	36.5	79	4	8	0.79798	0.2	0.219178	0.402114	0.137385	0.217979	0.402114	FALSE		0.789474	0	0.228571	0.808511	0.444444	0.235294	0.259494	0.275758	0	0.805825
YJL025W	217	208	189	173	126	0	206	211	195	159	120	0	236	227	190	169	118	0	246	206	182	166	117	0	226.5	209.5	189.5	167.5	119	0	0.739514	0.568019	0	0.372653	0.390187	0	0.372653	FALSE		0.797235	0.605769	0	0.771845	0.56872	0	0.716102	0.519824	0	0.674797
YOR250C	144	22	20	139	0	0	127	26	22	141	0	0	162	299	261	138	97	84	157	28	24	142	0	8	150.5	27	23	140	0	4	0.930233	0	0.173913	0.468759	0	0.172961	0.468759	FALSE		0.965278	0	0	1.11024	0	0	0.851852	0.324415	0.321839	0.904459
YML092C	163	136	65	161	108	0	158	139	99	172	104	17	180	143	79	159	111	10	166	149	85	167	104	9	164.5	141	82	164	106	9.5	0.99696	0.751773	0.115854	0.502384	0.516413	0.11522	0.11522	FALSE		0.98773	0.794118	0	1.08861	0.748201	0.171717	0.883333	0.776224	0.126582	1.00602
YNL126W	244	149	69	196	158	90	247	155	71	206	162	89	263	171	93	208	165	105	291	174	130	213	165	99	255	163	82	207	163.5	94.5	0.811765	1.00307	1.15244	0.409061	0.689034	1.14613	0.409061	FALSE		0.803279	1.0604	1.30435	0.834008	1.04516	1.25352	0.790875	0.964912	1.12903	0.731959
YML126C	0	0	15	0	0	0	0	30	18	0	0	8	0	0	22	0	0	0	0	0	19	0	0	0	0	0	18.5	0	0	0	#DIV/0!	#DIV/0!	0	#DIV/0!	#DIV/0!	0	999	FALSE		#DIV/0!	#DIV/0!	0	#DIV/0!	0	0.444444	#DIV/0!	#DIV/0!	0	#DIV/0!
YOR160W	143	76	44	133	65	9	131	69	39	125	61	14	164	86	51	135	66	11	155	79	43	133	60	11	149	77.5	43.5	133	63	11	0.892617	0.812903	0.252874	0.449804	0.558405	0.25149	0.449804	FALSE		0.93007	0.855263	0.204545	0.954198	0.884058	0.358974	0.823171	0.767442	0.215686	0.858065
YML077W	103	103	119	76	18	0	234	254	292	188	153	162	261	275	270	163	156	146	246	272	246	193	132	153	240	263	258	175.5	142.5	149.5	0.73125	0.541825	0.579457	0.368488	0.372194	0.576286	0.368488	FALSE		0.737864	0.174757	0	0.803419	0.602362	0.554795	0.624521	0.567273	0.540741	0.784553
YPR133C	85	13	24	10	0	0	83	63	42	9	0	0	94	20	28	12	0	0	148	242	191	61	92	79	89.5	41.5	35	11	0	0	0.122905	0	0	0.0619338	0	0	0.0619338	TRUE		0.117647	0	0	0.108434	0	0	0.12766	0	0	0.412162
YLR005W	147	32	48	118	0	12	147	29	31	123	0	12	144	35	34	133	0	8	136	33	39	119	0	0	145.5	32.5	36.5	121	0	10	0.831615	0	0.273973	0.419064	0	0.272473	0.419064	FALSE		0.802721	0	0.25	0.836735	0	0.387097	0.923611	0	0.235294	0.875
YPR144C	224	190	72	194	101	28	223	188	126	192	108	32	248	250	251	193	110	70	249	203	108	192	104	24	236	196.5	117	192.5	106	30	0.815678	0.53944	0.25641	0.411033	0.370556	0.255007	0.255007	FALSE		0.866071	0.531579	0.388889	0.860987	0.574468	0.253968	0.778226	0.44	0.278884	0.771084
YIR011C	71	58	0	0	0	0	271	295	252	112	46	0	317	318	209	137	125	0	277	323	295	107	52	0	274	306.5	230.5	109.5	49	0	0.399635	0.159869	0	0.201382	0.109819	0	0.109819	FALSE		0	0	#DIV/0!	0.413284	0.155932	0	0.432177	0.393082	0	0.386282
YPR161C	187	155	136	130	100	81	182	76	40	107	0	0	208	85	61	119	0	23	213	91	41	114	0	0	197.5	88	51	116.5	0	11.5	0.589873	0	0.22549	0.297246	0	0.224256	0.297246	FALSE		0.695187	0.645161	0.595588	0.587912	0	0	0.572115	0	0.377049	0.535211
YMR061W	107	86	13	88	0	0	115	169	29	88	0	0	125	409	362	84	0	0	141	0	16	97	0	0	120	127.5	22.5	88	0	0	0.733333	0	0	0.369538	0	0	0.369538	FALSE		0.82243	0	0	0.765217	0	0	0.672	0	0	0.687943
YMR146C	248	201	78	153	99	9	281	251	83	169	109	0	275	250	91	175	106	10	335	280	87	180	112	15	278	250.5	85	172	107.5	9.5	0.618705	0.429142	0.111765	0.311775	0.294789	0.111153	0.111153	FALSE		0.616935	0.492537	0.115385	0.601423	0.434263	0	0.636364	0.424	0.10989	0.537313
BLANK	0	0	15	0	0	0	0	0	19	0	0	0	0	24	15	0	0	0	0	0	18	0	0	0	0	0	16.5	0	0	0	#DIV/0!	#DIV/0!	0	#DIV/0!	#DIV/0!	0	999	FALSE		#DIV/0!	#DIV/0!	0	#DIV/0!	#DIV/0!	0	#DIV/0!	0	0	#DIV/0!
BLANK	0	0	23	0	0	0	196	11	32	33	0	30	0	0	25	0	0	0	189	8	31	27	12	32	94.5	4	28	13.5	0	15	0.142857	0	0.535714	0.0719879	0	0.532783	0.0719879	TRUE		#DIV/0!	#DIV/0!	0	0.168367	0	0.9375	#DIV/0!	#DIV/0!	0	0.142857
BLANK	0	0	45	0	0	0	0	0	10	0	0	0	0	0	30	0	0	0	0	0	34	8	0	0	0	0	32	0	0	0	#DIV/0!	#DIV/0!	0	#DIV/0!	#DIV/0!	0	999	FALSE		#DIV/0!	#DIV/0!	0	#DIV/0!	#DIV/0!	0	#DIV/0!	#DIV/0!	0	#DIV/0!
BLANK	0	0	13	0	9	0	0	0	13	0	0	0	15	14	32	0	0	0	0	0	21	15	0	0	0	0	17	0	0	0	#DIV/0!	#DIV/0!	0	#DIV/0!	#DIV/0!	0	999	FALSE		#DIV/0!	#DIV/0!	0	#DIV/0!	#DIV/0!	0	0	0	0	#DIV/0!
YDL141W	242	368	22	62	35	0	91	62	26	79	53	0	119	20	39	64	26	0	118	21	36	85	26	10	118.5	41.5	31	71.5	30.5	0	0.603376	0.73494	0	0.30405	0.50485	0	0.30405	FALSE		0.256198	0.0951087	0	0.868132	0.854839	0	0.537815	1.3	0	0.720339
BLANK	0	0	12	0	0	0	0	0	15	0	0	0	0	0	40	13	0	0	0	0	22	0	0	0	0	0	18.5	0	0	0	#DIV/0!	#DIV/0!	0	#DIV/0!	#DIV/0!	0	999	FALSE		#DIV/0!	#DIV/0!	0	#DIV/0!	#DIV/0!	0	#DIV/0!	#DIV/0!	0	#DIV/0!
YDR398W	310	282	255	187	156	82	306	300	234	183	157	88	392	356	302	176	147	108	330	368	257	180	145	115	320	328	256	181.5	151.5	98	0.567187	0.46189	0.382812	0.285815	0.317285	0.380718	0.285815	FALSE		0.603226	0.553191	0.321569	0.598039	0.523333	0.376068	0.44898	0.412921	0.357616	0.545455
BLANK	0	0	17	0	0	0	0	0	15	0	0	0	0	0	19	0	0	0	0	0	12	0	0	0	0	0	16	0	0	0	#DIV/0!	#DIV/0!	0	#DIV/0!	#DIV/0!	0	999	FALSE		#DIV/0!	#DIV/0!	0	#DIV/0!	#DIV/0!	0	#DIV/0!	#DIV/0!	0	#DIV/0!
YBR004C	127	217	134	55	186	115	107	34	19	23	0	0	178	133	25	48	0	8	167	88	23	59	0	10	147	110.5	24	51.5	0	9	0.35034	0	0.375	0.176542	0	0.372948	0.176542	FALSE		0.433071	0.857143	0.858209	0.214953	0	0	0.269663	0	0.32	0.353293
BLANK	0	0	17	0	0	0	0	0	19	0	0	0	0	0	23	0	0	0	0	0	25	0	0	0	0	0	21	0	0	0	#DIV/0!	#DIV/0!	0	#DIV/0!	#DIV/0!	0	999	FALSE		#DIV/0!	#DIV/0!	0	#DIV/0!	#DIV/0!	0	#DIV/0!	#DIV/0!	0	#DIV/0!
YFL017C	226	127	33	90	0	0	220	418	386	95	42	0	332	179	51	112	15	20	312	177	43	97	13	17	269	178	47	96	14	8.5	0.356877	0.0786517	0.180851	0.179836	0.0540279	0.179861	0.0540279	TRUE		0.39823	0	0	0.431818	0.100478	0	0.337349	0.0837989	0.392157	0.310897
BLANK	0	0	20	0	0	0	0	0	20	0	0	0	0	0	28	0	0	0	0	0	34	0	0	0	0	0	24	0	0	0	#DIV/0!	#DIV/0!	0	#DIV/0!	#DIV/0!	0	999	FALSE		#DIV/0!	#DIV/0!	0	#DIV/0!	#DIV/0!	0	#DIV/0!	#DIV/0!	0	#DIV/0!
YDR236C	239	169	107	172	99	0	258	176	112	168	114	8	325	191	141	193	114	12	313	255	150	171	120	14	285.5	183.5	126.5	171.5	114	10	0.600701	0.621253	0.0790514	0.302702	0.426755	0.0786188	0.0786188	TRUE		0.719665	0.585799	0	0.651163	0.647727	0.0714286	0.593846	0.596859	0.0851064	0.546326
BLANK	0	0	22	0	0	0	0	0	22	0	0	0	0	0	20	0	0	0	0	0	9	0	0	0	0	0	21	0	0	0	#DIV/0!	#DIV/0!	0	#DIV/0!	#DIV/0!	0	999	FALSE		#DIV/0!	#DIV/0!	0	#DIV/0!	#DIV/0!	0	#DIV/0!	#DIV/0!	0	#DIV/0!
YMR093W	186	134	71	115	65	14	193	139	71	120	58	13	251	164	100	127	97	21	187	161	88	154	80	20	190	150	79.5	123.5	72.5	17	0.65	0.483333	0.213836	0.327545	0.332014	0.212666	0.212666	FALSE		0.61828	0.485075	0.197183	0.621762	0.417266	0.183099	0.505976	0.591463	0.21	0.823529
BLANK	0	0	20	0	0	0	0	0	21	0	0	0	0	0	29	0	0	0	0	0	14	0	0	0	0	0	20.5	0	0	0	#DIV/0!	#DIV/0!	0	#DIV/0!	#DIV/0!	0	999	FALSE		#DIV/0!	#DIV/0!	0	#DIV/0!	#DIV/0!	0	#DIV/0!	#DIV/0!	0	#DIV/0!
YPR180W	254	258	181	171	131	70	246	240	164	152	124	73	364	365	305	215	171	98	335	326	240	208	148	90	294.5	292	210.5	189.5	139.5	81.5	0.643463	0.47774	0.387173	0.324251	0.328172	0.385055	0.324251	FALSE		0.673228	0.507752	0.38674	0.617886	0.516667	0.445122	0.590659	0.468493	0.321311	0.620896
BLANK	0	0	19	0	0	0	0	0	19	0	0	0	0	0	22	0	0	0	0	0	22	0	0	0	0	0	20.5	0	0	0	#DIV/0!	#DIV/0!	0	#DIV/0!	#DIV/0!	0	999	FALSE		#DIV/0!	#DIV/0!	0	#DIV/0!	#DIV/0!	0	#DIV/0!	#DIV/0!	0	#DIV/0!
YPR162C	261	285	278	183	138	151	255	276	264	190	149	136	358	373	330	210	132	179	361	345	310	176	133	167	309.5	315	294	186.5	135.5	159	0.602585	0.430159	0.540816	0.303652	0.295487	0.537857	0.295487	FALSE		0.701149	0.484211	0.543165	0.745098	0.539855	0.515152	0.586592	0.353887	0.542424	0.487535
BLANK	0	0	13	0	0	0	0	0	13	0	0	0	0	0	22	0	0	0	0	0	25	0	0	0	0	0	17.5	0	0	0	#DIV/0!	#DIV/0!	0	#DIV/0!	#DIV/0!	0	999	FALSE		#DIV/0!	#DIV/0!	0	#DIV/0!	#DIV/0!	0	#DIV/0!	#DIV/0!	0	#DIV/0!
YPR035W	200	69	41	133	0	8	187	279	151	146	77	26	279	112	24	142	30	19	281	110	29	154	18	18	239.5	111	35	144	24	18.5	0.601253	0.216216	0.528571	0.302981	0.148525	0.525679	0.148525	FALSE		0.665	0	0.195122	0.780749	0.275986	0.172185	0.508961	0.267857	0.791667	0.548043
BLANK	0	0	13	0	0	0	0	0	13	0	0	0	0	0	23	0	0	0	0	0	26	0	0	0	0	0	18	0	0	0	#DIV/0!	#DIV/0!	0	#DIV/0!	#DIV/0!	0	999	FALSE		#DIV/0!	#DIV/0!	0	#DIV/0!	#DIV/0!	0	#DIV/0!	#DIV/0!	0	#DIV/0!
YJR141W	286	226	200	175	154	101	275	324	247	172	142	87	342	292	199	188	121	146	386	332	296	195	132	126	314	308	223.5	181.5	137	113.5	0.578025	0.444805	0.50783	0.291276	0.305548	0.505051	0.291276	FALSE		0.611888	0.681416	0.505	0.625455	0.438272	0.352227	0.549708	0.414384	0.733668	0.505181
BLANK	0	0	13	0	0	0	0	0	17	0	0	0	0	0	19	0	0	0	0	0	22	0	0	0	0	0	18	0	0	0	#DIV/0!	#DIV/0!	0	#DIV/0!	#DIV/0!	0	999	FALSE		#DIV/0!	#DIV/0!	0	#DIV/0!	#DIV/0!	0	#DIV/0!	#DIV/0!	0	#DIV/0!
BLANK	0	0	19	0	0	0	0	0	21	0	0	0	0	0	21	20	0	0	0	8	26	0	8	0	0	0	21	0	0	0	#DIV/0!	#DIV/0!	0	#DIV/0!	#DIV/0!	0	999	FALSE		#DIV/0!	#DIV/0!	0	#DIV/0!	#DIV/0!	0	#DIV/0!	#DIV/0!	0	#DIV/0!
BLANK	0	0	22	0	0	0	0	8	29	33	15	39	19	9	24	9	21	0	24	16	34	50	23	57	9.5	8.5	26.5	21	18	19.5	2.21053	2.11765	0.735849	1.11392	1.45467	0.731822	999	FALSE		#DIV/0!	#DIV/0!	0	#DIV/0!	1.875	1.34483	0.473684	2.33333	0	2.08333
																															0.793784	0.582304	0.402201	0.503916	0.686927	0.994528				0.772993	0.595154	0.40463	0.785759	0.569878	0.384293	0.795106	0.567116	0.399065	0.812511
[truncated: 18 more columns]

## Sheet: TS2
																												median					ratio			normalization					ratio
	temperature	25								30								34								25		30		34		25	30	34					passed threshold		25				30				34
OrfName	allele	CONTROL				MTX				CONTROL				MTX				CONTROL				MTX				CON	MTX	CON	MTX	CON	MTX				25	30	34	score	0.1		1	2	3	4	1	2	3	4	1
Blank	Blank	536	404	563	524	149	157	103	168	314	334	342	308	173	208	180	173	95	62	84	134	25	80	104	65	530	153	324	176.5	89.5	72.5	0.288679	0.544753	0.810056	0.345765	0.65951	0.821133	0.345765	FALSE		0.277985	0.388614	0.182948	0.320611	0.550955	0.622754	0.526316	0.561688	0.263158
Blank	Blank	261	219	292	304	0	0	0	0	167	222	215	217	0	0	0	0	16	15	31	48	0	11	0	0	276.5	0	216	0	23.5	0	0	0	0	0	0	0	999	FALSE		0	0	0	0	0	0	0	0	0
Blank	Blank	0	0	0	0	0	0	0	0	0	0	0	0	0	0	0	0	0	0	0	0	0	0	0	0	0	0	0	0	0	0	#DIV/0!	#DIV/0!	#DIV/0!	#DIV/0!	#DIV/0!	#DIV/0!	999	FALSE		#DIV/0!	#DIV/0!	#DIV/0!	#DIV/0!	#DIV/0!	#DIV/0!	#DIV/0!	#DIV/0!	#DIV/0!
Blank	Blank	0	0	0	0	0	0	0	0	0	0	0	0	0	0	0	23	0	0	0	0	0	0	0	0	0	0	0	0	0	0	#DIV/0!	#DIV/0!	#DIV/0!	#DIV/0!	#DIV/0!	#DIV/0!	999	FALSE		#DIV/0!	#DIV/0!	#DIV/0!	#DIV/0!	#DIV/0!	#DIV/0!	#DIV/0!	#DIV/0!	#DIV/0!
Blank	Blank	0	0	0	0	0	0	0	0	0	0	0	0	0	0	0	0	0	0	0	0	0	0	0	0	0	0	0	0	0	0	#DIV/0!	#DIV/0!	#DIV/0!	#DIV/0!	#DIV/0!	#DIV/0!	999	FALSE		#DIV/0!	#DIV/0!	#DIV/0!	#DIV/0!	#DIV/0!	#DIV/0!	#DIV/0!	#DIV/0!	#DIV/0!
Blank	Blank	0	0	0	0	0	0	0	0	0	0	0	0	0	0	0	0	0	0	0	0	0	0	0	0	0	0	0	0	0	0	#DIV/0!	#DIV/0!	#DIV/0!	#DIV/0!	#DIV/0!	#DIV/0!	999	FALSE		#DIV/0!	#DIV/0!	#DIV/0!	#DIV/0!	#DIV/0!	#DIV/0!	#DIV/0!	#DIV/0!	#DIV/0!
Blank	Blank	0	0	0	0	0	0	0	0	0	0	0	0	0	0	0	0	0	0	0	0	0	0	0	0	0	0	0	0	0	0	#DIV/0!	#DIV/0!	#DIV/0!	#DIV/0!	#DIV/0!	#DIV/0!	999	FALSE		#DIV/0!	#DIV/0!	#DIV/0!	#DIV/0!	#DIV/0!	#DIV/0!	#DIV/0!	#DIV/0!	#DIV/0!
Blank	Blank	0	0	0	0	0	0	0	0	0	0	0	0	0	0	0	0	0	0	0	0	0	0	0	0	0	0	0	0	0	0	#DIV/0!	#DIV/0!	#DIV/0!	#DIV/0!	#DIV/0!	#DIV/0!	999	FALSE		#DIV/0!	#DIV/0!	#DIV/0!	#DIV/0!	#DIV/0!	#DIV/0!	#DIV/0!	#DIV/0!	#DIV/0!
Blank	Blank	0	0	0	0	0	0	0	23	0	0	0	0	0	0	0	24	0	0	0	0	0	0	0	8	0	0	0	0	0	0	#DIV/0!	#DIV/0!	#DIV/0!	#DIV/0!	#DIV/0!	#DIV/0!	999	FALSE		#DIV/0!	#DIV/0!	#DIV/0!	#DIV/0!	#DIV/0!	#DIV/0!	#DIV/0!	#DIV/0!	#DIV/0!
Blank	Blank	0	0	0	0	0	0	0	0	0	0	0	0	0	0	0	0	0	0	0	0	0	0	0	0	0	0	0	0	0	0	#DIV/0!	#DIV/0!	#DIV/0!	#DIV/0!	#DIV/0!	#DIV/0!	999	FALSE		#DIV/0!	#DIV/0!	#DIV/0!	#DIV/0!	#DIV/0!	#DIV/0!	#DIV/0!	#DIV/0!	#DIV/0!
Blank	Blank	0	0	0	0	0	0	0	0	0	0	0	0	0	0	0	0	0	0	0	0	0	0	0	0	0	0	0	0	0	0	#DIV/0!	#DIV/0!	#DIV/0!	#DIV/0!	#DIV/0!	#DIV/0!	999	FALSE		#DIV/0!	#DIV/0!	#DIV/0!	#DIV/0!	#DIV/0!	#DIV/0!	#DIV/0!	#DIV/0!	#DIV/0!
Blank	Blank	0	0	0	0	0	0	0	0	0	0	0	0	0	0	0	0	0	0	0	0	0	0	0	11	0	0	0	0	0	0	#DIV/0!	#DIV/0!	#DIV/0!	#DIV/0!	#DIV/0!	#DIV/0!	999	FALSE		#DIV/0!	#DIV/0!	#DIV/0!	#DIV/0!	#DIV/0!	#DIV/0!	#DIV/0!	#DIV/0!	#DIV/0!
Blank	Blank	0	0	0	0	0	0	0	0	0	0	0	0	0	0	0	0	0	0	0	0	0	0	0	14	0	0	0	0	0	0	#DIV/0!	#DIV/0!	#DIV/0!	#DIV/0!	#DIV/0!	#DIV/0!	999	FALSE		#DIV/0!	#DIV/0!	#DIV/0!	#DIV/0!	#DIV/0!	#DIV/0!	#DIV/0!	#DIV/0!	#DIV/0!
Blank	Blank	0	0	0	0	0	0	0	0	0	0	0	12	0	0	0	0	0	0	0	0	0	0	0	0	0	0	0	0	0	0	#DIV/0!	#DIV/0!	#DIV/0!	#DIV/0!	#DIV/0!	#DIV/0!	999	FALSE		#DIV/0!	#DIV/0!	#DIV/0!	#DIV/0!	#DIV/0!	#DIV/0!	#DIV/0!	0	#DIV/0!
Blank	Blank	0	0	0	0	0	0	0	0	0	0	0	0	0	15	0	13	0	0	0	10	0	0	0	11	0	0	0	6.5	0	0	#DIV/0!	#DIV/0!	#DIV/0!	#DIV/0!	#DIV/0!	#DIV/0!	999	FALSE		#DIV/0!	#DIV/0!	#DIV/0!	#DIV/0!	#DIV/0!	#DIV/0!	#DIV/0!	#DIV/0!	#DIV/0!
Blank	Blank	0	0	0	0	0	0	0	0	0	0	0	0	0	0	0	0	0	0	0	0	0	0	0	11	0	0	0	0	0	0	#DIV/0!	#DIV/0!	#DIV/0!	#DIV/0!	#DIV/0!	#DIV/0!	999	FALSE		#DIV/0!	#DIV/0!	#DIV/0!	#DIV/0!	#DIV/0!	#DIV/0!	#DIV/0!	#DIV/0!	#DIV/0!
Blank	Blank	0	0	0	0	12	0	0	0	0	0	0	0	0	14	0	0	0	0	0	0	0	0	0	0	0	0	0	0	0	0	#DIV/0!	#DIV/0!	#DIV/0!	#DIV/0!	#DIV/0!	#DIV/0!	999	FALSE		#DIV/0!	#DIV/0!	#DIV/0!	#DIV/0!	#DIV/0!	#DIV/0!	#DIV/0!	#DIV/0!	#DIV/0!
Blank	Blank	0	0	0	0	0	0	0	0	0	0	0	0	0	0	0	0	0	0	0	0	0	0	0	0	0	0	0	0	0	0	#DIV/0!	#DIV/0!	#DIV/0!	#DIV/0!	#DIV/0!	#DIV/0!	999	FALSE		#DIV/0!	#DIV/0!	#DIV/0!	#DIV/0!	#DIV/0!	#DIV/0!	#DIV/0!	#DIV/0!	#DIV/0!
Blank	Blank	0	0	0	0	0	0	0	11	0	0	0	0	0	0	0	0	0	0	0	0	0	0	0	0	0	0	0	0	0	0	#DIV/0!	#DIV/0!	#DIV/0!	#DIV/0!	#DIV/0!	#DIV/0!	999	FALSE		#DIV/0!	#DIV/0!	#DIV/0!	#DIV/0!	#DIV/0!	#DIV/0!	#DIV/0!	#DIV/0!	#DIV/0!
Blank	Blank	0	0	0	0	0	0	0	0	0	0	0	11	0	0	0	0	0	0	0	0	0	0	0	0	0	0	0	0	0	0	#DIV/0!	#DIV/0!	#DIV/0!	#DIV/0!	#DIV/0!	#DIV/0!	999	FALSE		#DIV/0!	#DIV/0!	#DIV/0!	#DIV/0!	#DIV/0!	#DIV/0!	#DIV/0!	0	#DIV/0!
Blank	Blank	0	0	0	0	0	0	0	0	0	0	0	0	0	0	0	0	0	0	0	0	0	0	0	0	0	0	0	0	0	0	#DIV/0!	#DIV/0!	#DIV/0!	#DIV/0!	#DIV/0!	#DIV/0!	999	FALSE		#DIV/0!	#DIV/0!	#DIV/0!	#DIV/0!	#DIV/0!	#DIV/0!	#DIV/0!	#DIV/0!	#DIV/0!
Blank	Blank	0	0	0	0	0	0	0	0	0	0	0	0	0	0	0	0	0	0	0	0	0	0	0	0	0	0	0	0	0	0	#DIV/0!	#DIV/0!	#DIV/0!	#DIV/0!	#DIV/0!	#DIV/0!	999	FALSE		#DIV/0!	#DIV/0!	#DIV/0!	#DIV/0!	#DIV/0!	#DIV/0!	#DIV/0!	#DIV/0!	#DIV/0!
Blank	Blank	0	0	0	0	0	0	0	0	0	0	0	0	0	0	0	0	0	0	0	0	0	0	0	0	0	0	0	0	0	0	#DIV/0!	#DIV/0!	#DIV/0!	#DIV/0!	#DIV/0!	#DIV/0!	999	FALSE		#DIV/0!	#DIV/0!	#DIV/0!	#DIV/0!	#DIV/0!	#DIV/0!	#DIV/0!	#DIV/0!	#DIV/0!
Blank	Blank	0	0	0	0	0	8	0	0	0	0	0	0	0	0	0	0	0	0	0	0	0	0	23	0	0	0	0	0	0	0	#DIV/0!	#DIV/0!	#DIV/0!	#DIV/0!	#DIV/0!	#DIV/0!	999	FALSE		#DIV/0!	#DIV/0!	#DIV/0!	#DIV/0!	#DIV/0!	#DIV/0!	#DIV/0!	#DIV/0!	#DIV/0!
Blank	Blank	0	0	0	0	0	0	0	0	0	0	0	0	0	0	0	0	0	0	0	0	0	10	0	0	0	0	0	0	0	0	#DIV/0!	#DIV/0!	#DIV/0!	#DIV/0!	#DIV/0!	#DIV/0!	999	FALSE		#DIV/0!	#DIV/0!	#DIV/0!	#DIV/0!	#DIV/0!	#DIV/0!	#DIV/0!	#DIV/0!	#DIV/0!
Blank	Blank	0	0	0	0	0	0	0	0	0	0	0	0	0	0	0	0	0	0	0	0	0	13	8	0	0	0	0	0	0	4	#DIV/0!	#DIV/0!	#DIV/0!	#DIV/0!	#DIV/0!	#DIV/0!	999	FALSE		#DIV/0!	#DIV/0!	#DIV/0!	#DIV/0!	#DIV/0!	#DIV/0!	#DIV/0!	#DIV/0!	#DIV/0!
Blank	Blank	0	0	0	0	0	0	0	0	0	0	0	0	0	0	0	0	0	0	0	0	0	0	0	12	0	0	0	0	0	0	#DIV/0!	#DIV/0!	#DIV/0!	#DIV/0!	#DIV/0!	#DIV/0!	999	FALSE		#DIV/0!	#DIV/0!	#DIV/0!	#DIV/0!	#DIV/0!	#DIV/0!	#DIV/0!	#DIV/0!	#DIV/0!
Blank	Blank	0	0	0	0	0	0	0	0	0	0	0	0	0	0	0	0	0	0	0	0	0	8	0	0	0	0	0	0	0	0	#DIV/0!	#DIV/0!	#DIV/0!	#DIV/0!	#DIV/0!	#DIV/0!	999	FALSE		#DIV/0!	#DIV/0!	#DIV/0!	#DIV/0!	#DIV/0!	#DIV/0!	#DIV/0!	#DIV/0!	#DIV/0!
Blank	Blank	0	0	0	0	0	0	0	0	0	0	0	0	0	0	0	0	0	0	0	0	0	16	0	0	0	0	0	0	0	0	#DIV/0!	#DIV/0!	#DIV/0!	#DIV/0!	#DIV/0!	#DIV/0!	999	FALSE		#DIV/0!	#DIV/0!	#DIV/0!	#DIV/0!	#DIV/0!	#DIV/0!	#DIV/0!	#DIV/0!	#DIV/0!
Blank	Blank	0	0	0	0	0	0	0	0	0	0	0	0	0	0	0	0	0	0	0	0	0	14	17	0	0	0	0	0	0	7	#DIV/0!	#DIV/0!	#DIV/0!	#DIV/0!	#DIV/0!	#DIV/0!	999	FALSE		#DIV/0!	#DIV/0!	#DIV/0!	#DIV/0!	#DIV/0!	#DIV/0!	#DIV/0!	#DIV/0!	#DIV/0!
Blank	Blank	0	0	0	0	0	0	0	0	0	0	0	0	0	0	0	0	0	0	0	0	0	13	11	0	0	0	0	0	0	5.5	#DIV/0!	#DIV/0!	#DIV/0!	#DIV/0!	#DIV/0!	#DIV/0!	999	FALSE		#DIV/0!	#DIV/0!	#DIV/0!	#DIV/0!	#DIV/0!	#DIV/0!	#DIV/0!	#DIV/0!	#DIV/0!
Blank	Blank	0	0	0	0	0	0	0	0	0	0	0	0	0	0	0	0	0	0	0	0	0	0	0	0	0	0	0	0	0	0	#DIV/0!	#DIV/0!	#DIV/0!	#DIV/0!	#DIV/0!	#DIV/0!	999	FALSE		#DIV/0!	#DIV/0!	#DIV/0!	#DIV/0!	#DIV/0!	#DIV/0!	#DIV/0!	#DIV/0!	#DIV/0!
Blank	Blank	0	0	0	0	0	0	0	0	0	0	0	0	0	0	0	0	0	0	0	0	0	0	10	0	0	0	0	0	0	0	#DIV/0!	#DIV/0!	#DIV/0!	#DIV/0!	#DIV/0!	#DIV/0!	999	FALSE		#DIV/0!	#DIV/0!	#DIV/0!	#DIV/0!	#DIV/0!	#DIV/0!	#DIV/0!	#DIV/0!	#DIV/0!
Blank	Blank	0	0	0	0	0	0	0	0	0	0	0	0	0	0	0	0	0	0	0	0	0	0	15	0	0	0	0	0	0	0	#DIV/0!	#DIV/0!	#DIV/0!	#DIV/0!	#DIV/0!	#DIV/0!	999	FALSE		#DIV/0!	#DIV/0!	#DIV/0!	#DIV/0!	#DIV/0!	#DIV/0!	#DIV/0!	#DIV/0!	#DIV/0!
Blank	Blank	0	0	0	0	0	0	0	0	0	0	0	0	0	0	0	0	0	0	0	0	0	10	0	0	0	0	0	0	0	0	#DIV/0!	#DIV/0!	#DIV/0!	#DIV/0!	#DIV/0!	#DIV/0!	999	FALSE		#DIV/0!	#DIV/0!	#DIV/0!	#DIV/0!	#DIV/0!	#DIV/0!	#DIV/0!	#DIV/0!	#DIV/0!
Blank	Blank	0	0	0	0	0	0	0	0	0	0	0	0	0	0	0	0	0	0	0	0	0	18	0	0	0	0	0	0	0	0	#DIV/0!	#DIV/0!	#DIV/0!	#DIV/0!	#DIV/0!	#DIV/0!	999	FALSE		#DIV/0!	#DIV/0!	#DIV/0!	#DIV/0!	#DIV/0!	#DIV/0!	#DIV/0!	#DIV/0!	#DIV/0!
Blank	Blank	0	0	0	0	0	0	0	0	0	0	0	0	0	0	0	13	0	0	0	0	0	13	0	0	0	0	0	0	0	0	#DIV/0!	#DIV/0!	#DIV/0!	#DIV/0!	#DIV/0!	#DIV/0!	999	FALSE		#DIV/0!	#DIV/0!	#DIV/0!	#DIV/0!	#DIV/0!	#DIV/0!	#DIV/0!	#DIV/0!	#DIV/0!
Blank	Blank	0	0	0	0	0	0	0	0	0	0	0	0	0	0	0	0	0	0	0	0	0	0	0	0	0	0	0	0	0	0	#DIV/0!	#DIV/0!	#DIV/0!	#DIV/0!	#DIV/0!	#DIV/0!	999	FALSE		#DIV/0!	#DIV/0!	#DIV/0!	#DIV/0!	#DIV/0!	#DIV/0!	#DIV/0!	#DIV/0!	#DIV/0!
Blank	Blank	0	0	0	0	0	0	0	0	0	0	0	0	0	8	0	0	0	0	0	0	0	0	0	0	0	0	0	0	0	0	#DIV/0!	#DIV/0!	#DIV/0!	#DIV/0!	#DIV/0!	#DIV/0!	999	FALSE		#DIV/0!	#DIV/0!	#DIV/0!	#DIV/0!	#DIV/0!	#DIV/0!	#DIV/0!	#DIV/0!	#DIV/0!
Blank	Blank	0	0	0	0	0	0	0	0	0	0	0	0	0	0	0	0	0	0	0	0	0	0	15	0	0	0	0	0	0	0	#DIV/0!	#DIV/0!	#DIV/0!	#DIV/0!	#DIV/0!	#DIV/0!	999	FALSE		#DIV/0!	#DIV/0!	#DIV/0!	#DIV/0!	#DIV/0!	#DIV/0!	#DIV/0!	#DIV/0!	#DIV/0!
Blank	Blank	0	0	0	0	0	0	0	0	0	0	0	0	0	0	0	0	0	0	0	0	0	0	9	0	0	0	0	0	0	0	#DIV/0!	#DIV/0!	#DIV/0!	#DIV/0!	#DIV/0!	#DIV/0!	999	FALSE		#DIV/0!	#DIV/0!	#DIV/0!	#DIV/0!	#DIV/0!	#DIV/0!	#DIV/0!	#DIV/0!	#DIV/0!
Blank	Blank	0	0	0	0	0	0	0	0	0	0	0	0	0	0	0	0	0	0	0	0	0	0	0	0	0	0	0	0	0	0	#DIV/0!	#DIV/0!	#DIV/0!	#DIV/0!	#DIV/0!	#DIV/0!	999	FALSE		#DIV/0!	#DIV/0!	#DIV/0!	#DIV/0!	#DIV/0!	#DIV/0!	#DIV/0!	#DIV/0!	#DIV/0!
Blank	Blank	0	0	0	0	0	0	0	0	0	0	0	0	0	0	0	0	0	0	0	0	0	0	0	0	0	0	0	0	0	0	#DIV/0!	#DIV/0!	#DIV/0!	#DIV/0!	#DIV/0!	#DIV/0!	999	FALSE		#DIV/0!	#DIV/0!	#DIV/0!	#DIV/0!	#DIV/0!	#DIV/0!	#DIV/0!	#DIV/0!	#DIV/0!
Blank	Blank	0	0	0	0	0	0	0	0	0	0	0	0	0	8	0	0	0	0	0	0	0	0	0	0	0	0	0	0	0	0	#DIV/0!	#DIV/0!	#DIV/0!	#DIV/0!	#DIV/0!	#DIV/0!	999	FALSE		#DIV/0!	#DIV/0!	#DIV/0!	#DIV/0!	#DIV/0!	#DIV/0!	#DIV/0!	#DIV/0!	#DIV/0!
Blank	Blank	0	0	0	0	0	0	0	0	0	0	0	0	0	0	0	0	0	0	0	0	0	0	0	0	0	0	0	0	0	0	#DIV/0!	#DIV/0!	#DIV/0!	#DIV/0!	#DIV/0!	#DIV/0!	999	FALSE		#DIV/0!	#DIV/0!	#DIV/0!	#DIV/0!	#DIV/0!	#DIV/0!	#DIV/0!	#DIV/0!	#DIV/0!
Blank	Blank	0	0	0	11	0	0	0	0	0	0	0	0	0	0	0	0	0	0	0	0	0	0	9	27	0	0	0	0	0	4.5	#DIV/0!	#DIV/0!	#DIV/0!	#DIV/0!	#DIV/0!	#DIV/0!	999	FALSE		#DIV/0!	#DIV/0!	#DIV/0!	0	#DIV/0!	#DIV/0!	#DIV/0!	#DIV/0!	#DIV/0!
Blank	Blank	0	0	0	0	11	0	0	0	10	8	0	0	0	0	0	8	8	0	10	20	0	0	0	8	0	0	4	0	9	0	#DIV/0!	0	0	#DIV/0!	0	0	999	FALSE		#DIV/0!	#DIV/0!	#DIV/0!	#DIV/0!	0	0	#DIV/0!	#DIV/0!	0
Blank	Blank	700	329	766	607	321	304	106	308	526	755	738	705	355	0	298	324	433	70	461	586	121	0	231	163	653.5	306	721.5	311	447	142	0.468248	0.431046	0.317673	0.560842	0.52185	0.322018	0.322018	FALSE		0.458571	0.924012	0.138381	0.507414	0.674905	0	0.403794	0.459574	0.279446
Blank	Blank	0	0	0	0	0	0	0	0	0	0	0	0	0	0	0	0	0	0	0	0	0	0	0	0	0	0	0	0	0	0	#DIV/0!	#DIV/0!	#DIV/0!	#DIV/0!	#DIV/0!	#DIV/0!	999	FALSE		#DIV/0!	#DIV/0!	#DIV/0!	#DIV/0!	#DIV/0!	#DIV/0!	#DIV/0!	#DIV/0!	#DIV/0!
Blank	Blank	0	0	0	0	0	0	0	0	0	0	0	0	0	0	0	0	0	0	0	0	0	0	0	0	0	0	0	0	0	0	#DIV/0!	#DIV/0!	#DIV/0!	#DIV/0!	#DIV/0!	#DIV/0!	999	FALSE		#DIV/0!	#DIV/0!	#DIV/0!	#DIV/0!	#DIV/0!	#DIV/0!	#DIV/0!	#DIV/0!	#DIV/0!
Blank	Blank	0	0	0	0	0	0	0	0	0	0	0	0	0	0	0	0	0	0	0	0	0	0	0	0	0	0	0	0	0	0	#DIV/0!	#DIV/0!	#DIV/0!	#DIV/0!	#DIV/0!	#DIV/0!	999	FALSE		#DIV/0!	#DIV/0!	#DIV/0!	#DIV/0!	#DIV/0!	#DIV/0!	#DIV/0!	#DIV/0!	#DIV/0!
Blank	Blank	0	0	0	0	0	0	0	0	0	0	0	0	0	0	0	0	0	0	0	0	0	0	0	0	0	0	0	0	0	0	#DIV/0!	#DIV/0!	#DIV/0!	#DIV/0!	#DIV/0!	#DIV/0!	999	FALSE		#DIV/0!	#DIV/0!	#DIV/0!	#DIV/0!	#DIV/0!	#DIV/0!	#DIV/0!	#DIV/0!	#DIV/0!
Blank	Blank	0	0	0	0	0	0	0	0	0	0	0	0	0	0	0	0	0	0	0	0	0	0	0	0	0	0	0	0	0	0	#DIV/0!	#DIV/0!	#DIV/0!	#DIV/0!	#DIV/0!	#DIV/0!	999	FALSE		#DIV/0!	#DIV/0!	#DIV/0!	#DIV/0!	#DIV/0!	#DIV/0!	#DIV/0!	#DIV/0!	#DIV/0!
Blank	Blank	0	0	0	0	0	0	0	0	0	0	0	0	0	0	0	0	0	0	0	0	0	0	0	33	0	0	0	0	0	0	#DIV/0!	#DIV/0!	#DIV/0!	#DIV/0!	#DIV/0!	#DIV/0!	999	FALSE		#DIV/0!	#DIV/0!	#DIV/0!	#DIV/0!	#DIV/0!	#DIV/0!	#DIV/0!	#DIV/0!	#DIV/0!
Blank	Blank	0	0	0	0	0	0	0	0	0	0	0	0	0	0	0	0	0	0	0	0	0	0	0	0	0	0	0	0	0	0	#DIV/0!	#DIV/0!	#DIV/0!	#DIV/0!	#DIV/0!	#DIV/0!	999	FALSE		#DIV/0!	#DIV/0!	#DIV/0!	#DIV/0!	#DIV/0!	#DIV/0!	#DIV/0!	#DIV/0!	#DIV/0!
Blank	Blank	0	0	0	0	0	0	0	0	0	0	0	0	0	0	0	0	0	0	0	0	0	0	0	0	0	0	0	0	0	0	#DIV/0!	#DIV/0!	#DIV/0!	#DIV/0!	#DIV/0!	#DIV/0!	999	FALSE		#DIV/0!	#DIV/0!	#DIV/0!	#DIV/0!	#DIV/0!	#DIV/0!	#DIV/0!	#DIV/0!	#DIV/0!
Blank	Blank	0	0	0	0	0	0	0	0	0	0	0	0	0	0	0	0	0	0	0	0	0	0	0	0	0	0	0	0	0	0	#DIV/0!	#DIV/0!	#DIV/0!	#DIV/0!	#DIV/0!	#DIV/0!	999	FALSE		#DIV/0!	#DIV/0!	#DIV/0!	#DIV/0!	#DIV/0!	#DIV/0!	#DIV/0!	#DIV/0!	#DIV/0!
Blank	Blank	0	0	0	0	0	0	0	0	0	0	0	0	0	0	0	0	0	0	0	0	0	0	0	0	0	0	0	0	0	0	#DIV/0!	#DIV/0!	#DIV/0!	#DIV/0!	#DIV/0!	#DIV/0!	999	FALSE		#DIV/0!	#DIV/0!	#DIV/0!	#DIV/0!	#DIV/0!	#DIV/0!	#DIV/0!	#DIV/0!	#DIV/0!
Blank	Blank	0	0	0	0	0	0	0	0	0	0	0	0	0	0	0	0	0	0	0	0	0	0	0	0	0	0	0	0	0	0	#DIV/0!	#DIV/0!	#DIV/0!	#DIV/0!	#DIV/0!	#DIV/0!	999	FALSE		#DIV/0!	#DIV/0!	#DIV/0!	#DIV/0!	#DIV/0!	#DIV/0!	#DIV/0!	#DIV/0!	#DIV/0!
Blank	Blank	0	0	0	0	0	0	0	0	0	0	0	0	0	0	0	0	0	0	0	0	0	0	0	0	0	0	0	0	0	0	#DIV/0!	#DIV/0!	#DIV/0!	#DIV/0!	#DIV/0!	#DIV/0!	999	FALSE		#DIV/0!	#DIV/0!	#DIV/0!	#DIV/0!	#DIV/0!	#DIV/0!	#DIV/0!	#DIV/0!	#DIV/0!
Blank	Blank	0	0	0	0	0	0	0	0	0	0	0	26	0	20	0	0	0	0	0	59	0	0	0	0	0	0	0	0	0	0	#DIV/0!	#DIV/0!	#DIV/0!	#DIV/0!	#DIV/0!	#DIV/0!	999	FALSE		#DIV/0!	#DIV/0!	#DIV/0!	#DIV/0!	#DIV/0!	#DIV/0!	#DIV/0!	0	#DIV/0!
Blank	Blank	0	0	0	0	0	0	0	0	0	0	0	0	0	0	0	0	0	0	0	0	0	0	0	0	0	0	0	0	0	0	#DIV/0!	#DIV/0!	#DIV/0!	#DIV/0!	#DIV/0!	#DIV/0!	999	FALSE		#DIV/0!	#DIV/0!	#DIV/0!	#DIV/0!	#DIV/0!	#DIV/0!	#DIV/0!	#DIV/0!	#DIV/0!
Blank	Blank	0	0	0	0	0	0	0	0	0	0	0	0	0	0	0	0	0	0	0	0	0	0	0	19	0	0	0	0	0	0	#DIV/0!	#DIV/0!	#DIV/0!	#DIV/0!	#DIV/0!	#DIV/0!	999	FALSE		#DIV/0!	#DIV/0!	#DIV/0!	#DIV/0!	#DIV/0!	#DIV/0!	#DIV/0!	#DIV/0!	#DIV/0!
Blank	Blank	0	0	0	0	0	0	0	0	0	0	0	0	0	0	0	0	0	0	0	0	0	0	0	9	0	0	0	0	0	0	#DIV/0!	#DIV/0!	#DIV/0!	#DIV/0!	#DIV/0!	#DIV/0!	999	FALSE		#DIV/0!	#DIV/0!	#DIV/0!	#DIV/0!	#DIV/0!	#DIV/0!	#DIV/0!	#DIV/0!	#DIV/0!
Blank	Blank	0	0	0	0	0	0	0	0	0	0	0	0	0	0	0	0	0	0	0	0	0	0	0	0	0	0	0	0	0	0	#DIV/0!	#DIV/0!	#DIV/0!	#DIV/0!	#DIV/0!	#DIV/0!	999	FALSE		#DIV/0!	#DIV/0!	#DIV/0!	#DIV/0!	#DIV/0!	#DIV/0!	#DIV/0!	#DIV/0!	#DIV/0!
Blank	Blank	0	0	0	0	0	0	0	0	0	0	0	0	0	0	0	0	0	0	0	0	0	8	0	0	0	0	0	0	0	0	#DIV/0!	#DIV/0!	#DIV/0!	#DIV/0!	#DIV/0!	#DIV/0!	999	FALSE		#DIV/0!	#DIV/0!	#DIV/0!	#DIV/0!	#DIV/0!	#DIV/0!	#DIV/0!	#DIV/0!	#DIV/0!
Blank	Blank	0	0	0	0	0	0	0	0	0	0	0	0	0	0	0	13	0	0	0	8	0	0	0	13	0	0	0	0	0	0	#DIV/0!	#DIV/0!	#DIV/0!	#DIV/0!	#DIV/0!	#DIV/0!	999	FALSE		#DIV/0!	#DIV/0!	#DIV/0!	#DIV/0!	#DIV/0!	#DIV/0!	#DIV/0!	#DIV/0!	#DIV/0!
Blank	Blank	0	0	0	0	0	0	0	0	0	0	0	12	0	0	0	0	0	0	0	0	0	0	0	27	0	0	0	0	0	0	#DIV/0!	#DIV/0!	#DIV/0!	#DIV/0!	#DIV/0!	#DIV/0!	999	FALSE		#DIV/0!	#DIV/0!	#DIV/0!	#DIV/0!	#DIV/0!	#DIV/0!	#DIV/0!	0	#DIV/0!
Blank	Blank	0	0	0	0	0	0	0	0	0	0	0	0	0	0	0	0	0	0	0	0	0	0	0	0	0	0	0	0	0	0	#DIV/0!	#DIV/0!	#DIV/0!	#DIV/0!	#DIV/0!	#DIV/0!	999	FALSE		#DIV/0!	#DIV/0!	#DIV/0!	#DIV/0!	#DIV/0!	#DIV/0!	#DIV/0!	#DIV/0!	#DIV/0!
Blank	Blank	0	10	0	0	0	11	0	0	0	0	0	0	0	0	0	0	0	0	0	0	0	23	0	0	0	0	0	0	0	0	#DIV/0!	#DIV/0!	#DIV/0!	#DIV/0!	#DIV/0!	#DIV/0!	999	FALSE		#DIV/0!	1.1	#DIV/0!	#DIV/0!	#DIV/0!	#DIV/0!	#DIV/0!	#DIV/0!	#DIV/0!
Blank	Blank	0	0	0	0	0	0	0	0	0	0	0	0	0	0	0	0	0	0	0	0	0	0	0	0	0	0	0	0	0	0	#DIV/0!	#DIV/0!	#DIV/0!	#DIV/0!	#DIV/0!	#DIV/0!	999	FALSE		#DIV/0!	#DIV/0!	#DIV/0!	#DIV/0!	#DIV/0!	#DIV/0!	#DIV/0!	#DIV/0!	#DIV/0!
Blank	Blank	0	0	0	0	0	0	0	0	0	0	0	0	0	0	0	0	0	0	0	0	0	0	0	0	0	0	0	0	0	0	#DIV/0!	#DIV/0!	#DIV/0!	#DIV/0!	#DIV/0!	#DIV/0!	999	FALSE		#DIV/0!	#DIV/0!	#DIV/0!	#DIV/0!	#DIV/0!	#DIV/0!	#DIV/0!	#DIV/0!	#DIV/0!
Blank	Blank	0	0	0	0	0	0	0	0	0	0	0	0	0	0	0	0	0	0	0	0	0	0	0	0	0	0	0	0	0	0	#DIV/0!	#DIV/0!	#DIV/0!	#DIV/0!	#DIV/0!	#DIV/0!	999	FALSE		#DIV/0!	#DIV/0!	#DIV/0!	#DIV/0!	#DIV/0!	#DIV/0!	#DIV/0!	#DIV/0!	#DIV/0!
Blank	Blank	0	0	0	0	0	0	0	0	0	0	0	0	0	0	0	0	0	0	0	0	0	0	0	0	0	0	0	0	0	0	#DIV/0!	#DIV/0!	#DIV/0!	#DIV/0!	#DIV/0!	#DIV/0!	999	FALSE		#DIV/0!	#DIV/0!	#DIV/0!	#DIV/0!	#DIV/0!	#DIV/0!	#DIV/0!	#DIV/0!	#DIV/0!
Blank	Blank	0	0	0	0	0	0	0	0	0	0	0	0	0	0	0	0	0	0	0	0	0	0	0	0	0	0	0	0	0	0	#DIV/0!	#DIV/0!	#DIV/0!	#DIV/0!	#DIV/0!	#DIV/0!	999	FALSE		#DIV/0!	#DIV/0!	#DIV/0!	#DIV/0!	#DIV/0!	#DIV/0!	#DIV/0!	#DIV/0!	#DIV/0!
Blank	Blank	0	0	0	0	0	0	0	0	0	0	0	0	0	0	0	0	0	0	0	0	0	0	0	22	0	0	0	0	0	0	#DIV/0!	#DIV/0!	#DIV/0!	#DIV/0!	#DIV/0!	#DIV/0!	999	FALSE		#DIV/0!	#DIV/0!	#DIV/0!	#DIV/0!	#DIV/0!	#DIV/0!	#DIV/0!	#DIV/0!	#DIV/0!
Blank	Blank	0	0	0	0	0	0	0	0	0	0	0	0	0	0	0	0	0	0	0	0	0	0	0	0	0	0	0	0	0	0	#DIV/0!	#DIV/0!	#DIV/0!	#DIV/0!	#DIV/0!	#DIV/0!	999	FALSE		#DIV/0!	#DIV/0!	#DIV/0!	#DIV/0!	#DIV/0!	#DIV/0!	#DIV/0!	#DIV/0!	#DIV/0!
Blank	Blank	0	0	0	0	0	0	0	0	0	0	0	0	0	0	0	0	0	0	0	0	0	0	0	0	0	0	0	0	0	0	#DIV/0!	#DIV/0!	#DIV/0!	#DIV/0!	#DIV/0!	#DIV/0!	999	FALSE		#DIV/0!	#DIV/0!	#DIV/0!	#DIV/0!	#DIV/0!	#DIV/0!	#DIV/0!	#DIV/0!	#DIV/0!
Blank	Blank	0	0	0	0	0	0	0	0	0	0	0	0	0	0	0	0	0	0	0	0	0	0	0	0	0	0	0	0	0	0	#DIV/0!	#DIV/0!	#DIV/0!	#DIV/0!	#DIV/0!	#DIV/0!	999	FALSE		#DIV/0!	#DIV/0!	#DIV/0!	#DIV/0!	#DIV/0!	#DIV/0!	#DIV/0!	#DIV/0!	#DIV/0!
Blank	Blank	0	0	0	0	0	0	0	0	0	0	0	0	0	0	0	0	0	0	0	0	0	0	0	0	0	0	0	0	0	0	#DIV/0!	#DIV/0!	#DIV/0!	#DIV/0!	#DIV/0!	#DIV/0!	999	FALSE		#DIV/0!	#DIV/0!	#DIV/0!	#DIV/0!	#DIV/0!	#DIV/0!	#DIV/0!	#DIV/0!	#DIV/0!
Blank	Blank	0	0	0	35	0	0	0	0	0	0	0	22	0	0	0	0	0	0	0	46	0	0	0	11	0	0	0	0	0	0	#DIV/0!	#DIV/0!	#DIV/0!	#DIV/0!	#DIV/0!	#DIV/0!	999	FALSE		#DIV/0!	#DIV/0!	#DIV/0!	0	#DIV/0!	#DIV/0!	#DIV/0!	0	#DIV/0!
Blank	Blank	0	0	0	0	0	0	0	0	0	0	0	0	0	0	0	0	0	0	0	0	0	0	0	0	0	0	0	0	0	0	#DIV/0!	#DIV/0!	#DIV/0!	#DIV/0!	#DIV/0!	#DIV/0!	999	FALSE		#DIV/0!	#DIV/0!	#DIV/0!	#DIV/0!	#DIV/0!	#DIV/0!	#DIV/0!	#DIV/0!	#DIV/0!
Blank	Blank	0	0	0	0	0	0	0	0	0	0	0	0	0	0	0	0	0	0	0	0	0	0	0	8	0	0	0	0	0	0	#DIV/0!	#DIV/0!	#DIV/0!	#DIV/0!	#DIV/0!	#DIV/0!	999	FALSE		#DIV/0!	#DIV/0!	#DIV/0!	#DIV/0!	#DIV/0!	#DIV/0!	#DIV/0!	#DIV/0!	#DIV/0!
Blank	Blank	0	0	0	0	0	0	0	0	0	0	0	0	0	0	0	0	0	0	0	0	0	0	0	0	0	0	0	0	0	0	#DIV/0!	#DIV/0!	#DIV/0!	#DIV/0!	#DIV/0!	#DIV/0!	999	FALSE		#DIV/0!	#DIV/0!	#DIV/0!	#DIV/0!	#DIV/0!	#DIV/0!	#DIV/0!	#DIV/0!	#DIV/0!
Blank	Blank	602	388	615	681	106	118	91	100	547	638	558	607	144	150	115	151	224	49	219	308	0	14	0	0	608.5	103	582.5	147	221.5	0	0.169269	0.252361	0	0.202741	0.305522	0	0.202741	FALSE		0.17608	0.304124	0.147967	0.146843	0.263254	0.23511	0.206093	0.248764	0
Blank	Blank	169	230	174	188	0	0	0	0	154	182	169	161	0	0	0	0	0	17	0	17	0	0	9	0	181	0	165	0	8.5	0	0	0	0	0	0	0	999	FALSE		0	0	0	0	0	0	0	0	#DIV/0!
Blank	Blank	0	0	0	0	0	0	0	0	0	0	0	0	0	0	0	0	0	0	0	0	0	0	0	0	0	0	0	0	0	0	#DIV/0!	#DIV/0!	#DIV/0!	#DIV/0!	#DIV/0!	#DIV/0!	999	FALSE		#DIV/0!	#DIV/0!	#DIV/0!	#DIV/0!	#DIV/0!	#DIV/0!	#DIV/0!	#DIV/0!	#DIV/0!
Blank	Blank	0	0	0	0	0	0	0	0	0	0	0	0	0	0	0	0	0	0	0	0	0	0	0	9	0	0	0	0	0	0	#DIV/0!	#DIV/0!	#DIV/0!	#DIV/0!	#DIV/0!	#DIV/0!	999	FALSE		#DIV/0!	#DIV/0!	#DIV/0!	#DIV/0!	#DIV/0!	#DIV/0!	#DIV/0!	#DIV/0!	#DIV/0!
Blank	Blank	0	0	0	0	0	0	0	0	0	0	0	0	0	0	0	0	0	0	0	0	0	0	0	0	0	0	0	0	0	0	#DIV/0!	#DIV/0!	#DIV/0!	#DIV/0!	#DIV/0!	#DIV/0!	999	FALSE		#DIV/0!	#DIV/0!	#DIV/0!	#DIV/0!	#DIV/0!	#DIV/0!	#DIV/0!	#DIV/0!	#DIV/0!
Blank	Blank	0	0	0	0	0	0	0	0	0	0	0	0	0	0	0	0	0	0	0	0	0	0	0	0	0	0	0	0	0	0	#DIV/0!	#DIV/0!	#DIV/0!	#DIV/0!	#DIV/0!	#DIV/0!	999	FALSE		#DIV/0!	#DIV/0!	#DIV/0!	#DIV/0!	#DIV/0!	#DIV/0!	#DIV/0!	#DIV/0!	#DIV/0!
Blank	Blank	0	0	0	0	0	0	0	0	0	0	0	0	0	0	0	0	0	0	0	0	0	0	0	0	0	0	0	0	0	0	#DIV/0!	#DIV/0!	#DIV/0!	#DIV/0!	#DIV/0!	#DIV/0!	999	FALSE		#DIV/0!	#DIV/0!	#DIV/0!	#DIV/0!	#DIV/0!	#DIV/0!	#DIV/0!	#DIV/0!	#DIV/0!
Blank	Blank	0	0	0	0	0	0	0	0	0	0	0	0	0	0	0	0	0	0	0	0	0	0	0	0	0	0	0	0	0	0	#DIV/0!	#DIV/0!	#DIV/0!	#DIV/0!	#DIV/0!	#DIV/0!	999	FALSE		#DIV/0!	#DIV/0!	#DIV/0!	#DIV/0!	#DIV/0!	#DIV/0!	#DIV/0!	#DIV/0!	#DIV/0!
Blank	Blank	0	0	0	0	0	0	0	0	0	0	0	0	0	0	0	0	0	0	0	0	0	0	0	0	0	0	0	0	0	0	#DIV/0!	#DIV/0!	#DIV/0!	#DIV/0!	#DIV/0!	#DIV/0!	999	FALSE		#DIV/0!	#DIV/0!	#DIV/0!	#DIV/0!	#DIV/0!	#DIV/0!	#DIV/0!	#DIV/0!	#DIV/0!
Blank	Blank	0	0	0	0	0	0	0	0	0	0	0	0	0	0	0	0	0	0	0	0	0	0	0	0	0	0	0	0	0	0	#DIV/0!	#DIV/0!	#DIV/0!	#DIV/0!	#DIV/0!	#DIV/0!	999	FALSE		#DIV/0!	#DIV/0!	#DIV/0!	#DIV/0!	#DIV/0!	#DIV/0!	#DIV/0!	#DIV/0!	#DIV/0!
Blank	Blank	0	0	0	0	0	0	0	0	0	0	0	0	0	0	0	0	0	0	0	0	0	0	0	13	0	0	0	0	0	0	#DIV/0!	#DIV/0!	#DIV/0!	#DIV/0!	#DIV/0!	#DIV/0!	999	FALSE		#DIV/0!	#DIV/0!	#DIV/0!	#DIV/0!	#DIV/0!	#DIV/0!	#DIV/0!	#DIV/0!	#DIV/0!
Blank	Blank	0	0	0	0	25	10	0	19	15	166	148	0	23	15	0	23	0	29	34	28	0	26	30	30	0	14.5	81.5	19	28.5	28	#DIV/0!	0.233129	0.982456	#DIV/0!	0.282239	0.995891	0.282239	FALSE		#DIV/0!	#DIV/0!	#DIV/0!	#DIV/0!	1.53333	0.0903614	0	#DIV/0!	#DIV/0!
Blank	Blank	0	0	0	0	0	0	0	0	0	0	0	0	0	0	0	0	0	0	0	0	0	0	0	0	0	0	0	0	0	0	#DIV/0!	#DIV/0!	#DIV/0!	#DIV/0!	#DIV/0!	#DIV/0!	999	FALSE		#DIV/0!	#DIV/0!	#DIV/0!	#DIV/0!	#DIV/0!	#DIV/0!	#DIV/0!	#DIV/0!	#DIV/0!
Blank	Blank	0	0	0	0	0	0	0	0	0	0	0	0	0	0	0	0	0	0	0	0	0	0	0	0	0	0	0	0	0	0	#DIV/0!	#DIV/0!	#DIV/0!	#DIV/0!	#DIV/0!	#DIV/0!	999	FALSE		#DIV/0!	#DIV/0!	#DIV/0!	#DIV/0!	#DIV/0!	#DIV/0!	#DIV/0!	#DIV/0!	#DIV/0!
YER012W	pre1-1	358	268	312	322	37	45	26	53	368	387	363	414	70	85	75	73	166	65	81	208	27	51	20	30	317	41	377.5	74	123.5	28.5	0.129338	0.196026	0.230769	0.154914	0.237321	0.233925	0.154914	FALSE		0.103352	0.16791	0.0833333	0.164596	0.190217	0.219638	0.206612	0.176329	0.162651
YMR239C	rnt1-ts	511	381	475	476	65	64	89	80	493	550	492	588	103	111	116	112	452	392	386	539	108	148	141	125	475.5	72.5	521.5	111.5	422	133	0.152471	0.213806	0.315166	0.182622	0.258846	0.319476	0.182622	FALSE		0.127202	0.167979	0.187368	0.168067	0.208925	0.201818	0.235772	0.190476	0.238938
YKR002W	pap1-1	201	238	264	295	0	0	0	0	305	369	326	365	0	0	0	30	209	260	245	294	0	0	0	0	251	0	345.5	0	252.5	0	0	0	0	0	0	0	999	FALSE		0	0	0	0	0	0	0	0.0821918	0
YDR325W	ycg1-2	147	142	226	199	0	0	0	0	11	31	21	26	0	0	0	0	0	10	12	24	0	9	0	0	173	0	23.5	0	11	0	0	0	0	0	0	0	999	FALSE		0	0	0	0	0	0	0	0	#DIV/0!
YGR185C	tys1-1	320	230	299	292	78	93	22	62	192	209	222	219	87	101	50	98	139	107	114	186	55	71	61	71	295.5	70	214	92.5	126.5	66	0.236887	0.432243	0.521739	0.28373	0.523298	0.528874	0.28373	FALSE		0.24375	0.404348	0.0735786	0.212329	0.453125	0.483254	0.225225	0.447489	0.395683
YMR239C	rnt1-47	234	222	196	242	87	103	78	96	115	110	95	103	60	83	69	79	51	40	28	70	25	49	38	43	228	91.5	106.5	74	45.5	40.5	0.401316	0.694836	0.89011	0.480675	0.841208	0.902282	0.480675	FALSE		0.371795	0.463964	0.397959	0.396694	0.521739	0.754545	0.726316	0.76699	0.490196
Blank	Blank	216	194	189	230	86	105	75	100	115	117	99	101	60	81	59	82	53	43	35	93	22	43	36	36	205	93	108	70.5	48	36	0.453659	0.652778	0.75	0.543368	0.790291	0.760256	0.543368	FALSE		0.398148	0.541237	0.396825	0.434783	0.521739	0.692308	0.59596	0.811881	0.415094
Blank	Blank	447	320	403	429	80	96	84	95	462	521	449	508	96	113	111	131	380	336	342	464	100	115	114	116	416	89.5	485	112	361	114.5	0.215144	0.230928	0.317175	0.257688	0.279575	0.321512	0.257688	FALSE		0.178971	0.3	0.208437	0.221445	0.207792	0.216891	0.247216	0.257874	0.263158
YHR186C	kog1-1	352	256	282	293	83	98	65	79	276	298	287	295	99	103	88	124	185	83	114	233	11	17	9	20	287.5	81	291	101	149.5	14	0.281739	0.347079	0.0936455	0.337452	0.420194	0.0949261	0.0949261	TRUE		0.235795	0.382812	0.230496	0.269625	0.358696	0.345638	0.30662	0.420339	0.0594595
YNL138W	srv2-ts	479	331	401	447	93	114	99	116	495	511	443	530	116	131	129	157	385	336	347	495	110	127	132	137	424	106.5	503	130	366	129.5	0.251179	0.258449	0.353825	0.300849	0.312894	0.358664	0.300849	FALSE		0.194154	0.344411	0.246883	0.259508	0.234343	0.25636	0.291196	0.296226	0.285714
YLL031C	gpi13-3	124	149	117	134	69	88	76	85	116	101	78	133	76	97	82	99	74	78	0	120	0	0	0	0	129	80.5	108.5	89.5	76	0	0.624031	0.824885	0	0.747431	0.998653	0	0.747431	FALSE		0.556452	0.590604	0.649573	0.634328	0.655172	0.960396	1.05128	0.744361	0
YDR361C	bcp1-ts	0	0	0	0	0	0	0	0	0	0	0	0	0	0	0	0	0	0	0	0	0	8	0	0	0	0	0	0	0	0	#DIV/0!	#DIV/0!	#DIV/0!	#DIV/0!	#DIV/0!	#DIV/0!	999	FALSE		#DIV/0!	#DIV/0!	#DIV/0!	#DIV/0!	#DIV/0!	#DIV/0!	#DIV/0!	#DIV/0!	#DIV/0!
YJL001W	pre3-2	456	301	400	407	96	118	88	107	342	299	326	350	105	117	108	137	208	134	157	254	32	52	35	55	403.5	101.5	334	112.5	182.5	43.5	0.251549	0.336826	0.238356	0.301292	0.407782	0.241616	0.241616	FALSE		0.210526	0.392027	0.22	0.262899	0.307018	0.391304	0.331288	0.391429	0.153846
YLR105C	sen2-1	479	339	391	464	125	142	87	123	293	241	277	283	73	96	82	97	132	84	89	179	0	16	8	25	427.5	124	280	89	110.5	12	0.290058	0.317857	0.108597	0.347417	0.384816	0.110082	0.110082	FALSE		0.26096	0.418879	0.222506	0.265086	0.249147	0.39834	0.296029	0.342756	0
YLL031C	gpi13-5	0	8	0	11	0	0	10	26	0	0	0	0	0	12	10	19	0	0	0	9	0	0	0	0	4	5	0	11	0	0	1.25	#DIV/0!	#DIV/0!	1.49718	#DIV/0!	#DIV/0!	999	FALSE		#DIV/0!	0	#DIV/0!	2.36364	#DIV/0!	#DIV/0!	#DIV/0!	#DIV/0!	#DIV/0!
Blank	Blank	0	0	0	0	0	0	0	0	0	0	0	0	0	0	0	0	0	0	0	0	0	0	0	0	0	0	0	0	0	0	#DIV/0!	#DIV/0!	#DIV/0!	#DIV/0!	#DIV/0!	#DIV/0!	999	FALSE		#DIV/0!	#DIV/0!	#DIV/0!	#DIV/0!	#DIV/0!	#DIV/0!	#DIV/0!	#DIV/0!	#DIV/0!
YMR117C	spc24 4-2	608	352	437	532	83	99	70	81	555	470	454	553	57	68	47	96	206	61	117	276	0	0	0	9	484.5	82	511.5	62.5	161.5	0	0.169247	0.12219	0	0.202715	0.14793	0	0.14793	FALSE		0.136513	0.28125	0.160183	0.152256	0.102703	0.144681	0.103524	0.173599	0
YGR048W	ufd1-2	0	0	0	0	0	0	0	0	0	0	0	19	0	0	0	0	0	0	0	0	0	0	0	8	0	0	0	0	0	0	#DIV/0!	#DIV/0!	#DIV/0!	#DIV/0!	#DIV/0!	#DIV/0!	999	FALSE		#DIV/0!	#DIV/0!	#DIV/0!	#DIV/0!	#DIV/0!	#DIV/0!	#DIV/0!	0	#DIV/0!
YLR026C	sed5-1	626	378	444	599	97	128	101	108	715	614	531	682	138	146	127	163	587	458	500	725	145	190	180	174	521.5	104.5	648	142	543.5	177	0.200384	0.219136	0.325667	0.240009	0.265299	0.33012	0.240009	FALSE		0.154952	0.338624	0.227477	0.180301	0.193007	0.237785	0.239171	0.239003	0.247019
YDR002W	yrb1-51	132	168	135	150	0	0	0	0	117	115	101	127	0	0	0	0	103	210	11	25	0	0	0	0	142.5	0	116	0	64	0	0	0	0	0	0	0	999	FALSE		0	0	0	0	0	0	0	0	0
YMR168C	cep3-1	552	327	400	569	38	55	44	50	564	482	457	564	45	53	41	74	251	99	164	311	0	8	0	11	476	47	523	49	207.5	4	0.0987395	0.0936902	0.0192771	0.118265	0.113427	0.0195407	0.0195407	TRUE		0.0688406	0.168196	0.11	0.0878735	0.0797872	0.109959	0.0897155	0.131206	0
YPL217C	bms1-1	133	110	110	137	18	27	0	0	77	72	81	69	0	0	0	14	31	40	48	101	0	0	0	0	121.5	9	74.5	0	44	0	0.0740741	0	0	0.088722	0	0	0.088722	TRUE		0.135338	0.245455	0	0	0	0	0	0.202899	0
YLR078C	bos1-1	292	196	235	255	70	85	68	72	272	275	304	250	59	61	61	85	0	16	14	54	0	11	0	0	245	71	273.5	61	15	0	0.289796	0.223035	0	0.347102	0.270019	0	0.270019	FALSE		0.239726	0.433673	0.289362	0.282353	0.216912	0.221818	0.200658	0.34	#DIV/0!
YDR013W	psf1-1	321	292	323	345	111	132	128	110	206	235	195	217	56	63	55	81	69	54	83	114	0	10	0	0	322	119.5	211.5	59.5	76	0	0.371118	0.281324	0	0.444505	0.340587	0	0.340587	FALSE		0.345794	0.452055	0.396285	0.318841	0.271845	0.268085	0.282051	0.373272	0
YBR060C	orc2-1	0	21	0	0	0	0	0	0	0	0	0	0	0	0	0	0	0	0	0	0	0	0	0	0	0	0	0	0	0	0	#DIV/0!	#DIV/0!	#DIV/0!	#DIV/0!	#DIV/0!	#DIV/0!	999	FALSE		#DIV/0!	0	#DIV/0!	#DIV/0!	#DIV/0!	#DIV/0!	#DIV/0!	#DIV/0!	#DIV/0!
YDR228C	pcf11-ts10	579	421	432	527	102	115	119	101	555	515	441	520	119	126	118	150	347	288	350	434	51	96	64	70	479.5	108.5	517.5	122.5	348.5	67	0.226277	0.236715	0.192253	0.271023	0.286581	0.194882	0.194882	FALSE		0.176166	0.273159	0.275463	0.191651	0.214414	0.24466	0.267574	0.288462	0.146974
YLR459W	gab1-1	219	258	237	257	0	0	0	0	234	274	237	264	0	0	0	0	130	209	46	194	0	0	0	0	247	0	250.5	0	162	0	0	0	0	0	0	0	999	FALSE		0	0	0	0	0	0	0	0	0
YLR249W	yef3-F650S	0	0	0	0	0	0	0	0	0	0	0	0	0	0	0	0	0	0	0	0	0	0	0	0	0	0	0	0	0	0	#DIV/0!	#DIV/0!	#DIV/0!	#DIV/0!	#DIV/0!	#DIV/0!	999	FALSE		#DIV/0!	#DIV/0!	#DIV/0!	#DIV/0!	#DIV/0!	#DIV/0!	#DIV/0!	#DIV/0!	#DIV/0!
YJR065C	arp3-G302Y	0	0	0	0	0	0	0	0	0	0	0	0	0	0	0	0	0	0	0	0	0	0	0	0	0	0	0	0	0	0	#DIV/0!	#DIV/0!	#DIV/0!	#DIV/0!	#DIV/0!	#DIV/0!	999	FALSE		#DIV/0!	#DIV/0!	#DIV/0!	#DIV/0!	#DIV/0!	#DIV/0!	#DIV/0!	#DIV/0!	#DIV/0!
YDR228C	pcf11-ts9	545	438	492	509	87	99	111	97	578	674	612	610	130	117	128	144	592	493	614	878	144	213	167	182	500.5	98	611	129	603	174.5	0.195804	0.211129	0.289386	0.234524	0.255605	0.293344	0.234524	FALSE		0.159633	0.226027	0.22561	0.19057	0.224913	0.173591	0.20915	0.236066	0.243243
YLR459W	gab1-2	421	320	311	408	78	85	92	115	409	275	275	200	100	97	103	150	179	365	24	110	0	0	0	36	364	88.5	275	101.5	144.5	0	0.243132	0.369091	0	0.29121	0.446843	0	0.29121	FALSE		0.185273	0.265625	0.29582	0.281863	0.244499	0.352727	0.374545	0.75	0
YDR062W	lcb2-16	226	217	251	277	68	73	32	45	148	179	158	167	54	54	29	54	49	61	75	106	0	9	0	0	238.5	56.5	162.5	54	68	0	0.236897	0.332308	0	0.283743	0.402311	0	0.283743	FALSE		0.300885	0.336406	0.12749	0.162455	0.364865	0.301676	0.183544	0.323353	0
YJR065C	arp3-H161A	0	0	0	0	0	0	0	0	0	0	0	0	0	0	0	0	0	0	0	0	0	0	0	0	0	0	0	0	0	0	#DIV/0!	#DIV/0!	#DIV/0!	#DIV/0!	#DIV/0!	#DIV/0!	999	FALSE		#DIV/0!	#DIV/0!	#DIV/0!	#DIV/0!	#DIV/0!	#DIV/0!	#DIV/0!	#DIV/0!	#DIV/0!
YOR020C	hsp10-ts	0	0	0	0	0	0	0	0	0	0	0	0	0	0	0	0	0	0	0	0	0	0	0	0	0	0	0	0	0	0	#DIV/0!	#DIV/0!	#DIV/0!	#DIV/0!	#DIV/0!	#DIV/0!	999	FALSE		#DIV/0!	#DIV/0!	#DIV/0!	#DIV/0!	#DIV/0!	#DIV/0!	#DIV/0!	#DIV/0!	#DIV/0!
YLR459W	gab1-3	433	388	358	457	88	109	87	97	462	460	395	485	119	123	114	145	250	170	206	319	28	44	0	37	410.5	92.5	461	121	228	32.5	0.225335	0.262473	0.142544	0.269894	0.317765	0.144493	0.144493	FALSE		0.203233	0.280928	0.243017	0.212254	0.257576	0.267391	0.288608	0.298969	0.112
YDR062W	lcb2-1	290	309	285	367	89	115	57	68	331	311	253	309	74	90	54	101	145	161	87	207	0	25	12	30	299.5	78.5	310	82	153	18.5	0.262104	0.264516	0.120915	0.313934	0.320239	0.122569	0.122569	FALSE		0.306897	0.372168	0.2	0.185286	0.223565	0.289389	0.213439	0.326861	0
YJR065C	arp3-G15C	0	43	0	0	0	64	0	0	0	56	0	0	0	52	0	0	0	70	0	9	0	0	0	19	0	0	0	0	4.5	0	#DIV/0!	#DIV/0!	0	#DIV/0!	#DIV/0!	0	999	FALSE		#DIV/0!	1.48837	#DIV/0!	#DIV/0!	#DIV/0!	0.928571	#DIV/0!	#DIV/0!	#DIV/0!
YMR308C	pse1-34	0	0	0	0	0	0	0	0	0	0	0	0	0	0	0	0	0	0	0	0	0	0	0	0	0	0	0	0	0	0	#DIV/0!	#DIV/0!	#DIV/0!	#DIV/0!	#DIV/0!	#DIV/0!	999	FALSE		#DIV/0!	#DIV/0!	#DIV/0!	#DIV/0!	#DIV/0!	#DIV/0!	#DIV/0!	#DIV/0!	#DIV/0!
YML130C	ero1-1	0	0	0	0	0	0	0	0	0	0	0	0	0	0	0	0	0	0	0	0	0	0	0	0	0	0	0	0	0	0	#DIV/0!	#DIV/0!	#DIV/0!	#DIV/0!	#DIV/0!	#DIV/0!	999	FALSE		#DIV/0!	#DIV/0!	#DIV/0!	#DIV/0!	#DIV/0!	#DIV/0!	#DIV/0!	#DIV/0!	#DIV/0!
YDR062W	lcb2-19	0	0	0	0	0	0	0	0	0	0	0	0	0	0	0	0	0	0	0	0	0	0	0	0	0	0	0	0	0	0	#DIV/0!	#DIV/0!	#DIV/0!	#DIV/0!	#DIV/0!	#DIV/0!	999	FALSE		#DIV/0!	#DIV/0!	#DIV/0!	#DIV/0!	#DIV/0!	#DIV/0!	#DIV/0!	#DIV/0!	#DIV/0!
YJR065C	arp3-F306G	323	289	297	354	93	97	86	82	391	354	296	368	89	97	78	95	292	285	154	357	0	9	0	0	310	89.5	361	92	288.5	0	0.28871	0.254848	0	0.345801	0.308533	0	0.308533	FALSE		0.287926	0.33564	0.289562	0.231638	0.227621	0.274011	0.263514	0.258152	0
YMR308C	pse1-41	384	341	403	434	83	94	73	71	296	313	273	339	112	112	92	117	224	155	194	282	94	114	95	108	393.5	78	304.5	112	209	101.5	0.198221	0.367816	0.485646	0.237419	0.4453	0.492287	0.237419	FALSE		0.216146	0.27566	0.181141	0.163594	0.378378	0.357827	0.336996	0.345133	0.419643
YOR149C	smp3-2	477	405	398	521	78	94	90	86	544	551	433	577	116	123	121	132	463	455	428	567	138	180	174	181	441	88	547.5	122	459	177	0.199546	0.222831	0.385621	0.239006	0.269772	0.390894	0.239006	FALSE		0.163522	0.232099	0.226131	0.165067	0.213235	0.22323	0.279446	0.228769	0.298056
YER171W	rad3-ts14	242	258	270	275	0	0	0	0	296	330	290	327	0	0	0	0	274	352	345	376	0	0	0	0	264	0	311.5	0	348.5	0	0	0	0	0	0	0	999	FALSE		0	0	0	0	0	0	0	0	0
Blank	Blank	0	0	0	0	0	0	0	0	0	0	0	0	0	0	0	0	0	0	0	0	0	0	0	12	0	0	0	0	0	0	#DIV/0!	#DIV/0!	#DIV/0!	#DIV/0!	#DIV/0!	#DIV/0!	999	FALSE		#DIV/0!	#DIV/0!	#DIV/0!	#DIV/0!	#DIV/0!	#DIV/0!	#DIV/0!	#DIV/0!	#DIV/0!
Blank	Blank	0	0	0	0	17	0	0	14	10	9	0	0	0	0	0	19	0	23	31	27	0	16	25	23	0	7	4.5	0	25	19.5	#DIV/0!	0	0.78	#DIV/0!	0	0.790666	999	FALSE		#DIV/0!	#DIV/0!	#DIV/0!	#DIV/0!	0	0	#DIV/0!	#DIV/0!	#DIV/0!
Blank	Blank	0	0	0	0	0	0	0	0	0	0	0	0	0	0	0	0	0	0	0	0	0	0	0	0	0	0	0	0	0	0	#DIV/0!	#DIV/0!	#DIV/0!	#DIV/0!	#DIV/0!	#DIV/0!	999	FALSE		#DIV/0!	#DIV/0!	#DIV/0!	#DIV/0!	#DIV/0!	#DIV/0!	#DIV/0!	#DIV/0!	#DIV/0!
Blank	Blank	0	0	0	0	0	0	0	0	0	0	0	0	0	0	0	0	0	0	0	0	0	0	0	0	0	0	0	0	0	0	#DIV/0!	#DIV/0!	#DIV/0!	#DIV/0!	#DIV/0!	#DIV/0!	999	FALSE		#DIV/0!	#DIV/0!	#DIV/0!	#DIV/0!	#DIV/0!	#DIV/0!	#DIV/0!	#DIV/0!	#DIV/0!
Blank	Blank	0	0	0	0	0	0	0	0	0	0	0	0	0	0	0	0	0	0	0	0	0	0	0	0	0	0	0	0	0	0	#DIV/0!	#DIV/0!	#DIV/0!	#DIV/0!	#DIV/0!	#DIV/0!	999	FALSE		#DIV/0!	#DIV/0!	#DIV/0!	#DIV/0!	#DIV/0!	#DIV/0!	#DIV/0!	#DIV/0!	#DIV/0!
Blank	Blank	0	0	0	0	0	0	0	0	0	0	0	0	0	0	0	0	0	0	0	0	0	0	0	0	0	0	0	0	0	0	#DIV/0!	#DIV/0!	#DIV/0!	#DIV/0!	#DIV/0!	#DIV/0!	999	FALSE		#DIV/0!	#DIV/0!	#DIV/0!	#DIV/0!	#DIV/0!	#DIV/0!	#DIV/0!	#DIV/0!	#DIV/0!
Blank	Blank	0	0	0	0	0	0	0	0	0	0	0	0	0	0	0	0	0	0	0	0	0	0	0	0	0	0	0	0	0	0	#DIV/0!	#DIV/0!	#DIV/0!	#DIV/0!	#DIV/0!	#DIV/0!	999	FALSE		#DIV/0!	#DIV/0!	#DIV/0!	#DIV/0!	#DIV/0!	#DIV/0!	#DIV/0!	#DIV/0!	#DIV/0!
Blank	Blank	0	0	0	0	0	0	0	0	0	0	0	0	0	0	0	0	0	0	0	0	0	0	0	0	0	0	0	0	0	0	#DIV/0!	#DIV/0!	#DIV/0!	#DIV/0!	#DIV/0!	#DIV/0!	999	FALSE		#DIV/0!	#DIV/0!	#DIV/0!	#DIV/0!	#DIV/0!	#DIV/0!	#DIV/0!	#DIV/0!	#DIV/0!
Blank	Blank	0	0	0	0	0	0	0	0	0	0	0	0	0	0	0	0	0	0	0	0	0	0	0	0	0	0	0	0	0	0	#DIV/0!	#DIV/0!	#DIV/0!	#DIV/0!	#DIV/0!	#DIV/0!	999	FALSE		#DIV/0!	#DIV/0!	#DIV/0!	#DIV/0!	#DIV/0!	#DIV/0!	#DIV/0!	#DIV/0!	#DIV/0!
Blank	Blank	0	0	0	0	0	0	0	0	0	0	0	0	0	0	0	0	0	0	0	0	0	0	0	0	0	0	0	0	0	0	#DIV/0!	#DIV/0!	#DIV/0!	#DIV/0!	#DIV/0!	#DIV/0!	999	FALSE		#DIV/0!	#DIV/0!	#DIV/0!	#DIV/0!	#DIV/0!	#DIV/0!	#DIV/0!	#DIV/0!	#DIV/0!
Blank	Blank	0	0	0	0	0	0	0	0	0	0	0	0	0	0	0	0	0	0	0	0	0	0	0	0	0	0	0	0	0	0	#DIV/0!	#DIV/0!	#DIV/0!	#DIV/0!	#DIV/0!	#DIV/0!	999	FALSE		#DIV/0!	#DIV/0!	#DIV/0!	#DIV/0!	#DIV/0!	#DIV/0!	#DIV/0!	#DIV/0!	#DIV/0!
Blank	Blank	0	0	0	0	0	0	0	0	0	0	0	0	0	0	0	0	0	0	0	0	0	0	0	0	0	0	0	0	0	0	#DIV/0!	#DIV/0!	#DIV/0!	#DIV/0!	#DIV/0!	#DIV/0!	999	FALSE		#DIV/0!	#DIV/0!	#DIV/0!	#DIV/0!	#DIV/0!	#DIV/0!	#DIV/0!	#DIV/0!	#DIV/0!
Blank	Blank	0	0	0	0	0	0	0	0	0	0	0	0	0	0	0	0	0	0	0	0	0	0	0	0	0	0	0	0	0	0	#DIV/0!	#DIV/0!	#DIV/0!	#DIV/0!	#DIV/0!	#DIV/0!	999	FALSE		#DIV/0!	#DIV/0!	#DIV/0!	#DIV/0!	#DIV/0!	#DIV/0!	#DIV/0!	#DIV/0!	#DIV/0!
Blank	Blank	0	0	0	0	0	0	0	0	0	0	0	0	0	0	0	0	0	0	0	0	0	0	0	0	0	0	0	0	0	0	#DIV/0!	#DIV/0!	#DIV/0!	#DIV/0!	#DIV/0!	#DIV/0!	999	FALSE		#DIV/0!	#DIV/0!	#DIV/0!	#DIV/0!	#DIV/0!	#DIV/0!	#DIV/0!	#DIV/0!	#DIV/0!
Blank	Blank	0	0	0	0	0	0	0	0	0	0	0	0	0	0	0	0	0	0	0	0	0	8	0	0	0	0	0	0	0	0	#DIV/0!	#DIV/0!	#DIV/0!	#DIV/0!	#DIV/0!	#DIV/0!	999	FALSE		#DIV/0!	#DIV/0!	#DIV/0!	#DIV/0!	#DIV/0!	#DIV/0!	#DIV/0!	#DIV/0!	#DIV/0!
Blank	Blank	0	0	0	0	25	0	0	0	0	0	0	0	0	0	0	0	0	0	0	0	0	0	0	15	0	0	0	0	0	0	#DIV/0!	#DIV/0!	#DIV/0!	#DIV/0!	#DIV/0!	#DIV/0!	999	FALSE		#DIV/0!	#DIV/0!	#DIV/0!	#DIV/0!	#DIV/0!	#DIV/0!	#DIV/0!	#DIV/0!	#DIV/0!
Blank	Blank	0	0	0	0	0	0	0	0	0	0	0	0	0	0	0	0	0	0	0	0	0	0	0	0	0	0	0	0	0	0	#DIV/0!	#DIV/0!	#DIV/0!	#DIV/0!	#DIV/0!	#DIV/0!	999	FALSE		#DIV/0!	#DIV/0!	#DIV/0!	#DIV/0!	#DIV/0!	#DIV/0!	#DIV/0!	#DIV/0!	#DIV/0!
Blank	Blank	0	0	0	0	0	0	0	0	0	0	0	0	0	0	0	0	0	0	0	0	0	0	0	0	0	0	0	0	0	0	#DIV/0!	#DIV/0!	#DIV/0!	#DIV/0!	#DIV/0!	#DIV/0!	999	FALSE		#DIV/0!	#DIV/0!	#DIV/0!	#DIV/0!	#DIV/0!	#DIV/0!	#DIV/0!	#DIV/0!	#DIV/0!
Blank	Blank	0	0	0	0	0	0	0	0	0	0	0	0	0	0	0	0	0	0	0	0	0	0	0	0	0	0	0	0	0	0	#DIV/0!	#DIV/0!	#DIV/0!	#DIV/0!	#DIV/0!	#DIV/0!	999	FALSE		#DIV/0!	#DIV/0!	#DIV/0!	#DIV/0!	#DIV/0!	#DIV/0!	#DIV/0!	#DIV/0!	#DIV/0!
Blank	Blank	0	0	0	0	0	0	0	0	0	0	0	0	0	0	0	0	0	0	0	0	0	0	0	8	0	0	0	0	0	0	#DIV/0!	#DIV/0!	#DIV/0!	#DIV/0!	#DIV/0!	#DIV/0!	999	FALSE		#DIV/0!	#DIV/0!	#DIV/0!	#DIV/0!	#DIV/0!	#DIV/0!	#DIV/0!	#DIV/0!	#DIV/0!
Blank	Blank	0	0	0	0	0	0	0	0	0	0	0	0	0	0	0	10	0	0	0	0	0	0	0	16	0	0	0	0	0	0	#DIV/0!	#DIV/0!	#DIV/0!	#DIV/0!	#DIV/0!	#DIV/0!	999	FALSE		#DIV/0!	#DIV/0!	#DIV/0!	#DIV/0!	#DIV/0!	#DIV/0!	#DIV/0!	#DIV/0!	#DIV/0!
Blank	Blank	0	0	0	8	0	0	0	0	0	0	0	10	0	0	0	0	0	0	0	0	0	0	0	0	0	0	0	0	0	0	#DIV/0!	#DIV/0!	#DIV/0!	#DIV/0!	#DIV/0!	#DIV/0!	999	FALSE		#DIV/0!	#DIV/0!	#DIV/0!	0	#DIV/0!	#DIV/0!	#DIV/0!	0	#DIV/0!
Blank	Blank	0	0	0	0	0	0	0	0	0	0	0	0	0	0	0	0	0	0	0	0	0	0	0	0	0	0	0	0	0	0	#DIV/0!	#DIV/0!	#DIV/0!	#DIV/0!	#DIV/0!	#DIV/0!	999	FALSE		#DIV/0!	#DIV/0!	#DIV/0!	#DIV/0!	#DIV/0!	#DIV/0!	#DIV/0!	#DIV/0!	#DIV/0!
Blank	Blank	0	0	0	0	0	0	0	0	0	0	0	0	0	0	0	0	0	0	0	0	0	0	0	0	0	0	0	0	0	0	#DIV/0!	#DIV/0!	#DIV/0!	#DIV/0!	#DIV/0!	#DIV/0!	999	FALSE		#DIV/0!	#DIV/0!	#DIV/0!	#DIV/0!	#DIV/0!	#DIV/0!	#DIV/0!	#DIV/0!	#DIV/0!
Blank	Blank	0	0	0	0	0	0	0	0	0	0	0	0	0	0	0	0	0	0	0	0	0	0	0	13	0	0	0	0	0	0	#DIV/0!	#DIV/0!	#DIV/0!	#DIV/0!	#DIV/0!	#DIV/0!	999	FALSE		#DIV/0!	#DIV/0!	#DIV/0!	#DIV/0!	#DIV/0!	#DIV/0!	#DIV/0!	#DIV/0!	#DIV/0!
Blank	Blank	0	0	0	0	0	0	0	0	0	0	0	0	0	0	0	0	0	0	0	0	0	0	0	0	0	0	0	0	0	0	#DIV/0!	#DIV/0!	#DIV/0!	#DIV/0!	#DIV/0!	#DIV/0!	999	FALSE		#DIV/0!	#DIV/0!	#DIV/0!	#DIV/0!	#DIV/0!	#DIV/0!	#DIV/0!	#DIV/0!	#DIV/0!
Blank	Blank	0	0	0	0	0	0	0	0	0	0	0	0	0	0	0	0	0	0	0	0	0	0	0	0	0	0	0	0	0	0	#DIV/0!	#DIV/0!	#DIV/0!	#DIV/0!	#DIV/0!	#DIV/0!	999	FALSE		#DIV/0!	#DIV/0!	#DIV/0!	#DIV/0!	#DIV/0!	#DIV/0!	#DIV/0!	#DIV/0!	#DIV/0!
Blank	Blank	0	0	0	0	0	0	0	0	0	0	0	0	0	0	0	0	0	0	0	0	0	0	0	0	0	0	0	0	0	0	#DIV/0!	#DIV/0!	#DIV/0!	#DIV/0!	#DIV/0!	#DIV/0!	999	FALSE		#DIV/0!	#DIV/0!	#DIV/0!	#DIV/0!	#DIV/0!	#DIV/0!	#DIV/0!	#DIV/0!	#DIV/0!
Blank	Blank	0	0	0	0	0	0	0	0	0	0	0	0	0	0	0	0	0	0	0	0	0	0	0	11	0	0	0	0	0	0	#DIV/0!	#DIV/0!	#DIV/0!	#DIV/0!	#DIV/0!	#DIV/0!	999	FALSE		#DIV/0!	#DIV/0!	#DIV/0!	#DIV/0!	#DIV/0!	#DIV/0!	#DIV/0!	#DIV/0!	#DIV/0!
Blank	Blank	0	0	0	0	0	0	0	0	0	0	0	0	0	0	0	0	0	0	0	0	0	0	0	0	0	0	0	0	0	0	#DIV/0!	#DIV/0!	#DIV/0!	#DIV/0!	#DIV/0!	#DIV/0!	999	FALSE		#DIV/0!	#DIV/0!	#DIV/0!	#DIV/0!	#DIV/0!	#DIV/0!	#DIV/0!	#DIV/0!	#DIV/0!
Blank	Blank	0	0	0	0	0	0	0	0	0	0	0	0	0	0	0	0	0	0	0	0	0	0	0	0	0	0	0	0	0	0	#DIV/0!	#DIV/0!	#DIV/0!	#DIV/0!	#DIV/0!	#DIV/0!	999	FALSE		#DIV/0!	#DIV/0!	#DIV/0!	#DIV/0!	#DIV/0!	#DIV/0!	#DIV/0!	#DIV/0!	#DIV/0!
Blank	Blank	0	0	0	0	0	0	0	0	0	0	0	0	0	0	0	0	0	0	0	0	0	0	0	0	0	0	0	0	0	0	#DIV/0!	#DIV/0!	#DIV/0!	#DIV/0!	#DIV/0!	#DIV/0!	999	FALSE		#DIV/0!	#DIV/0!	#DIV/0!	#DIV/0!	#DIV/0!	#DIV/0!	#DIV/0!	#DIV/0!	#DIV/0!
Blank	Blank	0	0	0	0	0	0	0	0	0	0	0	0	0	0	0	0	0	0	0	0	0	0	0	0	0	0	0	0	0	0	#DIV/0!	#DIV/0!	#DIV/0!	#DIV/0!	#DIV/0!	#DIV/0!	999	FALSE		#DIV/0!	#DIV/0!	#DIV/0!	#DIV/0!	#DIV/0!	#DIV/0!	#DIV/0!	#DIV/0!	#DIV/0!
Blank	Blank	0	0	0	0	0	0	0	0	0	0	0	0	0	0	0	0	0	0	0	0	0	0	0	0	0	0	0	0	0	0	#DIV/0!	#DIV/0!	#DIV/0!	#DIV/0!	#DIV/0!	#DIV/0!	999	FALSE		#DIV/0!	#DIV/0!	#DIV/0!	#DIV/0!	#DIV/0!	#DIV/0!	#DIV/0!	#DIV/0!	#DIV/0!
Blank	Blank	0	0	0	0	0	0	0	0	0	0	0	0	0	0	0	0	0	0	0	0	0	0	0	0	0	0	0	0	0	0	#DIV/0!	#DIV/0!	#DIV/0!	#DIV/0!	#DIV/0!	#DIV/0!	999	FALSE		#DIV/0!	#DIV/0!	#DIV/0!	#DIV/0!	#DIV/0!	#DIV/0!	#DIV/0!	#DIV/0!	#DIV/0!
Blank	Blank	0	0	0	0	0	0	0	0	0	0	0	0	0	0	0	0	0	0	0	0	0	0	0	0	0	0	0	0	0	0	#DIV/0!	#DIV/0!	#DIV/0!	#DIV/0!	#DIV/0!	#DIV/0!	999	FALSE		#DIV/0!	#DIV/0!	#DIV/0!	#DIV/0!	#DIV/0!	#DIV/0!	#DIV/0!	#DIV/0!	#DIV/0!
Blank	Blank	0	0	0	0	0	0	0	0	0	0	0	0	0	0	0	0	0	0	0	0	0	0	0	0	0	0	0	0	0	0	#DIV/0!	#DIV/0!	#DIV/0!	#DIV/0!	#DIV/0!	#DIV/0!	999	FALSE		#DIV/0!	#DIV/0!	#DIV/0!	#DIV/0!	#DIV/0!	#DIV/0!	#DIV/0!	#DIV/0!	#DIV/0!
Blank	Blank	0	0	0	0	0	0	0	0	0	0	0	0	0	0	0	0	0	0	0	0	0	0	0	0	0	0	0	0	0	0	#DIV/0!	#DIV/0!	#DIV/0!	#DIV/0!	#DIV/0!	#DIV/0!	999	FALSE		#DIV/0!	#DIV/0!	#DIV/0!	#DIV/0!	#DIV/0!	#DIV/0!	#DIV/0!	#DIV/0!	#DIV/0!
Blank	Blank	0	0	0	0	0	0	0	0	0	0	0	0	0	0	0	0	0	0	0	0	0	0	0	0	0	0	0	0	0	0	#DIV/0!	#DIV/0!	#DIV/0!	#DIV/0!	#DIV/0!	#DIV/0!	999	FALSE		#DIV/0!	#DIV/0!	#DIV/0!	#DIV/0!	#DIV/0!	#DIV/0!	#DIV/0!	#DIV/0!	#DIV/0!
Blank	Blank	0	0	0	0	0	0	0	0	0	25	0	0	0	0	0	0	0	0	0	0	0	0	0	0	0	0	0	0	0	0	#DIV/0!	#DIV/0!	#DIV/0!	#DIV/0!	#DIV/0!	#DIV/0!	999	FALSE		#DIV/0!	#DIV/0!	#DIV/0!	#DIV/0!	#DIV/0!	0	#DIV/0!	#DIV/0!	#DIV/0!
Blank	Blank	0	0	0	0	0	0	0	0	0	0	0	0	0	0	0	0	0	11	0	0	0	0	0	0	0	0	0	0	0	0	#DIV/0!	#DIV/0!	#DIV/0!	#DIV/0!	#DIV/0!	#DIV/0!	999	FALSE		#DIV/0!	#DIV/0!	#DIV/0!	#DIV/0!	#DIV/0!	#DIV/0!	#DIV/0!	#DIV/0!	#DIV/0!
Blank	Blank	0	9	0	0	0	18	0	0	0	18	0	0	0	0	0	0	0	19	0	0	0	0	0	0	0	0	0	0	0	0	#DIV/0!	#DIV/0!	#DIV/0!	#DIV/0!	#DIV/0!	#DIV/0!	999	FALSE		#DIV/0!	2	#DIV/0!	#DIV/0!	#DIV/0!	0	#DIV/0!	#DIV/0!	#DIV/0!
Blank	Blank	0	0	0	0	0	0	15	0	0	0	0	0	0	0	0	0	0	0	0	0	0	0	0	0	0	0	0	0	0	0	#DIV/0!	#DIV/0!	#DIV/0!	#DIV/0!	#DIV/0!	#DIV/0!	999	FALSE		#DIV/0!	#DIV/0!	#DIV/0!	#DIV/0!	#DIV/0!	#DIV/0!	#DIV/0!	#DIV/0!	#DIV/0!
Blank	Blank	0	0	0	0	0	0	0	0	0	0	0	0	0	0	0	0	0	0	0	0	0	0	0	0	0	0	0	0	0	0	#DIV/0!	#DIV/0!	#DIV/0!	#DIV/0!	#DIV/0!	#DIV/0!	999	FALSE		#DIV/0!	#DIV/0!	#DIV/0!	#DIV/0!	#DIV/0!	#DIV/0!	#DIV/0!	#DIV/0!	#DIV/0!
Blank	Blank	0	0	0	0	0	0	0	0	0	0	0	0	0	0	0	0	0	0	0	0	0	0	0	0	0	0	0	0	0	0	#DIV/0!	#DIV/0!	#DIV/0!	#DIV/0!	#DIV/0!	#DIV/0!	999	FALSE		#DIV/0!	#DIV/0!	#DIV/0!	#DIV/0!	#DIV/0!	#DIV/0!	#DIV/0!	#DIV/0!	#DIV/0!
Blank	Blank	0	0	0	0	0	0	0	0	0	0	0	0	0	0	0	0	0	0	0	0	0	0	0	0	0	0	0	0	0	0	#DIV/0!	#DIV/0!	#DIV/0!	#DIV/0!	#DIV/0!	#DIV/0!	999	FALSE		#DIV/0!	#DIV/0!	#DIV/0!	#DIV/0!	#DIV/0!	#DIV/0!	#DIV/0!	#DIV/0!	#DIV/0!
Blank	Blank	0	0	0	0	0	0	0	0	0	0	0	0	0	0	0	0	0	0	0	0	0	0	0	0	0	0	0	0	0	0	#DIV/0!	#DIV/0!	#DIV/0!	#DIV/0!	#DIV/0!	#DIV/0!	999	FALSE		#DIV/0!	#DIV/0!	#DIV/0!	#DIV/0!	#DIV/0!	#DIV/0!	#DIV/0!	#DIV/0!	#DIV/0!
Blank	Blank	0	0	0	0	0	0	0	0	0	0	0	0	0	0	0	0	0	0	0	0	0	0	0	8	0	0	0	0	0	0	#DIV/0!	#DIV/0!	#DIV/0!	#DIV/0!	#DIV/0!	#DIV/0!	999	FALSE		#DIV/0!	#DIV/0!	#DIV/0!	#DIV/0!	#DIV/0!	#DIV/0!	#DIV/0!	#DIV/0!	#DIV/0!
Blank	Blank	0	0	0	0	0	0	0	0	0	0	0	0	0	0	9	19	0	0	0	0	0	0	0	0	0	0	0	4.5	0	0	#DIV/0!	#DIV/0!	#DIV/0!	#DIV/0!	#DIV/0!	#DIV/0!	999	FALSE		#DIV/0!	#DIV/0!	#DIV/0!	#DIV/0!	#DIV/0!	#DIV/0!	#DIV/0!	#DIV/0!	#DIV/0!
Blank	Blank	0	0	0	0	21	0	12	24	0	0	0	0	308	26	21	20	0	25	26	13	0	20	205	26	0	16.5	0	23.5	19	23	#DIV/0!	#DIV/0!	1.21053	#DIV/0!	#DIV/0!	1.22708	999	FALSE		#DIV/0!	#DIV/0!	#DIV/0!	#DIV/0!	#DIV/0!	#DIV/0!	#DIV/0!	#DIV/0!	#DIV/0!
Blank	Blank	0	0	0	0	0	0	0	0	0	0	0	0	0	0	0	0	0	0	0	0	0	0	0	0	0	0	0	0	0	0	#DIV/0!	#DIV/0!	#DIV/0!	#DIV/0!	#DIV/0!	#DIV/0!	999	FALSE		#DIV/0!	#DIV/0!	#DIV/0!	#DIV/0!	#DIV/0!	#DIV/0!	#DIV/0!	#DIV/0!	#DIV/0!
Blank	Blank	0	0	0	0	0	0	0	0	0	0	0	0	0	0	0	0	0	0	0	0	0	0	0	0	0	0	0	0	0	0	#DIV/0!	#DIV/0!	#DIV/0!	#DIV/0!	#DIV/0!	#DIV/0!	999	FALSE		#DIV/0!	#DIV/0!	#DIV/0!	#DIV/0!	#DIV/0!	#DIV/0!	#DIV/0!	#DIV/0!	#DIV/0!
YDL108W	kin28-ts	30	37	39	50	0	0	0	0	0	0	0	10	0	0	0	0	0	0	0	24	0	0	0	0	38	0	0	0	0	0	0	#DIV/0!	#DIV/0!	0	#DIV/0!	#DIV/0!	999	FALSE		0	0	0	0	#DIV/0!	#DIV/0!	#DIV/0!	0	#DIV/0!
Blank	Blank	0	0	0	0	0	0	0	0	0	0	0	0	0	0	0	0	0	0	0	0	0	0	0	0	0	0	0	0	0	0	#DIV/0!	#DIV/0!	#DIV/0!	#DIV/0!	#DIV/0!	#DIV/0!	999	FALSE		#DIV/0!	#DIV/0!	#DIV/0!	#DIV/0!	#DIV/0!	#DIV/0!	#DIV/0!	#DIV/0!	#DIV/0!
YHR007C	erg11-td	0	0	0	0	0	0	0	0	0	0	0	0	0	0	0	24	0	0	0	0	0	0	0	0	0	0	0	0	0	0	#DIV/0!	#DIV/0!	#DIV/0!	#DIV/0!	#DIV/0!	#DIV/0!	999	FALSE		#DIV/0!	#DIV/0!	#DIV/0!	#DIV/0!	#DIV/0!	#DIV/0!	#DIV/0!	#DIV/0!	#DIV/0!
YKL203C	tor2-21	0	0	0	0	0	0	0	0	0	0	0	0	0	0	0	0	0	0	0	0	0	0	0	0	0	0	0	0	0	0	#DIV/0!	#DIV/0!	#DIV/0!	#DIV/0!	#DIV/0!	#DIV/0!	999	FALSE		#DIV/0!	#DIV/0!	#DIV/0!	#DIV/0!	#DIV/0!	#DIV/0!	#DIV/0!	#DIV/0!	#DIV/0!
YIL150C	mcm10-1	0	0	0	0	0	0	0	0	0	0	0	0	0	0	0	0	0	0	0	0	0	0	0	0	0	0	0	0	0	0	#DIV/0!	#DIV/0!	#DIV/0!	#DIV/0!	#DIV/0!	#DIV/0!	999	FALSE		#DIV/0!	#DIV/0!	#DIV/0!	#DIV/0!	#DIV/0!	#DIV/0!	#DIV/0!	#DIV/0!	#DIV/0!
YML046W	prp39-1	336	263	292	362	75	90	69	79	348	440	367	432	92	105	111	120	261	242	273	392	92	119	126	123	314	77	399.5	108	267	121	0.245223	0.270338	0.453184	0.293715	0.327287	0.459381	0.293715	FALSE		0.223214	0.342205	0.236301	0.218232	0.264368	0.238636	0.302452	0.277778	0.35249
YPR165W	rho1-td	114	121	172	136	190	236	122	152	110	126	132	109	191	196	131	198	17	58	27	44	217	238	221	240	128.5	171	118	193.5	35.5	229.5	1.33074	1.63983	6.46479	1.59389	1.98527	6.55319	1.59389	FALSE		1.66667	1.95041	0.709302	1.11765	1.73636	1.55556	0.992424	1.81651	12.7647
YDR373W	frq1-1	264	165	232	224	74	92	50	82	215	243	224	280	66	100	80	102	178	124	167	269	30	62	51	66	228	78	233.5	90	172.5	56.5	0.342105	0.385439	0.327536	0.409755	0.466635	0.332015	0.332015	FALSE		0.280303	0.557576	0.215517	0.366071	0.306977	0.411523	0.357143	0.364286	0.168539
YBL023C	mcm2-1	317	203	332	289	93	121	94	101	288	387	344	365	104	114	116	127	287	285	327	371	119	137	160	145	303	97.5	354.5	115	307	141	0.321782	0.324401	0.459283	0.385413	0.392738	0.465564	0.385413	FALSE		0.293375	0.596059	0.283133	0.349481	0.361111	0.294574	0.337209	0.347945	0.414634
YMR033W	arp9-1	161	140	193	189	57	70	42	71	74	81	86	84	21	33	25	51	16	10	16	58	0	0	0	9	175	63.5	82.5	29	16	0	0.362857	0.351515	0	0.434611	0.425565	0	0.425565	FALSE		0.354037	0.5	0.217617	0.375661	0.283784	0.407407	0.290698	0.607143	0
YNL263C	yif1-td	30	78	52	59	92	107	91	104	17	36	26	32	100	109	106	118	0	0	0	17	95	111	120	115	55.5	98	29	107.5	0	113	1.76577	3.7069	#DIV/0!	2.11494	4.48778	#DIV/0!	999	FALSE		3.06667	1.37179	1.75	1.76271	5.88235	3.02778	4.07692	3.6875	#DIV/0!
YGR091W	prp31-ts	294	197	327	281	43	59	61	64	116	162	170	147	0	0	13	21	32	16	39	77	0	0	0	63	287.5	60	154.5	6.5	35.5	0	0.208696	0.0420712	0	0.249964	0.0509338	0	0.0509338	TRUE		0.146259	0.299492	0.186544	0.227758	0	0	0.0764706	0.142857	0
YEL032W	mcm3-1	139	152	136	177	140	145	69	114	122	147	127	151	108	114	80	130	68	61	94	121	48	68	54	66	145.5	127	137	111	81	60	0.872852	0.810219	0.740741	1.04546	0.980898	0.75087	0.75087	FALSE		1.00719	0.953947	0.507353	0.644068	0.885246	0.77551	0.629921	0.860927	0.705882
YJL039C	nup192-15	340	278	322	319	82	99	81	84	346	411	371	397	106	111	105	122	351	359	396	508	123	150	164	147	320.5	83	384	108.5	377.5	148.5	0.25897	0.282552	0.393377	0.310181	0.342074	0.398757	0.310181	FALSE		0.241176	0.356115	0.251553	0.263323	0.306358	0.270073	0.283019	0.307305	0.350427
YDL102W	cdc2-7	294	303	394	339	130	119	148	116	383	367	331	373	28	31	21	29	396	369	307	402	41	45	37	50	321	124.5	370	28.5	382.5	43	0.38785	0.077027	0.112418	0.464547	0.0932534	0.113956	0.0932534	TRUE		0.442177	0.392739	0.375635	0.342183	0.073107	0.0844687	0.0634441	0.077748	0.103535
YJL203W	prp21-ts	347	260	326	349	77	105	93	97	327	403	360	405	101	113	106	126	298	272	316	451	94	113	120	112	336.5	95	381.5	109.5	307	112.5	0.282318	0.287025	0.36645	0.338145	0.347489	0.371461	0.338145	FALSE		0.221902	0.403846	0.285276	0.277937	0.308869	0.280397	0.294444	0.311111	0.315436
YKL089W	mif2-3	251	174	246	250	80	93	79	89	210	256	235	245	72	84	66	111	129	99	138	229	0	9	0	13	248	84.5	240	78	133.5	4.5	0.340726	0.325	0.0337079	0.408103	0.393464	0.0341688	0.0341688	TRUE		0.318725	0.534483	0.321138	0.356	0.342857	0.328125	0.280851	0.453061	0
YLR163C	mas1-1	338	247	314	338	107	129	121	114	298	337	318	319	128	126	134	138	220	149	197	296	101	129	126	125	326	117.5	318.5	131	208.5	125.5	0.360429	0.411303	0.601918	0.431703	0.497947	0.61015	0.431703	FALSE		0.316568	0.522267	0.38535	0.337278	0.42953	0.373887	0.421384	0.432602	0.459091
YDR364C	cdc40-ts	73	164	154	120	0	0	0	0	96	184	154	152	0	0	0	0	108	245	193	228	0	0	0	0	137	0	153	0	210.5	0	0	0	0	0	0	0	999	FALSE		0	0	0	0	0	0	0	0	0
YMR268C	prp24-ts	337	219	295	340	55	70	43	66	276	291	284	309	46	23	45	65	292	274	303	408	31	50	52	62	316	60.5	287.5	45.5	297.5	51	0.191456	0.158261	0.171429	0.229315	0.1916	0.173773	0.173773	FALSE		0.163205	0.319635	0.145763	0.194118	0.166667	0.0790378	0.158451	0.210356	0.106164
YPL211W	nip7-1	95	88	82	97	69	76	78	87	46	51	57	43	43	41	57	70	26	34	33	80	19	38	34	40	91.5	77	48.5	50	33.5	36	0.84153	1.03093	1.07463	1.00794	1.2481	1.08932	1.00794	FALSE		0.726316	0.863636	0.95122	0.896907	0.934783	0.803922	1	1.62791	0.730769
YKR008W	rsc4-2	153	170	228	190	57	68	74	69	82	112	104	103	65	68	72	92	20	21	76	73	0	9	0	0	180	68.5	103.5	70	47	0	0.380556	0.676329	0	0.455809	0.818803	0	0.455809	FALSE		0.372549	0.4	0.324561	0.363158	0.792683	0.607143	0.692308	0.893204	0
YKL045W	pri2-1	205	184	202	210	74	79	52	73	177	214	177	200	61	49	59	87	111	111	108	173	46	65	81	83	203.5	73.5	188.5	60	111	73	0.361179	0.318302	0.657658	0.432601	0.385355	0.666651	0.385355	FALSE		0.360976	0.429348	0.257426	0.347619	0.344633	0.228972	0.333333	0.435	0.414414
YLR274W	cdc46-1	301	262	270	319	60	81	34	50	339	345	324	351	64	88	41	85	343	377	405	506	47	61	58	64	285.5	55	342	74.5	391	59.5	0.192644	0.217836	0.152174	0.230739	0.263725	0.154255	0.154255	FALSE		0.199336	0.30916	0.125926	0.15674	0.188791	0.255072	0.126543	0.242165	0.137026
YNL267W	pik1-104	0	0	0	0	0	0	0	0	0	0	0	0	0	0	0	0	0	0	0	0	0	0	0	0	0	0	0	0	0	0	#DIV/0!	#DIV/0!	#DIV/0!	#DIV/0!	#DIV/0!	#DIV/0!	999	FALSE		#DIV/0!	#DIV/0!	#DIV/0!	#DIV/0!	#DIV/0!	#DIV/0!	#DIV/0!	#DIV/0!	#DIV/0!
Blank	Blank	0	0	0	0	0	0	0	0	0	0	0	0	0	0	0	0	0	0	0	0	0	0	0	0	0	0	0	0	0	0	#DIV/0!	#DIV/0!	#DIV/0!	#DIV/0!	#DIV/0!	#DIV/0!	999	FALSE		#DIV/0!	#DIV/0!	#DIV/0!	#DIV/0!	#DIV/0!	#DIV/0!	#DIV/0!	#DIV/0!	#DIV/0!
YNL262W	pol2-12	227	187	226	239	74	119	28	77	124	141	120	138	23	41	28	66	56	49	81	115	0	23	0	21	226.5	75.5	131	34.5	68.5	10.5	0.333333	0.263359	0.153285	0.399249	0.318837	0.155381	0.318837	FALSE		0.325991	0.636364	0.123894	0.322176	0.185484	0.29078	0.233333	0.478261	0
Blank	Blank	0	0	0	15	0	0	0	9	0	0	0	0	0	0	0	0	0	0	0	0	0	0	0	13	0	0	0	0	0	0	#DIV/0!	#DIV/0!	#DIV/0!	#DIV/0!	#DIV/0!	#DIV/0!	999	FALSE		#DIV/0!	#DIV/0!	#DIV/0!	0.6	#DIV/0!	#DIV/0!	#DIV/0!	#DIV/0!	#DIV/0!
YNL267W	pik1-139	0	0	0	0	0	0	0	0	0	0	0	0	0	0	0	8	0	0	0	0	16	0	0	0	0	0	0	0	0	0	#DIV/0!	#DIV/0!	#DIV/0!	#DIV/0!	#DIV/0!	#DIV/0!	999	FALSE		#DIV/0!	#DIV/0!	#DIV/0!	#DIV/0!	#DIV/0!	#DIV/0!	#DIV/0!	#DIV/0!	#DIV/0!
YPR178W	prp4-1	0	0	0	0	0	20	0	0	0	0	0	0	0	0	0	0	0	0	0	0	0	0	0	0	0	0	0	0	0	0	#DIV/0!	#DIV/0!	#DIV/0!	#DIV/0!	#DIV/0!	#DIV/0!	999	FALSE		#DIV/0!	#DIV/0!	#DIV/0!	#DIV/0!	#DIV/0!	#DIV/0!	#DIV/0!	#DIV/0!	#DIV/0!
Blank	Blank	0	0	0	0	0	0	0	0	0	0	0	0	0	0	0	0	0	0	0	0	0	0	0	0	0	0	0	0	0	0	#DIV/0!	#DIV/0!	#DIV/0!	#DIV/0!	#DIV/0!	#DIV/0!	999	FALSE		#DIV/0!	#DIV/0!	#DIV/0!	#DIV/0!	#DIV/0!	#DIV/0!	#DIV/0!	#DIV/0!	#DIV/0!
YFR052W	rpn12-1	0	12	10	0	26	0	0	0	0	0	0	0	0	0	0	0	0	9	10	12	0	0	0	0	5	0	0	0	9.5	0	0	#DIV/0!	0	0	#DIV/0!	0	999	FALSE		#DIV/0!	0	0	#DIV/0!	#DIV/0!	#DIV/0!	#DIV/0!	#DIV/0!	#DIV/0!
YBR237W	prp5-1	334	284	319	346	109	117	84	93	113	124	123	117	26	27	20	40	32	27	27	85	0	0	0	10	326.5	101	120	26.5	29.5	0	0.309342	0.220833	0	0.370513	0.267354	0	0.267354	FALSE		0.326347	0.411972	0.263323	0.268786	0.230088	0.217742	0.162602	0.34188	0
Blank	Blank	0	0	0	0	0	0	0	0	0	0	0	0	0	0	0	0	0	0	0	0	0	0	0	0	0	0	0	0	0	0	#DIV/0!	#DIV/0!	#DIV/0!	#DIV/0!	#DIV/0!	#DIV/0!	999	FALSE		#DIV/0!	#DIV/0!	#DIV/0!	#DIV/0!	#DIV/0!	#DIV/0!	#DIV/0!	#DIV/0!	#DIV/0!
YJR057W	cdc8-2	0	0	0	0	0	0	0	0	0	0	0	0	0	0	0	0	0	0	0	0	0	0	0	0	0	0	0	0	0	0	#DIV/0!	#DIV/0!	#DIV/0!	#DIV/0!	#DIV/0!	#DIV/0!	999	FALSE		#DIV/0!	#DIV/0!	#DIV/0!	#DIV/0!	#DIV/0!	#DIV/0!	#DIV/0!	#DIV/0!	#DIV/0!
YDL102W	cdc2-1	0	0	0	0	0	0	0	0	0	0	0	0	0	0	0	0	0	0	0	0	0	0	0	0	0	0	0	0	0	0	#DIV/0!	#DIV/0!	#DIV/0!	#DIV/0!	#DIV/0!	#DIV/0!	999	FALSE		#DIV/0!	#DIV/0!	#DIV/0!	#DIV/0!	#DIV/0!	#DIV/0!	#DIV/0!	#DIV/0!	#DIV/0!
YMR235C	rna1-1	0	0	0	0	31	0	0	0	0	0	0	0	0	0	0	0	0	8	0	0	0	0	0	0	0	0	0	0	0	0	#DIV/0!	#DIV/0!	#DIV/0!	#DIV/0!	#DIV/0!	#DIV/0!	999	FALSE		#DIV/0!	#DIV/0!	#DIV/0!	#DIV/0!	#DIV/0!	#DIV/0!	#DIV/0!	#DIV/0!	#DIV/0!
Blank	Blank	0	0	0	0	0	0	0	0	0	0	0	0	0	0	0	0	0	0	0	0	0	0	0	0	0	0	0	0	0	0	#DIV/0!	#DIV/0!	#DIV/0!	#DIV/0!	#DIV/0!	#DIV/0!	999	FALSE		#DIV/0!	#DIV/0!	#DIV/0!	#DIV/0!	#DIV/0!	#DIV/0!	#DIV/0!	#DIV/0!	#DIV/0!
YLR310C	cdc25-1	0	0	0	0	0	0	0	0	0	0	0	0	0	0	0	0	0	0	0	0	0	0	0	0	0	0	0	0	0	0	#DIV/0!	#DIV/0!	#DIV/0!	#DIV/0!	#DIV/0!	#DIV/0!	999	FALSE		#DIV/0!	#DIV/0!	#DIV/0!	#DIV/0!	#DIV/0!	#DIV/0!	#DIV/0!	#DIV/0!	#DIV/0!
YJR057W	cdc8-1	0	0	0	0	0	0	0	0	0	0	0	0	0	0	0	0	0	0	0	0	0	0	0	0	0	0	0	0	0	0	#DIV/0!	#DIV/0!	#DIV/0!	#DIV/0!	#DIV/0!	#DIV/0!	999	FALSE		#DIV/0!	#DIV/0!	#DIV/0!	#DIV/0!	#DIV/0!	#DIV/0!	#DIV/0!	#DIV/0!	#DIV/0!
YPL085W	sec16-2	0	0	0	0	0	0	0	0	0	0	0	0	0	0	0	0	0	0	0	0	0	0	0	0	0	0	0	0	0	0	#DIV/0!	#DIV/0!	#DIV/0!	#DIV/0!	#DIV/0!	#DIV/0!	999	FALSE		#DIV/0!	#DIV/0!	#DIV/0!	#DIV/0!	#DIV/0!	#DIV/0!	#DIV/0!	#DIV/0!	#DIV/0!
YDR303C	rsc3-1	0	0	0	0	0	0	0	0	0	0	0	0	0	0	0	0	0	0	0	0	0	0	0	0	0	0	0	0	0	0	#DIV/0!	#DIV/0!	#DIV/0!	#DIV/0!	#DIV/0!	#DIV/0!	999	FALSE		#DIV/0!	#DIV/0!	#DIV/0!	#DIV/0!	#DIV/0!	#DIV/0!	#DIV/0!	#DIV/0!	#DIV/0!
YBR102C	exo84-102	239	203	210	259	49	56	55	48	253	252	227	279	73	84	87	96	269	273	240	332	79	112	112	115	224.5	52	252.5	85.5	271	112	0.231626	0.338614	0.413284	0.277429	0.409946	0.418936	0.277429	FALSE		0.205021	0.275862	0.261905	0.185328	0.288538	0.333333	0.38326	0.344086	0.29368
YAL041W	cdc24-1	331	302	334	384	80	85	61	67	294	293	272	293	57	65	56	78	23	19	19	66	0	14	0	0	332.5	73.5	293	61	21	0	0.221053	0.208191	0	0.264765	0.252048	0	0.252048	FALSE		0.241692	0.281457	0.182635	0.174479	0.193878	0.221843	0.205882	0.266212	0
Blank	Blank	412	340	383	431	97	96	79	84	347	334	289	319	68	76	69	90	29	21	19	67	0	20	0	0	397.5	90	326.5	72.5	25	0	0.226415	0.222052	0	0.271188	0.268829	0	0.268829	FALSE		0.235437	0.282353	0.206266	0.194896	0.195965	0.227545	0.238754	0.282132	0
Blank	Blank	0	0	0	0	36	0	0	30	0	0	0	0	334	33	13	24	0	22	21	9	0	25	185	28	0	15	0	28.5	15	26.5	#DIV/0!	#DIV/0!	1.76667	#DIV/0!	#DIV/0!	1.79083	999	FALSE		#DIV/0!	#DIV/0!	#DIV/0!	#DIV/0!	#DIV/0!	#DIV/0!	#DIV/0!	#DIV/0!	#DIV/0!
Blank	Blank	0	0	0	0	0	0	0	0	0	0	0	0	0	0	0	0	0	0	0	0	0	0	0	0	0	0	0	0	0	0	#DIV/0!	#DIV/0!	#DIV/0!	#DIV/0!	#DIV/0!	#DIV/0!	999	FALSE		#DIV/0!	#DIV/0!	#DIV/0!	#DIV/0!	#DIV/0!	#DIV/0!	#DIV/0!	#DIV/0!	#DIV/0!
Blank	Blank	0	0	0	0	0	0	0	0	0	0	0	0	0	0	0	0	0	0	0	0	0	0	0	0	0	0	0	0	0	0	#DIV/0!	#DIV/0!	#DIV/0!	#DIV/0!	#DIV/0!	#DIV/0!	999	FALSE		#DIV/0!	#DIV/0!	#DIV/0!	#DIV/0!	#DIV/0!	#DIV/0!	#DIV/0!	#DIV/0!	#DIV/0!
Blank	Blank	0	0	0	0	0	0	0	0	0	0	0	0	0	0	0	0	0	0	0	0	0	0	0	0	0	0	0	0	0	0	#DIV/0!	#DIV/0!	#DIV/0!	#DIV/0!	#DIV/0!	#DIV/0!	999	FALSE		#DIV/0!	#DIV/0!	#DIV/0!	#DIV/0!	#DIV/0!	#DIV/0!	#DIV/0!	#DIV/0!	#DIV/0!
Blank	Blank	0	0	0	0	0	0	0	0	0	0	0	0	0	0	0	0	0	0	0	0	0	0	0	0	0	0	0	0	0	0	#DIV/0!	#DIV/0!	#DIV/0!	#DIV/0!	#DIV/0!	#DIV/0!	999	FALSE		#DIV/0!	#DIV/0!	#DIV/0!	#DIV/0!	#DIV/0!	#DIV/0!	#DIV/0!	#DIV/0!	#DIV/0!
YDR212W	tcp1-1	0	0	0	0	0	0	0	0	0	0	0	0	0	0	0	0	0	0	0	0	0	0	0	0	0	0	0	0	0	0	#DIV/0!	#DIV/0!	#DIV/0!	#DIV/0!	#DIV/0!	#DIV/0!	999	FALSE		#DIV/0!	#DIV/0!	#DIV/0!	#DIV/0!	#DIV/0!	#DIV/0!	#DIV/0!	#DIV/0!	#DIV/0!
Blank	Blank	0	0	0	0	61	0	0	0	27	0	0	0	0	0	0	0	0	0	0	0	0	0	9	0	0	0	0	0	0	0	#DIV/0!	#DIV/0!	#DIV/0!	#DIV/0!	#DIV/0!	#DIV/0!	999	FALSE		#DIV/0!	#DIV/0!	#DIV/0!	#DIV/0!	0	#DIV/0!	#DIV/0!	#DIV/0!	#DIV/0!
YFL009W	cdc4-1	255	193	238	246	100	106	83	93	185	200	218	183	106	118	106	139	49	18	25	63	0	0	0	0	242	96.5	192.5	112	37	0	0.39876	0.581818	0	0.477614	0.704383	0	0.477614	FALSE		0.392157	0.549223	0.348739	0.378049	0.572973	0.59	0.486239	0.759563	0
Blank	Blank	0	0	0	0	11	0	0	0	0	0	0	0	0	0	0	0	0	0	0	0	0	0	0	0	0	0	0	0	0	0	#DIV/0!	#DIV/0!	#DIV/0!	#DIV/0!	#DIV/0!	#DIV/0!	999	FALSE		#DIV/0!	#DIV/0!	#DIV/0!	#DIV/0!	#DIV/0!	#DIV/0!	#DIV/0!	#DIV/0!	#DIV/0!
YDL008W	apc11-13	80	96	98	100	54	68	50	55	59	86	60	73	16	32	32	30	47	63	45	79	0	14	20	14	97	54.5	66.5	31	55	14	0.561856	0.466165	0.254545	0.672961	0.564367	0.258026	0.672961	FALSE		0.675	0.708333	0.510204	0.55	0.271186	0.372093	0.533333	0.410959	0
Blank	Blank	0	0	0	0	0	0	0	0	0	0	0	0	0	0	0	0	0	0	0	0	0	0	0	0	0	0	0	0	0	0	#DIV/0!	#DIV/0!	#DIV/0!	#DIV/0!	#DIV/0!	#DIV/0!	999	FALSE		#DIV/0!	#DIV/0!	#DIV/0!	#DIV/0!	#DIV/0!	#DIV/0!	#DIV/0!	#DIV/0!	#DIV/0!
YMR001C	cdc5-1	0	0	0	0	0	0	0	0	0	0	0	0	0	0	0	0	0	0	0	0	0	0	0	0	0	0	0	0	0	0	#DIV/0!	#DIV/0!	#DIV/0!	#DIV/0!	#DIV/0!	#DIV/0!	999	FALSE		#DIV/0!	#DIV/0!	#DIV/0!	#DIV/0!	#DIV/0!	#DIV/0!	#DIV/0!	#DIV/0!	#DIV/0!
Blank	Blank	0	0	0	0	0	0	0	0	0	0	0	0	0	0	0	0	0	0	0	0	0	0	0	0	0	0	0	0	0	0	#DIV/0!	#DIV/0!	#DIV/0!	#DIV/0!	#DIV/0!	#DIV/0!	999	FALSE		#DIV/0!	#DIV/0!	#DIV/0!	#DIV/0!	#DIV/0!	#DIV/0!	#DIV/0!	#DIV/0!	#DIV/0!
YDR362C	tfc6-M1	287	229	252	290	94	115	70	88	253	267	237	277	75	88	72	87	180	127	157	240	40	77	73	112	269.5	91	260	81	168.5	75	0.337662	0.311538	0.445104	0.404434	0.377167	0.451191	0.377167	FALSE		0.327526	0.502183	0.277778	0.303448	0.296443	0.329588	0.303797	0.314079	0.222222
Blank	Blank	0	0	0	0	0	0	0	0	0	0	0	0	0	0	0	0	0	0	0	0	0	0	0	0	0	0	0	0	0	0	#DIV/0!	#DIV/0!	#DIV/0!	#DIV/0!	#DIV/0!	#DIV/0!	999	FALSE		#DIV/0!	#DIV/0!	#DIV/0!	#DIV/0!	#DIV/0!	#DIV/0!	#DIV/0!	#DIV/0!	#DIV/0!
YDL017W	cdc7-1	85	115	111	112	62	79	59	89	24	41	40	47	0	18	29	32	0	10	14	27	0	0	0	0	111.5	70.5	40.5	23.5	12	0	0.632287	0.580247	0	0.75732	0.702481	0	0.75732	FALSE		0.729412	0.686957	0.531532	0.794643	0	0.439024	0.725	0.680851	#DIV/0!
Blank	Blank	0	0	0	0	0	0	0	0	0	0	0	0	0	0	0	0	0	0	0	0	0	0	0	0	0	0	0	0	0	0	#DIV/0!	#DIV/0!	#DIV/0!	#DIV/0!	#DIV/0!	#DIV/0!	999	FALSE		#DIV/0!	#DIV/0!	#DIV/0!	#DIV/0!	#DIV/0!	#DIV/0!	#DIV/0!	#DIV/0!	#DIV/0!
YDR394W	rpt3-1	249	198	224	253	105	128	118	109	216	264	225	267	108	133	111	135	84	62	58	145	48	106	42	80	236.5	113.5	244.5	122	73	64	0.479915	0.498978	0.876712	0.574817	0.604091	0.888701	0.574817	FALSE		0.421687	0.646465	0.526786	0.43083	0.5	0.503788	0.493333	0.505618	0.571429
Blank	Blank	0	0	0	0	0	0	0	0	0	0	0	0	0	0	0	0	0	0	0	0	0	0	0	0	0	0	0	0	0	0	#DIV/0!	#DIV/0!	#DIV/0!	#DIV/0!	#DIV/0!	#DIV/0!	999	FALSE		#DIV/0!	#DIV/0!	#DIV/0!	#DIV/0!	#DIV/0!	#DIV/0!	#DIV/0!	#DIV/0!	#DIV/0!
YDL220C	cdc13-1	217	239	214	258	40	47	43	53	233	260	238	283	55	63	59	69	215	279	284	350	73	87	121	99	228	45	249	61	281.5	93	0.197368	0.24498	0.330373	0.236397	0.296587	0.334891	0.236397	FALSE		0.184332	0.196653	0.200935	0.205426	0.236052	0.242308	0.247899	0.243816	0.339535
Blank	Blank	0	0	0	0	0	0	0	0	0	0	0	0	0	0	0	0	0	0	0	0	0	0	0	13	0	0	0	0	0	0	#DIV/0!	#DIV/0!	#DIV/0!	#DIV/0!	#DIV/0!	#DIV/0!	999	FALSE		#DIV/0!	#DIV/0!	#DIV/0!	#DIV/0!	#DIV/0!	#DIV/0!	#DIV/0!	#DIV/0!	#DIV/0!
YER006W	nug1-2	244	200	204	241	101	130	89	105	219	219	215	229	95	123	105	118	144	127	155	236	90	107	106	100	222.5	103	219	111.5	149.5	103	0.462921	0.509132	0.688963	0.554462	0.616385	0.698385	0.554462	FALSE		0.413934	0.65	0.436275	0.435685	0.43379	0.561644	0.488372	0.515284	0.625
Blank	Blank	0	0	0	0	0	0	0	0	0	0	0	0	0	0	0	0	0	0	0	0	0	0	0	0	0	0	0	0	0	0	#DIV/0!	#DIV/0!	#DIV/0!	#DIV/0!	#DIV/0!	#DIV/0!	999	FALSE		#DIV/0!	#DIV/0!	#DIV/0!	#DIV/0!	#DIV/0!	#DIV/0!	#DIV/0!	#DIV/0!	#DIV/0!
YAR019C	cdc15-2	191	191	206	204	80	92	69	91	181	227	204	254	87	91	105	139	159	224	176	236	41	72	75	93	197.5	85.5	215.5	98	200	73.5	0.432911	0.454756	0.3675	0.518518	0.550554	0.372525	0.372525	FALSE		0.418848	0.481675	0.334951	0.446078	0.480663	0.400881	0.514706	0.547244	0.257862
Blank	Blank	0	0	0	0	0	0	0	0	0	0	0	0	0	0	0	18	0	0	0	21	0	0	0	8	0	0	0	0	0	0	#DIV/0!	#DIV/0!	#DIV/0!	#DIV/0!	#DIV/0!	#DIV/0!	999	FALSE		#DIV/0!	#DIV/0!	#DIV/0!	#DIV/0!	#DIV/0!	#DIV/0!	#DIV/0!	#DIV/0!	#DIV/0!
YFL034C-B	mob2-26	278	255	311	296	88	114	80	91	281	337	289	316	79	62	83	109	179	196	194	284	21	33	28	39	287	89.5	302.5	81	195	30.5	0.311847	0.267769	0.15641	0.373513	0.324176	0.158549	0.158549	FALSE		0.316547	0.447059	0.257235	0.307432	0.281139	0.183976	0.287197	0.344937	0.117318
Blank	Blank	0	0	0	0	0	0	0	0	0	0	0	0	0	0	0	8	0	0	0	0	0	0	0	0	0	0	0	0	0	0	#DIV/0!	#DIV/0!	#DIV/0!	#DIV/0!	#DIV/0!	#DIV/0!	999	FALSE		#DIV/0!	#DIV/0!	#DIV/0!	#DIV/0!	#DIV/0!	#DIV/0!	#DIV/0!	#DIV/0!	#DIV/0!
YKL022C	cdc16-1	197	169	267	228	85	105	84	102	110	160	139	173	8	10	15	27	23	25	72	105	0	0	0	0	212.5	93.5	149.5	12.5	48.5	0	0.44	0.083612	0	0.527008	0.101226	0	0.101226	FALSE		0.431472	0.621302	0.314607	0.447368	0.0727273	0.0625	0.107914	0.156069	0
Blank	Blank	0	0	0	0	0	0	0	0	0	0	0	0	0	0	0	0	0	0	0	0	0	0	0	0	0	0	0	0	0	0	#DIV/0!	#DIV/0!	#DIV/0!	#DIV/0!	#DIV/0!	#DIV/0!	999	FALSE		#DIV/0!	#DIV/0!	#DIV/0!	#DIV/0!	#DIV/0!	#DIV/0!	#DIV/0!	#DIV/0!	#DIV/0!
YFL034C-B	mob2-38	343	355	309	352	79	85	88	63	367	414	324	405	97	102	87	119	243	264	216	318	24	47	0	26	347.5	82	386	99.5	253.5	25	0.235971	0.257772	0.0986193	0.282634	0.312074	0.0999679	0.0999679	TRUE		0.230321	0.239437	0.28479	0.178977	0.264305	0.246377	0.268519	0.293827	0.0987654
Blank	Blank	0	0	0	0	0	0	0	0	0	0	0	0	0	0	0	0	0	0	0	0	0	0	0	0	0	0	0	0	0	0	#DIV/0!	#DIV/0!	#DIV/0!	#DIV/0!	#DIV/0!	#DIV/0!	999	FALSE		#DIV/0!	#DIV/0!	#DIV/0!	#DIV/0!	#DIV/0!	#DIV/0!	#DIV/0!	#DIV/0!	#DIV/0!
YOR236W	dfr1-td	190	163	181	187	83	89	107	102	207	199	194	190	93	100	118	106	198	245	230	288	95	125	137	127	184	95.5	196.5	103	237.5	126	0.519022	0.524173	0.530526	0.621656	0.634594	0.537781	0.537781	FALSE		0.436842	0.546012	0.59116	0.545455	0.449275	0.502513	0.608247	0.557895	0.479798
Blank	Blank	0	0	0	0	0	0	0	0	0	0	0	0	0	0	0	0	0	0	0	0	0	0	0	0	0	0	0	0	0	0	#DIV/0!	#DIV/0!	#DIV/0!	#DIV/0!	#DIV/0!	#DIV/0!	999	FALSE		#DIV/0!	#DIV/0!	#DIV/0!	#DIV/0!	#DIV/0!	#DIV/0!	#DIV/0!	#DIV/0!	#DIV/0!
YFL039C	act1-2	0	0	0	0	0	0	0	0	0	0	0	0	0	0	0	0	0	0	0	0	0	0	0	0	0	0	0	0	0	0	#DIV/0!	#DIV/0!	#DIV/0!	#DIV/0!	#DIV/0!	#DIV/0!	999	FALSE		#DIV/0!	#DIV/0!	#DIV/0!	#DIV/0!	#DIV/0!	#DIV/0!	#DIV/0!	#DIV/0!	#DIV/0!
Blank	Blank	0	0	0	0	0	0	0	0	0	0	0	0	0	0	0	0	0	0	0	0	0	0	0	0	0	0	0	0	0	0	#DIV/0!	#DIV/0!	#DIV/0!	#DIV/0!	#DIV/0!	#DIV/0!	999	FALSE		#DIV/0!	#DIV/0!	#DIV/0!	#DIV/0!	#DIV/0!	#DIV/0!	#DIV/0!	#DIV/0!	#DIV/0!
YLR314C	cdc3-1	233	254	209	271	30	34	11	15	109	98	94	93	0	0	0	11	14	30	16	48	0	0	0	18	243.5	22.5	96	0	23	0	0.0924025	0	0	0.110675	0	0	0.110675	FALSE		0.128755	0.133858	0.0526316	0.0553506	0	0	0	0.11828	0
Blank	Blank	0	0	0	0	0	0	0	0	0	0	0	0	0	0	0	0	0	0	0	0	0	0	0	0	0	0	0	0	0	0	#DIV/0!	#DIV/0!	#DIV/0!	#DIV/0!	#DIV/0!	#DIV/0!	999	FALSE		#DIV/0!	#DIV/0!	#DIV/0!	#DIV/0!	#DIV/0!	#DIV/0!	#DIV/0!	#DIV/0!	#DIV/0!
YGL022W	stt3-1	0	0	0	0	0	0	0	0	0	0	0	0	0	0	0	0	0	0	0	0	0	0	0	0	0	0	0	0	0	0	#DIV/0!	#DIV/0!	#DIV/0!	#DIV/0!	#DIV/0!	#DIV/0!	999	FALSE		#DIV/0!	#DIV/0!	#DIV/0!	#DIV/0!	#DIV/0!	#DIV/0!	#DIV/0!	#DIV/0!	#DIV/0!
Blank	Blank	0	0	0	0	0	0	0	0	0	0	0	0	0	0	0	0	0	0	0	0	0	0	0	0	0	0	0	0	0	0	#DIV/0!	#DIV/0!	#DIV/0!	#DIV/0!	#DIV/0!	#DIV/0!	999	FALSE		#DIV/0!	#DIV/0!	#DIV/0!	#DIV/0!	#DIV/0!	#DIV/0!	#DIV/0!	#DIV/0!	#DIV/0!
YDL029W	arp2-14	412	351	418	435	103	120	87	92	383	454	402	398	139	145	120	161	149	87	170	218	145	171	158	171	415	97.5	400	142	159.5	164.5	0.23494	0.355	1.03135	0.281398	0.429784	1.04545	0.281398	FALSE		0.25	0.34188	0.208134	0.211494	0.362924	0.319383	0.298507	0.404523	0.973154
Blank	Blank	0	0	0	0	0	0	0	0	0	0	0	0	0	0	0	0	0	0	0	0	0	0	0	0	0	0	0	0	0	0	#DIV/0!	#DIV/0!	#DIV/0!	#DIV/0!	#DIV/0!	#DIV/0!	999	FALSE		#DIV/0!	#DIV/0!	#DIV/0!	#DIV/0!	#DIV/0!	#DIV/0!	#DIV/0!	#DIV/0!	#DIV/0!
YHR005C	gpa1-ts	0	0	0	0	0	0	0	0	0	0	0	0	0	0	0	0	0	0	0	0	0	0	0	0	0	0	0	0	0	0	#DIV/0!	#DIV/0!	#DIV/0!	#DIV/0!	#DIV/0!	#DIV/0!	999	FALSE		#DIV/0!	#DIV/0!	#DIV/0!	#DIV/0!	#DIV/0!	#DIV/0!	#DIV/0!	#DIV/0!	#DIV/0!
Blank	Blank	0	0	0	0	0	0	0	0	0	0	0	0	0	0	0	11	0	0	0	18	0	0	0	0	0	0	0	0	0	0	#DIV/0!	#DIV/0!	#DIV/0!	#DIV/0!	#DIV/0!	#DIV/0!	999	FALSE		#DIV/0!	#DIV/0!	#DIV/0!	#DIV/0!	#DIV/0!	#DIV/0!	#DIV/0!	#DIV/0!	#DIV/0!
YBR087W	rfc5-1	222	218	207	263	0	0	0	0	191	182	131	210	0	0	0	0	71	65	30	90	0	0	0	0	220	0	186.5	0	68	0	0	0	0	0	0	0	999	FALSE		0	0	0	0	0	0	0	0	0
Blank	Blank	0	0	0	0	0	0	0	0	0	0	0	0	0	0	0	0	0	0	0	0	0	0	0	0	0	0	0	0	0	0	#DIV/0!	#DIV/0!	#DIV/0!	#DIV/0!	#DIV/0!	#DIV/0!	999	FALSE		#DIV/0!	#DIV/0!	#DIV/0!	#DIV/0!	#DIV/0!	#DIV/0!	#DIV/0!	#DIV/0!	#DIV/0!
YIL004C	bet1-1	341	294	349	388	67	72	52	63	350	420	371	429	42	58	51	72	200	142	202	306	0	9	0	0	345	65	395.5	54.5	201	0	0.188406	0.1378	0	0.225662	0.166829	0	0.166829	FALSE		0.196481	0.244898	0.148997	0.162371	0.12	0.138095	0.137466	0.167832	0
Blank	Blank	0	0	0	0	0	0	0	0	0	0	0	0	0	0	0	0	0	0	0	0	0	0	0	0	0	0	0	0	0	0	#DIV/0!	#DIV/0!	#DIV/0!	#DIV/0!	#DIV/0!	#DIV/0!	999	FALSE		#DIV/0!	#DIV/0!	#DIV/0!	#DIV/0!	#DIV/0!	#DIV/0!	#DIV/0!	#DIV/0!	#DIV/0!
YIL062C	arc15-10	387	287	398	397	78	72	91	80	381	404	377	408	104	100	108	113	152	99	177	198	0	10	0	0	392	79	392.5	106	164.5	0	0.201531	0.270064	0	0.241383	0.326955	0	0.241383	FALSE		0.20155	0.250871	0.228643	0.201511	0.272966	0.247525	0.286472	0.276961	0
Blank	Blank	114	137	29	159	254	0	12	30	165	131	122	165	354	0	28	23	0	45	17	58	0	21	33	23	125.5	21	148	25.5	31	22	0.167331	0.172297	0.709677	0.20042	0.208593	0.719382	0.20042	FALSE		2.22807	0	0.413793	0.188679	2.14545	0	0.229508	0.139394	#DIV/0!
Blank	Blank	0	0	0	0	0	0	0	0	0	0	0	0	0	0	0	0	0	0	0	0	0	0	0	0	0	0	0	0	0	0	#DIV/0!	#DIV/0!	#DIV/0!	#DIV/0!	#DIV/0!	#DIV/0!	999	FALSE		#DIV/0!	#DIV/0!	#DIV/0!	#DIV/0!	#DIV/0!	#DIV/0!	#DIV/0!	#DIV/0!	#DIV/0!
Blank	Blank	362	278	349	349	34	44	27	39	360	368	358	378	27	52	49	61	301	267	267	358	31	51	64	51	349	36.5	364	50.5	284	51	0.104585	0.138736	0.179577	0.125266	0.167962	0.182033	0.125266	FALSE		0.0939227	0.158273	0.0773639	0.111748	0.075	0.141304	0.136872	0.161376	0.10299
YDR356W	spc110-220	359	274	323	328	105	114	85	85	305	328	312	314	91	99	105	99	277	266	279	321	90	110	123	106	325.5	95	313	99	278	108	0.291859	0.316294	0.388489	0.349573	0.382924	0.393802	0.349573	FALSE		0.292479	0.416058	0.263158	0.259146	0.298361	0.301829	0.336538	0.315287	0.32491
YDR228C	pcf11-2	0	0	0	0	0	0	0	0	0	0	0	0	0	0	0	0	0	0	0	0	0	0	0	10	0	0	0	0	0	0	#DIV/0!	#DIV/0!	#DIV/0!	#DIV/0!	#DIV/0!	#DIV/0!	999	FALSE		#DIV/0!	#DIV/0!	#DIV/0!	#DIV/0!	#DIV/0!	#DIV/0!	#DIV/0!	#DIV/0!	#DIV/0!
YPL209C	ipl1-2	179	199	233	211	0	10	0	0	97	109	101	104	0	0	0	0	0	16	12	31	0	0	0	0	205	0	102.5	0	14	0	0	0	0	0	0	0	999	FALSE		0	0.0502513	0	0	0	0	0	0	#DIV/0!
Blank	Blank	0	0	0	0	0	0	0	0	0	0	0	0	0	0	0	0	0	0	0	0	0	0	0	0	0	0	0	0	0	0	#DIV/0!	#DIV/0!	#DIV/0!	#DIV/0!	#DIV/0!	#DIV/0!	999	FALSE		#DIV/0!	#DIV/0!	#DIV/0!	#DIV/0!	#DIV/0!	#DIV/0!	#DIV/0!	#DIV/0!	#DIV/0!
YJL090C	dpb11-1	297	318	353	398	82	98	93	92	401	543	426	532	104	116	112	126	395	438	444	530	136	156	168	160	335.5	92.5	479	114	441	158	0.275708	0.237996	0.358277	0.330228	0.288132	0.363176	0.288132	FALSE		0.276094	0.308176	0.263456	0.231156	0.259352	0.213628	0.262911	0.236842	0.344304
YDR228C	pcf11-ts2	239	174	249	279	73	81	68	72	187	194	173	210	86	91	83	104	106	55	97	143	24	48	40	49	244	72.5	190.5	88.5	101.5	44	0.297131	0.464567	0.433498	0.355888	0.562432	0.439426	0.355888	FALSE		0.305439	0.465517	0.273092	0.258065	0.459893	0.469072	0.479769	0.495238	0.226415
YLR088W	gaa1-ts	266	301	299	320	84	93	99	100	306	360	317	369	101	104	115	127	86	46	118	130	17	38	0	35	300	96	338.5	109.5	102	26	0.32	0.323486	0.254902	0.383279	0.391631	0.258388	0.258388	FALSE		0.315789	0.30897	0.331104	0.3125	0.330065	0.288889	0.362776	0.344173	0.197674
YFL038C	ypt1-3	258	184	245	253	35	46	66	60	217	257	232	286	9	17	25	34	153	156	177	232	0	0	0	0	249	53	244.5	21	166.5	0	0.212851	0.0858896	0	0.254942	0.103983	0	0.103983	FALSE		0.135659	0.25	0.269388	0.237154	0.0414747	0.0661479	0.107759	0.118881	0
YMR117C	spc24 10-1	305	210	290	282	79	90	74	77	287	325	289	324	102	104	102	117	118	26	81	150	0	9	0	12	286	78	306.5	103	99.5	4.5	0.272727	0.336052	0.0452261	0.326658	0.406844	0.0458446	0.0458446	TRUE		0.259016	0.428571	0.255172	0.27305	0.355401	0.32	0.352941	0.361111	0
YOR294W	rrs1-124	215	159	175	183	100	142	93	107	173	228	207	226	86	132	111	115	102	57	55	118	32	55	49	48	179	103.5	216.5	113	79.5	48.5	0.578212	0.52194	0.610063	0.692552	0.631891	0.618405	0.618405	FALSE		0.465116	0.893082	0.531429	0.584699	0.49711	0.578947	0.536232	0.50885	0.313725
YDL126C	cdc48-3	138	146	138	160	70	74	58	80	132	139	117	174	85	79	73	98	57	58	56	102	13	0	26	36	142	72	135.5	82	57.5	19.5	0.507042	0.605166	0.33913	0.607308	0.732649	0.343768	0.607308	FALSE		0.507246	0.506849	0.42029	0.5	0.643939	0.568345	0.623932	0.563218	0.22807
YGL098W	use1-ts	273	213	284	273	91	121	72	92	234	306	263	284	88	107	93	117	106	66	109	160	0	35	10	19	273	91.5	273.5	100	107.5	14.5	0.335165	0.365631	0.134884	0.401443	0.442654	0.136728	0.136728	FALSE		0.333333	0.568075	0.253521	0.336996	0.376068	0.349673	0.353612	0.411972	0
YAL041W	cdc24-5	204	195	207	222	70	76	72	87	193	236	199	235	76	83	84	101	151	200	176	221	92	134	132	121	205.5	74	217	83.5	188	126.5	0.360097	0.384793	0.672872	0.431305	0.465852	0.682074	0.431305	FALSE		0.343137	0.389744	0.347826	0.391892	0.393782	0.351695	0.422111	0.429787	0.609272
YOR294W	rrs1-84	283	236	286	283	71	78	59	92	286	339	320	345	74	93	81	107	307	376	387	470	75	122	112	113	283	74.5	329.5	87	381.5	112.5	0.263251	0.264036	0.294889	0.315308	0.319658	0.298921	0.298921	FALSE		0.250883	0.330508	0.206294	0.325088	0.258741	0.274336	0.253125	0.310145	0.2443
YDL126C	cdc48-2	56	72	51	65	75	76	69	77	44	38	39	54	67	83	81	101	13	25	18	40	29	42	40	51	60.5	75.5	41.5	82	21.5	41	1.24793	1.9759	1.90698	1.49471	2.39214	1.93305	999	FALSE		1.33929	1.05556	1.35294	1.18462	1.52273	2.18421	2.07692	1.87037	2.23077
Blank	Blank	0	0	0	0	0	0	0	0	0	0	0	0	0	0	0	0	0	0	0	0	0	0	0	0	0	0	0	0	0	0	#DIV/0!	#DIV/0!	#DIV/0!	#DIV/0!	#DIV/0!	#DIV/0!	999	FALSE		#DIV/0!	#DIV/0!	#DIV/0!	#DIV/0!	#DIV/0!	#DIV/0!	#DIV/0!	#DIV/0!	#DIV/0!
YNR026C	sec12-1	80	105	118	105	36	39	36	46	37	46	37	61	30	34	41	45	33	79	57	85	29	60	64	52	105	37.5	41.5	37.5	68	56	0.357143	0.903614	0.823529	0.427767	1.09397	0.834791	0.427767	FALSE		0.45	0.371429	0.305085	0.438095	0.810811	0.73913	1.10811	0.737705	0.878788
YPL010W	ret3-1	261	210	254	274	103	131	124	107	240	301	285	291	108	137	118	129	198	140	189	298	54	110	76	110	257.5	115.5	288	123.5	193.5	93	0.448544	0.428819	0.48062	0.537242	0.519154	0.487193	0.487193	FALSE		0.394636	0.62381	0.488189	0.390511	0.45	0.45515	0.414035	0.443299	0.272727
YJL034W	kar2-159	117	151	139	134	96	114	96	85	29	36	39	32	97	124	102	109	0	16	8	32	15	28	17	22	136.5	96	34	105.5	12	19.5	0.703297	3.10294	1.625	0.842371	3.7566	1.64722	0.842371	FALSE		0.820513	0.754967	0.690647	0.634328	3.34483	3.44444	2.61538	3.40625	#DIV/0!
YEL055C	pol5-2	299	274	285	306	124	137	107	104	196	195	199	225	111	96	100	121	100	106	123	182	60	82	83	84	292	115.5	197.5	105.5	114.5	82.5	0.395548	0.534177	0.720524	0.473766	0.646706	0.730377	0.473766	FALSE		0.414716	0.5	0.375439	0.339869	0.566327	0.492308	0.502513	0.537778	0.6
YOL139C	cdc33-E72G	172	176	189	228	66	58	41	110	138	155	148	229	51	36	56	122	34	50	62	155	0	8	0	39	182.5	62	151.5	53.5	56	4	0.339726	0.353135	0.0714286	0.406906	0.427526	0.0724053	0.406906	FALSE		0.383721	0.329545	0.216931	0.482456	0.369565	0.232258	0.378378	0.532751	0
YLR195C	nmt1-181	217	167	253	244	32	52	32	64	162	184	190	199	0	0	9	8	58	41	102	125	0	0	0	0	230.5	42	187	4	80	0	0.182213	0.0213904	0	0.218244	0.0258964	0	0.0258964	TRUE		0.147465	0.311377	0.126482	0.262295	0	0	0.0473684	0.040201	0
Blank	Blank	0	0	0	0	0	0	0	0	0	0	0	0	0	0	0	0	0	0	0	0	0	0	0	15	0	0	0	0	0	0	#DIV/0!	#DIV/0!	#DIV/0!	#DIV/0!	#DIV/0!	#DIV/0!	999	FALSE		#DIV/0!	#DIV/0!	#DIV/0!	#DIV/0!	#DIV/0!	#DIV/0!	#DIV/0!	#DIV/0!	#DIV/0!
YEL055C	pol5-1	315	279	301	335	106	133	106	98	217	222	206	241	117	126	115	134	129	132	155	228	78	94	75	91	308	106	219.5	121.5	143.5	84.5	0.344156	0.553531	0.58885	0.412211	0.670136	0.596903	0.412211	FALSE		0.336508	0.476703	0.352159	0.292537	0.539171	0.567568	0.558252	0.556017	0.604651
YFL005W	sec4-8	262	227	258	275	88	116	78	114	213	248	226	269	86	94	101	147	61	48	78	129	0	10	0	0	260	101	237	97.5	69.5	0	0.388462	0.411392	0	0.465278	0.498056	0	0.465278	FALSE		0.335878	0.511013	0.302326	0.414545	0.403756	0.379032	0.446903	0.546468	0
YPL255W	bbp1-1	135	115	158	148	73	97	63	84	48	69	56	79	31	37	42	77	0	9	14	42	0	0	0	0	141.5	78.5	62.5	39.5	11.5	0	0.55477	0.632	0	0.664474	0.765136	0	0.664474	FALSE		0.540741	0.843478	0.398734	0.567568	0.645833	0.536232	0.75	0.974684	#DIV/0!
YOR075W	ufe1-1	343	276	306	362	106	121	128	112	349	352	334	365	133	135	130	152	83	30	70	177	43	63	21	71	324.5	116.5	350.5	134	76.5	53	0.359014	0.382311	0.69281	0.430008	0.462848	0.702285	0.430008	FALSE		0.309038	0.438406	0.418301	0.309392	0.381089	0.383523	0.389222	0.416438	0.518072
YEL055C	pol5-3	29	31	43	42	24	29	52	49	17	20	16	34	0	0	17	23	0	17	0	38	0	0	0	0	36.5	39	18.5	8.5	8.5	0	1.06849	0.459459	0	1.27978	0.556248	0	999	FALSE		0.827586	0.935484	1.2093	1.16667	0	0	1.0625	0.676471	#DIV/0!
YDR054C	cdc34-2	363	312	325	384	97	104	112	91	414	481	409	435	125	128	122	128	383	366	388	506	142	169	170	157	344	100.5	424.5	126.5	385.5	163	0.292151	0.297998	0.422827	0.349923	0.360773	0.42861	0.349923	FALSE		0.267218	0.333333	0.344615	0.236979	0.301932	0.266112	0.298289	0.294253	0.370757
YKR062W	tfa2-45	134	135	146	147	62	82	46	78	77	84	80	77	27	34	30	62	0	13	15	47	0	10	0	0	140.5	70	78.5	32	14	0	0.498221	0.407643	0	0.596742	0.493517	0	0.493517	FALSE		0.462687	0.607407	0.315068	0.530612	0.350649	0.404762	0.375	0.805195	#DIV/0!
YLR378C	sec61-2	0	0	0	0	0	0	0	0	0	0	0	0	0	0	0	0	0	0	0	0	0	0	0	0	0	0	0	0	0	0	#DIV/0!	#DIV/0!	#DIV/0!	#DIV/0!	#DIV/0!	#DIV/0!	999	FALSE		#DIV/0!	#DIV/0!	#DIV/0!	#DIV/0!	#DIV/0!	#DIV/0!	#DIV/0!	#DIV/0!	#DIV/0!
YDL030W	prp9-1	26	61	42	41	0	0	0	0	0	0	0	0	0	0	0	0	0	0	0	9	0	0	0	0	41.5	0	0	0	0	0	0	#DIV/0!	#DIV/0!	0	#DIV/0!	#DIV/0!	999	FALSE		0	0	0	0	#DIV/0!	#DIV/0!	#DIV/0!	#DIV/0!	#DIV/0!
YBR060C	orc2-4	204	162	211	221	43	49	36	41	163	188	163	179	34	35	23	51	92	73	112	149	8	34	20	24	207.5	42	171	34.5	102	22	0.20241	0.201754	0.215686	0.242435	0.244256	0.218636	0.218636	FALSE		0.210784	0.302469	0.170616	0.18552	0.208589	0.18617	0.141104	0.284916	0.0869565
YOR151C	rpb2-6	86	95	91	94	55	74	32	49	68	83	80	83	60	67	51	82	47	75	71	90	21	39	34	36	92.5	52	81.5	63.5	73	35	0.562162	0.779141	0.479452	0.673328	0.943273	0.486008	0.486008	FALSE		0.639535	0.778947	0.351648	0.521277	0.882353	0.807229	0.6375	0.987952	0.446809
YFL039C	act1-111	417	309	355	428	103	113	131	112	481	590	407	485	132	134	141	151	486	483	489	586	154	182	192	191	386	112.5	483	137.5	487.5	186.5	0.291451	0.284679	0.382564	0.349084	0.344649	0.387796	0.344649	FALSE		0.247002	0.365696	0.369014	0.261682	0.274428	0.227119	0.346437	0.31134	0.316872
YKR086W	prp16-2	335	265	320	362	98	110	97	88	270	296	272	288	95	103	91	111	81	28	67	133	0	0	0	0	327.5	97.5	280	99	74	0	0.29771	0.353571	0	0.356581	0.428054	0	0.356581	FALSE		0.292537	0.415094	0.303125	0.243094	0.351852	0.347973	0.334559	0.385417	0
Blank	Blank	0	0	0	0	0	0	0	0	0	0	0	0	0	0	0	0	0	0	0	0	0	0	0	0	0	0	0	0	0	0	#DIV/0!	#DIV/0!	#DIV/0!	#DIV/0!	#DIV/0!	#DIV/0!	999	FALSE		#DIV/0!	#DIV/0!	#DIV/0!	#DIV/0!	#DIV/0!	#DIV/0!	#DIV/0!	#DIV/0!	#DIV/0!
YLR103C	cdc45-27	333	289	297	358	126	145	95	90	307	318	271	319	143	153	110	148	94	57	91	125	0	15	11	13	315	110.5	312.5	145.5	92.5	12	0.350794	0.4656	0.12973	0.420162	0.563682	0.131504	0.131504	FALSE		0.378378	0.50173	0.319865	0.251397	0.465798	0.481132	0.405904	0.46395	0
YFL039C	act1-119	407	344	357	429	102	102	106	96	467	497	394	480	125	127	124	145	455	426	434	548	112	135	141	140	382	102	473.5	126	444.5	137.5	0.267016	0.266103	0.309336	0.319817	0.32216	0.313566	0.313566	FALSE		0.250614	0.296512	0.296919	0.223776	0.267666	0.255533	0.314721	0.302083	0.246154
YDR082W	stn1-13	235	220	258	258	88	105	79	67	187	205	167	188	112	120	93	138	90	71	108	119	85	104	78	100	246.5	83.5	187.5	116	99	92.5	0.338742	0.618667	0.934343	0.405728	0.748994	0.94712	0.405728	FALSE		0.374468	0.477273	0.306202	0.25969	0.59893	0.585366	0.556886	0.734043	0.944444
YBR060C	orc2-2	77	67	102	84	0	0	0	0	11	16	18	14	0	0	0	0	0	0	22	24	0	0	0	0	80.5	0	15	0	11	0	0	0	0	0	0	0	999	FALSE		0	0	0	0	0	0	0	0	#DIV/0!
YML114C	taf8-7	254	227	298	298	46	58	29	41	162	182	176	178	33	40	32	48	35	16	29	63	0	10	0	0	276	43.5	177	36.5	32	0	0.157609	0.206215	0	0.188775	0.249655	0	0.188775	FALSE		0.181102	0.255507	0.0973154	0.137584	0.203704	0.21978	0.181818	0.269663	0
YFL039C	act1-132	252	239	273	278	78	83	72	74	295	315	267	336	94	96	100	110	318	327	339	387	54	78	90	77	262.5	76	305	98	333	77.5	0.289524	0.321311	0.232733	0.346776	0.388998	0.235915	0.235915	FALSE		0.309524	0.34728	0.263736	0.266187	0.318644	0.304762	0.374532	0.327381	0.169811
YMR296C	lcb1-5	293	260	333	364	82	85	78	77	248	271	244	280	106	109	108	143	177	138	167	214	97	121	113	136	313	80	259.5	108.5	172	117	0.255591	0.418112	0.680233	0.306133	0.50619	0.689535	0.306133	FALSE		0.279863	0.326923	0.234234	0.211538	0.427419	0.402214	0.442623	0.510714	0.548023
Blank	Blank	0	0	0	0	0	0	0	0	0	0	0	0	0	0	0	0	0	0	0	0	0	0	0	0	0	0	0	0	0	0	#DIV/0!	#DIV/0!	#DIV/0!	#DIV/0!	#DIV/0!	#DIV/0!	999	FALSE		#DIV/0!	#DIV/0!	#DIV/0!	#DIV/0!	#DIV/0!	#DIV/0!	#DIV/0!	#DIV/0!	#DIV/0!
Blank	Blank	0	8	0	0	278	0	12	12	0	0	0	0	374	21	10	22	0	16	16	0	10	27	26	16	0	12	0	21.5	8	21	#DIV/0!	#DIV/0!	2.625	#DIV/0!	#DIV/0!	2.6609	999	FALSE		#DIV/0!	0	#DIV/0!	#DIV/0!	#DIV/0!	#DIV/0!	#DIV/0!	#DIV/0!	#DIV/0!
Blank	Blank	0	0	0	0	0	0	0	0	0	0	0	0	0	0	0	0	0	0	0	0	0	0	0	0	0	0	0	0	0	0	#DIV/0!	#DIV/0!	#DIV/0!	#DIV/0!	#DIV/0!	#DIV/0!	999	FALSE		#DIV/0!	#DIV/0!	#DIV/0!	#DIV/0!	#DIV/0!	#DIV/0!	#DIV/0!	#DIV/0!	#DIV/0!
Blank	Blank	0	0	0	0	0	0	0	0	0	0	0	0	0	0	0	0	0	0	0	0	0	0	0	0	0	0	0	0	0	0	#DIV/0!	#DIV/0!	#DIV/0!	#DIV/0!	#DIV/0!	#DIV/0!	999	FALSE		#DIV/0!	#DIV/0!	#DIV/0!	#DIV/0!	#DIV/0!	#DIV/0!	#DIV/0!	#DIV/0!	#DIV/0!
Blank	Blank	0	0	0	0	0	0	0	0	0	0	0	0	0	0	0	0	0	0	0	0	0	0	0	0	0	0	0	0	0	0	#DIV/0!	#DIV/0!	#DIV/0!	#DIV/0!	#DIV/0!	#DIV/0!	999	FALSE		#DIV/0!	#DIV/0!	#DIV/0!	#DIV/0!	#DIV/0!	#DIV/0!	#DIV/0!	#DIV/0!	#DIV/0!
Blank	Blank	0	0	0	0	0	0	0	0	0	0	0	0	0	0	0	0	0	0	0	0	0	0	0	0	0	0	0	0	0	0	#DIV/0!	#DIV/0!	#DIV/0!	#DIV/0!	#DIV/0!	#DIV/0!	999	FALSE		#DIV/0!	#DIV/0!	#DIV/0!	#DIV/0!	#DIV/0!	#DIV/0!	#DIV/0!	#DIV/0!	#DIV/0!
YDL132W	cdc53-1	89	84	116	119	0	0	17	22	83	91	88	95	0	0	12	17	28	17	20	51	0	0	0	0	102.5	8.5	89.5	6	24	0	0.0829268	0.0670391	0	0.0993253	0.0811614	0	0.0811614	TRUE		0	0	0.146552	0.184874	0	0	0.136364	0.178947	0
Blank	Blank	0	0	0	0	0	0	0	0	0	0	0	0	0	0	0	0	0	0	0	0	0	0	0	0	0	0	0	0	0	0	#DIV/0!	#DIV/0!	#DIV/0!	#DIV/0!	#DIV/0!	#DIV/0!	999	FALSE		#DIV/0!	#DIV/0!	#DIV/0!	#DIV/0!	#DIV/0!	#DIV/0!	#DIV/0!	#DIV/0!	#DIV/0!
Blank	Blank	0	0	0	0	0	0	0	0	0	0	0	0	0	0	0	13	0	0	0	0	0	0	0	0	0	0	0	0	0	0	#DIV/0!	#DIV/0!	#DIV/0!	#DIV/0!	#DIV/0!	#DIV/0!	999	FALSE		#DIV/0!	#DIV/0!	#DIV/0!	#DIV/0!	#DIV/0!	#DIV/0!	#DIV/0!	#DIV/0!	#DIV/0!
Blank	Blank	0	0	0	0	0	0	0	0	0	0	0	0	0	0	0	0	0	0	0	0	0	0	0	0	0	0	0	0	0	0	#DIV/0!	#DIV/0!	#DIV/0!	#DIV/0!	#DIV/0!	#DIV/0!	999	FALSE		#DIV/0!	#DIV/0!	#DIV/0!	#DIV/0!	#DIV/0!	#DIV/0!	#DIV/0!	#DIV/0!	#DIV/0!
Blank	Blank	0	0	0	0	0	0	0	0	0	0	0	0	0	0	0	0	0	0	0	0	0	0	0	0	0	0	0	0	0	0	#DIV/0!	#DIV/0!	#DIV/0!	#DIV/0!	#DIV/0!	#DIV/0!	999	FALSE		#DIV/0!	#DIV/0!	#DIV/0!	#DIV/0!	#DIV/0!	#DIV/0!	#DIV/0!	#DIV/0!	#DIV/0!
Blank	Blank	0	0	0	0	0	0	0	0	0	0	0	0	0	0	0	0	0	0	0	0	0	0	0	0	0	0	0	0	0	0	#DIV/0!	#DIV/0!	#DIV/0!	#DIV/0!	#DIV/0!	#DIV/0!	999	FALSE		#DIV/0!	#DIV/0!	#DIV/0!	#DIV/0!	#DIV/0!	#DIV/0!	#DIV/0!	#DIV/0!	#DIV/0!
Blank	Blank	0	0	0	0	0	0	0	0	0	0	0	0	0	0	0	0	0	0	0	0	0	0	0	16	0	0	0	0	0	0	#DIV/0!	#DIV/0!	#DIV/0!	#DIV/0!	#DIV/0!	#DIV/0!	999	FALSE		#DIV/0!	#DIV/0!	#DIV/0!	#DIV/0!	#DIV/0!	#DIV/0!	#DIV/0!	#DIV/0!	#DIV/0!
Blank	Blank	0	0	0	0	0	0	0	0	0	0	0	0	0	0	0	0	0	0	0	0	0	0	0	0	0	0	0	0	0	0	#DIV/0!	#DIV/0!	#DIV/0!	#DIV/0!	#DIV/0!	#DIV/0!	999	FALSE		#DIV/0!	#DIV/0!	#DIV/0!	#DIV/0!	#DIV/0!	#DIV/0!	#DIV/0!	#DIV/0!	#DIV/0!
YDL084W	sub2-1	106	145	132	122	61	80	58	76	46	58	58	56	45	58	61	75	28	50	51	60	42	73	71	67	127	68.5	57	59.5	50.5	69	0.53937	1.04386	1.36634	0.646029	1.26376	1.38502	0.646029	FALSE		0.575472	0.551724	0.439394	0.622951	0.978261	1	1.05172	1.33929	1.5
Blank	Blank	0	0	0	0	0	0	0	0	0	0	0	0	0	0	0	0	0	56	0	0	0	0	0	0	0	0	0	0	0	0	#DIV/0!	#DIV/0!	#DIV/0!	#DIV/0!	#DIV/0!	#DIV/0!	999	FALSE		#DIV/0!	#DIV/0!	#DIV/0!	#DIV/0!	#DIV/0!	#DIV/0!	#DIV/0!	#DIV/0!	#DIV/0!
Blank	Blank	0	0	0	0	0	0	0	0	0	0	0	0	0	0	0	0	0	0	0	0	0	0	0	0	0	0	0	0	0	0	#DIV/0!	#DIV/0!	#DIV/0!	#DIV/0!	#DIV/0!	#DIV/0!	999	FALSE		#DIV/0!	#DIV/0!	#DIV/0!	#DIV/0!	#DIV/0!	#DIV/0!	#DIV/0!	#DIV/0!	#DIV/0!
Blank	Blank	0	0	0	0	0	0	0	0	0	0	0	0	0	0	0	0	0	0	0	0	0	0	0	0	0	0	0	0	0	0	#DIV/0!	#DIV/0!	#DIV/0!	#DIV/0!	#DIV/0!	#DIV/0!	999	FALSE		#DIV/0!	#DIV/0!	#DIV/0!	#DIV/0!	#DIV/0!	#DIV/0!	#DIV/0!	#DIV/0!	#DIV/0!
Blank	Blank	0	0	0	0	0	8	0	0	0	0	0	0	0	0	0	0	0	0	0	0	0	0	0	0	0	0	0	0	0	0	#DIV/0!	#DIV/0!	#DIV/0!	#DIV/0!	#DIV/0!	#DIV/0!	999	FALSE		#DIV/0!	#DIV/0!	#DIV/0!	#DIV/0!	#DIV/0!	#DIV/0!	#DIV/0!	#DIV/0!	#DIV/0!
Blank	Blank	0	0	0	0	0	0	0	0	0	0	0	0	0	0	0	0	0	0	0	0	0	0	0	0	0	0	0	0	0	0	#DIV/0!	#DIV/0!	#DIV/0!	#DIV/0!	#DIV/0!	#DIV/0!	999	FALSE		#DIV/0!	#DIV/0!	#DIV/0!	#DIV/0!	#DIV/0!	#DIV/0!	#DIV/0!	#DIV/0!	#DIV/0!
Blank	Blank	0	0	0	0	0	0	0	0	0	0	0	0	0	0	0	0	0	0	0	0	0	0	0	0	0	0	0	0	0	0	#DIV/0!	#DIV/0!	#DIV/0!	#DIV/0!	#DIV/0!	#DIV/0!	999	FALSE		#DIV/0!	#DIV/0!	#DIV/0!	#DIV/0!	#DIV/0!	#DIV/0!	#DIV/0!	#DIV/0!	#DIV/0!
Blank	Blank	0	0	0	0	0	0	0	0	0	0	0	0	0	0	0	0	0	0	0	0	0	0	0	0	0	0	0	0	0	0	#DIV/0!	#DIV/0!	#DIV/0!	#DIV/0!	#DIV/0!	#DIV/0!	999	FALSE		#DIV/0!	#DIV/0!	#DIV/0!	#DIV/0!	#DIV/0!	#DIV/0!	#DIV/0!	#DIV/0!	#DIV/0!
YGR098C	esp1-1	205	194	251	221	91	103	66	88	67	75	97	91	49	59	53	94	13	26	37	66	0	14	0	8	213	89.5	83	56	31.5	4	0.420188	0.674699	0.126984	0.503278	0.81683	0.128721	0.503278	FALSE		0.443902	0.530928	0.262948	0.39819	0.731343	0.786667	0.546392	1.03297	0
Blank	Blank	0	0	0	0	0	0	0	0	0	0	0	0	0	0	0	0	0	0	0	0	0	0	0	0	0	0	0	0	0	0	#DIV/0!	#DIV/0!	#DIV/0!	#DIV/0!	#DIV/0!	#DIV/0!	999	FALSE		#DIV/0!	#DIV/0!	#DIV/0!	#DIV/0!	#DIV/0!	#DIV/0!	#DIV/0!	#DIV/0!	#DIV/0!
Blank	Blank	0	0	0	0	0	0	0	0	0	0	0	0	0	0	0	0	0	0	0	0	0	0	0	0	0	0	0	0	0	0	#DIV/0!	#DIV/0!	#DIV/0!	#DIV/0!	#DIV/0!	#DIV/0!	999	FALSE		#DIV/0!	#DIV/0!	#DIV/0!	#DIV/0!	#DIV/0!	#DIV/0!	#DIV/0!	#DIV/0!	#DIV/0!
Blank	Blank	0	0	0	0	0	0	0	0	0	0	0	0	0	0	0	0	0	0	0	0	0	0	0	0	0	0	0	0	0	0	#DIV/0!	#DIV/0!	#DIV/0!	#DIV/0!	#DIV/0!	#DIV/0!	999	FALSE		#DIV/0!	#DIV/0!	#DIV/0!	#DIV/0!	#DIV/0!	#DIV/0!	#DIV/0!	#DIV/0!	#DIV/0!
Blank	Blank	0	0	0	0	0	0	0	0	0	0	0	0	0	0	0	0	0	22	0	0	0	0	0	0	0	0	0	0	0	0	#DIV/0!	#DIV/0!	#DIV/0!	#DIV/0!	#DIV/0!	#DIV/0!	999	FALSE		#DIV/0!	#DIV/0!	#DIV/0!	#DIV/0!	#DIV/0!	#DIV/0!	#DIV/0!	#DIV/0!	#DIV/0!
Blank	Blank	0	0	0	10	0	0	0	0	0	0	0	0	0	0	0	0	0	0	0	0	0	0	0	0	0	0	0	0	0	0	#DIV/0!	#DIV/0!	#DIV/0!	#DIV/0!	#DIV/0!	#DIV/0!	999	FALSE		#DIV/0!	#DIV/0!	#DIV/0!	0	#DIV/0!	#DIV/0!	#DIV/0!	#DIV/0!	#DIV/0!
Blank	Blank	0	0	0	0	0	0	0	0	0	0	0	16	0	0	0	0	0	0	0	0	0	0	0	0	0	0	0	0	0	0	#DIV/0!	#DIV/0!	#DIV/0!	#DIV/0!	#DIV/0!	#DIV/0!	999	FALSE		#DIV/0!	#DIV/0!	#DIV/0!	#DIV/0!	#DIV/0!	#DIV/0!	#DIV/0!	0	#DIV/0!
Blank	Blank	0	0	0	0	0	0	0	20	0	0	0	0	0	0	0	0	0	0	0	0	0	0	0	0	0	0	0	0	0	0	#DIV/0!	#DIV/0!	#DIV/0!	#DIV/0!	#DIV/0!	#DIV/0!	999	FALSE		#DIV/0!	#DIV/0!	#DIV/0!	#DIV/0!	#DIV/0!	#DIV/0!	#DIV/0!	#DIV/0!	#DIV/0!
yip1-4	yip1-4	44	56	48	56	12	14	0	15	9	16	11	13	14	19	11	43	0	11	0	23	0	9	0	0	52	13	12	16.5	5.5	0	0.25	1.375	0	0.299437	1.66465	0	999	FALSE		0.272727	0.25	0	0.267857	1.55556	1.1875	1	3.30769	#DIV/0!
Blank	Blank	0	0	0	15	0	0	0	10	0	0	26	8	0	0	0	0	0	0	0	12	0	0	0	0	0	0	4	0	0	0	#DIV/0!	0	#DIV/0!	#DIV/0!	0	#DIV/0!	999	FALSE		#DIV/0!	#DIV/0!	#DIV/0!	0.666667	#DIV/0!	#DIV/0!	0	0	#DIV/0!
Blank	Blank	0	0	0	0	0	0	0	0	0	0	0	0	0	0	0	8	0	0	0	0	0	0	0	0	0	0	0	0	0	0	#DIV/0!	#DIV/0!	#DIV/0!	#DIV/0!	#DIV/0!	#DIV/0!	999	FALSE		#DIV/0!	#DIV/0!	#DIV/0!	#DIV/0!	#DIV/0!	#DIV/0!	#DIV/0!	#DIV/0!	#DIV/0!
Blank	Blank	0	0	0	0	0	0	0	0	0	0	0	0	0	0	0	0	0	0	0	0	0	0	0	0	0	0	0	0	0	0	#DIV/0!	#DIV/0!	#DIV/0!	#DIV/0!	#DIV/0!	#DIV/0!	999	FALSE		#DIV/0!	#DIV/0!	#DIV/0!	#DIV/0!	#DIV/0!	#DIV/0!	#DIV/0!	#DIV/0!	#DIV/0!
yip1-40	yip1-40	333	258	310	377	98	115	109	108	397	448	385	451	120	122	127	141	357	317	376	499	136	169	176	11	321.5	108.5	422.5	124.5	366.5	152.5	0.337481	0.294675	0.416098	0.404216	0.35675	0.421788	0.35675	FALSE		0.294294	0.445736	0.351613	0.286472	0.302267	0.272321	0.32987	0.312639	0.380952
Blank	Blank	0	0	0	8	0	0	0	10	0	0	0	9	0	0	0	0	0	0	0	12	0	0	0	21	0	0	0	0	0	0	#DIV/0!	#DIV/0!	#DIV/0!	#DIV/0!	#DIV/0!	#DIV/0!	999	FALSE		#DIV/0!	#DIV/0!	#DIV/0!	1.25	#DIV/0!	#DIV/0!	#DIV/0!	0	#DIV/0!
Blank	Blank	0	0	0	0	0	0	0	0	0	0	0	0	0	0	0	0	0	0	0	0	0	0	0	0	0	0	0	0	0	0	#DIV/0!	#DIV/0!	#DIV/0!	#DIV/0!	#DIV/0!	#DIV/0!	999	FALSE		#DIV/0!	#DIV/0!	#DIV/0!	#DIV/0!	#DIV/0!	#DIV/0!	#DIV/0!	#DIV/0!	#DIV/0!
Blank	Blank	0	0	0	0	0	0	0	0	0	0	0	0	0	0	0	0	0	0	0	0	0	0	0	0	0	0	0	0	0	0	#DIV/0!	#DIV/0!	#DIV/0!	#DIV/0!	#DIV/0!	#DIV/0!	999	FALSE		#DIV/0!	#DIV/0!	#DIV/0!	#DIV/0!	#DIV/0!	#DIV/0!	#DIV/0!	#DIV/0!	#DIV/0!
YML049C	rse1-1	105	112	139	115	12	14	24	19	25	30	35	28	0	0	0	0	0	13	11	28	0	0	0	0	113.5	16.5	29	0	12	0	0.145374	0	0	0.174122	0	0	0.174122	FALSE		0.114286	0.125	0.172662	0.165217	0	0	0	0	#DIV/0!
Blank	Blank	0	0	0	0	0	0	0	0	0	0	0	0	0	0	0	0	0	0	0	0	0	0	0	0	0	0	0	0	0	0	#DIV/0!	#DIV/0!	#DIV/0!	#DIV/0!	#DIV/0!	#DIV/0!	999	FALSE		#DIV/0!	#DIV/0!	#DIV/0!	#DIV/0!	#DIV/0!	#DIV/0!	#DIV/0!	#DIV/0!	#DIV/0!
Blank	Blank	0	0	0	0	0	0	0	0	0	0	0	0	0	0	0	0	0	0	0	0	0	0	0	0	0	0	0	0	0	0	#DIV/0!	#DIV/0!	#DIV/0!	#DIV/0!	#DIV/0!	#DIV/0!	999	FALSE		#DIV/0!	#DIV/0!	#DIV/0!	#DIV/0!	#DIV/0!	#DIV/0!	#DIV/0!	#DIV/0!	#DIV/0!
Blank	Blank	0	0	0	0	0	0	0	0	0	0	0	0	0	0	0	0	0	0	0	0	0	0	0	0	0	0	0	0	0	0	#DIV/0!	#DIV/0!	#DIV/0!	#DIV/0!	#DIV/0!	#DIV/0!	999	FALSE		#DIV/0!	#DIV/0!	#DIV/0!	#DIV/0!	#DIV/0!	#DIV/0!	#DIV/0!	#DIV/0!	#DIV/0!
Blank	Blank	0	0	0	0	0	0	0	0	0	0	0	0	0	0	0	0	0	0	0	0	0	0	0	0	0	0	0	0	0	0	#DIV/0!	#DIV/0!	#DIV/0!	#DIV/0!	#DIV/0!	#DIV/0!	999	FALSE		#DIV/0!	#DIV/0!	#DIV/0!	#DIV/0!	#DIV/0!	#DIV/0!	#DIV/0!	#DIV/0!	#DIV/0!
Blank	Blank	0	0	0	0	0	0	0	0	0	0	0	0	0	0	0	0	0	0	0	0	0	0	0	0	0	0	0	0	0	0	#DIV/0!	#DIV/0!	#DIV/0!	#DIV/0!	#DIV/0!	#DIV/0!	999	FALSE		#DIV/0!	#DIV/0!	#DIV/0!	#DIV/0!	#DIV/0!	#DIV/0!	#DIV/0!	#DIV/0!	#DIV/0!
Blank	Blank	0	0	0	0	0	0	0	0	0	0	0	0	0	0	0	0	0	0	0	0	0	0	0	0	0	0	0	0	0	0	#DIV/0!	#DIV/0!	#DIV/0!	#DIV/0!	#DIV/0!	#DIV/0!	999	FALSE		#DIV/0!	#DIV/0!	#DIV/0!	#DIV/0!	#DIV/0!	#DIV/0!	#DIV/0!	#DIV/0!	#DIV/0!
Blank	Blank	0	0	0	0	0	0	0	0	0	0	0	0	0	0	0	0	0	0	0	0	0	0	0	0	0	0	0	0	0	0	#DIV/0!	#DIV/0!	#DIV/0!	#DIV/0!	#DIV/0!	#DIV/0!	999	FALSE		#DIV/0!	#DIV/0!	#DIV/0!	#DIV/0!	#DIV/0!	#DIV/0!	#DIV/0!	#DIV/0!	#DIV/0!
YPL266W	dim1-2	198	155	213	240	82	94	66	64	182	187	175	217	84	87	77	107	178	137	172	229	92	109	110	121	205.5	74	184.5	85.5	175	109.5	0.360097	0.463415	0.625714	0.431305	0.561037	0.634271	0.431305	FALSE		0.414141	0.606452	0.309859	0.266667	0.461538	0.465241	0.44	0.493088	0.516854
Blank	Blank	0	0	0	0	0	0	0	0	0	0	0	0	0	0	0	0	0	0	0	0	0	0	0	0	0	0	0	0	0	0	#DIV/0!	#DIV/0!	#DIV/0!	#DIV/0!	#DIV/0!	#DIV/0!	999	FALSE		#DIV/0!	#DIV/0!	#DIV/0!	#DIV/0!	#DIV/0!	#DIV/0!	#DIV/0!	#DIV/0!	#DIV/0!
Blank	Blank	0	0	0	0	0	0	0	0	0	0	0	0	0	0	0	0	0	0	0	0	0	0	0	0	0	0	0	0	0	0	#DIV/0!	#DIV/0!	#DIV/0!	#DIV/0!	#DIV/0!	#DIV/0!	999	FALSE		#DIV/0!	#DIV/0!	#DIV/0!	#DIV/0!	#DIV/0!	#DIV/0!	#DIV/0!	#DIV/0!	#DIV/0!
Blank	Blank	0	0	0	0	0	0	8	16	0	0	0	0	285	18	11	23	0	14	15	0	0	30	0	14	0	4	0	20.5	7	7	#DIV/0!	#DIV/0!	1	#DIV/0!	#DIV/0!	1.01367	999	FALSE		#DIV/0!	#DIV/0!	#DIV/0!	#DIV/0!	#DIV/0!	#DIV/0!	#DIV/0!	#DIV/0!	#DIV/0!
Blank	Blank	0	0	0	0	0	0	0	0	0	0	0	0	0	0	0	0	0	0	0	0	0	0	0	0	0	0	0	0	0	0	#DIV/0!	#DIV/0!	#DIV/0!	#DIV/0!	#DIV/0!	#DIV/0!	999	FALSE		#DIV/0!	#DIV/0!	#DIV/0!	#DIV/0!	#DIV/0!	#DIV/0!	#DIV/0!	#DIV/0!	#DIV/0!
Blank	Blank	0	0	0	0	0	0	0	0	0	0	0	0	0	0	0	0	0	0	0	0	0	0	0	0	0	0	0	0	0	0	#DIV/0!	#DIV/0!	#DIV/0!	#DIV/0!	#DIV/0!	#DIV/0!	999	FALSE		#DIV/0!	#DIV/0!	#DIV/0!	#DIV/0!	#DIV/0!	#DIV/0!	#DIV/0!	#DIV/0!	#DIV/0!
YLR268W	sec22-3	0	0	0	0	0	0	0	0	0	0	0	0	0	16	0	0	0	0	0	0	0	0	0	0	0	0	0	0	0	0	#DIV/0!	#DIV/0!	#DIV/0!	#DIV/0!	#DIV/0!	#DIV/0!	999	FALSE		#DIV/0!	#DIV/0!	#DIV/0!	#DIV/0!	#DIV/0!	#DIV/0!	#DIV/0!	#DIV/0!	#DIV/0!
YOR232W	mge1-100	305	205	265	274	82	102	110	88	182	243	219	234	72	88	109	116	152	37	96	160	42	61	55	59	269.5	95	226.5	98.5	124	57	0.352505	0.434879	0.459677	0.422211	0.526489	0.465963	0.422211	FALSE		0.268852	0.497561	0.415094	0.321168	0.395604	0.36214	0.497717	0.495726	0.276316
YLR229C	cdc42-1	364	303	330	343	92	106	90	98	405	421	395	430	109	115	113	135	326	214	262	338	92	104	117	112	336.5	95	413	114	294	108	0.282318	0.276029	0.367347	0.338145	0.334177	0.37237	0.334177	FALSE		0.252747	0.349835	0.272727	0.285714	0.269136	0.273159	0.286076	0.313953	0.282209
YAL041W	cdc24-2	328	232	333	339	84	95	83	89	347	430	360	408	104	105	111	135	315	215	304	356	113	128	145	156	330.5	86.5	384	108	309.5	136.5	0.261725	0.28125	0.441034	0.31348	0.340498	0.447065	0.31348	FALSE		0.256098	0.409483	0.249249	0.262537	0.299712	0.244186	0.308333	0.330882	0.35873
YPR055W	sec8-9	280	176	256	255	85	94	72	70	250	282	261	304	73	75	79	96	190	116	165	253	0	9	9	9	255.5	78.5	271.5	77	177.5	9	0.307241	0.28361	0.0507042	0.367996	0.343354	0.0513976	0.0513976	TRUE		0.303571	0.534091	0.28125	0.27451	0.292	0.265957	0.302682	0.315789	0
YGL055W	ole1-m2	0	0	0	0	0	0	0	0	0	0	0	0	0	0	0	0	0	0	0	0	0	0	0	0	0	0	0	0	0	0	#DIV/0!	#DIV/0!	#DIV/0!	#DIV/0!	#DIV/0!	#DIV/0!	999	FALSE		#DIV/0!	#DIV/0!	#DIV/0!	#DIV/0!	#DIV/0!	#DIV/0!	#DIV/0!	#DIV/0!	#DIV/0!
YOR361C	prt1-1	254	185	244	283	123	138	72	93	122	124	111	173	65	72	52	81	28	8	21	61	0	0	0	0	249	108	123	68.5	24.5	0	0.433735	0.556911	0	0.519505	0.674228	0	0.519505	FALSE		0.484252	0.745946	0.295082	0.328622	0.532787	0.580645	0.468468	0.468208	0
Blank	Blank	0	0	0	0	0	0	0	0	0	0	0	0	0	0	0	0	0	0	0	0	0	0	0	0	0	0	0	0	0	0	#DIV/0!	#DIV/0!	#DIV/0!	#DIV/0!	#DIV/0!	#DIV/0!	999	FALSE		#DIV/0!	#DIV/0!	#DIV/0!	#DIV/0!	#DIV/0!	#DIV/0!	#DIV/0!	#DIV/0!	#DIV/0!
YLR305C	stt4-4	249	241	281	293	83	110	91	108	250	300	258	316	98	121	124	126	29	24	30	73	0	12	17	18	265	99.5	279	122.5	29.5	14.5	0.375472	0.439068	0.491525	0.44972	0.531561	0.498247	0.44972	FALSE		0.333333	0.456432	0.323843	0.368601	0.392	0.403333	0.48062	0.398734	0
YIL126W	sth1-2	0	0	0	0	0	0	0	0	0	0	0	0	0	0	0	0	0	0	0	0	0	0	0	0	0	0	0	0	0	0	#DIV/0!	#DIV/0!	#DIV/0!	#DIV/0!	#DIV/0!	#DIV/0!	999	FALSE		#DIV/0!	#DIV/0!	#DIV/0!	#DIV/0!	#DIV/0!	#DIV/0!	#DIV/0!	#DIV/0!	#DIV/0!
YDR172W	sup35-td	17	51	18	25	104	114	91	86	0	12	9	19	107	115	111	117	0	85	8	24	118	143	161	145	21.5	97.5	10.5	113	16	144	4.53488	10.7619	9	5.43164	13.029	9.12307	999	FALSE		6.11765	2.23529	5.05556	3.44	#DIV/0!	9.58333	12.3333	6.15789	#DIV/0!
YAL041W	cdc24-3	274	234	262	288	78	94	84	88	289	329	276	366	93	108	108	127	242	239	254	320	112	148	152	143	268	86	309	108	248	145.5	0.320896	0.349515	0.586694	0.384351	0.423143	0.594716	0.384351	FALSE		0.284672	0.401709	0.320611	0.305556	0.321799	0.328267	0.391304	0.346995	0.46281
YGL130W	ceg1-C354	0	0	0	0	0	0	0	0	0	0	0	0	0	0	0	0	0	0	0	0	0	0	0	0	0	0	0	0	0	0	#DIV/0!	#DIV/0!	#DIV/0!	#DIV/0!	#DIV/0!	#DIV/0!	999	FALSE		#DIV/0!	#DIV/0!	#DIV/0!	#DIV/0!	#DIV/0!	#DIV/0!	#DIV/0!	#DIV/0!	#DIV/0!
YAL001C	tfc3-G349E	240	189	223	244	116	105	91	90	216	179	211	234	69	86	63	85	173	125	185	234	81	83	89	84	231.5	98	213.5	77	179	83.5	0.423326	0.360656	0.46648	0.507037	0.436631	0.472859	0.436631	FALSE		0.483333	0.555556	0.408072	0.368852	0.319444	0.480447	0.298578	0.363248	0.468208
YLR310C	cdc25-2	299	261	303	331	110	127	116	105	343	362	317	454	109	132	123	130	231	245	273	329	130	145	170	149	301	113	352.5	126.5	259	147	0.375415	0.358865	0.567568	0.449652	0.434463	0.575329	0.434463	FALSE		0.367893	0.48659	0.382838	0.317221	0.317784	0.364641	0.388013	0.286344	0.562771
YDR182W	cdc1-2	259	244	288	305	26	34	65	60	172	194	168	236	0	0	0	13	29	25	48	85	0	0	0	0	273.5	47	183	0	38.5	0	0.171846	0	0	0.205828	0	0	0.205828	FALSE		0.100386	0.139344	0.225694	0.196721	0	0	0	0.0550847	0
YBR202W	cdc47-ts	0	0	0	0	0	0	0	0	0	0	0	0	0	0	0	0	0	0	0	0	0	0	0	0	0	0	0	0	0	0	#DIV/0!	#DIV/0!	#DIV/0!	#DIV/0!	#DIV/0!	#DIV/0!	999	FALSE		#DIV/0!	#DIV/0!	#DIV/0!	#DIV/0!	#DIV/0!	#DIV/0!	#DIV/0!	#DIV/0!	#DIV/0!
YBR198C	taf5-3	225	210	224	237	100	109	87	114	192	183	190	239	104	107	103	131	54	57	74	104	11	26	0	22	224.5	104.5	191	105.5	65.5	16.5	0.465479	0.552356	0.251908	0.557526	0.668714	0.255353	0.557526	FALSE		0.444444	0.519048	0.388393	0.481013	0.541667	0.584699	0.542105	0.548117	0.203704
YHR107C	cdc12-1	0	0	0	0	0	0	0	0	0	8	0	0	0	0	0	0	0	0	0	0	0	0	0	0	0	0	0	0	0	0	#DIV/0!	#DIV/0!	#DIV/0!	#DIV/0!	#DIV/0!	#DIV/0!	999	FALSE		#DIV/0!	#DIV/0!	#DIV/0!	#DIV/0!	#DIV/0!	0	#DIV/0!	#DIV/0!	#DIV/0!
YDR182W	cdc1-6	0	15	24	14	0	0	16	0	0	0	0	0	0	0	0	0	0	11	8	15	0	0	0	0	14.5	0	0	0	9.5	0	0	#DIV/0!	0	0	#DIV/0!	0	999	FALSE		#DIV/0!	0	0.666667	0	#DIV/0!	#DIV/0!	#DIV/0!	#DIV/0!	#DIV/0!
YJR076C	cdc11-4	0	0	0	0	0	0	0	0	0	0	0	0	0	0	0	0	0	0	0	0	0	0	8	0	0	0	0	0	0	0	#DIV/0!	#DIV/0!	#DIV/0!	#DIV/0!	#DIV/0!	#DIV/0!	999	FALSE		#DIV/0!	#DIV/0!	#DIV/0!	#DIV/0!	#DIV/0!	#DIV/0!	#DIV/0!	#DIV/0!	#DIV/0!
Blank	Blank	0	0	0	0	0	0	0	0	0	0	0	0	0	0	0	0	0	0	0	0	0	0	0	14	0	0	0	0	0	0	#DIV/0!	#DIV/0!	#DIV/0!	#DIV/0!	#DIV/0!	#DIV/0!	999	FALSE		#DIV/0!	#DIV/0!	#DIV/0!	#DIV/0!	#DIV/0!	#DIV/0!	#DIV/0!	#DIV/0!	#DIV/0!
YDR182W	cdc1-1	156	168	210	195	37	32	103	85	171	232	210	278	26	45	90	118	182	228	226	312	28	54	76	105	181.5	61	221	67.5	227	65	0.336088	0.30543	0.286344	0.402548	0.369771	0.290259	0.290259	FALSE		0.237179	0.190476	0.490476	0.435897	0.152047	0.193966	0.428571	0.42446	0.153846
YFL009W	cdc4-2	244	208	258	250	103	113	111	94	207	241	231	302	127	127	107	188	58	41	82	149	0	15	8	0	247	107	236	127	70	4	0.433198	0.538136	0.0571429	0.518862	0.651498	0.0579243	0.0579243	TRUE		0.422131	0.543269	0.430233	0.376	0.613527	0.526971	0.463203	0.622517	0
Blank	Blank	0	0	0	0	0	0	0	0	0	0	0	0	0	0	0	0	0	0	0	0	0	0	0	0	0	0	0	0	0	0	#DIV/0!	#DIV/0!	#DIV/0!	#DIV/0!	#DIV/0!	#DIV/0!	999	FALSE		#DIV/0!	#DIV/0!	#DIV/0!	#DIV/0!	#DIV/0!	#DIV/0!	#DIV/0!	#DIV/0!	#DIV/0!
Blank	Blank	0	0	0	0	0	0	0	0	0	0	0	0	0	0	0	0	0	0	0	9	0	0	0	0	0	0	0	0	0	0	#DIV/0!	#DIV/0!	#DIV/0!	#DIV/0!	#DIV/0!	#DIV/0!	999	FALSE		#DIV/0!	#DIV/0!	#DIV/0!	#DIV/0!	#DIV/0!	#DIV/0!	#DIV/0!	#DIV/0!	#DIV/0!
YJL194W	cdc6-1	0	0	9	0	0	0	0	0	0	0	0	13	0	0	0	0	0	0	0	27	0	0	0	0	0	0	0	0	0	0	#DIV/0!	#DIV/0!	#DIV/0!	#DIV/0!	#DIV/0!	#DIV/0!	999	FALSE		#DIV/0!	#DIV/0!	0	#DIV/0!	#DIV/0!	#DIV/0!	#DIV/0!	0	#DIV/0!
YFR028C	cdc14-2	0	26	8	15	0	0	0	0	0	0	0	0	0	0	0	0	0	0	0	0	0	0	0	0	11.5	0	0	0	0	0	0	#DIV/0!	#DIV/0!	0	#DIV/0!	#DIV/0!	999	FALSE		#DIV/0!	0	0	0	#DIV/0!	#DIV/0!	#DIV/0!	#DIV/0!	#DIV/0!
YDL014W	nop1-3	306	268	272	311	109	121	122	111	305	320	282	355	126	134	126	140	254	268	281	369	125	161	175	167	289	116	312.5	130	274.5	164	0.401384	0.416	0.59745	0.480756	0.503634	0.60562	0.480756	FALSE		0.356209	0.451493	0.448529	0.356913	0.413115	0.41875	0.446809	0.394366	0.492126
YBR198C	taf5-15	129	125	158	141	72	80	59	82	93	116	109	128	42	39	59	86	26	43	56	77	0	11	0	8	135	76	112.5	50.5	49.5	4	0.562963	0.448889	0.0808081	0.674287	0.543451	0.0819131	0.543451	FALSE		0.55814	0.64	0.373418	0.58156	0.451613	0.336207	0.541284	0.671875	0
YDL164C	cdc9-1	246	223	234	260	97	100	97	88	221	236	211	271	98	100	92	109	206	210	211	261	99	132	146	128	240	97	228.5	99	210.5	130	0.404167	0.43326	0.617577	0.484089	0.52453	0.626022	0.484089	FALSE		0.394309	0.44843	0.41453	0.338462	0.443439	0.423729	0.436019	0.402214	0.480583
YGL116W	cdc20-2	313	257	277	354	119	147	133	115	310	313	274	365	142	150	142	185	142	101	146	238	64	85	45	68	295	126	311.5	146	144	66	0.427119	0.4687	0.458333	0.51158	0.567435	0.464601	0.464601	FALSE		0.380192	0.571984	0.480144	0.324859	0.458065	0.479233	0.518248	0.506849	0.450704
YDR208W	mss4-103	313	261	335	347	80	106	117	121	293	357	295	316	34	49	80	80	28	17	48	87	0	0	0	0	324	111.5	305.5	64.5	38	0	0.344136	0.211129	0	0.412187	0.255605	0	0.255605	FALSE		0.255591	0.40613	0.349254	0.348703	0.116041	0.137255	0.271186	0.253165	0
YBR198C	taf5-20	0	0	0	12	0	0	0	8	0	0	0	9	0	0	0	8	0	0	0	0	0	0	0	10	0	0	0	0	0	0	#DIV/0!	#DIV/0!	#DIV/0!	#DIV/0!	#DIV/0!	#DIV/0!	999	FALSE		#DIV/0!	#DIV/0!	#DIV/0!	0.666667	#DIV/0!	#DIV/0!	#DIV/0!	0.888889	#DIV/0!
YAL038W	cdc19-1	271	211	262	287	117	131	105	99	267	273	254	273	135	140	111	141	122	75	126	177	83	99	74	93	266.5	111	270	137.5	124	88	0.41651	0.509259	0.709677	0.498874	0.616539	0.719382	0.498874	FALSE		0.431734	0.620853	0.400763	0.344948	0.505618	0.512821	0.437008	0.516484	0.680328
YNL258C	dsl1-DC30	0	0	0	0	0	0	0	0	0	0	0	0	0	0	0	0	0	0	0	0	0	0	0	0	0	0	0	0	0	0	#DIV/0!	#DIV/0!	#DIV/0!	#DIV/0!	#DIV/0!	#DIV/0!	999	FALSE		#DIV/0!	#DIV/0!	#DIV/0!	#DIV/0!	#DIV/0!	#DIV/0!	#DIV/0!	#DIV/0!	#DIV/0!
YLR314C	cdc3-3	119	125	108	131	33	29	8	12	32	29	34	27	0	0	0	0	0	13	0	22	0	0	0	0	122	20.5	30.5	0	6.5	0	0.168033	0	0	0.201261	0	0	0.201261	FALSE		0.277311	0.232	0.0740741	0.0916031	0	0	0	0	#DIV/0!
YDR145W	taf12-9	184	137	188	207	76	79	86	68	103	109	108	100	60	79	68	81	17	13	23	65	0	0	0	0	186	77.5	105.5	73.5	20	0	0.416667	0.696682	0	0.499061	0.843444	0	0.499061	FALSE		0.413043	0.576642	0.457447	0.328502	0.582524	0.724771	0.62963	0.81	0
YGR264C	mes1-1	234	176	228	265	104	109	90	90	250	265	231	282	106	112	99	121	253	206	259	305	111	128	138	133	231	97	257.5	109	256	130.5	0.419913	0.423301	0.509766	0.50295	0.512473	0.516737	0.50295	FALSE		0.444444	0.619318	0.394737	0.339623	0.424	0.422642	0.428571	0.429078	0.438735
YPL228W	cet1-2	110	110	148	110	64	78	69	76	11	17	15	17	0	21	25	26	0	9	11	21	0	0	0	0	110	72.5	16	23	10	0	0.659091	1.4375	0	0.789424	1.74032	0	0.789424	FALSE		0.581818	0.709091	0.466216	0.690909	0	1.23529	1.66667	1.52941	#DIV/0!
YDL017W	cdc7-4	239	206	271	265	101	109	69	75	209	244	213	225	93	108	85	116	27	12	30	59	0	8	0	0	252	88	219	100.5	28.5	0	0.349206	0.458904	0	0.418261	0.555576	0	0.418261	FALSE		0.422594	0.529126	0.254613	0.283019	0.444976	0.442623	0.399061	0.515556	0
YDR145W	taf12-W486stop	221	167	262	262	75	79	51	52	143	154	165	145	42	55	37	72	27	12	28	64	0	11	0	0	241.5	63.5	149.5	48.5	27.5	0	0.26294	0.324415	0	0.314935	0.392755	0	0.314935	FALSE		0.339367	0.473054	0.194656	0.198473	0.293706	0.357143	0.224242	0.496552	0
YDR164C	sec1-1	379	301	410	411	81	89	86	72	419	480	426	475	87	94	104	119	81	20	73	143	0	8	0	0	394.5	83.5	450.5	99	77	0	0.21166	0.219756	0	0.253515	0.266049	0	0.253515	FALSE		0.21372	0.295681	0.209756	0.175182	0.207637	0.195833	0.244131	0.250526	0
YPL228W	cet1-15	347	278	372	396	87	88	62	64	353	369	352	383	69	75	68	95	108	43	84	166	0	10	0	10	359.5	75.5	361	72	96	5	0.210014	0.199446	0.0520833	0.251543	0.241461	0.0527956	0.0527956	TRUE		0.25072	0.316547	0.166667	0.161616	0.195467	0.203252	0.193182	0.248042	0
Blank	Blank	0	0	0	0	0	0	0	0	0	0	0	0	0	0	0	0	0	0	0	0	0	0	0	0	0	0	0	0	0	0	#DIV/0!	#DIV/0!	#DIV/0!	#DIV/0!	#DIV/0!	#DIV/0!	999	FALSE		#DIV/0!	#DIV/0!	#DIV/0!	#DIV/0!	#DIV/0!	#DIV/0!	#DIV/0!	#DIV/0!	#DIV/0!
Blank	Blank	0	0	0	0	262	0	0	8	0	0	0	0	25	15	10	28	0	15	16	0	0	21	8	15	0	4	0	20	7.5	11.5	#DIV/0!	#DIV/0!	1.53333	#DIV/0!	#DIV/0!	1.5543	999	FALSE		#DIV/0!	#DIV/0!	#DIV/0!	#DIV/0!	#DIV/0!	#DIV/0!	#DIV/0!	#DIV/0!	#DIV/0!
Blank	Blank	0	0	0	0	0	0	0	0	0	0	0	0	0	0	0	0	0	0	0	0	0	0	0	0	0	0	0	0	0	0	#DIV/0!	#DIV/0!	#DIV/0!	#DIV/0!	#DIV/0!	#DIV/0!	999	FALSE		#DIV/0!	#DIV/0!	#DIV/0!	#DIV/0!	#DIV/0!	#DIV/0!	#DIV/0!	#DIV/0!	#DIV/0!
Blank	Blank	0	0	0	0	0	0	0	0	0	0	0	0	0	0	0	0	0	0	0	0	0	0	0	0	0	0	0	0	0	0	#DIV/0!	#DIV/0!	#DIV/0!	#DIV/0!	#DIV/0!	#DIV/0!	999	FALSE		#DIV/0!	#DIV/0!	#DIV/0!	#DIV/0!	#DIV/0!	#DIV/0!	#DIV/0!	#DIV/0!	#DIV/0!
Blank	Blank	0	0	0	0	0	0	0	0	0	0	0	0	0	0	0	0	0	0	0	0	0	0	0	0	0	0	0	0	0	0	#DIV/0!	#DIV/0!	#DIV/0!	#DIV/0!	#DIV/0!	#DIV/0!	999	FALSE		#DIV/0!	#DIV/0!	#DIV/0!	#DIV/0!	#DIV/0!	#DIV/0!	#DIV/0!	#DIV/0!	#DIV/0!
Blank	Blank	0	0	0	0	0	0	0	0	0	0	0	0	0	0	0	0	0	0	0	0	0	0	0	0	0	0	0	0	0	0	#DIV/0!	#DIV/0!	#DIV/0!	#DIV/0!	#DIV/0!	#DIV/0!	999	FALSE		#DIV/0!	#DIV/0!	#DIV/0!	#DIV/0!	#DIV/0!	#DIV/0!	#DIV/0!	#DIV/0!	#DIV/0!
YJR006W	hys2-ts	0	0	0	0	0	0	0	0	0	0	0	0	0	0	0	0	0	0	0	0	0	0	0	0	0	0	0	0	0	0	#DIV/0!	#DIV/0!	#DIV/0!	#DIV/0!	#DIV/0!	#DIV/0!	999	FALSE		#DIV/0!	#DIV/0!	#DIV/0!	#DIV/0!	#DIV/0!	#DIV/0!	#DIV/0!	#DIV/0!	#DIV/0!
Blank	Blank	0	0	0	0	0	0	0	0	0	0	0	0	0	0	26	0	0	0	0	0	0	0	0	0	0	0	0	0	0	0	#DIV/0!	#DIV/0!	#DIV/0!	#DIV/0!	#DIV/0!	#DIV/0!	999	FALSE		#DIV/0!	#DIV/0!	#DIV/0!	#DIV/0!	#DIV/0!	#DIV/0!	#DIV/0!	#DIV/0!	#DIV/0!
ydr196c-1	ydr196c-1	336	202	272	311	82	95	88	84	366	368	306	417	105	109	111	120	393	311	371	413	131	144	171	168	291.5	86	367	110	382	156	0.295026	0.299728	0.408377	0.353366	0.362868	0.413961	0.353366	FALSE		0.244048	0.470297	0.323529	0.270096	0.286885	0.296196	0.362745	0.28777	0.333333
Blank	Blank	0	0	0	13	0	0	20	0	0	0	0	0	0	0	0	0	0	0	0	0	0	0	0	0	0	0	0	0	0	0	#DIV/0!	#DIV/0!	#DIV/0!	#DIV/0!	#DIV/0!	#DIV/0!	999	FALSE		#DIV/0!	#DIV/0!	#DIV/0!	0	#DIV/0!	#DIV/0!	#DIV/0!	#DIV/0!	#DIV/0!
YKL165C	mcd4-174	0	0	0	0	0	0	0	0	0	0	0	0	0	0	0	0	0	0	0	0	0	0	0	0	0	0	0	0	0	0	#DIV/0!	#DIV/0!	#DIV/0!	#DIV/0!	#DIV/0!	#DIV/0!	999	FALSE		#DIV/0!	#DIV/0!	#DIV/0!	#DIV/0!	#DIV/0!	#DIV/0!	#DIV/0!	#DIV/0!	#DIV/0!
Blank	Blank	0	0	0	0	0	0	0	0	0	0	0	0	0	0	0	0	0	0	0	0	0	0	0	22	0	0	0	0	0	0	#DIV/0!	#DIV/0!	#DIV/0!	#DIV/0!	#DIV/0!	#DIV/0!	999	FALSE		#DIV/0!	#DIV/0!	#DIV/0!	#DIV/0!	#DIV/0!	#DIV/0!	#DIV/0!	#DIV/0!	#DIV/0!
YOR257W	cdc31-1	0	0	0	0	0	0	0	0	0	0	0	0	0	0	0	0	0	0	0	0	0	0	0	0	0	0	0	0	0	0	#DIV/0!	#DIV/0!	#DIV/0!	#DIV/0!	#DIV/0!	#DIV/0!	999	FALSE		#DIV/0!	#DIV/0!	#DIV/0!	#DIV/0!	#DIV/0!	#DIV/0!	#DIV/0!	#DIV/0!	#DIV/0!
Blank	Blank	0	0	0	0	0	0	0	0	0	0	0	0	0	0	0	0	0	0	0	0	0	0	0	0	0	0	0	0	0	0	#DIV/0!	#DIV/0!	#DIV/0!	#DIV/0!	#DIV/0!	#DIV/0!	999	FALSE		#DIV/0!	#DIV/0!	#DIV/0!	#DIV/0!	#DIV/0!	#DIV/0!	#DIV/0!	#DIV/0!	#DIV/0!
YLR145W	rmp1-ts	109	94	137	125	57	58	37	67	96	104	98	124	59	65	60	73	71	73	121	120	60	85	82	75	117	57.5	101	62.5	96.5	78.5	0.491453	0.618812	0.813472	0.588636	0.74917	0.824596	0.588636	FALSE		0.522936	0.617021	0.270073	0.536	0.614583	0.625	0.612245	0.58871	0.84507
Blank	Blank	0	0	0	0	0	0	0	0	0	0	0	0	0	0	0	0	0	0	0	0	0	0	0	0	0	0	0	0	0	0	#DIV/0!	#DIV/0!	#DIV/0!	#DIV/0!	#DIV/0!	#DIV/0!	999	FALSE		#DIV/0!	#DIV/0!	#DIV/0!	#DIV/0!	#DIV/0!	#DIV/0!	#DIV/0!	#DIV/0!	#DIV/0!
YKL189W	hym1-15	283	233	282	297	97	117	84	88	304	293	268	353	112	118	101	118	288	274	317	361	130	150	167	153	282.5	92.5	298.5	115	302.5	151.5	0.327434	0.38526	0.500826	0.392182	0.466418	0.507675	0.392182	FALSE		0.342756	0.502146	0.297872	0.296296	0.368421	0.40273	0.376866	0.334278	0.451389
Blank	Blank	0	0	0	0	0	0	0	0	0	0	0	0	0	0	0	0	0	0	0	0	0	0	0	0	0	0	0	0	0	0	#DIV/0!	#DIV/0!	#DIV/0!	#DIV/0!	#DIV/0!	#DIV/0!	999	FALSE		#DIV/0!	#DIV/0!	#DIV/0!	#DIV/0!	#DIV/0!	#DIV/0!	#DIV/0!	#DIV/0!	#DIV/0!
YML098W	taf13-1	195	171	228	222	96	88	79	90	150	213	169	221	78	89	84	101	64	53	102	131	62	77	82	87	208.5	89	191	86.5	83	79.5	0.426859	0.45288	0.957831	0.511268	0.548282	0.970929	0.511268	FALSE		0.492308	0.51462	0.346491	0.405405	0.52	0.41784	0.497041	0.457014	0.96875
Blank	Blank	0	0	0	0	0	0	0	0	0	0	0	0	0	0	0	0	0	0	0	0	0	0	0	0	0	0	0	0	0	0	#DIV/0!	#DIV/0!	#DIV/0!	#DIV/0!	#DIV/0!	#DIV/0!	999	FALSE		#DIV/0!	#DIV/0!	#DIV/0!	#DIV/0!	#DIV/0!	#DIV/0!	#DIV/0!	#DIV/0!	#DIV/0!
YKL018W	swd2-1	309	246	276	310	111	120	95	92	353	364	308	389	136	132	110	120	300	267	317	390	151	171	183	165	292.5	103	358.5	126	308.5	168	0.352137	0.351464	0.544571	0.421771	0.425503	0.552017	0.421771	FALSE		0.359223	0.487805	0.344203	0.296774	0.385269	0.362637	0.357143	0.308483	0.503333
Blank	Blank	0	0	0	0	0	0	0	0	0	0	0	0	0	0	0	0	0	0	0	0	0	0	0	0	0	0	0	0	0	0	#DIV/0!	#DIV/0!	#DIV/0!	#DIV/0!	#DIV/0!	#DIV/0!	999	FALSE		#DIV/0!	#DIV/0!	#DIV/0!	#DIV/0!	#DIV/0!	#DIV/0!	#DIV/0!	#DIV/0!	#DIV/0!
Blank	Blank	0	0	0	0	0	0	0	0	0	0	0	0	0	0	0	0	0	0	0	0	0	0	0	0	0	0	0	0	0	0	#DIV/0!	#DIV/0!	#DIV/0!	#DIV/0!	#DIV/0!	#DIV/0!	999	FALSE		#DIV/0!	#DIV/0!	#DIV/0!	#DIV/0!	#DIV/0!	#DIV/0!	#DIV/0!	#DIV/0!	#DIV/0!
Blank	Blank	0	0	0	0	0	0	0	0	0	0	0	0	0	0	0	0	0	0	0	0	0	0	0	0	0	0	0	0	0	0	#DIV/0!	#DIV/0!	#DIV/0!	#DIV/0!	#DIV/0!	#DIV/0!	999	FALSE		#DIV/0!	#DIV/0!	#DIV/0!	#DIV/0!	#DIV/0!	#DIV/0!	#DIV/0!	#DIV/0!	#DIV/0!
YJR065C	arp3-31	23	27	32	28	0	0	0	0	0	22	24	29	0	0	0	0	9	33	33	51	0	0	0	0	27.5	0	23	0	33	0	0	0	0	0	0	0	999	FALSE		0	0	0	0	#DIV/0!	0	0	0	0
Blank	Blank	0	0	0	0	0	0	0	0	0	0	0	0	0	0	0	0	0	0	0	0	0	0	0	0	0	0	0	0	0	0	#DIV/0!	#DIV/0!	#DIV/0!	#DIV/0!	#DIV/0!	#DIV/0!	999	FALSE		#DIV/0!	#DIV/0!	#DIV/0!	#DIV/0!	#DIV/0!	#DIV/0!	#DIV/0!	#DIV/0!	#DIV/0!
YMR112C	med11-ts	83	99	95	92	47	53	62	60	73	103	94	118	29	34	54	65	49	61	73	87	9	25	22	28	93.5	56.5	98.5	44	67	23.5	0.604278	0.446701	0.350746	0.723772	0.540802	0.355543	0.540802	FALSE		0.566265	0.535354	0.652632	0.652174	0.39726	0.330097	0.574468	0.550847	0.183673
Blank	Blank	0	0	0	0	0	0	0	0	0	0	0	0	0	0	0	0	0	0	0	0	0	0	0	0	0	0	0	0	0	0	#DIV/0!	#DIV/0!	#DIV/0!	#DIV/0!	#DIV/0!	#DIV/0!	999	FALSE		#DIV/0!	#DIV/0!	#DIV/0!	#DIV/0!	#DIV/0!	#DIV/0!	#DIV/0!	#DIV/0!	#DIV/0!
YGR002C	swc4-4	247	224	287	270	0	0	11	13	212	286	240	278	0	0	0	0	123	144	153	176	0	0	0	13	258.5	5.5	259	0	148.5	0	0.0212766	0	0	0.025484	0	0	0.025484	TRUE		0	0	0.0383275	0.0481481	0	0	0	0	0
Blank	Blank	0	0	0	0	0	0	0	0	0	0	0	0	0	0	0	0	0	0	0	0	0	0	0	58	0	0	0	0	0	0	#DIV/0!	#DIV/0!	#DIV/0!	#DIV/0!	#DIV/0!	#DIV/0!	999	FALSE		#DIV/0!	#DIV/0!	#DIV/0!	#DIV/0!	#DIV/0!	#DIV/0!	#DIV/0!	#DIV/0!	#DIV/0!
YNL138W	srv2-2	205	186	242	219	77	90	93	85	183	234	199	256	75	77	95	96	131	126	163	190	23	50	33	45	212	87.5	216.5	86	147	39	0.412736	0.397229	0.265306	0.494353	0.480908	0.268934	0.268934	FALSE		0.37561	0.483871	0.384298	0.388128	0.409836	0.32906	0.477387	0.375	0.175573
Blank	Blank	0	0	0	0	0	0	0	0	0	0	0	0	0	0	0	0	0	0	0	0	0	0	0	0	0	0	0	0	0	0	#DIV/0!	#DIV/0!	#DIV/0!	#DIV/0!	#DIV/0!	#DIV/0!	999	FALSE		#DIV/0!	#DIV/0!	#DIV/0!	#DIV/0!	#DIV/0!	#DIV/0!	#DIV/0!	#DIV/0!	#DIV/0!
YJL097W	phs1-1	323	299	314	354	120	134	116	97	344	366	322	420	141	135	127	139	312	329	335	466	174	193	197	181	318.5	118	355	137	332	187	0.370487	0.385915	0.563253	0.443749	0.467212	0.570955	0.443749	FALSE		0.371517	0.448161	0.369427	0.274011	0.409884	0.368852	0.39441	0.330952	0.557692
Blank	Blank	0	0	0	0	0	0	0	0	0	0	0	0	0	0	0	0	0	0	0	0	0	0	0	0	0	0	0	0	0	0	#DIV/0!	#DIV/0!	#DIV/0!	#DIV/0!	#DIV/0!	#DIV/0!	999	FALSE		#DIV/0!	#DIV/0!	#DIV/0!	#DIV/0!	#DIV/0!	#DIV/0!	#DIV/0!	#DIV/0!	#DIV/0!
YLR115W	cft2-1	208	195	231	229	97	125	87	86	158	194	175	220	121	124	92	121	65	58	103	140	48	65	37	53	218.5	92	184.5	121	84	50.5	0.421053	0.655827	0.60119	0.504314	0.793982	0.609412	0.504314	FALSE		0.466346	0.641026	0.376623	0.375546	0.765823	0.639175	0.525714	0.55	0.738462
Blank	Blank	0	0	0	0	0	0	0	0	0	0	0	0	0	0	0	0	0	0	0	0	0	0	0	0	0	0	0	0	0	0	#DIV/0!	#DIV/0!	#DIV/0!	#DIV/0!	#DIV/0!	#DIV/0!	999	FALSE		#DIV/0!	#DIV/0!	#DIV/0!	#DIV/0!	#DIV/0!	#DIV/0!	#DIV/0!	#DIV/0!	#DIV/0!
YNL102W	pol1-12	273	246	268	305	93	100	75	71	309	315	267	340	109	118	110	115	276	281	318	364	135	160	155	147	270.5	84	312	112.5	299.5	151	0.310536	0.360577	0.504174	0.371943	0.436535	0.511068	0.371943	FALSE		0.340659	0.406504	0.279851	0.232787	0.352751	0.374603	0.411985	0.338235	0.48913
Blank	Blank	0	0	0	0	0	0	0	0	0	0	0	0	0	0	0	0	0	0	0	0	0	0	0	0	0	0	0	0	0	0	#DIV/0!	#DIV/0!	#DIV/0!	#DIV/0!	#DIV/0!	#DIV/0!	999	FALSE		#DIV/0!	#DIV/0!	#DIV/0!	#DIV/0!	#DIV/0!	#DIV/0!	#DIV/0!	#DIV/0!	#DIV/0!
YCR042C	taf2-1	161	149	202	180	90	98	78	60	111	140	131	132	67	68	61	79	72	69	102	115	24	39	30	36	170.5	84	131.5	67.5	87	33	0.492669	0.513308	0.37931	0.590092	0.62144	0.384497	0.384497	FALSE		0.559006	0.657718	0.386139	0.333333	0.603604	0.485714	0.465649	0.598485	0.333333
Blank	Blank	0	0	0	0	0	0	0	0	0	0	0	0	0	0	0	0	0	0	0	0	0	0	0	8	0	0	0	0	0	0	#DIV/0!	#DIV/0!	#DIV/0!	#DIV/0!	#DIV/0!	#DIV/0!	999	FALSE		#DIV/0!	#DIV/0!	#DIV/0!	#DIV/0!	#DIV/0!	#DIV/0!	#DIV/0!	#DIV/0!	#DIV/0!
YGL116W	cdc20-1	101	101	132	119	0	0	8	10	40	47	48	46	0	11	23	19	0	10	11	27	0	0	0	0	110	4	46.5	15	10.5	0	0.0363636	0.322581	0	0.0435544	0.390535	0	0.0435544	TRUE		0	0	0.0606061	0.0840336	0	0.234043	0.479167	0.413043	#DIV/0!
Blank	Blank	0	0	0	0	0	0	0	0	0	0	0	0	0	0	0	10	0	0	0	9	0	0	0	8	0	0	0	0	0	0	#DIV/0!	#DIV/0!	#DIV/0!	#DIV/0!	#DIV/0!	#DIV/0!	999	FALSE		#DIV/0!	#DIV/0!	#DIV/0!	#DIV/0!	#DIV/0!	#DIV/0!	#DIV/0!	#DIV/0!	#DIV/0!
YDL014W	nop1-2	0	0	0	0	0	0	0	0	0	0	0	0	0	0	0	0	0	0	0	0	0	0	0	0	0	0	0	0	0	0	#DIV/0!	#DIV/0!	#DIV/0!	#DIV/0!	#DIV/0!	#DIV/0!	999	FALSE		#DIV/0!	#DIV/0!	#DIV/0!	#DIV/0!	#DIV/0!	#DIV/0!	#DIV/0!	#DIV/0!	#DIV/0!
Blank	Blank	0	0	0	0	0	0	0	0	0	0	0	0	0	0	0	0	0	0	0	0	0	0	0	0	0	0	0	0	0	0	#DIV/0!	#DIV/0!	#DIV/0!	#DIV/0!	#DIV/0!	#DIV/0!	999	FALSE		#DIV/0!	#DIV/0!	#DIV/0!	#DIV/0!	#DIV/0!	#DIV/0!	#DIV/0!	#DIV/0!	#DIV/0!
YCR002C	cdc10-5	0	0	0	0	0	0	0	0	0	0	0	0	0	0	0	0	0	0	0	0	0	0	0	0	0	0	0	0	0	0	#DIV/0!	#DIV/0!	#DIV/0!	#DIV/0!	#DIV/0!	#DIV/0!	999	FALSE		#DIV/0!	#DIV/0!	#DIV/0!	#DIV/0!	#DIV/0!	#DIV/0!	#DIV/0!	#DIV/0!	#DIV/0!
Blank	Blank	0	0	0	0	0	0	0	0	0	0	0	0	0	0	0	0	0	0	0	0	0	0	0	0	0	0	0	0	0	0	#DIV/0!	#DIV/0!	#DIV/0!	#DIV/0!	#DIV/0!	#DIV/0!	999	FALSE		#DIV/0!	#DIV/0!	#DIV/0!	#DIV/0!	#DIV/0!	#DIV/0!	#DIV/0!	#DIV/0!	#DIV/0!
YDL140C	rpo21-1	31	42	47	42	44	46	20	32	22	27	25	29	40	43	38	58	0	12	0	22	0	8	0	0	42	38	26	41.5	6	0	0.904762	1.59615	0	1.08368	1.9324	0	999	FALSE		1.41935	1.09524	0.425532	0.761905	1.81818	1.59259	1.52	2	#DIV/0!
Blank	Blank	0	0	0	0	0	0	0	0	0	0	0	0	0	0	0	0	0	0	0	0	0	0	0	0	0	0	0	0	0	0	#DIV/0!	#DIV/0!	#DIV/0!	#DIV/0!	#DIV/0!	#DIV/0!	999	FALSE		#DIV/0!	#DIV/0!	#DIV/0!	#DIV/0!	#DIV/0!	#DIV/0!	#DIV/0!	#DIV/0!	#DIV/0!
YPR181C	sec23-1	0	0	0	0	0	0	0	0	0	0	0	0	0	0	0	0	0	0	0	0	0	0	0	0	0	0	0	0	0	0	#DIV/0!	#DIV/0!	#DIV/0!	#DIV/0!	#DIV/0!	#DIV/0!	999	FALSE		#DIV/0!	#DIV/0!	#DIV/0!	#DIV/0!	#DIV/0!	#DIV/0!	#DIV/0!	#DIV/0!	#DIV/0!
Blank	Blank	0	0	0	0	0	0	0	15	0	0	0	12	24	15	8	28	0	12	11	0	0	28	208	29	0	0	0	19.5	5.5	28.5	#DIV/0!	#DIV/0!	5.18182	#DIV/0!	#DIV/0!	5.25268	999	FALSE		#DIV/0!	#DIV/0!	#DIV/0!	#DIV/0!	#DIV/0!	#DIV/0!	#DIV/0!	2.33333	#DIV/0!
Blank	Blank	0	0	0	0	0	0	0	0	0	0	0	0	0	0	0	0	0	9	0	0	0	9	0	0	0	0	0	0	0	0	#DIV/0!	#DIV/0!	#DIV/0!	#DIV/0!	#DIV/0!	#DIV/0!	999	FALSE		#DIV/0!	#DIV/0!	#DIV/0!	#DIV/0!	#DIV/0!	#DIV/0!	#DIV/0!	#DIV/0!	#DIV/0!
Blank	Blank	0	0	0	0	0	0	0	0	0	0	0	0	0	0	0	0	0	0	0	0	0	0	0	0	0	0	0	0	0	0	#DIV/0!	#DIV/0!	#DIV/0!	#DIV/0!	#DIV/0!	#DIV/0!	999	FALSE		#DIV/0!	#DIV/0!	#DIV/0!	#DIV/0!	#DIV/0!	#DIV/0!	#DIV/0!	#DIV/0!	#DIV/0!
YLR268W	sec22-1	514	376	426	450	106	92	51	55	399	387	379	403	110	85	42	68	187	21	89	136	0	0	0	0	438	73.5	393	76.5	112.5	0	0.167808	0.194656	0	0.200992	0.235662	0	0.200992	FALSE		0.206226	0.244681	0.119718	0.122222	0.275689	0.219638	0.110818	0.168734	0
YMR028W	tap42-11	258	271	298	310	116	131	95	73	264	274	238	267	114	98	91	103	121	99	149	140	74	67	43	64	284.5	105.5	265.5	100.5	130.5	65.5	0.370826	0.378531	0.501916	0.444156	0.458272	0.508779	0.444156	FALSE		0.449612	0.483395	0.318792	0.235484	0.431818	0.357664	0.382353	0.385768	0.61157
YFL039C	act1-112	225	168	264	211	87	96	84	102	176	207	228	195	93	98	102	113	48	10	38	51	0	0	0	0	218	91.5	201	100	43	0	0.419725	0.497512	0	0.502724	0.602317	0	0.502724	FALSE		0.386667	0.571429	0.318182	0.483412	0.528409	0.47343	0.447368	0.579487	0
YMR296C	lcb1-4	155	149	225	210	93	94	60	85	88	98	99	115	58	64	66	81	23	13	31	46	0	0	13	0	182.5	89	98.5	65	27	0	0.487671	0.659898	0	0.584107	0.798911	0	0.584107	FALSE		0.6	0.630872	0.266667	0.404762	0.659091	0.653061	0.666667	0.704348	0
YDL165W	cdc36-16	166	130	159	178	0	0	0	0	108	126	115	161	0	0	0	0	39	8	23	64	0	0	0	0	162.5	0	120.5	0	31	0	0	0	0	0	0	0	999	FALSE		0	0	0	0	0	0	0	0	0
YJR017C	ess1-H164R	114	107	143	146	15	13	36	29	124	133	120	152	0	0	22	18	79	64	78	119	0	0	0	0	128.5	22	128.5	9	78.5	0	0.171206	0.0700389	0	0.205062	0.0847932	0	0.0847932	TRUE		0.131579	0.121495	0.251748	0.19863	0	0	0.183333	0.118421	0
YFL039C	act1-122	287	193	260	261	117	144	107	107	287	299	266	329	127	139	125	137	308	278	323	341	125	148	163	143	260.5	112	293	132	315.5	145.5	0.429942	0.450512	0.461173	0.514962	0.545416	0.467479	0.467479	FALSE		0.407666	0.746114	0.411538	0.409962	0.442509	0.464883	0.469925	0.416413	0.405844
YMR296C	lcb1-2	151	178	196	193	75	86	68	78	187	227	199	261	83	96	79	101	172	253	229	255	88	111	107	102	185.5	76.5	213	89.5	241	104.5	0.412399	0.420188	0.43361	0.493949	0.508704	0.439539	0.439539	FALSE		0.496689	0.483146	0.346939	0.404145	0.44385	0.422907	0.396985	0.386973	0.511628
YDR168W	cdc37-ts	169	177	277	214	53	63	75	69	184	251	236	250	55	66	84	93	90	92	175	164	54	62	66	64	195.5	66	243	75	128	63	0.337596	0.308642	0.492188	0.404354	0.37366	0.498918	0.37366	FALSE		0.313609	0.355932	0.270758	0.32243	0.298913	0.262948	0.355932	0.372	0.6
YKL028W	tfa1-21	261	245	274	283	74	71	91	74	276	312	259	319	84	96	101	105	266	275	292	326	109	131	146	127	267.5	74	294	98.5	283.5	129	0.276636	0.335034	0.455026	0.331339	0.405612	0.461249	0.331339	FALSE		0.283525	0.289796	0.332117	0.261484	0.304348	0.307692	0.389961	0.329154	0.409774
YFL039C	act1-155	166	179	201	204	99	108	95	108	133	133	137	161	69	84	90	99	69	118	86	113	0	0	0	0	190	103.5	135	87	99.5	0	0.544737	0.644444	0	0.652457	0.780202	0	0.652457	FALSE		0.596386	0.603352	0.472637	0.529412	0.518797	0.631579	0.656934	0.614907	0
YGR099W	tel2-7	241	205	257	252	75	84	63	77	231	272	231	259	86	100	77	109	136	99	158	170	43	61	76	66	246.5	76	245	93	147	63.5	0.308316	0.379592	0.431973	0.369285	0.459556	0.43788	0.369285	FALSE		0.311203	0.409756	0.245136	0.305556	0.372294	0.367647	0.333333	0.420849	0.316176
Blank	Blank	0	0	0	0	0	0	0	0	0	0	0	0	0	0	0	0	0	0	0	0	0	0	0	0	0	0	0	0	0	0	#DIV/0!	#DIV/0!	#DIV/0!	#DIV/0!	#DIV/0!	#DIV/0!	999	FALSE		#DIV/0!	#DIV/0!	#DIV/0!	#DIV/0!	#DIV/0!	#DIV/0!	#DIV/0!	#DIV/0!	#DIV/0!
YFR005C	sad1-1	0	0	0	0	0	0	0	0	0	0	0	0	0	0	0	0	0	0	0	0	0	0	0	0	0	0	0	0	0	0	#DIV/0!	#DIV/0!	#DIV/0!	#DIV/0!	#DIV/0!	#DIV/0!	999	FALSE		#DIV/0!	#DIV/0!	#DIV/0!	#DIV/0!	#DIV/0!	#DIV/0!	#DIV/0!	#DIV/0!	#DIV/0!
YGR140W	cbf2-2	243	211	242	270	96	101	93	92	261	337	252	333	98	115	108	122	124	142	167	178	40	57	59	55	242.5	94.5	297	111.5	154.5	56	0.389691	0.375421	0.36246	0.466751	0.454506	0.367416	0.367416	FALSE		0.395062	0.478673	0.384298	0.340741	0.375479	0.341246	0.428571	0.366366	0.322581
YHR170W	nmd3-4	218	219	249	271	63	68	83	75	209	276	206	296	49	59	68	100	71	65	110	145	0	14	10	12	234	71.5	242.5	63.5	90.5	11	0.305556	0.261856	0.121547	0.365978	0.317018	0.123209	0.123209	FALSE		0.288991	0.310502	0.333333	0.276753	0.23445	0.213768	0.330097	0.337838	0
YDR168W	cdc37-1	0	0	0	0	0	0	0	0	0	0	0	0	18	0	0	0	0	0	0	0	0	0	0	0	0	0	0	0	0	0	#DIV/0!	#DIV/0!	#DIV/0!	#DIV/0!	#DIV/0!	#DIV/0!	999	FALSE		#DIV/0!	#DIV/0!	#DIV/0!	#DIV/0!	#DIV/0!	#DIV/0!	#DIV/0!	#DIV/0!	#DIV/0!
YDR311W	tfb1-1	152	149	157	178	60	55	62	70	165	226	158	234	56	60	78	96	136	160	164	192	81	104	98	98	154.5	61	195.5	69	162	98	0.394822	0.352941	0.604938	0.472897	0.427291	0.613211	0.427291	FALSE		0.394737	0.369128	0.394904	0.393258	0.339394	0.265487	0.493671	0.410256	0.595588
YLR457C	nbp1-1	267	230	265	274	92	98	103	112	294	335	285	374	110	105	121	134	264	290	300	337	125	150	166	161	266	100.5	314.5	115.5	295	155.5	0.37782	0.36725	0.527119	0.452532	0.444614	0.534327	0.444614	FALSE		0.344569	0.426087	0.388679	0.408759	0.37415	0.313433	0.424561	0.358289	0.473485
YMR296C	lcb1-10	304	268	271	329	78	83	54	77	371	397	308	443	88	89	78	117	377	370	372	453	99	126	132	142	287.5	77.5	384	88.5	374.5	129	0.269565	0.230469	0.344459	0.322871	0.279019	0.34917	0.279019	FALSE		0.256579	0.309701	0.199262	0.234043	0.237197	0.224181	0.253247	0.264108	0.262599
YIR022W	sec11-2	237	229	233	268	109	113	95	108	237	269	238	310	93	78	110	130	226	268	260	312	109	127	166	144	235	108.5	253.5	101.5	264	135.5	0.461702	0.400394	0.513258	0.553002	0.484741	0.520276	0.484741	FALSE		0.459916	0.49345	0.407725	0.402985	0.392405	0.289963	0.462185	0.419355	0.482301
YMR213W	cef1-13	188	161	221	221	102	115	75	105	98	162	112	151	66	70	71	108	28	25	57	81	0	12	13	11	204.5	103.5	131.5	70.5	42.5	11.5	0.506112	0.536122	0.270588	0.606194	0.64906	0.274288	0.606194	FALSE		0.542553	0.714286	0.339367	0.475113	0.673469	0.432099	0.633929	0.715232	0
YFL039C	act1-129	256	240	302	281	90	102	86	73	290	389	283	383	81	78	83	95	223	229	251	307	55	72	44	70	268.5	88	336.5	82	240	62.5	0.327747	0.243685	0.260417	0.392558	0.295019	0.263978	0.263978	FALSE		0.351562	0.425	0.284768	0.259786	0.27931	0.200514	0.293286	0.248042	0.246637
YGL120C	prp43-ts2	201	170	216	237	118	130	108	119	164	211	157	220	91	98	98	114	104	98	122	163	81	98	106	111	208.5	118.5	187.5	98	113	102	0.568345	0.522667	0.902655	0.680734	0.632771	0.914999	0.632771	FALSE		0.587065	0.764706	0.5	0.50211	0.554878	0.464455	0.624204	0.518182	0.778846
YKL112W	abf1-102	266	245	263	286	105	110	86	91	308	335	256	374	108	105	103	171	281	312	303	369	111	132	152	196	264.5	98	321.5	106.5	307.5	142	0.37051	0.33126	0.461789	0.443778	0.401042	0.468103	0.401042	FALSE		0.394737	0.44898	0.326996	0.318182	0.350649	0.313433	0.402344	0.457219	0.395018
Blank	Blank	0	0	0	0	0	0	0	0	0	0	0	0	0	0	0	0	0	0	0	0	0	0	0	0	0	0	0	0	0	0	#DIV/0!	#DIV/0!	#DIV/0!	#DIV/0!	#DIV/0!	#DIV/0!	999	FALSE		#DIV/0!	#DIV/0!	#DIV/0!	#DIV/0!	#DIV/0!	#DIV/0!	#DIV/0!	#DIV/0!	#DIV/0!
Blank	Blank	0	0	0	0	0	0	0	0	0	0	0	0	0	0	0	0	0	0	0	0	0	0	0	0	0	0	0	0	0	0	#DIV/0!	#DIV/0!	#DIV/0!	#DIV/0!	#DIV/0!	#DIV/0!	999	FALSE		#DIV/0!	#DIV/0!	#DIV/0!	#DIV/0!	#DIV/0!	#DIV/0!	#DIV/0!	#DIV/0!	#DIV/0!
YGL112C	taf6-ts	0	0	18	0	0	0	0	0	0	9	11	0	0	0	0	0	0	0	13	8	0	0	0	0	0	0	4.5	0	4	0	#DIV/0!	0	0	#DIV/0!	0	0	999	FALSE		#DIV/0!	#DIV/0!	0	#DIV/0!	#DIV/0!	0	0	#DIV/0!	#DIV/0!
YMR220W	erg8-1	260	239	277	270	95	122	131	107	257	317	235	310	105	139	125	126	183	184	199	239	73	115	124	112	265	114.5	283.5	125.5	191.5	113.5	0.432075	0.442681	0.592689	0.517517	0.535935	0.600794	0.517517	FALSE		0.365385	0.51046	0.472924	0.396296	0.40856	0.438486	0.531915	0.406452	0.398907
YDL145C	cop1-1	270	209	249	285	99	120	101	109	263	280	231	334	104	121	122	131	233	265	257	314	118	155	168	156	259.5	105	271.5	121.5	261	155.5	0.404624	0.447514	0.595785	0.484637	0.541786	0.603933	0.484637	FALSE		0.366667	0.574163	0.405622	0.382456	0.395437	0.432143	0.528139	0.392216	0.506438
YML064C	tem1-3	284	266	295	333	108	109	104	82	315	324	290	390	121	114	110	119	272	287	300	380	116	143	140	128	289.5	106	319.5	116.5	293.5	134	0.366149	0.364632	0.456559	0.438553	0.441445	0.462802	0.438553	FALSE		0.380282	0.409774	0.352542	0.246246	0.384127	0.351852	0.37931	0.305128	0.426471
YFL034C-B	mob2-11	203	244	137	192	48	49	62	48	205	175	145	224	72	69	77	98	195	282	137	210	87	101	113	110	197.5	48.5	190	74.5	202.5	105.5	0.24557	0.392105	0.520988	0.29413	0.474705	0.528112	0.29413	FALSE		0.236453	0.20082	0.452555	0.25	0.35122	0.394286	0.531034	0.4375	0.446154
YFL008W	smc1-2	89	85	129	93	82	123	73	60	52	72	63	83	96	94	76	94	16	19	32	49	26	49	35	34	91	77.5	67.5	94	25.5	34.5	0.851648	1.39259	1.35294	1.02006	1.68595	1.37144	1.02006	FALSE		0.921348	1.44706	0.565891	0.645161	1.84615	1.30556	1.20635	1.13253	1.625
YJR046W	tah11-ts	293	256	273	286	97	103	108	84	328	344	291	348	111	112	116	117	292	348	354	380	128	149	166	149	279.5	100	336	114	351	149	0.357782	0.339286	0.424501	0.428532	0.410759	0.430306	0.410759	FALSE		0.331058	0.402344	0.395604	0.293706	0.338415	0.325581	0.398625	0.336207	0.438356
Blank	Blank	0	0	0	0	0	0	0	0	0	0	0	0	0	0	0	0	0	0	0	0	0	0	0	0	0	0	0	0	0	0	#DIV/0!	#DIV/0!	#DIV/0!	#DIV/0!	#DIV/0!	#DIV/0!	999	FALSE		#DIV/0!	#DIV/0!	#DIV/0!	#DIV/0!	#DIV/0!	#DIV/0!	#DIV/0!	#DIV/0!	#DIV/0!
YFL034C-B	mob2-22	287	344	177	286	54	53	64	63	342	287	221	335	94	88	100	121	302	411	203	319	99	114	124	133	286.5	58.5	311	97	310.5	119	0.204188	0.311897	0.383253	0.244566	0.377601	0.388494	0.244566	FALSE		0.188153	0.15407	0.361582	0.22028	0.274854	0.30662	0.452489	0.361194	0.327815
YHR191C	ctf8-162	0	0	0	0	0	0	0	9	0	0	0	48	0	0	0	43	0	0	0	44	0	0	0	41	0	0	0	0	0	0	#DIV/0!	#DIV/0!	#DIV/0!	#DIV/0!	#DIV/0!	#DIV/0!	999	FALSE		#DIV/0!	#DIV/0!	#DIV/0!	#DIV/0!	#DIV/0!	#DIV/0!	#DIV/0!	0.895833	#DIV/0!
YPL124W	spc29-20	0	0	0	0	0	0	0	0	0	0	0	0	0	0	0	0	0	0	0	0	0	0	0	0	0	0	0	0	0	0	#DIV/0!	#DIV/0!	#DIV/0!	#DIV/0!	#DIV/0!	#DIV/0!	999	FALSE		#DIV/0!	#DIV/0!	#DIV/0!	#DIV/0!	#DIV/0!	#DIV/0!	#DIV/0!	#DIV/0!	#DIV/0!
YGR179C	okp1-5	230	178	258	247	57	60	49	47	121	142	131	135	10	13	12	18	27	20	44	64	0	0	0	0	238.5	53	133	12.5	35.5	0	0.222222	0.093985	0	0.266166	0.113784	0	0.113784	FALSE		0.247826	0.337079	0.189922	0.190283	0.0826446	0.0915493	0.0916031	0.133333	0
YFL034C-B	mob2-34	315	336	275	343	47	43	53	46	405	378	322	411	100	94	106	111	346	426	299	406	97	123	135	124	325.5	46.5	391.5	103	376	123.5	0.142857	0.263091	0.328457	0.171107	0.318513	0.332949	0.171107	FALSE		0.149206	0.127976	0.192727	0.134111	0.246914	0.248677	0.329193	0.270073	0.280347
YHR191C	ctf8-9	0	0	0	0	0	0	0	0	0	0	0	0	0	0	0	0	0	0	0	0	0	0	0	0	0	0	0	0	0	0	#DIV/0!	#DIV/0!	#DIV/0!	#DIV/0!	#DIV/0!	#DIV/0!	999	FALSE		#DIV/0!	#DIV/0!	#DIV/0!	#DIV/0!	#DIV/0!	#DIV/0!	#DIV/0!	#DIV/0!	#DIV/0!
YPL124W	spc29-3	9	11	23	16	0	0	0	0	0	0	0	0	0	0	0	0	0	0	0	0	0	0	0	0	13.5	0	0	0	0	0	0	#DIV/0!	#DIV/0!	0	#DIV/0!	#DIV/0!	999	FALSE		0	0	0	0	#DIV/0!	#DIV/0!	#DIV/0!	#DIV/0!	#DIV/0!
Blank	Blank	0	0	0	0	0	0	0	0	0	0	0	0	0	0	0	0	0	0	0	0	0	0	0	0	0	0	0	0	0	0	#DIV/0!	#DIV/0!	#DIV/0!	#DIV/0!	#DIV/0!	#DIV/0!	999	FALSE		#DIV/0!	#DIV/0!	#DIV/0!	#DIV/0!	#DIV/0!	#DIV/0!	#DIV/0!	#DIV/0!	#DIV/0!
YFL034C-B	mob2-40	528	518	454	558	66	63	71	72	570	581	490	593	130	129	144	147	534	560	422	565	103	130	157	147	523	68.5	575.5	137	547	138.5	0.130975	0.238054	0.253199	0.156875	0.288202	0.256662	0.156875	FALSE		0.125	0.121622	0.156388	0.129032	0.22807	0.222031	0.293878	0.247892	0.192884
Blank	Blank	292	288	318	315	0	0	0	0	399	398	386	395	0	0	0	0	362	424	456	426	0	0	0	0	303.5	0	396.5	0	425	0	0	0	0	0	0	0	999	FALSE		0	0	0	0	0	0	0	0	0
Blank	Blank	0	0	0	0	0	0	0	10	0	0	0	0	26	32	12	0	0	17	10	0	11	41	212	131	0	0	0	19	5	86	#DIV/0!	#DIV/0!	17.2	#DIV/0!	#DIV/0!	17.4352	999	FALSE		#DIV/0!	#DIV/0!	#DIV/0!	#DIV/0!	#DIV/0!	#DIV/0!	#DIV/0!	#DIV/0!	#DIV/0!
Blank	Blank	0	0	0	0	0	0	0	0	0	0	0	0	0	0	0	0	0	0	0	0	0	0	0	0	0	0	0	0	0	0	#DIV/0!	#DIV/0!	#DIV/0!	#DIV/0!	#DIV/0!	#DIV/0!	999	FALSE		#DIV/0!	#DIV/0!	#DIV/0!	#DIV/0!	#DIV/0!	#DIV/0!	#DIV/0!	#DIV/0!	#DIV/0!
Blank	Blank	0	0	0	0	0	0	0	0	0	0	0	0	0	0	0	0	0	0	0	0	0	9	0	0	0	0	0	0	0	0	#DIV/0!	#DIV/0!	#DIV/0!	#DIV/0!	#DIV/0!	#DIV/0!	999	FALSE		#DIV/0!	#DIV/0!	#DIV/0!	#DIV/0!	#DIV/0!	#DIV/0!	#DIV/0!	#DIV/0!	#DIV/0!
Blank	Blank	0	0	0	0	0	0	0	0	0	0	0	0	0	0	0	0	0	0	0	0	0	0	0	0	0	0	0	0	0	0	#DIV/0!	#DIV/0!	#DIV/0!	#DIV/0!	#DIV/0!	#DIV/0!	999	FALSE		#DIV/0!	#DIV/0!	#DIV/0!	#DIV/0!	#DIV/0!	#DIV/0!	#DIV/0!	#DIV/0!	#DIV/0!
Blank	Blank	0	0	0	0	0	0	0	0	0	0	0	0	0	0	0	0	0	0	0	0	0	0	0	0	0	0	0	0	0	0	#DIV/0!	#DIV/0!	#DIV/0!	#DIV/0!	#DIV/0!	#DIV/0!	999	FALSE		#DIV/0!	#DIV/0!	#DIV/0!	#DIV/0!	#DIV/0!	#DIV/0!	#DIV/0!	#DIV/0!	#DIV/0!
Blank	Blank	0	0	0	0	0	0	0	0	0	0	0	0	0	21	0	0	0	0	0	0	0	0	0	0	0	0	0	0	0	0	#DIV/0!	#DIV/0!	#DIV/0!	#DIV/0!	#DIV/0!	#DIV/0!	999	FALSE		#DIV/0!	#DIV/0!	#DIV/0!	#DIV/0!	#DIV/0!	#DIV/0!	#DIV/0!	#DIV/0!	#DIV/0!
Blank	Blank	0	0	0	0	0	0	0	0	0	0	0	0	0	0	0	0	0	0	0	0	0	0	0	0	0	0	0	0	0	0	#DIV/0!	#DIV/0!	#DIV/0!	#DIV/0!	#DIV/0!	#DIV/0!	999	FALSE		#DIV/0!	#DIV/0!	#DIV/0!	#DIV/0!	#DIV/0!	#DIV/0!	#DIV/0!	#DIV/0!	#DIV/0!
Blank	Blank	0	0	0	0	0	0	0	0	0	0	0	0	0	0	0	0	0	0	0	0	0	0	0	0	0	0	0	0	0	0	#DIV/0!	#DIV/0!	#DIV/0!	#DIV/0!	#DIV/0!	#DIV/0!	999	FALSE		#DIV/0!	#DIV/0!	#DIV/0!	#DIV/0!	#DIV/0!	#DIV/0!	#DIV/0!	#DIV/0!	#DIV/0!
Blank	Blank	0	0	0	0	0	0	0	0	0	0	0	0	0	0	0	0	0	0	0	0	0	0	0	0	0	0	0	0	0	0	#DIV/0!	#DIV/0!	#DIV/0!	#DIV/0!	#DIV/0!	#DIV/0!	999	FALSE		#DIV/0!	#DIV/0!	#DIV/0!	#DIV/0!	#DIV/0!	#DIV/0!	#DIV/0!	#DIV/0!	#DIV/0!
YAL003W	efb1-4	330	234	302	336	93	100	92	84	354	358	308	417	113	120	103	119	368	308	368	381	138	154	170	157	316	92.5	356	116	368	155.5	0.292722	0.325843	0.422554	0.350606	0.394484	0.428333	0.350606	FALSE		0.281818	0.42735	0.304636	0.25	0.319209	0.335196	0.334416	0.285372	0.375
Blank	Blank	0	0	0	0	0	0	0	0	0	0	0	0	0	0	0	0	0	0	0	0	0	0	0	0	0	0	0	0	0	0	#DIV/0!	#DIV/0!	#DIV/0!	#DIV/0!	#DIV/0!	#DIV/0!	999	FALSE		#DIV/0!	#DIV/0!	#DIV/0!	#DIV/0!	#DIV/0!	#DIV/0!	#DIV/0!	#DIV/0!	#DIV/0!
Blank	Blank	0	0	0	0	0	0	0	0	0	0	0	0	0	0	0	0	0	0	0	0	0	0	0	0	0	0	0	0	0	0	#DIV/0!	#DIV/0!	#DIV/0!	#DIV/0!	#DIV/0!	#DIV/0!	999	FALSE		#DIV/0!	#DIV/0!	#DIV/0!	#DIV/0!	#DIV/0!	#DIV/0!	#DIV/0!	#DIV/0!	#DIV/0!
Blank	Blank	0	0	0	0	0	0	0	0	0	0	0	0	0	0	0	0	0	0	0	0	0	0	0	0	0	0	0	0	0	0	#DIV/0!	#DIV/0!	#DIV/0!	#DIV/0!	#DIV/0!	#DIV/0!	999	FALSE		#DIV/0!	#DIV/0!	#DIV/0!	#DIV/0!	#DIV/0!	#DIV/0!	#DIV/0!	#DIV/0!	#DIV/0!
YDR050C	tpi1-1670	269	226	244	286	114	110	73	90	299	285	256	332	128	117	97	130	272	266	291	317	146	165	171	161	256.5	100	292	122.5	281.5	163	0.389864	0.419521	0.579041	0.466958	0.507896	0.586959	0.466958	FALSE		0.423792	0.486726	0.29918	0.314685	0.428094	0.410526	0.378906	0.391566	0.536765
Blank	Blank	0	0	0	0	0	0	0	0	0	0	0	0	0	0	0	0	0	0	0	0	0	9	0	0	0	0	0	0	0	0	#DIV/0!	#DIV/0!	#DIV/0!	#DIV/0!	#DIV/0!	#DIV/0!	999	FALSE		#DIV/0!	#DIV/0!	#DIV/0!	#DIV/0!	#DIV/0!	#DIV/0!	#DIV/0!	#DIV/0!	#DIV/0!
Blank	Blank	0	0	0	0	0	0	0	0	0	0	0	0	0	0	0	0	0	0	0	0	0	0	0	0	0	0	0	0	0	0	#DIV/0!	#DIV/0!	#DIV/0!	#DIV/0!	#DIV/0!	#DIV/0!	999	FALSE		#DIV/0!	#DIV/0!	#DIV/0!	#DIV/0!	#DIV/0!	#DIV/0!	#DIV/0!	#DIV/0!	#DIV/0!
Blank	Blank	0	0	0	0	0	0	0	0	0	0	0	0	0	0	0	0	0	0	0	0	0	36	0	0	0	0	0	0	0	0	#DIV/0!	#DIV/0!	#DIV/0!	#DIV/0!	#DIV/0!	#DIV/0!	999	FALSE		#DIV/0!	#DIV/0!	#DIV/0!	#DIV/0!	#DIV/0!	#DIV/0!	#DIV/0!	#DIV/0!	#DIV/0!
YKL104C	gfa1-97	237	213	245	264	76	88	85	85	222	225	198	263	22	31	33	46	93	79	106	141	0	18	15	13	241	85	223.5	32	99.5	14	0.352697	0.143177	0.140704	0.422442	0.173338	0.142628	0.142628	FALSE		0.320675	0.413146	0.346939	0.32197	0.0990991	0.137778	0.166667	0.174905	0
Blank	Blank	0	0	0	0	0	0	0	0	0	0	0	0	0	0	0	0	0	0	0	0	0	0	0	0	0	0	0	0	0	0	#DIV/0!	#DIV/0!	#DIV/0!	#DIV/0!	#DIV/0!	#DIV/0!	999	FALSE		#DIV/0!	#DIV/0!	#DIV/0!	#DIV/0!	#DIV/0!	#DIV/0!	#DIV/0!	#DIV/0!	#DIV/0!
Blank	Blank	0	0	0	0	0	0	0	0	0	0	0	0	0	0	0	0	0	0	0	0	0	0	0	0	0	0	0	0	0	0	#DIV/0!	#DIV/0!	#DIV/0!	#DIV/0!	#DIV/0!	#DIV/0!	999	FALSE		#DIV/0!	#DIV/0!	#DIV/0!	#DIV/0!	#DIV/0!	#DIV/0!	#DIV/0!	#DIV/0!	#DIV/0!
Blank	Blank	0	0	0	0	0	0	0	0	0	0	0	0	0	0	0	0	0	0	0	0	0	0	0	0	0	0	0	0	0	0	#DIV/0!	#DIV/0!	#DIV/0!	#DIV/0!	#DIV/0!	#DIV/0!	999	FALSE		#DIV/0!	#DIV/0!	#DIV/0!	#DIV/0!	#DIV/0!	#DIV/0!	#DIV/0!	#DIV/0!	#DIV/0!
YBR079C	rpg1-1	202	176	234	262	118	137	117	130	114	182	121	187	74	86	104	101	35	30	66	96	25	40	30	34	218	124	151.5	93.5	50.5	32	0.568807	0.617162	0.633663	0.681287	0.747172	0.642329	0.681287	FALSE		0.584158	0.778409	0.5	0.496183	0.649123	0.472527	0.859504	0.540107	0.714286
Blank	Blank	0	0	0	0	0	0	0	0	0	0	0	0	0	0	0	0	0	0	0	0	0	0	0	0	0	0	0	0	0	0	#DIV/0!	#DIV/0!	#DIV/0!	#DIV/0!	#DIV/0!	#DIV/0!	999	FALSE		#DIV/0!	#DIV/0!	#DIV/0!	#DIV/0!	#DIV/0!	#DIV/0!	#DIV/0!	#DIV/0!	#DIV/0!
Blank	Blank	0	0	0	0	0	0	0	0	0	0	0	0	0	0	0	0	0	0	0	0	0	0	0	0	0	0	0	0	0	0	#DIV/0!	#DIV/0!	#DIV/0!	#DIV/0!	#DIV/0!	#DIV/0!	999	FALSE		#DIV/0!	#DIV/0!	#DIV/0!	#DIV/0!	#DIV/0!	#DIV/0!	#DIV/0!	#DIV/0!	#DIV/0!
Blank	Blank	0	0	0	0	0	0	0	0	0	0	0	0	0	0	0	0	0	0	0	0	0	0	0	0	0	0	0	0	0	0	#DIV/0!	#DIV/0!	#DIV/0!	#DIV/0!	#DIV/0!	#DIV/0!	999	FALSE		#DIV/0!	#DIV/0!	#DIV/0!	#DIV/0!	#DIV/0!	#DIV/0!	#DIV/0!	#DIV/0!	#DIV/0!
YDL105W	nse4-ts1	160	158	189	176	60	55	50	69	127	179	136	182	31	24	53	74	64	67	104	115	0	12	12	18	168	57.5	157.5	42	85.5	12	0.342262	0.266667	0.140351	0.409943	0.322842	0.14227	0.14227	FALSE		0.375	0.348101	0.26455	0.392045	0.244094	0.134078	0.389706	0.406593	0
Blank	Blank	0	0	0	0	0	0	0	0	0	0	0	0	0	0	0	0	0	0	0	0	0	0	0	0	0	0	0	0	0	0	#DIV/0!	#DIV/0!	#DIV/0!	#DIV/0!	#DIV/0!	#DIV/0!	999	FALSE		#DIV/0!	#DIV/0!	#DIV/0!	#DIV/0!	#DIV/0!	#DIV/0!	#DIV/0!	#DIV/0!	#DIV/0!
Blank	Blank	0	0	0	0	0	0	0	0	0	0	0	0	0	0	0	0	0	0	0	0	0	0	0	0	0	0	0	0	0	0	#DIV/0!	#DIV/0!	#DIV/0!	#DIV/0!	#DIV/0!	#DIV/0!	999	FALSE		#DIV/0!	#DIV/0!	#DIV/0!	#DIV/0!	#DIV/0!	#DIV/0!	#DIV/0!	#DIV/0!	#DIV/0!
Blank	Blank	0	0	0	0	0	0	0	0	0	0	0	0	0	0	0	0	0	0	0	0	0	0	0	0	0	0	0	0	0	0	#DIV/0!	#DIV/0!	#DIV/0!	#DIV/0!	#DIV/0!	#DIV/0!	999	FALSE		#DIV/0!	#DIV/0!	#DIV/0!	#DIV/0!	#DIV/0!	#DIV/0!	#DIV/0!	#DIV/0!	#DIV/0!
YDL105W	nse4-ts3	0	0	0	0	0	0	0	0	0	0	0	0	0	0	0	0	0	0	0	0	0	0	0	0	0	0	0	0	0	0	#DIV/0!	#DIV/0!	#DIV/0!	#DIV/0!	#DIV/0!	#DIV/0!	999	FALSE		#DIV/0!	#DIV/0!	#DIV/0!	#DIV/0!	#DIV/0!	#DIV/0!	#DIV/0!	#DIV/0!	#DIV/0!
Blank	Blank	0	0	0	0	0	0	0	0	0	0	0	0	0	0	0	0	0	0	0	0	0	0	0	0	0	0	0	0	0	0	#DIV/0!	#DIV/0!	#DIV/0!	#DIV/0!	#DIV/0!	#DIV/0!	999	FALSE		#DIV/0!	#DIV/0!	#DIV/0!	#DIV/0!	#DIV/0!	#DIV/0!	#DIV/0!	#DIV/0!	#DIV/0!
Blank	Blank	0	0	0	0	0	0	0	0	0	9	0	0	0	0	0	0	0	0	0	0	0	0	0	0	0	0	0	0	0	0	#DIV/0!	#DIV/0!	#DIV/0!	#DIV/0!	#DIV/0!	#DIV/0!	999	FALSE		#DIV/0!	#DIV/0!	#DIV/0!	#DIV/0!	#DIV/0!	0	#DIV/0!	#DIV/0!	#DIV/0!
Blank	Blank	0	0	0	0	0	0	0	0	0	0	0	0	0	0	0	0	0	0	0	0	0	0	0	13	0	0	0	0	0	0	#DIV/0!	#DIV/0!	#DIV/0!	#DIV/0!	#DIV/0!	#DIV/0!	999	FALSE		#DIV/0!	#DIV/0!	#DIV/0!	#DIV/0!	#DIV/0!	#DIV/0!	#DIV/0!	#DIV/0!	#DIV/0!
YDL105W	nse4-ts4	48	57	76	87	0	0	0	0	14	35	17	53	0	0	0	0	0	18	0	58	0	0	0	0	66.5	0	26	0	9	0	0	0	0	0	0	0	999	FALSE		0	0	0	0	0	0	0	0	#DIV/0!
Blank	Blank	0	0	0	0	0	0	0	0	0	0	0	0	0	0	0	0	0	0	0	0	0	0	0	0	0	0	0	0	0	0	#DIV/0!	#DIV/0!	#DIV/0!	#DIV/0!	#DIV/0!	#DIV/0!	999	FALSE		#DIV/0!	#DIV/0!	#DIV/0!	#DIV/0!	#DIV/0!	#DIV/0!	#DIV/0!	#DIV/0!	#DIV/0!
Blank	Blank	0	0	0	0	0	0	0	0	0	0	0	0	0	0	0	0	0	0	0	0	0	0	0	0	0	0	0	0	0	0	#DIV/0!	#DIV/0!	#DIV/0!	#DIV/0!	#DIV/0!	#DIV/0!	999	FALSE		#DIV/0!	#DIV/0!	#DIV/0!	#DIV/0!	#DIV/0!	#DIV/0!	#DIV/0!	#DIV/0!	#DIV/0!
Blank	Blank	0	0	0	0	0	0	0	0	0	0	0	0	0	0	0	0	0	0	0	0	0	0	0	0	0	0	0	0	0	0	#DIV/0!	#DIV/0!	#DIV/0!	#DIV/0!	#DIV/0!	#DIV/0!	999	FALSE		#DIV/0!	#DIV/0!	#DIV/0!	#DIV/0!	#DIV/0!	#DIV/0!	#DIV/0!	#DIV/0!	#DIV/0!
Blank	Blank	0	0	0	0	0	0	0	0	0	0	0	0	0	0	0	0	0	0	0	0	0	0	0	0	0	0	0	0	0	0	#DIV/0!	#DIV/0!	#DIV/0!	#DIV/0!	#DIV/0!	#DIV/0!	999	FALSE		#DIV/0!	#DIV/0!	#DIV/0!	#DIV/0!	#DIV/0!	#DIV/0!	#DIV/0!	#DIV/0!	#DIV/0!
Blank	Blank	0	0	0	0	0	0	0	0	0	0	0	0	0	0	0	0	0	0	0	0	0	0	0	0	0	0	0	0	0	0	#DIV/0!	#DIV/0!	#DIV/0!	#DIV/0!	#DIV/0!	#DIV/0!	999	FALSE		#DIV/0!	#DIV/0!	#DIV/0!	#DIV/0!	#DIV/0!	#DIV/0!	#DIV/0!	#DIV/0!	#DIV/0!
Blank	Blank	0	0	0	0	0	0	0	0	0	0	0	0	0	0	0	0	0	0	0	0	0	0	0	9	0	0	0	0	0	0	#DIV/0!	#DIV/0!	#DIV/0!	#DIV/0!	#DIV/0!	#DIV/0!	999	FALSE		#DIV/0!	#DIV/0!	#DIV/0!	#DIV/0!	#DIV/0!	#DIV/0!	#DIV/0!	#DIV/0!	#DIV/0!
Blank	Blank	0	0	0	0	0	0	0	0	0	0	0	0	0	0	0	0	0	0	0	0	0	0	0	0	0	0	0	0	0	0	#DIV/0!	#DIV/0!	#DIV/0!	#DIV/0!	#DIV/0!	#DIV/0!	999	FALSE		#DIV/0!	#DIV/0!	#DIV/0!	#DIV/0!	#DIV/0!	#DIV/0!	#DIV/0!	#DIV/0!	#DIV/0!
Blank	Blank	0	0	0	0	0	0	0	0	0	0	0	0	0	0	0	0	0	0	0	0	0	0	0	0	0	0	0	0	0	0	#DIV/0!	#DIV/0!	#DIV/0!	#DIV/0!	#DIV/0!	#DIV/0!	999	FALSE		#DIV/0!	#DIV/0!	#DIV/0!	#DIV/0!	#DIV/0!	#DIV/0!	#DIV/0!	#DIV/0!	#DIV/0!
Blank	Blank	0	0	0	0	0	0	0	0	0	0	0	0	0	0	0	0	0	0	0	0	0	0	0	0	0	0	0	0	0	0	#DIV/0!	#DIV/0!	#DIV/0!	#DIV/0!	#DIV/0!	#DIV/0!	999	FALSE		#DIV/0!	#DIV/0!	#DIV/0!	#DIV/0!	#DIV/0!	#DIV/0!	#DIV/0!	#DIV/0!	#DIV/0!
Blank	Blank	0	0	0	0	0	0	0	0	0	0	0	0	0	0	0	0	0	0	0	0	0	0	0	0	0	0	0	0	0	0	#DIV/0!	#DIV/0!	#DIV/0!	#DIV/0!	#DIV/0!	#DIV/0!	999	FALSE		#DIV/0!	#DIV/0!	#DIV/0!	#DIV/0!	#DIV/0!	#DIV/0!	#DIV/0!	#DIV/0!	#DIV/0!
Blank	Blank	0	0	0	0	0	0	0	0	0	0	0	0	0	0	0	0	0	0	0	0	0	0	0	0	0	0	0	0	0	0	#DIV/0!	#DIV/0!	#DIV/0!	#DIV/0!	#DIV/0!	#DIV/0!	999	FALSE		#DIV/0!	#DIV/0!	#DIV/0!	#DIV/0!	#DIV/0!	#DIV/0!	#DIV/0!	#DIV/0!	#DIV/0!
Blank	Blank	0	0	0	0	0	0	0	0	0	0	0	0	0	0	0	0	0	0	0	0	0	0	0	0	0	0	0	0	0	0	#DIV/0!	#DIV/0!	#DIV/0!	#DIV/0!	#DIV/0!	#DIV/0!	999	FALSE		#DIV/0!	#DIV/0!	#DIV/0!	#DIV/0!	#DIV/0!	#DIV/0!	#DIV/0!	#DIV/0!	#DIV/0!
Blank	Blank	0	0	0	0	0	0	0	0	0	0	0	0	0	0	0	0	0	0	0	0	0	0	0	0	0	0	0	0	0	0	#DIV/0!	#DIV/0!	#DIV/0!	#DIV/0!	#DIV/0!	#DIV/0!	999	FALSE		#DIV/0!	#DIV/0!	#DIV/0!	#DIV/0!	#DIV/0!	#DIV/0!	#DIV/0!	#DIV/0!	#DIV/0!
Blank	Blank	0	0	0	9	0	0	0	0	0	0	0	0	0	0	0	0	0	0	0	0	0	0	0	10	0	0	0	0	0	0	#DIV/0!	#DIV/0!	#DIV/0!	#DIV/0!	#DIV/0!	#DIV/0!	999	FALSE		#DIV/0!	#DIV/0!	#DIV/0!	0	#DIV/0!	#DIV/0!	#DIV/0!	#DIV/0!	#DIV/0!
Blank	Blank	0	0	0	0	0	0	0	14	0	0	0	0	22	17	13	9	0	17	14	0	14	38	15	0	0	0	0	15	7	14.5	#DIV/0!	#DIV/0!	2.07143	#DIV/0!	#DIV/0!	2.09975	999	FALSE		#DIV/0!	#DIV/0!	#DIV/0!	#DIV/0!	#DIV/0!	#DIV/0!	#DIV/0!	#DIV/0!	#DIV/0!
Blank	Blank	0	0	0	0	0	0	0	0	0	0	0	0	0	0	0	0	0	0	0	0	0	0	0	0	0	0	0	0	0	0	#DIV/0!	#DIV/0!	#DIV/0!	#DIV/0!	#DIV/0!	#DIV/0!	999	FALSE		#DIV/0!	#DIV/0!	#DIV/0!	#DIV/0!	#DIV/0!	#DIV/0!	#DIV/0!	#DIV/0!	#DIV/0!
Blank	Blank	0	0	0	0	0	0	0	0	0	0	0	0	0	0	0	0	0	0	0	0	0	0	0	0	0	0	0	0	0	0	#DIV/0!	#DIV/0!	#DIV/0!	#DIV/0!	#DIV/0!	#DIV/0!	999	FALSE		#DIV/0!	#DIV/0!	#DIV/0!	#DIV/0!	#DIV/0!	#DIV/0!	#DIV/0!	#DIV/0!	#DIV/0!
YGR140W	cbf2-1	288	218	329	281	17	14	86	46	182	194	182	151	0	0	29	19	23	14	28	39	0	0	0	0	284.5	31.5	182	9.5	25.5	0	0.110721	0.0521978	0	0.132615	0.0631937	0	0.0631937	TRUE		0.0590278	0.0642202	0.261398	0.163701	0	0	0.159341	0.125828	0
YDR145W	taf12-L464A	0	0	0	0	0	0	0	0	0	0	0	0	0	0	0	0	0	0	0	0	0	0	0	0	0	0	0	0	0	0	#DIV/0!	#DIV/0!	#DIV/0!	#DIV/0!	#DIV/0!	#DIV/0!	999	FALSE		#DIV/0!	#DIV/0!	#DIV/0!	#DIV/0!	#DIV/0!	#DIV/0!	#DIV/0!	#DIV/0!	#DIV/0!
YIL068C	sec6-4	435	287	362	398	91	103	112	88	516	516	439	520	95	110	116	129	70	14	21	36	0	0	0	0	380	97	516	113	28.5	0	0.255263	0.218992	0	0.305741	0.265125	0	0.265125	FALSE		0.209195	0.358885	0.309392	0.221106	0.184109	0.213178	0.264237	0.248077	0
YMR013C	sec59-ts	78	83	130	103	101	120	82	99	38	45	53	51	104	110	105	124	21	29	29	50	81	108	120	109	93	100	48	107.5	29	108.5	1.07527	2.23958	3.74138	1.2879	2.71137	3.79254	1.2879	FALSE		1.29487	1.44578	0.630769	0.961165	2.73684	2.44444	1.98113	2.43137	3.85714
Blank	Blank	0	0	0	0	0	0	0	0	0	0	0	0	0	0	0	0	0	0	0	0	0	0	0	0	0	0	0	0	0	0	#DIV/0!	#DIV/0!	#DIV/0!	#DIV/0!	#DIV/0!	#DIV/0!	999	FALSE		#DIV/0!	#DIV/0!	#DIV/0!	#DIV/0!	#DIV/0!	#DIV/0!	#DIV/0!	#DIV/0!	#DIV/0!
YDR145W	taf12-ts23	162	130	194	188	78	93	65	80	82	112	103	126	47	70	64	77	24	9	19	53	0	0	0	0	175	79	107.5	67	21.5	0	0.451429	0.623256	0	0.540697	0.75455	0	0.540697	FALSE		0.481481	0.715385	0.335052	0.425532	0.573171	0.625	0.621359	0.611111	0
Blank	Blank	0	0	0	0	0	0	0	0	0	0	0	0	0	0	0	0	0	0	0	0	0	0	0	0	0	0	0	0	0	0	#DIV/0!	#DIV/0!	#DIV/0!	#DIV/0!	#DIV/0!	#DIV/0!	999	FALSE		#DIV/0!	#DIV/0!	#DIV/0!	#DIV/0!	#DIV/0!	#DIV/0!	#DIV/0!	#DIV/0!	#DIV/0!
YGL073W	hsf1-848	250	217	270	255	86	110	124	106	232	291	265	294	107	111	122	121	181	157	184	206	104	129	141	125	252.5	108	278	116	182.5	127	0.427723	0.417266	0.69589	0.512303	0.505167	0.705407	0.505167	FALSE		0.344	0.506912	0.459259	0.415686	0.461207	0.381443	0.460377	0.411565	0.574586
YDL102W	cdc2-2	0	0	0	0	0	9	0	0	0	0	0	0	0	0	0	0	0	0	0	0	0	0	0	0	0	0	0	0	0	0	#DIV/0!	#DIV/0!	#DIV/0!	#DIV/0!	#DIV/0!	#DIV/0!	999	FALSE		#DIV/0!	#DIV/0!	#DIV/0!	#DIV/0!	#DIV/0!	#DIV/0!	#DIV/0!	#DIV/0!	#DIV/0!
YER022W	srb4-2	258	206	244	260	122	139	72	109	255	316	269	301	112	124	106	124	89	58	90	106	15	28	22	26	251	115.5	285	118	89.5	24	0.460159	0.414035	0.268156	0.551154	0.501255	0.271823	0.271823	FALSE		0.472868	0.674757	0.295082	0.419231	0.439216	0.392405	0.394052	0.41196	0.168539
YGL233W	sec15-1	218	195	231	246	58	64	65	92	232	249	223	283	69	78	84	106	187	202	242	246	40	75	83	73	224.5	64.5	240.5	81	222	74	0.287305	0.336798	0.333333	0.344119	0.407748	0.337892	0.337892	FALSE		0.266055	0.328205	0.281385	0.373984	0.297414	0.313253	0.376682	0.374558	0.213904
YNL261W	orc5-70	245	226	240	268	66	83	52	81	264	362	251	333	68	75	85	108	147	117	141	185	15	26	32	26	242.5	73.5	298.5	80	144	26	0.303093	0.268007	0.180556	0.363028	0.324464	0.183025	0.183025	FALSE		0.269388	0.367257	0.216667	0.302239	0.257576	0.207182	0.338645	0.324324	0.102041
YFL039C	act1-101	259	232	281	303	82	96	83	104	286	317	262	396	90	99	109	119	213	210	254	275	99	129	148	127	270	89.5	301.5	104	233.5	128	0.331481	0.344942	0.54818	0.397031	0.417607	0.555676	0.397031	FALSE		0.316602	0.413793	0.295374	0.343234	0.314685	0.312303	0.416031	0.300505	0.464789
Blank	Blank	0	0	0	0	0	0	0	0	0	0	0	0	0	0	0	0	0	0	0	0	0	0	0	0	0	0	0	0	0	0	#DIV/0!	#DIV/0!	#DIV/0!	#DIV/0!	#DIV/0!	#DIV/0!	999	FALSE		#DIV/0!	#DIV/0!	#DIV/0!	#DIV/0!	#DIV/0!	#DIV/0!	#DIV/0!	#DIV/0!	#DIV/0!
YER157W	cog3-1	0	0	0	0	0	0	0	0	0	0	0	0	0	0	0	0	0	0	0	0	0	0	0	0	0	0	0	0	0	0	#DIV/0!	#DIV/0!	#DIV/0!	#DIV/0!	#DIV/0!	#DIV/0!	999	FALSE		#DIV/0!	#DIV/0!	#DIV/0!	#DIV/0!	#DIV/0!	#DIV/0!	#DIV/0!	#DIV/0!	#DIV/0!
YKR083C	dad2-9	262	244	282	302	84	97	83	92	263	404	273	396	78	87	86	100	129	105	171	203	0	24	16	24	272	88	334.5	86.5	150	20	0.323529	0.258595	0.133333	0.387506	0.31307	0.135157	0.135157	FALSE		0.320611	0.397541	0.294326	0.304636	0.296578	0.215347	0.315018	0.252525	0
YFL039C	act1-3	222	206	212	240	94	107	100	106	200	247	209	300	93	110	108	110	179	209	190	226	67	98	94	100	217	103	228	109	199.5	96	0.474654	0.47807	0.481203	0.568516	0.57878	0.487783	0.487783	FALSE		0.423423	0.519417	0.471698	0.441667	0.465	0.445344	0.516746	0.366667	0.374302
YFR004W	rpn11-8	137	138	150	155	10	9	8	14	126	169	136	179	0	0	14	16	73	73	95	123	0	0	0	0	144	9.5	152.5	7	84	0	0.0659722	0.0459016	0	0.079018	0.0555712	0	0.0555712	TRUE		0.0729927	0.0652174	0.0533333	0.0903226	0	0	0.102941	0.0893855	0
YAL041W	cdc24-H	246	242	269	298	99	113	86	108	261	400	269	401	91	95	100	118	52	37	95	114	0	20	12	19	257.5	103.5	334.5	97.5	73.5	15.5	0.401942	0.29148	0.210884	0.481424	0.352882	0.213768	0.213768	FALSE		0.402439	0.466942	0.319703	0.362416	0.348659	0.2375	0.371747	0.294264	0
YMR277W	fcp1-1	238	224	283	276	101	120	63	99	193	293	206	277	84	96	81	105	46	32	91	95	0	11	0	8	257	100	241.5	90	68.5	4	0.389105	0.372671	0.0583942	0.466049	0.451177	0.0591927	0.451177	FALSE		0.42437	0.535714	0.222615	0.358696	0.435233	0.327645	0.393204	0.379061	0
YFL039C	act1-4	160	154	197	167	104	117	94	112	95	144	109	141	90	105	98	106	13	27	47	51	0	10	0	13	163.5	108	125	101.5	37	5	0.66055	0.812	0.135135	0.791172	0.983054	0.136983	0.791172	FALSE		0.65	0.75974	0.477157	0.670659	0.947368	0.729167	0.899083	0.751773	0
YFR031C	smc2-8	0	0	0	0	0	0	0	0	0	0	0	0	0	0	0	0	0	0	0	0	0	0	0	0	0	0	0	0	0	0	#DIV/0!	#DIV/0!	#DIV/0!	#DIV/0!	#DIV/0!	#DIV/0!	999	FALSE		#DIV/0!	#DIV/0!	#DIV/0!	#DIV/0!	#DIV/0!	#DIV/0!	#DIV/0!	#DIV/0!	#DIV/0!
YER008C	sec3-2	295	273	287	328	121	132	95	91	363	468	316	468	115	129	106	118	313	324	328	402	132	140	137	131	291	108	415.5	116.5	326	134.5	0.371134	0.280385	0.412577	0.444524	0.33945	0.418219	0.33945	FALSE		0.410169	0.483516	0.33101	0.277439	0.316804	0.275641	0.335443	0.252137	0.421725
YOR057W	sgt1-5	208	213	240	239	79	88	69	100	210	264	201	282	68	50	77	122	144	151	191	210	44	53	73	73	226	83.5	237	72.5	171	63	0.369469	0.305907	0.368421	0.44253	0.370349	0.373459	0.370349	FALSE		0.379808	0.413146	0.2875	0.41841	0.32381	0.189394	0.383085	0.432624	0.305556
YOR336W	kre5-ts2	254	237	296	290	116	117	95	107	272	307	254	322	120	114	118	130	102	90	141	166	50	89	52	62	272	111.5	289.5	119	121.5	57	0.409926	0.411054	0.469136	0.490988	0.497645	0.475551	0.475551	FALSE		0.456693	0.493671	0.320946	0.368966	0.441176	0.371336	0.464567	0.403727	0.490196
YGR245C	sda1-2	152	137	172	164	125	134	99	118	93	107	77	111	84	95	95	112	27	35	34	64	33	65	51	57	158	121.5	100	95	34.5	54	0.768987	0.95	1.56522	0.921052	1.15013	1.58662	0.921052	FALSE		0.822368	0.978102	0.575581	0.719512	0.903226	0.88785	1.23377	1.00901	1.22222
YDR170C	sec7-1	312	284	296	324	124	133	109	88	298	302	255	317	126	119	109	121	24	26	42	70	9	13	0	0	304	116.5	300	120	34	4.5	0.383224	0.4	0.132353	0.459005	0.484263	0.134163	0.459005	FALSE		0.397436	0.46831	0.368243	0.271605	0.422819	0.39404	0.427451	0.381703	0.375
YPL252C	yah1-ts	0	0	0	0	0	0	0	0	0	0	0	0	0	0	0	0	0	0	0	0	0	0	0	0	0	0	0	0	0	0	#DIV/0!	#DIV/0!	#DIV/0!	#DIV/0!	#DIV/0!	#DIV/0!	999	FALSE		#DIV/0!	#DIV/0!	#DIV/0!	#DIV/0!	#DIV/0!	#DIV/0!	#DIV/0!	#DIV/0!	#DIV/0!
YFL039C	act1-125	192	170	230	246	38	48	49	88	196	223	179	269	28	35	59	11	150	137	201	234	0	0	0	0	211	48.5	209.5	31.5	175.5	0	0.229858	0.150358	0	0.275311	0.182032	0	0.182032	FALSE		0.197917	0.282353	0.213043	0.357724	0.142857	0.156951	0.329609	0.0408922	0
YGR274C	taf1-1	226	183	307	252	78	87	71	91	144	248	209	226	48	42	74	66	41	22	94	96	0	12	0	10	239	82.5	217.5	57	67.5	5	0.345188	0.262069	0.0740741	0.413448	0.317276	0.075087	0.317276	FALSE		0.345133	0.47541	0.23127	0.361111	0.333333	0.169355	0.354067	0.292035	0
YBL050W	sec17-1	141	152	152	166	62	66	68	77	131	150	117	166	51	53	76	77	30	40	50	67	0	9	0	12	152	67	140.5	64.5	45	4.5	0.440789	0.459075	0.1	0.527954	0.555783	0.101367	0.527954	FALSE		0.439716	0.434211	0.447368	0.463855	0.389313	0.353333	0.649573	0.463855	0
YOR122C	pfy1-14	294	275	290	298	89	104	85	77	314	363	302	376	88	88	88	106	279	287	305	380	109	124	129	123	292	87	338.5	88	296	123.5	0.297945	0.25997	0.41723	0.356863	0.314735	0.422935	0.314735	FALSE		0.302721	0.378182	0.293103	0.258389	0.280255	0.242424	0.291391	0.281915	0.390681
YFL039C	act1-133	0	0	0	0	0	0	0	0	0	0	0	0	0	0	0	0	0	0	0	0	0	0	0	0	0	0	0	0	0	0	#DIV/0!	#DIV/0!	#DIV/0!	#DIV/0!	#DIV/0!	#DIV/0!	999	FALSE		#DIV/0!	#DIV/0!	#DIV/0!	#DIV/0!	#DIV/0!	#DIV/0!	#DIV/0!	#DIV/0!	#DIV/0!
YGR274C	taf1-2	13	29	23	21	0	0	26	21	0	0	0	0	0	0	0	0	0	0	0	12	0	0	0	0	22	10.5	0	0	0	0	0.477273	#DIV/0!	#DIV/0!	0.571652	#DIV/0!	#DIV/0!	999	FALSE		0	0	1.13043	1	#DIV/0!	#DIV/0!	#DIV/0!	#DIV/0!	#DIV/0!
YNL287W	sec21-1	93	80	95	107	0	0	0	0	27	33	31	53	0	0	0	15	8	17	24	48	0	0	0	0	94	0	32	0	20.5	0	0	0	0	0	0	0	999	FALSE		0	0	0	0	0	0	0	0.283019	0
YGR006W	prp18-1202	27	35	45	35	11	11	16	13	15	15	15	21	0	0	0	0	0	13	0	18	0	0	0	0	35	12	15	0	6.5	0	0.342857	0	0	0.410656	0	0	999	FALSE		0.407407	0.314286	0.355556	0.371429	0	0	0	0	#DIV/0!
YFL039C	act1-136	189	139	223	202	108	119	110	92	106	134	123	133	83	78	85	88	0	9	25	40	0	0	11	0	195.5	109	128	84	17	0	0.557545	0.65625	0	0.667797	0.794494	0	0.667797	FALSE		0.571429	0.856115	0.493274	0.455446	0.783019	0.58209	0.691057	0.661654	#DIV/0!
YHR024C	mas2-10	126	141	158	133	50	41	47	32	49	51	55	47	0	0	0	0	11	15	28	36	0	0	0	0	137	44	50	0	21.5	0	0.321168	0	0	0.384678	0	0	0.384678	FALSE		0.396825	0.29078	0.297468	0.240602	0	0	0	0	0
YER157W	cog3-2	266	223	308	279	92	95	86	80	319	365	328	350	116	107	109	120	292	296	379	411	124	150	168	159	272.5	89	339	112.5	337.5	154.5	0.326606	0.331858	0.457778	0.391191	0.401767	0.464038	0.391191	FALSE		0.345865	0.426009	0.279221	0.286738	0.363636	0.293151	0.332317	0.342857	0.424658
YJL050W	mtr4-1	228	182	286	243	104	114	83	77	164	184	190	184	104	105	93	105	100	63	118	160	66	76	72	73	235.5	93.5	184	104.5	109	72.5	0.397028	0.567935	0.665138	0.475538	0.687575	0.674233	0.475538	FALSE		0.45614	0.626374	0.29021	0.316872	0.634146	0.570652	0.489474	0.570652	0.66
YPR176C	bet2-1	370	292	390	377	115	128	112	104	372	420	371	410	120	123	120	131	334	286	378	418	125	155	171	164	373.5	113.5	391	121.5	356	159.5	0.303882	0.310742	0.448034	0.363974	0.376202	0.45416	0.363974	FALSE		0.310811	0.438356	0.287179	0.275862	0.322581	0.292857	0.32345	0.319512	0.374251
YKL125W	rrn3-S213P	0	0	0	0	0	0	0	0	0	0	0	0	0	0	0	0	0	0	0	0	0	0	0	0	0	0	0	0	0	0	#DIV/0!	#DIV/0!	#DIV/0!	#DIV/0!	#DIV/0!	#DIV/0!	999	FALSE		#DIV/0!	#DIV/0!	#DIV/0!	#DIV/0!	#DIV/0!	#DIV/0!	#DIV/0!	#DIV/0!	#DIV/0!
YFL045C	sec53-6	0	0	0	0	0	0	0	0	0	0	0	0	0	0	0	0	0	0	0	0	0	0	0	0	0	0	0	0	0	0	#DIV/0!	#DIV/0!	#DIV/0!	#DIV/0!	#DIV/0!	#DIV/0!	999	FALSE		#DIV/0!	#DIV/0!	#DIV/0!	#DIV/0!	#DIV/0!	#DIV/0!	#DIV/0!	#DIV/0!	#DIV/0!
YLR272C	ycs4-1	338	330	306	394	0	0	0	0	319	334	284	357	0	0	0	0	62	44	49	100	0	12	0	21	334	0	326.5	0	55.5	6	0	0	0.108108	0	0	0.109586	999	FALSE		0	0	0	0	0	0	0	0	0
Blank	Blank	0	0	0	0	0	0	0	0	0	0	0	8	0	11	0	12	0	0	0	11	0	0	0	17	0	0	0	5.5	0	0	#DIV/0!	#DIV/0!	#DIV/0!	#DIV/0!	#DIV/0!	#DIV/0!	999	FALSE		#DIV/0!	#DIV/0!	#DIV/0!	#DIV/0!	#DIV/0!	#DIV/0!	#DIV/0!	1.5	#DIV/0!
Blank	Blank	0	0	0	0	25	0	0	0	0	0	0	0	17	14	10	9	12	13	8	0	15	29	0	0	0	0	0	12	10	7.5	#DIV/0!	#DIV/0!	0.75	#DIV/0!	#DIV/0!	0.760256	999	FALSE		#DIV/0!	#DIV/0!	#DIV/0!	#DIV/0!	#DIV/0!	#DIV/0!	#DIV/0!	#DIV/0!	1.25
Blank	Blank	0	0	0	0	0	0	0	0	0	0	0	0	0	0	0	0	0	0	0	0	0	0	0	0	0	0	0	0	0	0	#DIV/0!	#DIV/0!	#DIV/0!	#DIV/0!	#DIV/0!	#DIV/0!	999	FALSE		#DIV/0!	#DIV/0!	#DIV/0!	#DIV/0!	#DIV/0!	#DIV/0!	#DIV/0!	#DIV/0!	#DIV/0!
Blank	Blank	0	0	0	0	0	0	0	0	0	0	0	0	0	0	0	0	0	0	0	0	0	0	0	0	0	0	0	0	0	0	#DIV/0!	#DIV/0!	#DIV/0!	#DIV/0!	#DIV/0!	#DIV/0!	999	FALSE		#DIV/0!	#DIV/0!	#DIV/0!	#DIV/0!	#DIV/0!	#DIV/0!	#DIV/0!	#DIV/0!	#DIV/0!
Blank	Blank	0	0	0	0	0	0	0	0	0	0	0	0	0	0	0	0	0	0	0	0	0	0	0	0	0	0	0	0	0	0	#DIV/0!	#DIV/0!	#DIV/0!	#DIV/0!	#DIV/0!	#DIV/0!	999	FALSE		#DIV/0!	#DIV/0!	#DIV/0!	#DIV/0!	#DIV/0!	#DIV/0!	#DIV/0!	#DIV/0!	#DIV/0!
Blank	Blank	0	0	0	0	0	0	0	0	0	0	0	0	0	0	0	0	0	0	0	0	0	0	0	0	0	0	0	0	0	0	#DIV/0!	#DIV/0!	#DIV/0!	#DIV/0!	#DIV/0!	#DIV/0!	999	FALSE		#DIV/0!	#DIV/0!	#DIV/0!	#DIV/0!	#DIV/0!	#DIV/0!	#DIV/0!	#DIV/0!	#DIV/0!
YDR145W	taf12-L446A	117	101	179	165	79	87	64	69	107	156	148	168	96	96	92	111	53	24	65	83	52	69	70	64	141	74	152	96	59	66.5	0.524823	0.631579	1.12712	0.628605	0.764626	1.14253	0.628605	FALSE		0.675214	0.861386	0.357542	0.418182	0.897196	0.615385	0.621622	0.660714	0.981132
Blank	Blank	0	0	0	0	0	0	0	0	0	0	0	0	0	18	0	0	0	0	0	0	0	0	0	0	0	0	0	0	0	0	#DIV/0!	#DIV/0!	#DIV/0!	#DIV/0!	#DIV/0!	#DIV/0!	999	FALSE		#DIV/0!	#DIV/0!	#DIV/0!	#DIV/0!	#DIV/0!	#DIV/0!	#DIV/0!	#DIV/0!	#DIV/0!
YNL222W	ssu72-2	286	239	278	299	68	74	78	77	312	361	297	383	89	89	93	110	268	222	265	284	58	79	73	77	282	75.5	336.5	91	266.5	75	0.26773	0.270431	0.281426	0.320673	0.327399	0.285274	0.285274	FALSE		0.237762	0.309623	0.280576	0.257525	0.285256	0.246537	0.313131	0.287206	0.216418
Blank	Blank	0	0	0	0	0	0	0	0	0	0	0	0	0	0	0	0	0	0	0	0	0	0	0	0	0	0	0	0	0	0	#DIV/0!	#DIV/0!	#DIV/0!	#DIV/0!	#DIV/0!	#DIV/0!	999	FALSE		#DIV/0!	#DIV/0!	#DIV/0!	#DIV/0!	#DIV/0!	#DIV/0!	#DIV/0!	#DIV/0!	#DIV/0!
YDR182W	cdc1-4	0	0	0	0	0	0	0	0	0	0	0	0	0	0	0	0	0	0	0	0	0	0	0	0	0	0	0	0	0	0	#DIV/0!	#DIV/0!	#DIV/0!	#DIV/0!	#DIV/0!	#DIV/0!	999	FALSE		#DIV/0!	#DIV/0!	#DIV/0!	#DIV/0!	#DIV/0!	#DIV/0!	#DIV/0!	#DIV/0!	#DIV/0!
Blank	Blank	0	0	0	0	0	0	0	0	0	0	0	0	0	0	0	0	0	0	0	0	0	0	0	0	0	0	0	0	0	0	#DIV/0!	#DIV/0!	#DIV/0!	#DIV/0!	#DIV/0!	#DIV/0!	999	FALSE		#DIV/0!	#DIV/0!	#DIV/0!	#DIV/0!	#DIV/0!	#DIV/0!	#DIV/0!	#DIV/0!	#DIV/0!
YDR208W	mss4-102	0	0	0	0	0	0	0	0	0	0	0	0	0	0	0	0	0	0	0	0	0	0	0	0	0	0	0	0	0	0	#DIV/0!	#DIV/0!	#DIV/0!	#DIV/0!	#DIV/0!	#DIV/0!	999	FALSE		#DIV/0!	#DIV/0!	#DIV/0!	#DIV/0!	#DIV/0!	#DIV/0!	#DIV/0!	#DIV/0!	#DIV/0!
Blank	Blank	0	0	0	0	11	0	0	0	0	0	0	0	0	0	0	0	0	0	0	0	0	0	0	0	0	0	0	0	0	0	#DIV/0!	#DIV/0!	#DIV/0!	#DIV/0!	#DIV/0!	#DIV/0!	999	FALSE		#DIV/0!	#DIV/0!	#DIV/0!	#DIV/0!	#DIV/0!	#DIV/0!	#DIV/0!	#DIV/0!	#DIV/0!
YDR228C	pcf11-1	240	213	218	281	96	106	79	90	273	315	230	361	96	108	94	121	264	263	288	300	136	144	162	156	229	93	294	102	276	150	0.406114	0.346939	0.543478	0.486421	0.420024	0.55091	0.420024	FALSE		0.4	0.497653	0.362385	0.320285	0.351648	0.342857	0.408696	0.33518	0.515152
Blank	Blank	0	0	0	0	0	0	0	0	0	0	0	0	0	0	0	0	0	0	0	0	0	0	0	0	0	0	0	0	0	0	#DIV/0!	#DIV/0!	#DIV/0!	#DIV/0!	#DIV/0!	#DIV/0!	999	FALSE		#DIV/0!	#DIV/0!	#DIV/0!	#DIV/0!	#DIV/0!	#DIV/0!	#DIV/0!	#DIV/0!	#DIV/0!
YFL039C	act1-108	143	126	182	181	95	108	88	108	98	157	121	161	75	86	90	97	0	22	19	64	0	0	12	11	162	101.5	139	88	20.5	5.5	0.626543	0.633094	0.268293	0.75044	0.76646	0.271962	0.75044	FALSE		0.664336	0.857143	0.483516	0.596685	0.765306	0.547771	0.743802	0.602484	#DIV/0!
Blank	Blank	0	0	0	0	0	0	0	0	0	0	0	0	0	0	0	0	0	0	0	11	0	0	0	0	0	0	0	0	0	0	#DIV/0!	#DIV/0!	#DIV/0!	#DIV/0!	#DIV/0!	#DIV/0!	999	FALSE		#DIV/0!	#DIV/0!	#DIV/0!	#DIV/0!	#DIV/0!	#DIV/0!	#DIV/0!	#DIV/0!	#DIV/0!
YDR328C	skp1-3	276	264	292	309	121	132	107	106	312	408	296	440	133	120	114	135	257	282	301	337	167	175	183	172	284	114	360	126.5	291.5	173.5	0.401408	0.351389	0.595197	0.480786	0.425412	0.603336	0.425412	FALSE		0.438406	0.5	0.366438	0.343042	0.426282	0.294118	0.385135	0.306818	0.649805
Blank	Blank	0	0	0	0	0	0	0	0	0	0	0	0	0	0	0	0	0	0	0	0	0	0	0	0	0	0	0	0	0	0	#DIV/0!	#DIV/0!	#DIV/0!	#DIV/0!	#DIV/0!	#DIV/0!	999	FALSE		#DIV/0!	#DIV/0!	#DIV/0!	#DIV/0!	#DIV/0!	#DIV/0!	#DIV/0!	#DIV/0!	#DIV/0!
YOR335C	ala1-1	144	138	211	193	108	132	125	121	125	245	162	210	90	97	110	122	51	60	90	114	35	83	56	58	168.5	123	186	103.5	75	57	0.72997	0.556452	0.76	0.874319	0.673673	0.770393	0.673673	FALSE		0.75	0.956522	0.592417	0.626943	0.72	0.395918	0.679012	0.580952	0.686275
Blank	Blank	0	0	0	0	0	0	0	0	0	0	0	0	0	0	0	0	0	0	0	0	0	0	0	0	0	0	0	0	0	0	#DIV/0!	#DIV/0!	#DIV/0!	#DIV/0!	#DIV/0!	#DIV/0!	999	FALSE		#DIV/0!	#DIV/0!	#DIV/0!	#DIV/0!	#DIV/0!	#DIV/0!	#DIV/0!	#DIV/0!	#DIV/0!
YEL026W	snu13-L67W	99	87	148	137	67	69	67	76	103	224	151	202	49	56	76	85	66	56	113	133	36	63	54	51	118	68	176.5	66	89.5	52.5	0.576271	0.373938	0.586592	0.690227	0.452711	0.594614	0.452711	FALSE		0.676768	0.793103	0.452703	0.554745	0.475728	0.25	0.503311	0.420792	0.545455
Blank	Blank	0	0	0	0	0	0	0	0	0	0	0	0	0	0	0	0	0	0	0	0	0	0	0	0	0	0	0	0	0	0	#DIV/0!	#DIV/0!	#DIV/0!	#DIV/0!	#DIV/0!	#DIV/0!	999	FALSE		#DIV/0!	#DIV/0!	#DIV/0!	#DIV/0!	#DIV/0!	#DIV/0!	#DIV/0!	#DIV/0!	#DIV/0!
YGL048C	rpt6-1	0	0	0	0	0	0	0	0	0	0	0	0	0	0	0	0	0	0	0	0	0	0	0	0	0	0	0	0	0	0	#DIV/0!	#DIV/0!	#DIV/0!	#DIV/0!	#DIV/0!	#DIV/0!	999	FALSE		#DIV/0!	#DIV/0!	#DIV/0!	#DIV/0!	#DIV/0!	#DIV/0!	#DIV/0!	#DIV/0!	#DIV/0!
Blank	Blank	0	0	0	0	0	0	0	0	0	0	0	0	0	0	0	0	0	0	0	0	0	0	0	0	0	0	0	0	0	0	#DIV/0!	#DIV/0!	#DIV/0!	#DIV/0!	#DIV/0!	#DIV/0!	999	FALSE		#DIV/0!	#DIV/0!	#DIV/0!	#DIV/0!	#DIV/0!	#DIV/0!	#DIV/0!	#DIV/0!	#DIV/0!
YER093C	tsc11-5	85	106	111	89	26	29	34	29	13	29	21	31	0	0	0	0	0	27	20	22	0	0	0	0	97.5	29	25	0	21	0	0.297436	0	0	0.356253	0	0	0.356253	FALSE		0.305882	0.273585	0.306306	0.325843	0	0	0	0	#DIV/0!
Blank	Blank	0	0	0	0	0	0	0	0	0	0	0	0	0	0	0	0	0	0	0	0	0	0	0	0	0	0	0	0	0	0	#DIV/0!	#DIV/0!	#DIV/0!	#DIV/0!	#DIV/0!	#DIV/0!	999	FALSE		#DIV/0!	#DIV/0!	#DIV/0!	#DIV/0!	#DIV/0!	#DIV/0!	#DIV/0!	#DIV/0!	#DIV/0!
YGL048C	rpt6-20	154	161	159	174	91	94	99	81	174	206	159	211	84	81	97	98	28	42	45	82	0	13	0	0	160	92.5	190	90.5	43.5	0	0.578125	0.476316	0	0.692447	0.576656	0	0.576656	FALSE		0.590909	0.583851	0.622642	0.465517	0.482759	0.393204	0.610063	0.464455	0
Blank	Blank	0	0	0	0	0	0	0	0	0	0	0	0	0	0	0	0	0	0	0	0	0	0	0	0	0	0	0	0	0	0	#DIV/0!	#DIV/0!	#DIV/0!	#DIV/0!	#DIV/0!	#DIV/0!	999	FALSE		#DIV/0!	#DIV/0!	#DIV/0!	#DIV/0!	#DIV/0!	#DIV/0!	#DIV/0!	#DIV/0!	#DIV/0!
YER148W	spt15-I143N	159	149	188	183	51	52	60	76	155	202	149	207	36	52	70	83	95	96	126	144	29	60	24	55	171	56	178.5	61	111	42	0.327485	0.341737	0.378378	0.392244	0.413726	0.383553	0.383553	FALSE		0.320755	0.348993	0.319149	0.415301	0.232258	0.257426	0.469799	0.400966	0.305263
Blank	Blank	0	0	0	0	0	0	0	0	0	9	0	0	0	0	0	0	0	0	0	0	0	0	0	0	0	0	0	0	0	0	#DIV/0!	#DIV/0!	#DIV/0!	#DIV/0!	#DIV/0!	#DIV/0!	999	FALSE		#DIV/0!	#DIV/0!	#DIV/0!	#DIV/0!	#DIV/0!	0	#DIV/0!	#DIV/0!	#DIV/0!
YLR071C	rgr1-100	156	178	266	188	13	11	27	27	174	338	281	252	18	12	41	33	231	265	297	357	13	34	85	36	183	20	266.5	25.5	281	35	0.10929	0.0956848	0.124555	0.130901	0.115842	0.126258	0.115842	FALSE		0.0833333	0.0617978	0.101504	0.143617	0.103448	0.035503	0.145907	0.130952	0.0562771
Blank	Blank	0	0	0	0	0	0	0	0	0	0	0	0	0	0	0	0	0	0	0	0	0	0	0	26	0	0	0	0	0	0	#DIV/0!	#DIV/0!	#DIV/0!	#DIV/0!	#DIV/0!	#DIV/0!	999	FALSE		#DIV/0!	#DIV/0!	#DIV/0!	#DIV/0!	#DIV/0!	#DIV/0!	#DIV/0!	#DIV/0!	#DIV/0!
YFL034C-B	mob2-24	250	232	277	282	68	73	84	69	292	334	262	361	88	83	102	108	286	288	291	368	112	134	142	148	263.5	71	313	95	289.5	138	0.26945	0.303514	0.476684	0.322732	0.367452	0.483203	0.322732	FALSE		0.272	0.314655	0.303249	0.244681	0.30137	0.248503	0.389313	0.299169	0.391608
Blank	Blank	0	0	0	0	0	0	0	0	0	0	0	0	0	0	0	0	0	0	0	0	0	0	0	0	0	0	0	0	0	0	#DIV/0!	#DIV/0!	#DIV/0!	#DIV/0!	#DIV/0!	#DIV/0!	999	FALSE		#DIV/0!	#DIV/0!	#DIV/0!	#DIV/0!	#DIV/0!	#DIV/0!	#DIV/0!	#DIV/0!	#DIV/0!
YFL039C	act1-105	137	139	170	152	122	136	105	102	100	144	124	136	119	129	118	137	9	30	29	49	12	15	8	0	145.5	113.5	130	124	29.5	10	0.780069	0.953846	0.338983	0.934325	1.15478	0.343619	0.934325	FALSE		0.890511	0.978417	0.617647	0.671053	1.19	0.895833	0.951613	1.00735	1.33333
Blank	Blank	0	0	0	0	0	0	0	0	0	0	0	0	0	0	0	0	0	0	0	0	0	0	0	8	0	0	0	0	0	0	#DIV/0!	#DIV/0!	#DIV/0!	#DIV/0!	#DIV/0!	#DIV/0!	999	FALSE		#DIV/0!	#DIV/0!	#DIV/0!	#DIV/0!	#DIV/0!	#DIV/0!	#DIV/0!	#DIV/0!	#DIV/0!
YFL034C-B	mob2-36	265	307	167	247	61	57	78	57	303	255	195	322	95	88	116	120	270	351	173	263	107	113	137	139	256	59	279	105.5	266.5	125	0.230469	0.378136	0.469043	0.276043	0.457794	0.475457	0.276043	FALSE		0.230189	0.185668	0.467066	0.230769	0.313531	0.345098	0.594872	0.372671	0.396296
Blank	Blank	0	0	0	0	0	0	0	0	0	0	0	0	0	0	0	0	0	0	0	0	0	0	0	0	0	0	0	0	0	0	#DIV/0!	#DIV/0!	#DIV/0!	#DIV/0!	#DIV/0!	#DIV/0!	999	FALSE		#DIV/0!	#DIV/0!	#DIV/0!	#DIV/0!	#DIV/0!	#DIV/0!	#DIV/0!	#DIV/0!	#DIV/0!
YFL039C	act1-159	282	237	312	314	101	115	77	72	316	352	293	347	109	106	85	108	257	224	303	338	98	97	117	113	297	89	331.5	107	280	105.5	0.299663	0.322775	0.376786	0.358921	0.39077	0.381938	0.358921	FALSE		0.358156	0.485232	0.246795	0.229299	0.344937	0.301136	0.290102	0.311239	0.381323
Blank	Blank	0	0	0	0	0	0	0	0	0	0	0	0	0	0	0	0	0	0	0	0	0	0	0	0	0	0	0	0	0	0	#DIV/0!	#DIV/0!	#DIV/0!	#DIV/0!	#DIV/0!	#DIV/0!	999	FALSE		#DIV/0!	#DIV/0!	#DIV/0!	#DIV/0!	#DIV/0!	#DIV/0!	#DIV/0!	#DIV/0!	#DIV/0!
Blank	Blank	0	0	0	0	0	0	0	0	0	0	0	0	0	0	0	0	0	0	0	0	0	0	0	0	0	0	0	0	0	0	#DIV/0!	#DIV/0!	#DIV/0!	#DIV/0!	#DIV/0!	#DIV/0!	999	FALSE		#DIV/0!	#DIV/0!	#DIV/0!	#DIV/0!	#DIV/0!	#DIV/0!	#DIV/0!	#DIV/0!	#DIV/0!
Blank	Blank	0	0	0	0	0	0	0	0	0	0	0	0	0	0	0	0	0	0	0	0	0	0	0	0	0	0	0	0	0	0	#DIV/0!	#DIV/0!	#DIV/0!	#DIV/0!	#DIV/0!	#DIV/0!	999	FALSE		#DIV/0!	#DIV/0!	#DIV/0!	#DIV/0!	#DIV/0!	#DIV/0!	#DIV/0!	#DIV/0!	#DIV/0!
YFL039C	act1-121	345	269	388	375	87	90	95	91	389	406	379	421	97	106	117	116	331	266	362	389	63	81	83	84	360	90.5	397.5	111	346.5	82	0.251389	0.279245	0.236652	0.3011	0.338071	0.239888	0.239888	FALSE		0.252174	0.334572	0.244845	0.242667	0.249357	0.261084	0.308707	0.275534	0.190332
Blank	Blank	0	0	0	0	0	0	0	0	0	0	0	0	0	0	0	0	0	0	0	0	0	0	0	0	0	0	0	0	0	0	#DIV/0!	#DIV/0!	#DIV/0!	#DIV/0!	#DIV/0!	#DIV/0!	999	FALSE		#DIV/0!	#DIV/0!	#DIV/0!	#DIV/0!	#DIV/0!	#DIV/0!	#DIV/0!	#DIV/0!	#DIV/0!
YPL169C	mex67-ts5	0	0	0	0	0	0	0	0	0	0	0	0	0	0	0	0	0	0	0	0	0	0	0	0	0	0	0	0	0	0	#DIV/0!	#DIV/0!	#DIV/0!	#DIV/0!	#DIV/0!	#DIV/0!	999	FALSE		#DIV/0!	#DIV/0!	#DIV/0!	#DIV/0!	#DIV/0!	#DIV/0!	#DIV/0!	#DIV/0!	#DIV/0!
Blank	Blank	0	0	0	0	0	0	0	0	0	0	0	0	0	0	0	0	0	0	0	0	0	0	0	0	0	0	0	0	0	0	#DIV/0!	#DIV/0!	#DIV/0!	#DIV/0!	#DIV/0!	#DIV/0!	999	FALSE		#DIV/0!	#DIV/0!	#DIV/0!	#DIV/0!	#DIV/0!	#DIV/0!	#DIV/0!	#DIV/0!	#DIV/0!
YOR181W	las17-1	413	357	456	466	43	26	25	30	524	447	508	521	16	18	17	51	407	398	415	522	0	0	0	10	434.5	28	514.5	17.5	411	0	0.0644419	0.0340136	0	0.077185	0.0411788	0	0.0411788	TRUE		0.104116	0.0728291	0.0548246	0.0643777	0.0305344	0.0402685	0.0334646	0.0978887	0
Blank	Blank	283	271	388	376	28	0	11	15	442	378	432	406	18	30	13	10	315	295	409	373	17	34	0	0	329.5	13	419	15.5	344	8.5	0.0394537	0.0369928	0.0247093	0.0472556	0.0447857	0.0250472	0.0250472	TRUE		0.0989399	0	0.0283505	0.0398936	0.040724	0.0793651	0.0300926	0.0246305	0.0539683
Blank	Blank	0	0	0	0	0	0	0	0	0	0	0	0	0	0	0	0	0	0	0	0	0	0	0	0	0	0	0	0	0	0	#DIV/0!	#DIV/0!	#DIV/0!	#DIV/0!	#DIV/0!	#DIV/0!	999	FALSE		#DIV/0!	#DIV/0!	#DIV/0!	#DIV/0!	#DIV/0!	#DIV/0!	#DIV/0!	#DIV/0!	#DIV/0!
Blank	Blank	492	374	456	485	124	157	95	130	301	251	246	270	80	106	83	117	192	54	129	132	27	41	47	51	470.5	127	260.5	94.5	130.5	44	0.269926	0.362764	0.337165	0.323302	0.439183	0.341775	0.323302	FALSE		0.252033	0.419786	0.208333	0.268041	0.265781	0.422311	0.337398	0.433333	0.140625
YCL059C	krr1-17	333	266	338	322	111	115	98	107	194	211	187	207	81	81	78	91	109	29	103	91	9	22	17	20	327.5	109	200.5	81	97	18.5	0.332824	0.40399	0.190722	0.398639	0.489094	0.19333	0.19333	FALSE		0.333333	0.432331	0.289941	0.332298	0.417526	0.383886	0.417112	0.439614	0.0825688
Blank	Blank	0	0	0	0	0	0	0	0	0	0	0	0	0	0	0	0	0	0	0	0	0	0	0	0	0	0	0	0	0	0	#DIV/0!	#DIV/0!	#DIV/0!	#DIV/0!	#DIV/0!	#DIV/0!	999	FALSE		#DIV/0!	#DIV/0!	#DIV/0!	#DIV/0!	#DIV/0!	#DIV/0!	#DIV/0!	#DIV/0!	#DIV/0!
YOR181W	las17-14	252	270	286	291	0	0	54	22	240	272	239	273	0	10	37	28	32	27	33	60	0	0	0	0	278	11	256	19	32.5	0	0.0395683	0.0742188	0	0.0473928	0.0898535	0	0.0473928	TRUE		0	0	0.188811	0.0756014	0	0.0367647	0.154812	0.102564	0
YGR158C	mtr3-ts	23	21	32	28	12	10	18	14	9	21	14	26	0	0	10	12	0	9	8	24	0	0	0	0	25.5	13	17.5	5	8.5	0	0.509804	0.285714	0	0.610616	0.345902	0	999	FALSE		0.521739	0.47619	0.5625	0.5	0	0	0.714286	0.461538	#DIV/0!
YCL059C	krr1-18	158	163	190	197	100	121	73	101	133	141	127	176	74	79	77	92	87	59	102	110	39	63	60	60	176.5	100.5	137	78	94.5	60	0.569405	0.569343	0.634921	0.682003	0.68928	0.643603	0.643603	FALSE		0.632911	0.742331	0.384211	0.51269	0.556391	0.560284	0.606299	0.522727	0.448276
YML105C	sec65-1	211	174	225	211	76	91	121	111	194	228	206	268	73	85	114	104	83	32	78	98	28	62	60	63	211	101	217	94.5	80.5	61	0.478673	0.435484	0.757764	0.573329	0.527222	0.768126	0.527222	FALSE		0.36019	0.522989	0.537778	0.526066	0.376289	0.372807	0.553398	0.38806	0.337349
Blank	Blank	0	0	0	0	0	0	0	0	0	0	0	0	0	0	0	0	0	0	0	0	0	0	0	0	0	0	0	0	0	0	#DIV/0!	#DIV/0!	#DIV/0!	#DIV/0!	#DIV/0!	#DIV/0!	999	FALSE		#DIV/0!	#DIV/0!	#DIV/0!	#DIV/0!	#DIV/0!	#DIV/0!	#DIV/0!	#DIV/0!	#DIV/0!
YIL021W	rpb3-2	331	277	341	369	96	103	106	100	363	444	348	477	112	107	113	112	378	364	389	411	134	153	184	150	336	101.5	403.5	112	383.5	151.5	0.302083	0.277571	0.395046	0.361819	0.336044	0.400448	0.336044	FALSE		0.29003	0.371841	0.31085	0.271003	0.30854	0.240991	0.324713	0.234801	0.354497
YDL090C	ram1-119	0	0	0	0	0	0	0	0	0	0	0	0	0	0	0	0	0	0	0	0	0	0	0	0	0	0	0	0	0	0	#DIV/0!	#DIV/0!	#DIV/0!	#DIV/0!	#DIV/0!	#DIV/0!	999	FALSE		#DIV/0!	#DIV/0!	#DIV/0!	#DIV/0!	#DIV/0!	#DIV/0!	#DIV/0!	#DIV/0!	#DIV/0!
YDL087C	luc7-1	250	230	275	292	120	139	107	107	274	333	260	319	95	118	101	118	94	60	86	114	18	22	20	29	262.5	113.5	296.5	109.5	90	21	0.432381	0.369309	0.233333	0.517883	0.447106	0.236524	0.236524	FALSE		0.48	0.604348	0.389091	0.366438	0.346715	0.354354	0.388462	0.369906	0.191489
YOR122C	pfy1-4	150	163	191	189	62	66	69	69	159	198	161	217	43	51	69	76	74	58	88	115	0	27	14	28	176	67.5	179.5	60	81	20.5	0.383523	0.334262	0.253086	0.459363	0.404677	0.256547	0.256547	FALSE		0.413333	0.404908	0.361257	0.365079	0.27044	0.257576	0.428571	0.35023	0
YFL034C-B	mob2-8	168	206	118	199	46	37	59	37	204	212	147	251	61	61	65	86	198	279	133	223	89	104	114	112	183.5	41.5	208	63	210.5	108	0.226158	0.302885	0.513064	0.27088	0.36669	0.52008	0.27088	FALSE		0.27381	0.179612	0.5	0.18593	0.29902	0.287736	0.442177	0.342629	0.449495
YJR045C	ssc1-2	92	80	171	137	112	121	111	106	49	155	107	147	94	108	102	113	24	19	63	77	22	42	45	35	114.5	111.5	127	105	43.5	38.5	0.973799	0.826772	0.885057	1.16636	1.00094	0.89716	1.00094	FALSE		1.21739	1.5125	0.649123	0.773723	1.91837	0.696774	0.953271	0.768707	0.916667
YDR478W	snm1-172	136	121	221	212	78	93	77	88	106	219	147	220	25	26	62	50	39	28	73	95	9	22	14	18	174	83	183	38	56	16	0.477011	0.20765	0.285714	0.571339	0.251393	0.289621	0.251393	FALSE		0.573529	0.768595	0.348416	0.415094	0.235849	0.118721	0.421769	0.227273	0.230769
YOR122C	pfy1-13	158	127	180	182	50	52	60	60	171	203	168	245	41	41	68	69	138	145	175	178	29	51	57	53	169	56	187	54.5	160	52	0.331361	0.291444	0.325	0.396886	0.352839	0.329444	0.329444	FALSE		0.316456	0.409449	0.333333	0.32967	0.239766	0.20197	0.404762	0.281633	0.210145
YIR012W	sqt1-201	217	201	273	292	79	82	83	94	230	410	258	395	67	71	84	115	131	97	164	208	21	44	34	40	245	82.5	326.5	77.5	147.5	37	0.336735	0.237366	0.250847	0.403323	0.287369	0.254278	0.254278	FALSE		0.364055	0.40796	0.304029	0.321918	0.291304	0.173171	0.325581	0.291139	0.160305
YPL093W	nog1-1	174	163	222	234	0	0	11	15	206	339	229	347	0	0	12	21	178	168	213	242	0	20	20	18	198	5.5	284	6	195.5	19	0.0277778	0.0211268	0.0971867	0.0332707	0.0255773	0.0985157	0.0255773	TRUE		0	0	0.0495495	0.0641026	0	0	0.0524017	0.0605187	0
YHR052W	cic1-2	179	173	243	200	101	121	88	108	183	371	246	251	89	101	106	130	63	69	118	114	26	50	29	50	189.5	104.5	248.5	103.5	91.5	39.5	0.551451	0.416499	0.431694	0.660499	0.504238	0.437597	0.437597	FALSE		0.564246	0.699422	0.36214	0.54	0.486339	0.272237	0.430894	0.517928	0.412698
YLL050C	cof1-5	262	244	275	300	117	111	81	88	283	423	285	430	114	121	101	122	282	312	329	343	165	175	169	160	268.5	99.5	354	117.5	320.5	167	0.370577	0.331921	0.521061	0.443858	0.401843	0.528186	0.401843	FALSE		0.446565	0.454918	0.294545	0.293333	0.402827	0.286052	0.354386	0.283721	0.585106
YJL081C	arp4-G161D	0	0	0	0	0	0	0	0	0	0	0	0	0	0	0	0	0	0	0	0	0	0	0	0	0	0	0	0	0	0	#DIV/0!	#DIV/0!	#DIV/0!	#DIV/0!	#DIV/0!	#DIV/0!	999	FALSE		#DIV/0!	#DIV/0!	#DIV/0!	#DIV/0!	#DIV/0!	#DIV/0!	#DIV/0!	#DIV/0!	#DIV/0!
YPR183W	dpm1-6	189	194	188	236	25	26	37	51	151	181	129	198	0	0	0	0	21	19	31	64	0	0	0	9	191.5	31.5	166	0	26	0	0.164491	0	0	0.197018	0	0	0.197018	FALSE		0.132275	0.134021	0.196809	0.216102	0	0	0	0	0
YDL217C	tim22-19	282	258	281	314	103	107	79	87	365	419	264	502	105	112	100	125	325	329	357	394	154	178	178	161	281.5	95	392	108.5	343	169.5	0.337478	0.276786	0.494169	0.404213	0.335093	0.500927	0.335093	FALSE		0.365248	0.414729	0.281139	0.27707	0.287671	0.267303	0.378788	0.249004	0.473846
YAL034W-A	mtw1-ts	267	249	264	315	98	125	131	117	367	400	284	417	106	104	123	122	157	125	164	200	45	112	55	94	265.5	121	383.5	114	160.5	74.5	0.455744	0.297262	0.464174	0.545866	0.359883	0.470522	0.359883	FALSE		0.367041	0.502008	0.496212	0.371429	0.288828	0.26	0.433099	0.292566	0.286624
YKL006C-A	sft1-15	199	167	231	248	117	128	88	102	288	390	259	382	108	112	98	122	250	229	292	335	113	142	138	151	215	109.5	335	110	271	140	0.509302	0.328358	0.516605	0.610015	0.39753	0.52367	0.39753	FALSE		0.58794	0.766467	0.380952	0.41129	0.375	0.287179	0.378378	0.319372	0.452
YBR060C	orc2-3	161	191	203	176	29	25	12	11	75	127	88	131	21	12	0	25	28	54	76	70	0	0	0	0	183.5	18.5	107.5	16.5	62	0	0.100817	0.153488	0	0.120754	0.185822	0	0.120754	FALSE		0.180124	0.13089	0.0591133	0.0625	0.28	0.0944882	0	0.19084	0
YDR311W	tfb1-6	88	87	106	121	23	19	18	29	97	143	105	141	0	9	17	91	43	33	57	91	0	0	0	0	97	21	123	13	50	0	0.216495	0.105691	0	0.259306	0.127956	0	0.127956	FALSE		0.261364	0.218391	0.169811	0.239669	0	0.0629371	0.161905	0.64539	0
YBR156C	sli15-3	161	168	231	171	0	0	0	26	73	119	88	113	0	0	0	27	12	21	49	54	0	0	0	11	169.5	0	100.5	0	35	0	0	0	0	0	0	0	999	FALSE		0	0	0	0.152047	0	0	0	0.238938	0
YJL125C	gcd14-4	241	271	279	293	40	40	61	55	187	245	173	286	10	13	29	34	89	106	108	138	0	13	9	15	275	47.5	216	21	107	11	0.172727	0.0972222	0.102804	0.206883	0.117703	0.10421	0.10421	FALSE		0.165975	0.147601	0.218638	0.187713	0.0534759	0.0530612	0.16763	0.118881	0
YBR135W	cks1-38	0	0	0	0	0	0	0	0	0	0	0	0	0	0	0	0	0	0	0	0	0	0	0	0	0	0	0	0	0	0	#DIV/0!	#DIV/0!	#DIV/0!	#DIV/0!	#DIV/0!	#DIV/0!	999	FALSE		#DIV/0!	#DIV/0!	#DIV/0!	#DIV/0!	#DIV/0!	#DIV/0!	#DIV/0!	#DIV/0!	#DIV/0!
YBR211C	ame1-4	295	277	291	320	116	127	111	84	250	272	208	295	41	53	40	64	55	46	79	96	0	12	0	0	293	113.5	261	47	67	0	0.387372	0.180077	0	0.463973	0.218011	0	0.218011	FALSE		0.39322	0.458484	0.381443	0.2625	0.164	0.194853	0.192308	0.216949	0
YER013W	prp22-1	23	35	32	22	23	20	40	48	0	9	38	0	0	14	28	28	0	8	0	17	0	0	0	0	27.5	31.5	4.5	21	4	0	1.14545	4.66667	0	1.37196	5.64974	0	999	FALSE		1	0.571429	1.25	2.18182	#DIV/0!	1.55556	0.736842	#DIV/0!	#DIV/0!
YKL173W	snu114-60	209	163	242	233	110	107	97	76	256	301	249	289	107	111	101	108	216	192	265	281	123	129	130	120	221	102	272.5	107.5	240.5	126	0.461538	0.394495	0.523909	0.552806	0.477599	0.531073	0.477599	FALSE		0.526316	0.656442	0.400826	0.32618	0.417969	0.368771	0.405622	0.373702	0.569444
YGL155W	cdc43-2	240	220	278	282	116	126	113	108	184	269	218	268	86	91	80	127	89	86	124	155	35	50	44	73	259	114.5	243	88.5	106.5	47	0.442085	0.364198	0.441315	0.529506	0.440919	0.447349	0.440919	FALSE		0.483333	0.572727	0.406475	0.382979	0.467391	0.33829	0.366972	0.473881	0.393258
YLR212C	tub4-Y445D	225	197	227	256	122	128	61	91	271	301	252	366	120	143	90	130	252	244	256	330	141	154	188	171	226	106.5	286	125	254	162.5	0.471239	0.437063	0.639764	0.564425	0.529134	0.648512	0.529134	FALSE		0.542222	0.649746	0.268722	0.355469	0.442804	0.475083	0.357143	0.355191	0.559524
Blank	Blank	0	0	0	0	0	0	0	0	0	0	0	0	0	0	0	0	0	0	0	0	0	0	0	0	0	0	0	0	0	0	#DIV/0!	#DIV/0!	#DIV/0!	#DIV/0!	#DIV/0!	#DIV/0!	999	FALSE		#DIV/0!	#DIV/0!	#DIV/0!	#DIV/0!	#DIV/0!	#DIV/0!	#DIV/0!	#DIV/0!	#DIV/0!
YKL173W	snu114-40	234	196	240	243	99	89	104	85	235	252	224	281	92	81	87	108	133	112	149	201	34	42	31	52	237	94	243.5	89.5	141	38	0.396624	0.367556	0.269504	0.475056	0.444985	0.273189	0.273189	FALSE		0.423077	0.454082	0.433333	0.349794	0.391489	0.321429	0.388393	0.384342	0.255639
YFL009W	cdc4-3	125	107	122	102	85	98	70	83	105	56	91	75	81	92	93	101	0	0	15	22	0	0	0	0	114.5	84	83	92.5	7.5	0	0.733624	1.11446	0	0.878696	1.34923	0	0.878696	FALSE		0.68	0.915888	0.57377	0.813725	0.771429	1.64286	1.02198	1.34667	#DIV/0!
YLR212C	tub4-ΔDSY	227	180	220	253	129	143	58	73	282	304	258	300	138	130	83	123	287	262	280	326	144	151	167	160	223.5	101	291	126.5	283.5	155.5	0.451902	0.434708	0.548501	0.541264	0.526283	0.556002	0.526283	FALSE		0.568282	0.794444	0.263636	0.288538	0.489362	0.427632	0.321705	0.41	0.501742
YGL061C	duo1-2	305	246	306	308	99	99	105	88	340	361	322	345	119	106	119	122	233	151	224	288	58	68	55	65	305.5	99	342.5	119	228.5	61.5	0.324059	0.347445	0.269147	0.38814	0.420637	0.272827	0.272827	FALSE		0.32459	0.402439	0.343137	0.285714	0.35	0.293629	0.369565	0.353623	0.248927
YLR066W	spc3-4	288	258	348	312	105	107	72	75	261	298	285	277	125	110	101	119	124	95	170	187	103	111	94	103	300	90	281	114.5	147	103	0.3	0.407473	0.70068	0.359324	0.493311	0.710262	0.359324	FALSE		0.364583	0.414729	0.206897	0.240385	0.478927	0.369128	0.354386	0.429603	0.830645
YKL112W	abf1-103	0	0	0	0	0	0	0	0	0	0	0	0	0	0	0	0	0	0	0	0	0	0	0	0	0	0	0	0	0	0	#DIV/0!	#DIV/0!	#DIV/0!	#DIV/0!	#DIV/0!	#DIV/0!	999	FALSE		#DIV/0!	#DIV/0!	#DIV/0!	#DIV/0!	#DIV/0!	#DIV/0!	#DIV/0!	#DIV/0!	#DIV/0!
YDL008W	apc11-22	0	0	0	0	0	0	0	0	0	0	0	0	0	0	0	0	0	0	0	0	0	0	0	11	0	0	0	0	0	0	#DIV/0!	#DIV/0!	#DIV/0!	#DIV/0!	#DIV/0!	#DIV/0!	999	FALSE		#DIV/0!	#DIV/0!	#DIV/0!	#DIV/0!	#DIV/0!	#DIV/0!	#DIV/0!	#DIV/0!	#DIV/0!
YGR113W	dam1-11	245	202	300	278	42	52	95	97	126	152	167	135	0	19	29	39	21	17	24	55	0	0	0	0	261.5	73.5	143.5	24	22.5	0	0.281071	0.167247	0	0.336652	0.202479	0	0.202479	FALSE		0.171429	0.257426	0.316667	0.348921	0	0.125	0.173653	0.288889	0
YNL061W	nop2-3	323	245	324	325	109	114	95	78	244	249	234	274	110	101	101	117	155	115	146	221	50	61	57	65	323.5	102	246.5	105.5	150.5	59	0.315301	0.427992	0.392027	0.377651	0.518152	0.397387	0.377651	FALSE		0.337461	0.465306	0.29321	0.24	0.45082	0.405622	0.431624	0.427007	0.322581
Blank	Blank	0	0	0	0	0	0	0	0	0	0	0	0	0	0	0	20	0	0	0	0	0	0	0	0	0	0	0	0	0	0	#DIV/0!	#DIV/0!	#DIV/0!	#DIV/0!	#DIV/0!	#DIV/0!	999	FALSE		#DIV/0!	#DIV/0!	#DIV/0!	#DIV/0!	#DIV/0!	#DIV/0!	#DIV/0!	#DIV/0!	#DIV/0!
Blank	Blank	0	0	0	0	21	0	14	8	0	0	0	0	16	12	9	0	11	12	0	0	10	23	0	10	0	11	0	10.5	5.5	10	#DIV/0!	#DIV/0!	1.81818	#DIV/0!	#DIV/0!	1.84305	999	FALSE		#DIV/0!	#DIV/0!	#DIV/0!	#DIV/0!	#DIV/0!	#DIV/0!	#DIV/0!	#DIV/0!	0.909091
Blank	Blank	0	0	0	0	0	0	0	0	0	0	0	0	0	0	0	0	0	0	0	0	0	0	0	0	0	0	0	0	0	0	#DIV/0!	#DIV/0!	#DIV/0!	#DIV/0!	#DIV/0!	#DIV/0!	999	FALSE		#DIV/0!	#DIV/0!	#DIV/0!	#DIV/0!	#DIV/0!	#DIV/0!	#DIV/0!	#DIV/0!	#DIV/0!
Blank	Blank	0	0	0	0	0	0	0	0	0	0	0	0	0	0	0	0	0	0	0	0	0	0	14	0	0	0	0	0	0	0	#DIV/0!	#DIV/0!	#DIV/0!	#DIV/0!	#DIV/0!	#DIV/0!	999	FALSE		#DIV/0!	#DIV/0!	#DIV/0!	#DIV/0!	#DIV/0!	#DIV/0!	#DIV/0!	#DIV/0!	#DIV/0!
Blank	Blank	0	0	0	0	0	0	0	0	0	0	0	0	0	0	15	0	0	0	0	0	0	0	0	0	0	0	0	0	0	0	#DIV/0!	#DIV/0!	#DIV/0!	#DIV/0!	#DIV/0!	#DIV/0!	999	FALSE		#DIV/0!	#DIV/0!	#DIV/0!	#DIV/0!	#DIV/0!	#DIV/0!	#DIV/0!	#DIV/0!	#DIV/0!
Blank	Blank	0	0	0	0	0	0	0	0	0	0	0	0	0	0	0	0	0	0	0	0	0	0	18	0	0	0	0	0	0	0	#DIV/0!	#DIV/0!	#DIV/0!	#DIV/0!	#DIV/0!	#DIV/0!	999	FALSE		#DIV/0!	#DIV/0!	#DIV/0!	#DIV/0!	#DIV/0!	#DIV/0!	#DIV/0!	#DIV/0!	#DIV/0!
YFR037C	rsc8-ts16	256	234	297	279	77	88	93	86	325	361	305	353	96	102	116	113	338	402	352	387	120	126	169	143	267.5	87	339	107.5	369.5	134.5	0.325234	0.317109	0.364005	0.389547	0.383911	0.368983	0.368983	FALSE		0.300781	0.376068	0.313131	0.308244	0.295385	0.282548	0.380328	0.320113	0.35503
Blank	Blank	0	0	0	0	0	0	0	0	0	0	0	0	0	0	0	0	0	0	0	0	0	0	0	0	0	0	0	0	0	0	#DIV/0!	#DIV/0!	#DIV/0!	#DIV/0!	#DIV/0!	#DIV/0!	999	FALSE		#DIV/0!	#DIV/0!	#DIV/0!	#DIV/0!	#DIV/0!	#DIV/0!	#DIV/0!	#DIV/0!	#DIV/0!
Blank	Blank	0	0	0	0	0	0	0	0	0	0	0	0	0	0	0	0	0	0	0	0	0	0	0	0	0	0	0	0	0	0	#DIV/0!	#DIV/0!	#DIV/0!	#DIV/0!	#DIV/0!	#DIV/0!	999	FALSE		#DIV/0!	#DIV/0!	#DIV/0!	#DIV/0!	#DIV/0!	#DIV/0!	#DIV/0!	#DIV/0!	#DIV/0!
Blank	Blank	0	0	0	0	0	0	0	0	0	0	0	0	0	0	0	0	0	0	0	0	0	0	0	22	0	0	0	0	0	0	#DIV/0!	#DIV/0!	#DIV/0!	#DIV/0!	#DIV/0!	#DIV/0!	999	FALSE		#DIV/0!	#DIV/0!	#DIV/0!	#DIV/0!	#DIV/0!	#DIV/0!	#DIV/0!	#DIV/0!	#DIV/0!
YFR037C	rsc8-ts21	243	238	282	280	80	87	109	103	310	331	297	356	85	96	125	121	309	363	380	377	107	133	166	139	261.5	95	320.5	108.5	370	136	0.363289	0.338534	0.367568	0.435128	0.409848	0.372594	0.372594	FALSE		0.329218	0.365546	0.386525	0.367857	0.274194	0.29003	0.420875	0.339888	0.346278
Blank	Blank	0	0	0	0	0	0	0	0	0	0	0	0	0	0	0	0	0	0	0	0	0	0	0	0	0	0	0	0	0	0	#DIV/0!	#DIV/0!	#DIV/0!	#DIV/0!	#DIV/0!	#DIV/0!	999	FALSE		#DIV/0!	#DIV/0!	#DIV/0!	#DIV/0!	#DIV/0!	#DIV/0!	#DIV/0!	#DIV/0!	#DIV/0!
Blank	Blank	0	0	0	0	0	0	0	0	0	0	0	0	0	0	0	0	0	0	0	0	0	0	0	0	0	0	0	0	0	0	#DIV/0!	#DIV/0!	#DIV/0!	#DIV/0!	#DIV/0!	#DIV/0!	999	FALSE		#DIV/0!	#DIV/0!	#DIV/0!	#DIV/0!	#DIV/0!	#DIV/0!	#DIV/0!	#DIV/0!	#DIV/0!
Blank	Blank	0	0	0	0	0	0	0	0	0	0	0	0	0	0	0	0	0	0	0	0	0	0	0	0	0	0	0	0	0	0	#DIV/0!	#DIV/0!	#DIV/0!	#DIV/0!	#DIV/0!	#DIV/0!	999	FALSE		#DIV/0!	#DIV/0!	#DIV/0!	#DIV/0!	#DIV/0!	#DIV/0!	#DIV/0!	#DIV/0!	#DIV/0!
YHR088W	rpf1-1	241	205	226	268	88	106	83	79	312	376	259	403	89	105	86	101	292	293	341	346	124	142	157	148	233.5	85.5	344	95	317	145	0.366167	0.276163	0.457413	0.438575	0.334339	0.463668	0.334339	FALSE		0.365145	0.517073	0.367257	0.294776	0.285256	0.279255	0.332046	0.25062	0.424658
Blank	Blank	0	0	0	0	0	0	0	0	0	0	0	0	0	0	0	0	0	0	0	0	0	0	0	0	0	0	0	0	0	0	#DIV/0!	#DIV/0!	#DIV/0!	#DIV/0!	#DIV/0!	#DIV/0!	999	FALSE		#DIV/0!	#DIV/0!	#DIV/0!	#DIV/0!	#DIV/0!	#DIV/0!	#DIV/0!	#DIV/0!	#DIV/0!
Blank	Blank	0	0	0	0	0	0	0	0	0	0	0	0	0	0	0	0	0	0	0	0	0	0	0	0	0	0	0	0	0	0	#DIV/0!	#DIV/0!	#DIV/0!	#DIV/0!	#DIV/0!	#DIV/0!	999	FALSE		#DIV/0!	#DIV/0!	#DIV/0!	#DIV/0!	#DIV/0!	#DIV/0!	#DIV/0!	#DIV/0!	#DIV/0!
Blank	Blank	0	0	0	0	0	0	0	0	0	0	0	0	0	0	0	0	0	0	0	0	0	0	0	0	0	0	0	0	0	0	#DIV/0!	#DIV/0!	#DIV/0!	#DIV/0!	#DIV/0!	#DIV/0!	999	FALSE		#DIV/0!	#DIV/0!	#DIV/0!	#DIV/0!	#DIV/0!	#DIV/0!	#DIV/0!	#DIV/0!	#DIV/0!
YIL147C	sln1-ts4	206	216	235	250	54	62	67	97	129	181	131	201	37	49	75	93	25	33	33	53	0	0	11	9	225.5	64.5	156	62	33	4.5	0.286031	0.397436	0.136364	0.342593	0.481159	0.138228	0.342593	FALSE		0.262136	0.287037	0.285106	0.388	0.286822	0.270718	0.572519	0.462687	0
Blank	Blank	0	0	0	0	0	0	0	0	0	0	0	0	0	0	0	0	0	0	0	0	0	0	0	0	0	0	0	0	0	0	#DIV/0!	#DIV/0!	#DIV/0!	#DIV/0!	#DIV/0!	#DIV/0!	999	FALSE		#DIV/0!	#DIV/0!	#DIV/0!	#DIV/0!	#DIV/0!	#DIV/0!	#DIV/0!	#DIV/0!	#DIV/0!
Blank	Blank	0	0	0	0	0	0	0	0	0	0	0	0	0	0	0	0	0	0	0	0	0	0	0	0	0	0	0	0	0	0	#DIV/0!	#DIV/0!	#DIV/0!	#DIV/0!	#DIV/0!	#DIV/0!	999	FALSE		#DIV/0!	#DIV/0!	#DIV/0!	#DIV/0!	#DIV/0!	#DIV/0!	#DIV/0!	#DIV/0!	#DIV/0!
Blank	Blank	0	0	0	0	0	0	0	0	0	0	0	0	0	0	0	0	0	0	0	0	0	10	0	0	0	0	0	0	0	0	#DIV/0!	#DIV/0!	#DIV/0!	#DIV/0!	#DIV/0!	#DIV/0!	999	FALSE		#DIV/0!	#DIV/0!	#DIV/0!	#DIV/0!	#DIV/0!	#DIV/0!	#DIV/0!	#DIV/0!	#DIV/0!
YKL052C	ask1-3	280	247	299	328	41	39	39	47	282	347	283	454	28	32	52	63	109	84	121	126	19	44	39	47	289.5	40	315	42	115	41.5	0.138169	0.133333	0.36087	0.165492	0.161421	0.365804	0.161421	FALSE		0.146429	0.157895	0.130435	0.143293	0.0992908	0.092219	0.183746	0.138767	0.174312
Blank	Blank	0	0	0	0	0	0	0	0	0	0	0	0	0	0	0	0	0	0	0	0	0	0	0	0	0	0	0	0	0	0	#DIV/0!	#DIV/0!	#DIV/0!	#DIV/0!	#DIV/0!	#DIV/0!	999	FALSE		#DIV/0!	#DIV/0!	#DIV/0!	#DIV/0!	#DIV/0!	#DIV/0!	#DIV/0!	#DIV/0!	#DIV/0!
Blank	Blank	0	0	0	0	0	0	0	0	0	0	0	0	0	0	0	0	0	0	0	0	0	0	0	0	0	0	0	0	0	0	#DIV/0!	#DIV/0!	#DIV/0!	#DIV/0!	#DIV/0!	#DIV/0!	999	FALSE		#DIV/0!	#DIV/0!	#DIV/0!	#DIV/0!	#DIV/0!	#DIV/0!	#DIV/0!	#DIV/0!	#DIV/0!
Blank	Blank	0	0	0	0	0	0	0	0	0	0	0	0	0	0	0	0	0	0	0	0	0	0	0	0	0	0	0	0	0	0	#DIV/0!	#DIV/0!	#DIV/0!	#DIV/0!	#DIV/0!	#DIV/0!	999	FALSE		#DIV/0!	#DIV/0!	#DIV/0!	#DIV/0!	#DIV/0!	#DIV/0!	#DIV/0!	#DIV/0!	#DIV/0!
YKL052C	ask1-2	0	0	0	0	0	0	0	0	0	0	0	0	0	0	0	10	0	0	0	20	0	0	0	17	0	0	0	0	0	0	#DIV/0!	#DIV/0!	#DIV/0!	#DIV/0!	#DIV/0!	#DIV/0!	999	FALSE		#DIV/0!	#DIV/0!	#DIV/0!	#DIV/0!	#DIV/0!	#DIV/0!	#DIV/0!	#DIV/0!	#DIV/0!
Blank	Blank	0	0	0	0	0	0	0	0	0	0	0	0	0	0	0	0	0	0	0	0	0	0	0	0	0	0	0	0	0	0	#DIV/0!	#DIV/0!	#DIV/0!	#DIV/0!	#DIV/0!	#DIV/0!	999	FALSE		#DIV/0!	#DIV/0!	#DIV/0!	#DIV/0!	#DIV/0!	#DIV/0!	#DIV/0!	#DIV/0!	#DIV/0!
Blank	Blank	0	0	0	0	0	0	0	0	0	0	0	0	0	0	0	0	0	0	0	0	0	0	0	0	0	0	0	0	0	0	#DIV/0!	#DIV/0!	#DIV/0!	#DIV/0!	#DIV/0!	#DIV/0!	999	FALSE		#DIV/0!	#DIV/0!	#DIV/0!	#DIV/0!	#DIV/0!	#DIV/0!	#DIV/0!	#DIV/0!	#DIV/0!
Blank	Blank	0	0	0	0	0	0	0	0	0	0	0	0	0	0	0	0	0	0	0	0	0	0	0	0	0	0	0	0	0	0	#DIV/0!	#DIV/0!	#DIV/0!	#DIV/0!	#DIV/0!	#DIV/0!	999	FALSE		#DIV/0!	#DIV/0!	#DIV/0!	#DIV/0!	#DIV/0!	#DIV/0!	#DIV/0!	#DIV/0!	#DIV/0!
Blank	Blank	0	0	0	0	0	0	0	0	0	0	0	0	0	0	0	0	0	0	0	0	0	0	0	0	0	0	0	0	0	0	#DIV/0!	#DIV/0!	#DIV/0!	#DIV/0!	#DIV/0!	#DIV/0!	999	FALSE		#DIV/0!	#DIV/0!	#DIV/0!	#DIV/0!	#DIV/0!	#DIV/0!	#DIV/0!	#DIV/0!	#DIV/0!
Blank	Blank	0	0	0	0	0	0	0	0	0	0	0	0	0	0	0	0	0	0	0	0	0	0	0	0	0	0	0	0	0	0	#DIV/0!	#DIV/0!	#DIV/0!	#DIV/0!	#DIV/0!	#DIV/0!	999	FALSE		#DIV/0!	#DIV/0!	#DIV/0!	#DIV/0!	#DIV/0!	#DIV/0!	#DIV/0!	#DIV/0!	#DIV/0!
Blank	Blank	0	0	0	0	0	0	0	0	0	0	0	0	0	0	0	0	0	0	0	0	0	0	0	0	0	0	0	0	0	0	#DIV/0!	#DIV/0!	#DIV/0!	#DIV/0!	#DIV/0!	#DIV/0!	999	FALSE		#DIV/0!	#DIV/0!	#DIV/0!	#DIV/0!	#DIV/0!	#DIV/0!	#DIV/0!	#DIV/0!	#DIV/0!
Blank	Blank	0	0	0	0	0	0	0	0	0	0	0	0	0	0	0	0	0	0	0	0	0	0	0	0	0	0	0	0	0	0	#DIV/0!	#DIV/0!	#DIV/0!	#DIV/0!	#DIV/0!	#DIV/0!	999	FALSE		#DIV/0!	#DIV/0!	#DIV/0!	#DIV/0!	#DIV/0!	#DIV/0!	#DIV/0!	#DIV/0!	#DIV/0!
Blank	Blank	0	0	0	0	0	0	0	0	0	0	0	0	0	0	0	0	0	0	0	0	0	0	0	0	0	0	0	0	0	0	#DIV/0!	#DIV/0!	#DIV/0!	#DIV/0!	#DIV/0!	#DIV/0!	999	FALSE		#DIV/0!	#DIV/0!	#DIV/0!	#DIV/0!	#DIV/0!	#DIV/0!	#DIV/0!	#DIV/0!	#DIV/0!
Blank	Blank	0	0	0	0	0	0	0	0	0	0	0	0	0	0	0	12	0	0	0	11	0	0	0	12	0	0	0	0	0	0	#DIV/0!	#DIV/0!	#DIV/0!	#DIV/0!	#DIV/0!	#DIV/0!	999	FALSE		#DIV/0!	#DIV/0!	#DIV/0!	#DIV/0!	#DIV/0!	#DIV/0!	#DIV/0!	#DIV/0!	#DIV/0!
Blank	Blank	0	0	0	0	0	0	0	0	0	0	0	0	0	0	0	0	0	0	0	0	0	0	0	0	0	0	0	0	0	0	#DIV/0!	#DIV/0!	#DIV/0!	#DIV/0!	#DIV/0!	#DIV/0!	999	FALSE		#DIV/0!	#DIV/0!	#DIV/0!	#DIV/0!	#DIV/0!	#DIV/0!	#DIV/0!	#DIV/0!	#DIV/0!
Blank	Blank	0	0	0	0	0	0	0	0	0	0	0	0	0	0	0	0	0	0	0	0	0	0	0	0	0	0	0	0	0	0	#DIV/0!	#DIV/0!	#DIV/0!	#DIV/0!	#DIV/0!	#DIV/0!	999	FALSE		#DIV/0!	#DIV/0!	#DIV/0!	#DIV/0!	#DIV/0!	#DIV/0!	#DIV/0!	#DIV/0!	#DIV/0!
Blank	Blank	0	0	0	0	0	0	0	0	0	0	0	0	0	0	0	0	0	0	0	0	0	0	0	19	0	0	0	0	0	0	#DIV/0!	#DIV/0!	#DIV/0!	#DIV/0!	#DIV/0!	#DIV/0!	999	FALSE		#DIV/0!	#DIV/0!	#DIV/0!	#DIV/0!	#DIV/0!	#DIV/0!	#DIV/0!	#DIV/0!	#DIV/0!
Blank	Blank	0	0	0	13	0	0	0	0	0	0	0	15	0	0	0	20	0	0	0	23	0	0	17	0	0	0	0	0	0	0	#DIV/0!	#DIV/0!	#DIV/0!	#DIV/0!	#DIV/0!	#DIV/0!	999	FALSE		#DIV/0!	#DIV/0!	#DIV/0!	0	#DIV/0!	#DIV/0!	#DIV/0!	1.33333	#DIV/0!
Blank	Blank	0	0	0	0	0	0	0	0	0	0	0	0	0	0	0	0	0	0	0	0	0	0	0	0	0	0	0	0	0	0	#DIV/0!	#DIV/0!	#DIV/0!	#DIV/0!	#DIV/0!	#DIV/0!	999	FALSE		#DIV/0!	#DIV/0!	#DIV/0!	#DIV/0!	#DIV/0!	#DIV/0!	#DIV/0!	#DIV/0!	#DIV/0!
Blank	Blank	0	0	0	0	0	0	0	0	0	0	0	0	0	0	0	0	0	0	0	0	0	0	0	0	0	0	0	0	0	0	#DIV/0!	#DIV/0!	#DIV/0!	#DIV/0!	#DIV/0!	#DIV/0!	999	FALSE		#DIV/0!	#DIV/0!	#DIV/0!	#DIV/0!	#DIV/0!	#DIV/0!	#DIV/0!	#DIV/0!	#DIV/0!
Blank	Blank	0	0	0	0	0	0	0	0	0	0	0	0	0	0	0	0	0	0	0	0	0	0	0	0	0	0	0	0	0	0	#DIV/0!	#DIV/0!	#DIV/0!	#DIV/0!	#DIV/0!	#DIV/0!	999	FALSE		#DIV/0!	#DIV/0!	#DIV/0!	#DIV/0!	#DIV/0!	#DIV/0!	#DIV/0!	#DIV/0!	#DIV/0!
Blank	Blank	0	0	0	0	0	0	0	0	0	0	0	0	0	0	0	0	0	0	0	0	0	0	0	0	0	0	0	0	0	0	#DIV/0!	#DIV/0!	#DIV/0!	#DIV/0!	#DIV/0!	#DIV/0!	999	FALSE		#DIV/0!	#DIV/0!	#DIV/0!	#DIV/0!	#DIV/0!	#DIV/0!	#DIV/0!	#DIV/0!	#DIV/0!
Blank	Blank	0	0	0	0	0	0	0	0	0	0	0	0	0	0	0	0	0	0	0	0	0	0	0	0	0	0	0	0	0	0	#DIV/0!	#DIV/0!	#DIV/0!	#DIV/0!	#DIV/0!	#DIV/0!	999	FALSE		#DIV/0!	#DIV/0!	#DIV/0!	#DIV/0!	#DIV/0!	#DIV/0!	#DIV/0!	#DIV/0!	#DIV/0!
Blank	Blank	0	0	0	0	0	0	0	0	0	0	0	0	0	0	0	0	0	0	0	0	0	0	0	0	0	0	0	0	0	0	#DIV/0!	#DIV/0!	#DIV/0!	#DIV/0!	#DIV/0!	#DIV/0!	999	FALSE		#DIV/0!	#DIV/0!	#DIV/0!	#DIV/0!	#DIV/0!	#DIV/0!	#DIV/0!	#DIV/0!	#DIV/0!
Blank	Blank	0	0	0	0	0	0	0	0	0	0	0	0	0	0	0	0	0	0	0	0	0	0	0	0	0	0	0	0	0	0	#DIV/0!	#DIV/0!	#DIV/0!	#DIV/0!	#DIV/0!	#DIV/0!	999	FALSE		#DIV/0!	#DIV/0!	#DIV/0!	#DIV/0!	#DIV/0!	#DIV/0!	#DIV/0!	#DIV/0!	#DIV/0!
Blank	Blank	0	0	0	0	0	0	0	0	0	0	0	0	0	0	0	0	0	0	0	0	0	0	0	0	0	0	0	0	0	0	#DIV/0!	#DIV/0!	#DIV/0!	#DIV/0!	#DIV/0!	#DIV/0!	999	FALSE		#DIV/0!	#DIV/0!	#DIV/0!	#DIV/0!	#DIV/0!	#DIV/0!	#DIV/0!	#DIV/0!	#DIV/0!
Blank	Blank	0	0	0	0	0	0	0	0	0	0	0	0	0	0	0	0	0	0	0	0	0	0	0	0	0	0	0	0	0	0	#DIV/0!	#DIV/0!	#DIV/0!	#DIV/0!	#DIV/0!	#DIV/0!	999	FALSE		#DIV/0!	#DIV/0!	#DIV/0!	#DIV/0!	#DIV/0!	#DIV/0!	#DIV/0!	#DIV/0!	#DIV/0!
Blank	Blank	0	0	0	0	22	0	0	12	0	0	0	0	19	23	0	11	14	8	0	0	11	21	35	9	0	6	0	15	4	16	#DIV/0!	#DIV/0!	4	#DIV/0!	#DIV/0!	4.0547	999	FALSE		#DIV/0!	#DIV/0!	#DIV/0!	#DIV/0!	#DIV/0!	#DIV/0!	#DIV/0!	#DIV/0!	0.785714
Blank	Blank	0	0	0	0	0	0	0	0	0	0	0	0	0	0	0	0	0	0	0	0	0	0	0	0	0	0	0	0	0	0	#DIV/0!	#DIV/0!	#DIV/0!	#DIV/0!	#DIV/0!	#DIV/0!	999	FALSE		#DIV/0!	#DIV/0!	#DIV/0!	#DIV/0!	#DIV/0!	#DIV/0!	#DIV/0!	#DIV/0!	#DIV/0!
Blank	Blank	102	111	177	131	0	0	0	0	96	95	96	81	0	0	0	0	0	0	12	0	0	0	0	0	121	0	95.5	0	0	0	0	0	#DIV/0!	0	0	#DIV/0!	999	FALSE		0	0	0	0	0	0	0	0	#DIV/0!
YFR028C	cdc14-1	130	144	120	130	0	0	0	0	108	101	97	84	0	0	0	0	0	0	10	11	0	0	0	8	130	0	99	0	5	0	0	0	0	0	0	0	999	FALSE		0	0	0	0	0	0	0	0	#DIV/0!
YKL172W	ebp2-1	323	210	250	299	62	67	64	54	246	220	232	291	37	47	57	66	166	38	84	145	9	25	30	23	274.5	63	239	52	114.5	24	0.229508	0.217573	0.209607	0.274893	0.263407	0.212473	0.212473	FALSE		0.19195	0.319048	0.256	0.180602	0.150407	0.213636	0.24569	0.226804	0.0542169
YHR107C	cdc12-td	0	13	23	0	138	150	113	100	0	0	0	0	140	137	123	143	0	0	0	0	169	172	185	184	6.5	125.5	0	138.5	0	178	19.3077	#DIV/0!	#DIV/0!	23.1257	#DIV/0!	#DIV/0!	999	FALSE		#DIV/0!	11.5385	4.91304	#DIV/0!	#DIV/0!	#DIV/0!	#DIV/0!	#DIV/0!	#DIV/0!
YGR006W	prp18-ts	179	156	219	225	78	72	72	77	141	184	176	222	60	64	67	84	87	53	79	111	13	27	33	27	199	74.5	180	65.5	83	27	0.374372	0.363889	0.325301	0.448403	0.440545	0.32975	0.32975	FALSE		0.435754	0.461538	0.328767	0.342222	0.425532	0.347826	0.380682	0.378378	0.149425
YFR028C	cdc14-3	0	0	0	0	0	0	0	0	0	0	0	0	0	0	0	0	0	0	0	0	0	0	0	0	0	0	0	0	0	0	#DIV/0!	#DIV/0!	#DIV/0!	#DIV/0!	#DIV/0!	#DIV/0!	999	FALSE		#DIV/0!	#DIV/0!	#DIV/0!	#DIV/0!	#DIV/0!	#DIV/0!	#DIV/0!	#DIV/0!	#DIV/0!
YOR341W	rpa190-1	224	156	232	219	87	83	46	66	185	214	185	246	93	86	78	99	157	85	144	168	75	101	103	102	221.5	74.5	199.5	89.5	150.5	101.5	0.336343	0.448622	0.674419	0.402854	0.543127	0.683641	0.402854	FALSE		0.388393	0.532051	0.198276	0.30137	0.502703	0.401869	0.421622	0.402439	0.477707
YDR166C	sec5-24	288	250	294	322	95	114	76	84	313	347	302	382	105	113	101	122	202	145	202	217	52	63	58	56	291	89.5	330	109	202	57	0.30756	0.330303	0.282178	0.368379	0.399884	0.286037	0.286037	FALSE		0.329861	0.456	0.258503	0.26087	0.335463	0.325648	0.334437	0.319372	0.257426
YIR010W	dsn1-7	249	227	280	279	117	129	92	90	250	262	249	290	115	116	100	117	89	20	72	81	58	66	46	53	264	104.5	256	115.5	76.5	55.5	0.395833	0.451172	0.72549	0.474108	0.546215	0.735411	0.474108	FALSE		0.46988	0.568282	0.328571	0.322581	0.46	0.442748	0.401606	0.403448	0.651685
YOR074C	cdc21-ts	262	231	281	288	105	127	92	91	292	364	296	381	119	122	114	129	299	299	364	337	156	160	200	175	271.5	98.5	330	120.5	318	167.5	0.362799	0.365152	0.52673	0.434542	0.442074	0.533932	0.434542	FALSE		0.400763	0.549784	0.327402	0.315972	0.407534	0.335165	0.385135	0.338583	0.521739
YPL028W	erg10-1	210	206	264	257	90	96	91	89	232	320	238	317	90	100	98	114	96	50	107	105	35	66	56	57	233.5	90.5	277.5	99	100.5	56.5	0.38758	0.356757	0.562189	0.464223	0.43191	0.569877	0.43191	FALSE		0.428571	0.466019	0.344697	0.346304	0.387931	0.3125	0.411765	0.359621	0.364583
YLR208W	sec13-1	124	144	157	164	53	70	29	85	104	132	104	130	41	58	55	91	17	17	24	37	0	0	0	0	150.5	61.5	117	56.5	20.5	0	0.408638	0.482906	0	0.489445	0.584634	0	0.489445	FALSE		0.427419	0.486111	0.184713	0.518293	0.394231	0.439394	0.528846	0.7	0
YIR010W	dsn1-8	254	244	279	297	118	131	88	98	277	294	253	363	97	114	92	109	127	93	138	146	33	38	29	43	266.5	108	285.5	103	132.5	35.5	0.405253	0.360771	0.267925	0.485391	0.43677	0.271588	0.271588	FALSE		0.464567	0.536885	0.315412	0.329966	0.350181	0.387755	0.363636	0.300275	0.259843
YAL041W	cdc24-11	0	0	0	0	0	0	0	0	0	0	0	0	0	0	0	0	0	0	0	0	0	0	0	0	0	0	0	0	0	0	#DIV/0!	#DIV/0!	#DIV/0!	#DIV/0!	#DIV/0!	#DIV/0!	999	FALSE		#DIV/0!	#DIV/0!	#DIV/0!	#DIV/0!	#DIV/0!	#DIV/0!	#DIV/0!	#DIV/0!	#DIV/0!
YOR341W	rpa190-G728D	110	114	152	118	64	57	53	57	67	111	104	121	12	22	34	40	26	22	56	42	0	11	0	0	116	57	107.5	28	34	0	0.491379	0.260465	0	0.588548	0.315334	0	0.315334	FALSE		0.581818	0.5	0.348684	0.483051	0.179104	0.198198	0.326923	0.330579	0
YMR079W	sec14-3	234	219	288	318	120	140	96	121	261	369	240	397	105	114	108	125	74	61	106	127	37	58	62	69	261	120.5	315	111	90	60	0.461686	0.352381	0.666667	0.552983	0.426613	0.675783	0.426613	FALSE		0.512821	0.639269	0.333333	0.380503	0.402299	0.308943	0.45	0.314861	0.5
YJL019W	mps3-1	116	123	163	157	87	98	54	81	147	215	167	254	81	78	75	101	118	111	141	159	72	79	93	97	140	84	191	79.5	129.5	86	0.6	0.41623	0.664093	0.718648	0.503913	0.673174	0.503913	FALSE		0.75	0.796748	0.331288	0.515924	0.55102	0.362791	0.449102	0.397638	0.610169
YAL041W	cdc24-4	262	274	299	338	119	124	93	107	308	443	288	474	118	123	115	126	94	71	131	148	22	44	21	29	286.5	113	375.5	120.5	112.5	25.5	0.394415	0.320905	0.226667	0.47241	0.388507	0.229766	0.229766	FALSE		0.454198	0.452555	0.311037	0.316568	0.383117	0.277652	0.399306	0.265823	0.234043
YEL019C	mms21-1	177	181	219	235	45	36	24	39	177	270	184	350	18	13	29	43	106	82	145	142	11	0	0	0	200	37.5	227	23.5	124	0	0.1875	0.103524	0	0.224577	0.125332	0	0.125332	FALSE		0.254237	0.198895	0.109589	0.165957	0.101695	0.0481481	0.157609	0.122857	0.103774
YBR080C	sec18-1	0	0	0	0	0	0	0	0	0	0	0	0	0	0	0	0	0	0	0	0	0	0	0	0	0	0	0	0	0	0	#DIV/0!	#DIV/0!	#DIV/0!	#DIV/0!	#DIV/0!	#DIV/0!	999	FALSE		#DIV/0!	#DIV/0!	#DIV/0!	#DIV/0!	#DIV/0!	#DIV/0!	#DIV/0!	#DIV/0!	#DIV/0!
YJR112W	nnf1-17	229	212	315	324	112	125	93	98	311	424	325	487	110	116	114	127	85	37	123	127	0	20	10	10	272	105	374.5	115	104	10	0.386029	0.307076	0.0961538	0.462365	0.371764	0.0974687	0.0974687	TRUE		0.489083	0.589623	0.295238	0.302469	0.353698	0.273585	0.350769	0.26078	0
YBR160W	cdc28-4	206	216	249	249	74	70	97	98	198	328	219	401	44	45	83	100	81	62	99	128	0	0	0	9	232.5	85.5	273.5	64	90	0	0.367742	0.234004	0	0.440462	0.283298	0	0.283298	FALSE		0.359223	0.324074	0.389558	0.393574	0.222222	0.137195	0.378995	0.249377	0
YFR004W	rpn11-14	56	64	73	74	0	0	0	0	41	64	53	72	0	0	0	0	0	23	30	37	0	0	0	0	68.5	0	58.5	0	26.5	0	0	0	0	0	0	0	999	FALSE		0	0	0	0	0	0	0	0	#DIV/0!
YDR498C	sec20-1	97	114	56	79	102	111	114	102	25	21	23	23	62	74	81	90	0	14	13	14	0	0	0	0	88	106.5	23	77.5	13.5	0	1.21023	3.36957	0	1.44955	4.07939	0	1.44955	FALSE		1.05155	0.973684	2.03571	1.29114	2.48	3.52381	3.52174	3.91304	#DIV/0!
YJR112W	nnf1-48	318	315	347	373	116	121	96	93	447	548	370	572	114	123	119	131	201	200	255	288	100	114	87	89	332.5	106	497.5	121	228	94.5	0.318797	0.243216	0.414474	0.381838	0.294452	0.420142	0.294452	FALSE		0.36478	0.384127	0.276657	0.24933	0.255034	0.224453	0.321622	0.229021	0.497512
YOR257W	cdc31-2	0	24	0	14	0	0	0	0	0	0	0	0	0	0	0	0	0	0	0	0	0	0	0	0	7	0	0	0	0	0	0	#DIV/0!	#DIV/0!	0	#DIV/0!	#DIV/0!	999	FALSE		#DIV/0!	0	#DIV/0!	0	#DIV/0!	#DIV/0!	#DIV/0!	#DIV/0!	#DIV/0!
YBL105C	pkc1-ts	302	248	296	332	107	108	130	108	366	377	287	366	130	122	145	136	26	24	34	59	0	11	13	8	299	108	366	133	30	9.5	0.361204	0.363388	0.316667	0.432631	0.439939	0.320997	0.432631	FALSE		0.354305	0.435484	0.439189	0.325301	0.355191	0.323607	0.505226	0.371585	0
YNL272C	sec2-41	0	0	0	0	0	0	0	0	0	0	0	0	0	0	0	0	0	0	0	0	0	0	0	0	0	0	0	0	0	0	#DIV/0!	#DIV/0!	#DIV/0!	#DIV/0!	#DIV/0!	#DIV/0!	999	FALSE		#DIV/0!	#DIV/0!	#DIV/0!	#DIV/0!	#DIV/0!	#DIV/0!	#DIV/0!	#DIV/0!	#DIV/0!
YJR112W	nnf1-77	328	253	333	357	126	109	108	98	364	330	280	359	100	107	104	109	45	46	78	94	0	13	0	10	330.5	108.5	344.5	105.5	62	5	0.32829	0.306241	0.0806452	0.393209	0.370753	0.081748	0.370753	FALSE		0.384146	0.43083	0.324324	0.27451	0.274725	0.324242	0.371429	0.303621	0
YOR257W	cdc31-5	0	0	0	0	0	0	0	0	0	0	0	0	0	0	0	0	0	0	0	0	0	0	0	0	0	0	0	0	0	0	#DIV/0!	#DIV/0!	#DIV/0!	#DIV/0!	#DIV/0!	#DIV/0!	999	FALSE		#DIV/0!	#DIV/0!	#DIV/0!	#DIV/0!	#DIV/0!	#DIV/0!	#DIV/0!	#DIV/0!	#DIV/0!
Blank	Blank	0	0	0	0	0	0	0	0	0	0	0	0	0	0	0	0	0	0	0	0	0	0	0	0	0	0	0	0	0	0	#DIV/0!	#DIV/0!	#DIV/0!	#DIV/0!	#DIV/0!	#DIV/0!	999	FALSE		#DIV/0!	#DIV/0!	#DIV/0!	#DIV/0!	#DIV/0!	#DIV/0!	#DIV/0!	#DIV/0!	#DIV/0!
YGR009C	sec9-4	166	153	232	229	81	85	54	101	146	201	171	203	63	66	62	110	44	49	67	98	0	0	0	0	197.5	83	186	64.5	58	0	0.420253	0.346774	0	0.503357	0.419825	0	0.419825	FALSE		0.487952	0.555556	0.232759	0.441048	0.431507	0.328358	0.362573	0.541872	0
YDL058W	uso1-1	259	261	299	298	57	54	42	50	206	252	210	278	0	0	0	19	30	30	63	72	0	0	0	0	279.5	52	231	0	46.5	0	0.186047	0	0	0.222837	0	0	0.222837	FALSE		0.220077	0.206897	0.140468	0.167785	0	0	0	0.0683453	0
Blank	Blank	0	0	0	0	0	0	0	0	0	0	0	0	0	0	0	0	0	0	0	0	0	0	0	0	0	0	0	0	0	0	#DIV/0!	#DIV/0!	#DIV/0!	#DIV/0!	#DIV/0!	#DIV/0!	999	FALSE		#DIV/0!	#DIV/0!	#DIV/0!	#DIV/0!	#DIV/0!	#DIV/0!	#DIV/0!	#DIV/0!	#DIV/0!
YBL105C	pkc1-1	259	230	304	289	142	116	128	95	294	371	309	362	126	122	136	131	247	270	282	313	74	88	91	79	274	122	335.5	128.5	276	83.5	0.445255	0.38301	0.302536	0.533303	0.463695	0.306673	0.306673	FALSE		0.548263	0.504348	0.421053	0.32872	0.428571	0.328841	0.440129	0.361878	0.299595
YDR473C	prp3-1	194	202	239	218	0	0	21	25	37	49	51	69	0	0	0	0	17	22	25	47	0	0	0	0	210	10.5	50	0	23.5	0	0.05	0	0	0.0598873	0	0	0.0598873	TRUE		0	0	0.0878661	0.114679	0	0	0	0	0
YNL062C	gcd10-506	296	254	280	292	74	84	120	97	236	227	226	268	22	24	57	58	73	43	91	121	0	0	15	15	286	90.5	231.5	40.5	82	7.5	0.316434	0.174946	0.0914634	0.379007	0.2118	0.0927142	0.0927142	TRUE		0.25	0.330709	0.428571	0.332192	0.0932203	0.105727	0.252212	0.216418	0
YBR109C	cmd1-1	133	144	141	145	10	0	10	0	111	89	107	119	0	0	0	0	34	32	33	62	0	0	0	0	142.5	5	109	0	33.5	0	0.0350877	0	0	0.0420262	0	0	0.0420262	TRUE		0.075188	0	0.070922	0	0	0	0	0	0
YBL105C	pkc1-2	115	141	156	149	90	98	107	103	98	112	121	108	95	109	120	108	33	54	50	64	25	33	32	36	145	100.5	110	108.5	52	32.5	0.693103	0.986364	0.625	0.830162	1.19415	0.633547	0.830162	FALSE		0.782609	0.695035	0.685897	0.691275	0.969388	0.973214	0.991736	1	0.757576
YMR094W	ctf13-30	247	187	268	260	99	96	100	84	237	250	244	231	113	102	103	117	85	32	91	109	21	35	26	28	253.5	97.5	240.5	108	88	27	0.384615	0.449064	0.306818	0.460672	0.543664	0.311014	0.311014	FALSE		0.40081	0.513369	0.373134	0.323077	0.476793	0.408	0.422131	0.506494	0.247059
YGL075C	mps2-1	0	0	0	0	0	0	0	0	0	0	0	0	0	0	0	0	0	0	0	0	0	0	0	27	0	0	0	0	0	0	#DIV/0!	#DIV/0!	#DIV/0!	#DIV/0!	#DIV/0!	#DIV/0!	999	FALSE		#DIV/0!	#DIV/0!	#DIV/0!	#DIV/0!	#DIV/0!	#DIV/0!	#DIV/0!	#DIV/0!	#DIV/0!
YBR109C	cmd1-3	213	181	252	225	57	55	62	50	229	259	264	264	68	62	66	76	151	116	200	222	0	17	22	21	219	56	261.5	67	175.5	19	0.255708	0.256214	0.108262	0.306273	0.310188	0.109743	0.109743	FALSE		0.267606	0.303867	0.246032	0.222222	0.296943	0.239382	0.25	0.287879	0
YBL105C	pkc1-4	82	98	130	109	54	60	83	77	58	63	77	69	64	67	89	92	0	0	24	21	0	0	8	0	103.5	68.5	66	78	10.5	0	0.661836	1.18182	0	0.792711	1.43078	0	0.792711	FALSE		0.658537	0.612245	0.638462	0.706422	1.10345	1.06349	1.15584	1.33333	#DIV/0!
YNR026C	sec12-4	450	340	408	438	89	92	95	80	514	495	439	513	115	118	118	139	378	293	354	423	122	151	171	163	423	90.5	504	118	366	157	0.213948	0.234127	0.428962	0.256255	0.283448	0.434828	0.256255	FALSE		0.197778	0.270588	0.232843	0.182648	0.223735	0.238384	0.268793	0.270955	0.322751
YGL075C	mps2-2	141	189	253	228	0	0	0	9	273	277	299	275	0	0	0	17	190	235	203	239	0	0	0	14	208.5	0	276	0	219	0	0	0	0	0	0	0	999	FALSE		0	0	0	0.0394737	0	0	0	0.0618182	0
Blank	Blank	0	0	0	0	0	0	0	0	0	0	0	0	0	0	0	0	0	0	0	0	0	0	0	0	0	0	0	0	0	0	#DIV/0!	#DIV/0!	#DIV/0!	#DIV/0!	#DIV/0!	#DIV/0!	999	FALSE		#DIV/0!	#DIV/0!	#DIV/0!	#DIV/0!	#DIV/0!	#DIV/0!	#DIV/0!	#DIV/0!	#DIV/0!
Blank	Blank	0	0	0	0	28	0	16	15	0	0	0	0	26	22	0	9	18	13	0	0	15	22	36	9	0	15.5	0	15.5	6.5	18.5	#DIV/0!	#DIV/0!	2.84615	#DIV/0!	#DIV/0!	2.88507	999	FALSE		#DIV/0!	#DIV/0!	#DIV/0!	#DIV/0!	#DIV/0!	#DIV/0!	#DIV/0!	#DIV/0!	0.833333
Blank	Blank	0	0	0	0	0	0	0	0	0	0	0	0	0	0	0	0	0	0	0	0	0	0	0	0	0	0	0	0	0	0	#DIV/0!	#DIV/0!	#DIV/0!	#DIV/0!	#DIV/0!	#DIV/0!	999	FALSE		#DIV/0!	#DIV/0!	#DIV/0!	#DIV/0!	#DIV/0!	#DIV/0!	#DIV/0!	#DIV/0!	#DIV/0!
Blank	Blank	0	0	0	0	0	0	0	0	0	0	0	0	0	0	0	0	0	0	0	0	0	0	0	0	0	0	0	0	0	0	#DIV/0!	#DIV/0!	#DIV/0!	#DIV/0!	#DIV/0!	#DIV/0!	999	FALSE		#DIV/0!	#DIV/0!	#DIV/0!	#DIV/0!	#DIV/0!	#DIV/0!	#DIV/0!	#DIV/0!	#DIV/0!
Blank	Blank	0	0	0	0	0	0	0	0	0	0	0	0	0	0	0	0	0	0	0	0	0	0	0	0	0	0	0	0	0	0	#DIV/0!	#DIV/0!	#DIV/0!	#DIV/0!	#DIV/0!	#DIV/0!	999	FALSE		#DIV/0!	#DIV/0!	#DIV/0!	#DIV/0!	#DIV/0!	#DIV/0!	#DIV/0!	#DIV/0!	#DIV/0!
Blank	Blank	0	0	0	0	0	0	0	0	0	0	0	0	0	0	0	0	0	0	0	0	0	0	0	0	0	0	0	0	0	0	#DIV/0!	#DIV/0!	#DIV/0!	#DIV/0!	#DIV/0!	#DIV/0!	999	FALSE		#DIV/0!	#DIV/0!	#DIV/0!	#DIV/0!	#DIV/0!	#DIV/0!	#DIV/0!	#DIV/0!	#DIV/0!
YPR168W	nut2-ts	68	95	104	93	65	62	44	76	0	11	11	14	24	26	30	50	0	0	10	0	0	0	0	0	94	63.5	11	28	0	0	0.675532	2.54545	#DIV/0!	0.809116	3.08168	#DIV/0!	0.809116	FALSE		0.955882	0.652632	0.423077	0.817204	#DIV/0!	2.36364	2.72727	3.57143	#DIV/0!
Blank	Blank	0	0	0	0	0	0	0	0	0	0	0	0	0	0	0	0	0	0	0	0	0	0	9	0	0	0	0	0	0	0	#DIV/0!	#DIV/0!	#DIV/0!	#DIV/0!	#DIV/0!	#DIV/0!	999	FALSE		#DIV/0!	#DIV/0!	#DIV/0!	#DIV/0!	#DIV/0!	#DIV/0!	#DIV/0!	#DIV/0!	#DIV/0!
YOR048C	rat1-1	96	122	156	127	0	0	0	0	16	24	27	37	0	0	0	0	0	9	18	23	0	0	0	0	124.5	0	25.5	0	13.5	0	0	0	0	0	0	0	999	FALSE		0	0	0	0	0	0	0	0	#DIV/0!
Blank	Blank	0	0	0	0	0	0	0	0	0	0	0	0	0	0	0	0	0	0	0	0	0	0	0	8	0	0	0	0	0	0	#DIV/0!	#DIV/0!	#DIV/0!	#DIV/0!	#DIV/0!	#DIV/0!	999	FALSE		#DIV/0!	#DIV/0!	#DIV/0!	#DIV/0!	#DIV/0!	#DIV/0!	#DIV/0!	#DIV/0!	#DIV/0!
YPR178W	prp4-ts	8	30	31	29	0	0	0	0	0	0	0	0	0	0	0	0	0	0	0	0	0	0	0	0	29.5	0	0	0	0	0	0	#DIV/0!	#DIV/0!	0	#DIV/0!	#DIV/0!	999	FALSE		0	0	0	0	#DIV/0!	#DIV/0!	#DIV/0!	#DIV/0!	#DIV/0!
Blank	Blank	0	0	0	0	0	0	0	0	0	0	0	0	0	0	0	0	0	0	0	0	0	0	0	0	0	0	0	0	0	0	#DIV/0!	#DIV/0!	#DIV/0!	#DIV/0!	#DIV/0!	#DIV/0!	999	FALSE		#DIV/0!	#DIV/0!	#DIV/0!	#DIV/0!	#DIV/0!	#DIV/0!	#DIV/0!	#DIV/0!	#DIV/0!
YPR103W	pre2-1	213	195	224	240	80	97	78	83	259	323	266	337	106	114	102	109	271	279	348	303	124	151	177	155	218.5	81.5	294.5	107.5	291	153	0.372998	0.365025	0.525773	0.446757	0.441921	0.532963	0.441921	FALSE		0.375587	0.497436	0.348214	0.345833	0.409266	0.352941	0.383459	0.323442	0.457565
Blank	Blank	0	0	0	0	0	0	0	0	0	0	0	0	0	0	0	0	0	0	0	0	0	0	0	0	0	0	0	0	0	0	#DIV/0!	#DIV/0!	#DIV/0!	#DIV/0!	#DIV/0!	#DIV/0!	999	FALSE		#DIV/0!	#DIV/0!	#DIV/0!	#DIV/0!	#DIV/0!	#DIV/0!	#DIV/0!	#DIV/0!	#DIV/0!
Blank	Blank	0	0	0	0	0	0	0	0	0	0	0	0	0	0	0	0	0	0	0	0	0	0	0	0	0	0	0	0	0	0	#DIV/0!	#DIV/0!	#DIV/0!	#DIV/0!	#DIV/0!	#DIV/0!	999	FALSE		#DIV/0!	#DIV/0!	#DIV/0!	#DIV/0!	#DIV/0!	#DIV/0!	#DIV/0!	#DIV/0!	#DIV/0!
Blank	Blank	0	0	0	0	0	0	0	0	0	0	0	0	0	0	0	0	0	0	0	0	0	0	0	0	0	0	0	0	0	0	#DIV/0!	#DIV/0!	#DIV/0!	#DIV/0!	#DIV/0!	#DIV/0!	999	FALSE		#DIV/0!	#DIV/0!	#DIV/0!	#DIV/0!	#DIV/0!	#DIV/0!	#DIV/0!	#DIV/0!	#DIV/0!
YPR103W	pre2-127	239	219	264	283	99	97	87	94	317	332	283	449	114	109	98	127	307	313	351	330	131	165	187	177	251.5	95.5	324.5	111.5	321.5	171	0.379722	0.343606	0.531882	0.45481	0.415989	0.539155	0.415989	FALSE		0.414226	0.442922	0.329545	0.332155	0.359621	0.328313	0.34629	0.282851	0.42671
Blank	Blank	0	0	62	0	0	0	0	9	0	0	0	0	0	0	0	0	0	0	0	0	0	0	0	0	0	0	0	0	0	0	#DIV/0!	#DIV/0!	#DIV/0!	#DIV/0!	#DIV/0!	#DIV/0!	999	FALSE		#DIV/0!	#DIV/0!	0	#DIV/0!	#DIV/0!	#DIV/0!	#DIV/0!	#DIV/0!	#DIV/0!
YAR019C	cdc15-1	141	144	198	185	86	94	73	86	143	186	165	216	77	84	88	106	143	176	175	183	65	83	97	87	164.5	86	175.5	86	175.5	85	0.522796	0.490028	0.48433	0.626178	0.593257	0.490954	0.490954	FALSE		0.609929	0.652778	0.368687	0.464865	0.538462	0.451613	0.533333	0.490741	0.454545
Blank	Blank	0	0	0	0	0	0	0	0	0	0	0	0	0	0	0	0	0	0	0	0	0	0	0	0	0	0	0	0	0	0	#DIV/0!	#DIV/0!	#DIV/0!	#DIV/0!	#DIV/0!	#DIV/0!	999	FALSE		#DIV/0!	#DIV/0!	#DIV/0!	#DIV/0!	#DIV/0!	#DIV/0!	#DIV/0!	#DIV/0!	#DIV/0!
YPR103W	pre2-2	178	160	249	219	100	115	98	88	231	385	251	389	102	113	107	115	156	126	207	212	89	105	82	94	198.5	99	318	110	181.5	91.5	0.498741	0.345912	0.504132	0.597365	0.418781	0.511026	0.418781	FALSE		0.561798	0.71875	0.393574	0.401826	0.441558	0.293506	0.426295	0.29563	0.570513
Blank	Blank	0	0	0	0	0	0	0	0	0	0	0	0	0	0	0	0	0	0	0	0	0	0	0	0	0	0	0	0	0	0	#DIV/0!	#DIV/0!	#DIV/0!	#DIV/0!	#DIV/0!	#DIV/0!	999	FALSE		#DIV/0!	#DIV/0!	#DIV/0!	#DIV/0!	#DIV/0!	#DIV/0!	#DIV/0!	#DIV/0!	#DIV/0!
YBL034C	stu1-12	301	288	299	349	133	133	137	105	365	420	297	530	111	126	139	134	222	219	221	259	143	147	176	152	300	133	392.5	130	221.5	149.5	0.443333	0.33121	0.674944	0.531001	0.400982	0.684173	0.400982	FALSE		0.44186	0.461806	0.458194	0.30086	0.30411	0.3	0.468013	0.25283	0.644144
Blank	Blank	0	0	0	0	0	0	0	0	0	0	0	0	0	0	0	0	0	0	0	0	0	0	0	0	0	0	0	0	0	0	#DIV/0!	#DIV/0!	#DIV/0!	#DIV/0!	#DIV/0!	#DIV/0!	999	FALSE		#DIV/0!	#DIV/0!	#DIV/0!	#DIV/0!	#DIV/0!	#DIV/0!	#DIV/0!	#DIV/0!	#DIV/0!
YPR103W	pre2-75	218	228	261	282	122	124	112	96	273	418	274	409	124	120	118	128	307	313	370	326	173	182	209	184	244.5	117	341.5	122	319.5	183	0.478528	0.357247	0.57277	0.573155	0.432504	0.580602	0.432504	FALSE		0.559633	0.54386	0.429119	0.340426	0.454212	0.287081	0.430657	0.312958	0.563518
Blank	Blank	73	67	138	77	0	0	0	0	46	87	78	66	0	0	0	0	8	18	37	27	0	0	0	0	75	0	72	0	22.5	0	0	0	0	0	0	0	999	FALSE		0	0	0	0	0	0	0	0	0
YFR051C	ret2-1	228	226	269	272	87	95	110	119	187	271	190	263	74	78	92	112	65	51	74	91	0	27	9	36	248.5	102.5	226.5	85	69.5	18	0.412475	0.375276	0.258993	0.49404	0.454331	0.262534	0.454331	FALSE		0.381579	0.420354	0.408922	0.4375	0.395722	0.287823	0.484211	0.425856	0
Blank	Blank	0	0	0	0	0	0	0	0	0	0	0	0	0	0	0	0	0	0	0	0	0	0	0	0	0	0	0	0	0	0	#DIV/0!	#DIV/0!	#DIV/0!	#DIV/0!	#DIV/0!	#DIV/0!	999	FALSE		#DIV/0!	#DIV/0!	#DIV/0!	#DIV/0!	#DIV/0!	#DIV/0!	#DIV/0!	#DIV/0!	#DIV/0!
Blank	Blank	0	0	0	0	0	0	0	0	0	0	0	0	0	0	0	0	0	0	0	0	0	0	0	0	0	0	0	0	0	0	#DIV/0!	#DIV/0!	#DIV/0!	#DIV/0!	#DIV/0!	#DIV/0!	999	FALSE		#DIV/0!	#DIV/0!	#DIV/0!	#DIV/0!	#DIV/0!	#DIV/0!	#DIV/0!	#DIV/0!	#DIV/0!
Blank	Blank	0	0	0	0	0	0	0	0	0	0	0	0	0	0	0	0	0	0	0	0	0	0	0	0	0	0	0	0	0	0	#DIV/0!	#DIV/0!	#DIV/0!	#DIV/0!	#DIV/0!	#DIV/0!	999	FALSE		#DIV/0!	#DIV/0!	#DIV/0!	#DIV/0!	#DIV/0!	#DIV/0!	#DIV/0!	#DIV/0!	#DIV/0!
YGL093W	spc105-4	214	221	271	249	99	100	89	105	166	259	205	265	105	109	108	126	154	163	204	213	127	160	176	165	235	99.5	232	108.5	183.5	162.5	0.423404	0.467672	0.885559	0.507131	0.566191	0.897668	0.507131	FALSE		0.462617	0.452489	0.328413	0.421687	0.63253	0.420849	0.526829	0.475472	0.824675
Blank	Blank	0	0	0	0	0	0	0	9	0	0	0	0	0	0	0	0	0	0	0	0	0	0	0	0	0	0	0	0	0	0	#DIV/0!	#DIV/0!	#DIV/0!	#DIV/0!	#DIV/0!	#DIV/0!	999	FALSE		#DIV/0!	#DIV/0!	#DIV/0!	#DIV/0!	#DIV/0!	#DIV/0!	#DIV/0!	#DIV/0!	#DIV/0!
Blank	Blank	0	0	0	0	0	0	0	0	0	0	0	13	0	0	0	17	0	0	0	0	0	0	0	0	0	0	0	0	0	0	#DIV/0!	#DIV/0!	#DIV/0!	#DIV/0!	#DIV/0!	#DIV/0!	999	FALSE		#DIV/0!	#DIV/0!	#DIV/0!	#DIV/0!	#DIV/0!	#DIV/0!	#DIV/0!	1.30769	#DIV/0!
Blank	Blank	0	0	0	0	0	0	0	0	0	0	0	0	0	0	0	0	0	0	0	17	0	0	0	0	0	0	0	0	0	0	#DIV/0!	#DIV/0!	#DIV/0!	#DIV/0!	#DIV/0!	#DIV/0!	999	FALSE		#DIV/0!	#DIV/0!	#DIV/0!	#DIV/0!	#DIV/0!	#DIV/0!	#DIV/0!	#DIV/0!	#DIV/0!
YBR154C	rpb5-H147R	296	290	326	349	139	134	106	118	396	452	386	529	126	156	132	155	394	411	422	512	204	221	238	222	311	126	424	143.5	416.5	221.5	0.405145	0.338443	0.531813	0.485261	0.409739	0.539085	0.409739	FALSE		0.469595	0.462069	0.325153	0.338109	0.318182	0.345133	0.341969	0.293006	0.517766
Blank	Blank	0	0	0	0	0	0	0	0	0	0	0	0	0	0	0	0	0	0	0	0	0	0	0	0	0	0	0	0	0	0	#DIV/0!	#DIV/0!	#DIV/0!	#DIV/0!	#DIV/0!	#DIV/0!	999	FALSE		#DIV/0!	#DIV/0!	#DIV/0!	#DIV/0!	#DIV/0!	#DIV/0!	#DIV/0!	#DIV/0!	#DIV/0!
[truncated: 689 more rows]
[truncated: 19 more columns]

## Sheet: DMA before normalization
Plate	Row	Column	ORF name	Gene name	CONTROL				MTX				median CONTROL	median MTX	score
1	1	1	Blank	Blank	611	594	595	574	215	193	273	187	593.5	217	0.365628
1	1	2	YMR252C	YMR252C	395	422	397	449	191	168	174	171	409.5	172.5	0.421245
[truncated: 6,142 more rows]

## Sheet: DMAplate1
	score		passed thershold		0	0.1			current	normalized											normalized
[truncated: 1,372 more rows]

[truncated: 6 more sheets: DMAplate2, DMAplate3, DMAplate4, TS1 distribution, TS2 distribution, final distribution]
