# Supplementary material for: Reverse PCA, a Systematic Approach for Identifying Genes Important for the Physical Interaction between Protein Pairs
Source: PLoS Genet. 2013 Oct 10;9(10):e1003838. doi: 10.1371/journal.pgen.1003838 (PMC3794912; doi:10.1371/journal.pgen.1003838)
Supplement: Table S4 — Fused DHFR screen results including the full data and the calculations used to achieve the final scores. (XLSX) [file pgen.1003838.s007.xlsx]

## Sheet: distribution all screens- YHR
YDR267C	0
YDR339C	0
YJL031C	0
YKL088W	0
YLR440C	0
YNL152W	0
YMR049C	0
YOR206W	0
YDR196C	0
YLR078C	0
YDL132W	0
YHR007C	0
YJR006W	0
YGR158C	0
YER125W	0
YBR080C	0
YLR026C	0
YDR356W	0
YDR145W	0
YDR212W	0
YDR325W	0
YHR164C	0
YPR055W	0.0155317
YMR239C	0.016129
YDR311W	0.0173675
YGR006W	0.0189573
YDR527W	0.0191898
YHR058C	0.0197711
YKR025W	0.0207769
YDR434W	0.0212766
YOL123W	0.0228311
YOR362C	0.0232794
YPL211W	0.0242424
YBR154C	0.0243902
YDL102W	0.0259965
YGL201C	0.0268293
YNL061W	0.0273038
YBR109C	0.0279503
YMR268C	0.0289017
YLR117C	0.0311644
YFL039C	0.03125
YDL097C	0.0320151
YDR166C	0.0328283
YML069W	0.0430556
YBR109C	0.0437158
YDL148C	0.0477327
YHR058C	0.0479452
YGL238W	0.0483871
YPR161C	0.0489914
YPR161C	0.0497076
YPR178W	0.0502392
YOR181W	0.0512129
YPL209C	0.0529801
YLR033W	0.0539906
YPL085W	0.0555841
YJL025W	0.0559306
YBL026W	0.0569307
YJL203W	0.0574887
YBR079C	0.0576271
YCR072C	0.057971
YDL103C	0.0594732
YHR118C	0.0597015
YDR437W	0.0598958
YJR057W	0.0601569
YLR166C	0.0609418
YDL103C	0.0613497
YBR049C	0.0614035
YPR055W	0.0633803
YDL145C	0.0656566
YGL130W	0.0659341
YDR454C	0.0663842
YML065W	0.0675676
YDR238C	0.0675862
YNL262W	0.0677382
YDL030W	0.0683453
YER125W	0.0695489
YMR043W	0.0699588
YDL102W	0.0749656
YLR440C	0.0759659
YNL158W	0.0769231
YGL033W	0.0785908
YDL098C	0.0797941
YLR005W	0.085044
YDR228C	0.0857344
YDL103C	0.0875194
YIL147C	0.0887036
YKL203C	0.089967
YHR196W	0.0905077
YKR081C	0.0911901
YMR208W	0.0916272
YDR449C	0.0918728
YLR175W	0.0919811
YOR056C	0.0948478
YKL019W	0.0960961
YGR047C	0.0962199
YLR277C	0.0990099
YNR011C	0.0997305
YML130C	0.100341
YGL145W	0.101475
YER165W	0.102484
YNR026C	0.102662
YHR052W	0.104121
YGR005C	0.105
YHR065C	0.1067
YJL069C	0.106855
YHR186C	0.108108
YOR249C	0.113287
YDR201W	0.113889
YDR478W	0.11809
YKL114C	0.118467
YLR196W	0.122378
YMR296C	0.124364
YPR107C	0.124679
YMR240C	0.124853
YOR224C	0.125
YOR004W	0.126298
YEL026W	0.126492
YKL104C	0.126679
YPR025C	0.127168
YDL028C	0.128224
YFL002C	0.128686
YGR253C	0.130014
YBL074C	0.131265
YGR278W	0.133056
YAL041W	0.133249
YGR103W	0.134503
YDL132W	0.135048
YPL209C	0.135958
YPR086W	0.136546
YDR404C	0.136986
YLR147C	0.137214
YNL232W	0.138889
YHR166C	0.140182
YNL256W	0.140888
YGR091W	0.141061
YDR113C	0.142132
YKL035W	0.14527
YGR120C	0.145943
YLR182W	0.147368
YJR006W	0.151003
YLR272C	0.151545
YAL043C	0.152273
YNL267W	0.152778
YBR236C	0.152941
YER012W	0.153382
YDL003W	0.153527
YGR091W	0.154068
YOR174W	0.154783
YJR068W	0.156057
YKR022C	0.156542
YBL041W	0.157407
YKL078W	0.157895
YOR181W	0.159788
YDR002W	0.160053
YGR113W	0.161747
YLR132C	0.164103
YNL131W	0.164634
YHR107C	0.164983
YKL006C-A	0.165138
YLR007W	0.165595
YPL124W	0.16565
YOR249C	0.167347
YOL069W	0.16835
YGR140W	0.168591
YML092C	0.170051
YKL033W	0.172872
YPR082C	0.173021
YMR093W	0.174263
YPL084W	0.17619
YDR510W	0.176471
YLR145W	0.177877
YDL193W	0.17801
YFR052W	0.178835
YIL106W	0.181818
YKL052C	0.184258
YMR146C	0.184713
YDR016C	0.184783
YEL019C	0.186667
YPR181C	0.187106
YKL172W	0.188709
YMR298W	0.189112
YNR003C	0.189394
YLR005W	0.190259
YGL111W	0.190476
YLR153C	0.190722
YDR118W	0.19086
YLR197W	0.192593
YDL043C	0.194635
YLL008W	0.197574
YKL012W	0.198198
YLL004W	0.198786
YKL095W	0.2
YGR009C	0.201124
YER008C	0.203205
YGR211W	0.205626
YAL025C	0.206731
YBR237W	0.206897
YHR020W	0.20712
YGL155W	0.207874
YNL061W	0.207908
YFR028C	0.208042
YLR383W	0.209037
YJR017C	0.209106
YDL058W	0.209389
YLR045C	0.209503
YFL039C	0.209995
YIL134C-A	0.214099
YML046W	0.215018
YJR007W	0.215453
YLR002C	0.215947
YHR027C	0.216113
YKL002W	0.216216
YPR175W	0.216715
YBR081C	0.217391
YLR459W	0.217687
YMR218C	0.217877
YBR156C	0.219114
YDR182W	0.219298
YML125C	0.219565
YJL072C	0.220708
YHR036W	0.221014
YBR060C	0.221453
YKL021C	0.221845
YDR236C	0.222798
YHR197W	0.224335
YDR182W	0.224659
YPR137W	0.225118
YPL128C	0.225564
YNR053C	0.225621
YPL007C	0.226648
YLR116W	0.226824
YNL138W	0.228571
YLR268W	0.228668
YOR244W	0.228767
YBL093C	0.2289
YFR028C	0.229691
YNL287W	0.229829
YDR331W	0.230061
YGL137W	0.230924
YAL041W	0.231169
YML023C	0.231405
YPR190C	0.232202
YHR172W	0.232687
YDR498C	0.232955
YIL078W	0.233634
YKL004W	0.233728
YIR008C	0.234025
YKL041W	0.234375
YFR028C	0.235005
YOR329C	0.237053
YLR029C	0.240741
YBL094C	0.241451
YBR088C	0.242009
YDL126C	0.244737
YHR040W	0.244838
YBL040C	0.245791
YBR160W	0.246753
YDL105W	0.248082
YDR424C	0.248175
YGR252W	0.24924
YNR035C	0.250243
YER149C	0.252366
YPR168W	0.252863
YNL102W	0.253697
YOL094C	0.254195
YER022W	0.254717
YBR011C	0.255102
YDR416W	0.255319
YNL182C	0.256098
YJR064W	0.257344
YFL034C-B	0.257381
YNL260C	0.257962
YJL090C	0.258607
YDR361C	0.259328
YBL050W	0.260317
YEL032W	0.260355
YMR211W	0.261728
YJL194W	0.261976
YOL149W	0.262976
YNL075W	0.262979
YIL083C	0.262987
YLR291C	0.263566
YBR160W	0.263852
YML098W	0.263895
YPL063W	0.263941
YGL040C	0.264085
YLR276C	0.264977
YKL021C	0.265487
YPL020C	0.265574
YLR060W	0.266041
YGL130W	0.266362
YDL166C	0.266667
YDR088C	0.266807
YDL208W	0.267123
YOR326W	0.267913
YPR159W	0.267956
YLL011W	0.267983
YFR037C	0.268187
YMR288W	0.269231
YDL008W	0.269718
YOR160W	0.269755
YOL077C	0.270718
YDL028C	0.272112
YDR398W	0.273828
YGR252W	0.274576
YMR112C	0.276
YGR056W	0.276658
YGR092W	0.277202
YPR019W	0.277372
YBR060C	0.277778
YDL064W	0.278162
YJR046W	0.280239
YDR086C	0.280374
YLL036C	0.280816
YJR042W	0.280872
YDR182W	0.281576
YNL273W	0.283582
YJR065C	0.285302
YHR085W	0.28534
YOR122C	0.286647
YIL076W	0.286713
YGR024C	0.287281
YGL061C	0.287554
YLR226W	0.287791
YFR042W	0.287905
YER009W	0.287982
YKL186C	0.288089
YML127W	0.288165
YIL068C	0.29163
YOL144W	0.291765
YFL029C	0.291866
YER133W	0.291966
YDR364C	0.29199
YKL195W	0.292332
YML114C	0.292958
YNL007C	0.294624
YHR190W	0.295238
YKL057C	0.295685
YJL011C	0.295858
YOR326W	0.296678
YGR277C	0.296875
YPR161C	0.299228
YOR139C	0.3
YDR064W	0.300275
YBR257W	0.300699
YJR093C	0.30073
YJR076C	0.302032
YNR026C	0.30272
YKR049C	0.303393
YDR045C	0.303571
YPR085C	0.30479
YOR149C	0.305556
YOR089C	0.305627
YIL143C	0.306298
YCR052W	0.30759
YKR037C	0.307882
YLR298C	0.308004
YGL030W	0.30819
YOR122C	0.308343
YNL197C	0.308691
YMR117C	0.308824
YDR232W	0.308908
YDR208W	0.309606
YOR057W	0.311258
YDL015C	0.311728
YGL044C	0.311994
YGR128C	0.312088
YGR094W	0.313283
YBR070C	0.313291
YGL233W	0.314366
YOR232W	0.314551
YDR240C	0.314607
YNL310C	0.315152
YIL114C	0.316929
YFL034C-B	0.317279
YOR173W	0.317734
YFL017C	0.319167
YER093C	0.319639
YER136W	0.320357
YNL102W	0.320961
YCR035C	0.321127
YOR341W	0.321792
YLL031C	0.322075
YLR298C	0.322357
YFL009W	0.322615
YDL084W	0.323353
YNL272C	0.323589
YOR036W	0.323718
YKL074C	0.323769
YDR246W	0.323843
YOR035C	0.32396
YDL045C	0.323991
YDR437W	0.324128
YHR088W	0.324397
YPL233W	0.325093
YLR009W	0.326667
YDL195W	0.327019
YAL041W	0.327094
YGL019W	0.327197
YNR035C	0.327441
YIL052C	0.327586
YPR161C	0.328713
YLR360W	0.328808
YFL037W	0.329609
YDR531W	0.329949
YMR213W	0.330821
YLR116W	0.330966
YNR017W	0.331536
YOR143C	0.332162
YHR167W	0.332213
YNL220W	0.332237
YDR209C	0.332449
YOR116C	0.33253
YGR092W	0.332923
YBR142W	0.333333
YOL022C	0.333333
YMR260C	0.334337
YGR156W	0.334802
YKL067W	0.334802
YHR036W	0.334828
YBR152W	0.334936
YPR183W	0.33506
YOR141C	0.335247
YDR170C	0.335745
YDR364C	0.33581
YMR168C	0.336188
YGR179C	0.336504
YLR007W	0.336676
YBL105C	0.337748
YKL068W	0.338138
YGR105W	0.338308
YNL193W	0.338355
YGR274C	0.338959
YDR188W	0.339147
YDL126C	0.339652
YDR243C	0.339775
YHR101C	0.339934
YNL179C	0.340211
YOL092W	0.341149
YML105C	0.342045
YIL048W	0.34236
YOL013W-A	0.343079
YOR279C	0.3434
YDR288W	0.34375
YBL023C	0.346098
YGL024W	0.346481
YJL085W	0.346687
YKL196C	0.346705
YLR235C	0.347426
YDL165W	0.347543
YLR186W	0.347561
YPR133C	0.347701
YGL020C	0.348285
YJR072C	0.348393
YDL126C	0.349808
YNL194C	0.349864
YMR255W	0.349926
YLR045C	0.350279
YFL039C	0.350303
YGR260W	0.350374
YGR279C	0.351288
YDR052C	0.351445
YGL021W	0.351562
YFL038C	0.351715
YGL016W	0.353268
YBR253W	0.353333
YLR088W	0.353462
YKL125W	0.353717
YNL216W	0.354527
YLR356W	0.354751
YDL017W	0.355053
YGL017W	0.355413
YEL055C	0.355685
YER094C	0.356546
YDL141W	0.357143
YAL002W	0.357582
YHR161C	0.358017
YJL215C	0.359009
YNL061W	0.359404
YDR460W	0.359474
YLR165C	0.359921
YKL065C	0.360219
YBR102C	0.361154
YMR229C	0.361368
YML077W	0.361575
YNR073C	0.361626
YCL004W	0.361775
YIL004C	0.36208
YMR117C	0.362214
YPL165C	0.362483
YKL089W	0.363049
YDR334W	0.363248
YIR006C	0.363256
YFL034C-B	0.363322
YOL146W	0.363409
YDR238C	0.363526
YLR168C	0.363568
YKL210W	0.363711
YIL109C	0.363834
YGR168C	0.364303
YLR172C	0.364336
YPL055C	0.364366
YGL243W	0.364578
YDR013W	0.364852
YGR261C	0.365132
YBR256C	0.365237
YJL039C	0.365273
YJR113C	0.365497
YAR008W	0.366743
YOR060C	0.366856
YGR022C	0.366938
YDR448W	0.367284
YML049C	0.368307
YHR036W	0.368362
YDR234W	0.368486
YGL022W	0.369124
YLR310C	0.369288
YOR295W	0.369624
YFL039C	0.369663
YDL105W	0.370019
YEL007W	0.37037
YGR156W	0.370877
YJR141W	0.371287
YMR031W-A	0.371542
YLL054C	0.372106
YLR459W	0.372208
YNL247W	0.372247
YGL023C	0.372382
YLR367W	0.373106
YOL032W	0.373223
YDR168W	0.373268
YLR247C	0.373639
YLR152C	0.373752
YLL053C	0.374067
YKL066W	0.37409
YLR363C	0.374131
YIL118W	0.374738
YPL112C	0.375165
YGL011C	0.375328
YLR421C	0.375391
YLL052C	0.375515
YMR023C	0.376109
YBL084C	0.376138
YMR010W	0.376176
YOR244W	0.376289
YAL056W	0.376547
YKL069W	0.376564
YLR404W	0.376586
YGR092W	0.376699
YDR163W	0.377143
YGL113W	0.377676
YBR097W	0.377811
YBR173C	0.37797
YEL034W	0.378254
YCL036W	0.378472
YIL001W	0.378779
YBR254C	0.379747
YDR306C	0.380038
YLR150W	0.380051
YPR145W	0.380577
YGR259C	0.380984
YKL028W	0.381105
YDR054C	0.381154
YML013C-A	0.381503
YIL041W	0.381785
YMR071C	0.381926
YDR299W	0.38193
YGR268C	0.381966
YER157W	0.382217
YGL261C	0.382304
YKL037W	0.382653
YDL217C	0.382766
YJL214W	0.382796
YAL021C	0.383104
YPL204W	0.383191
YBL007C	0.383358
YDR303C	0.383388
YHR079C-B	0.383704
YGL235W	0.383772
YOL089C	0.384298
YGR008C	0.384479
YNL062C	0.385071
YLR154C	0.385205
YGL028C	0.385241
YNL102W	0.385246
YFR050C	0.385257
YLR447C	0.385621
YNL085W	0.385827
YJL216C	0.38604
YDL014W	0.386473
YFL039C	0.386636
YGL244W	0.386916
YMR085W	0.386994
YDR228C	0.38707
YJL207C	0.387354
YKL070W	0.38737
YDL126C	0.387417
YBR004C	0.387553
YNL261W	0.387739
YGL025C	0.388166
YGR263C	0.388459
YIR028W	0.388568
YGL214W	0.388669
YGR232W	0.388889
YOR046C	0.389403
YMR296C	0.389531
YLR430W	0.389771
YOR353C	0.389831
YDR394W	0.390194
YOL152W	0.390617
YIL073C	0.39096
YGR266W	0.391192
YGR099W	0.391225
YDL097C	0.391395
YDR287W	0.391473
YPL131W	0.391732
YLR115W	0.39196
YLR262C	0.392189
YKL033W-A	0.392279
YPL066W	0.392368
YGR275W	0.392405
YOL090W	0.392642
YDR052C	0.39267
YKL212W	0.392857
YKL047W	0.393064
YDL143W	0.393443
YEL056W	0.393509
YDR062W	0.393764
YPL228W	0.39391
YLR164W	0.394278
YGL257C	0.394818
YHR195W	0.39483
YPL076W	0.39503
YNL241C	0.395189
YLR364W	0.395745
YOR361C	0.395792
YGR113W	0.395848
YKR063C	0.396114
YGR078C	0.396252
YCL001W	0.396262
YDR164C	0.396341
YDR379W	0.39693
YAL066W	0.397006
YJL212C	0.397183
YLR181C	0.397603
YLR275W	0.39765
YAL041W	0.397681
YML006C	0.398039
YBR198C	0.398485
YOL033W	0.398496
YOL047C	0.399053
YKL006W	0.399194
YBR060C	0.4
YJR065C	0.4
YDR310C	0.4
YHR019C	0.400697
YEL066W	0.400898
YIL021W	0.400913
YMR067C	0.401022
YLR353W	0.401438
YBR036C	0.401674
YOR233W	0.401747
YLR133W	0.401864
YCRO54C	0.402102
YHR036W	0.402197
YLR195C	0.402202
YDR273W	0.402228
YDL126C	0.402276
YMR277W	0.402381
YLR290C	0.402566
YKR077W	0.403131
yip1-4	0.403226
YLR366W	0.403618
YNL189W	0.403631
YOL088C	0.403641
YKR026C	0.4038
YDR330W	0.403905
YIL150C	0.404054
YNL183C	0.404294
YDR099W	0.404417
YEL057C	0.40473
YMR171C	0.404804
YPL272C	0.405212
YKL071W	0.405281
YLR279W	0.405303
YIL024C	0.405305
YML084W	0.405325
YFL039C	0.405573
YJL210W	0.405738
YOL038W	0.406326
YLR141W	0.406369
YJL218W	0.406791
YMR262W	0.407356
YKR013W	0.407895
YLL042C	0.408042
YLR405W	0.408451
YFR037C	0.408654
YHR088W	0.408696
YBR265W	0.409007
YNL282W	0.409091
YOR209C	0.409168
YOL130W	0.409366
YHR069C	0.409453
YLR271W	0.409514
YNL187W	0.40975
YKR024C	0.409888
YHR036W	0.410175
YOL095C	0.410202
YNL259C	0.410268
YJR145C	0.410412
YKR080W	0.410465
YML037C	0.41067
YDR382W	0.410843
YLR169W	0.410909
YKL029C	0.411188
YLR288C	0.411465
YGR071C	0.41155
YNL181W	0.411602
YLL021W	0.4117
YLR329W	0.411765
YGR189C	0.411814
YPR035W	0.412067
YMR033W	0.412139
YLR187W	0.412556
YFL034C-B	0.412758
YMR086C-A	0.412811
YKL064W	0.412855
YPL149W	0.412856
YJL035C	0.413153
YLR385C	0.41335
YBL084C	0.413474
YGL120C	0.413481
YAL055W	0.413643
YDR010C	0.41391
YLR328W	0.413934
YJL148W	0.414188
YOR140W	0.414236
YFR008W	0.414268
YJL211C	0.414758
YGR074W	0.41496
YFL022C	0.415014
YOL093W	0.415129
YBR173C	0.415274
YFR056C	0.41537
YKR037C	0.415427
YGR072W	0.415781
YOR074C	0.415923
YMR080C	0.415971
YFL039C	0.416045
YLR149C	0.416376
YLR173W	0.416437
YPL067C	0.416802
YFL009W	0.416813
YNL230C	0.417008
YLR365W	0.417104
YDR228C	0.417118
YGR202C	0.417342
YJL208C	0.417808
YFL051C	0.418018
YPL179W	0.418103
YLR268W	0.418262
YAR003W	0.418301
YOR204W	0.418367
YOL151W	0.418797
YER158C	0.418919
YOR242C	0.419048
YFR036W	0.419078
YKL073W	0.419239
YJR076C	0.419355
YPR191W	0.419471
YOL087C	0.419478
YNL196C	0.419521
YKL072W	0.419695
YDR369C	0.419895
YBR060C	0.420063
YLR060W	0.420155
YEL034W	0.42029
YFL039C	0.420339
YPR120C	0.420343
YPR001W	0.420358
YGL026C	0.420884
YGR169C	0.42093
YLR234W	0.420975
YEL034W	0.421053
YMR194W	0.421114
YKL193C	0.421215
YOR059C	0.421326
YDL224C	0.421501
YPR162C	0.42163
YDL147W	0.421648
YDR217C	0.421675
YBR196C	0.421769
YHR166C	0.42236
YPL223C	0.422918
YNL219C	0.422996
YPR150W	0.423163
YLR134W	0.423237
YMR252C	0.423331
YDR247W	0.423503
YPR116W	0.423554
YJL217W	0.423602
YDR044W	0.423818
YKR018C	0.423873
YAL041W	0.424
YLR227C	0.424476
YLR105C	0.424783
YLR403W	0.424806
YCL040W	0.424831
YOR031W	0.424881
YNL078W	0.425104
YGR075C	0.425316
YJL183W	0.425384
YDR179C	0.425553
YOL091W	0.4257
YOR351C	0.425721
YCR017C	0.425837
YLL003W	0.425859
YFL025C	0.42595
YLR459W	0.425971
YDR225W	0.426036
YDR186C	0.426087
YOR148C	0.426187
YBL071C	0.426282
YGR139W	0.42652
YLR151C	0.426623
YMR063W	0.426667
YNL047C	0.426675
YPL194W	0.426698
YGL015C	0.426722
YFR049W	0.426758
YLR119W	0.427177
YMR081C	0.427196
YBR193C	0.427427
YPR176C	0.427489
YNL126W	0.427612
YNL192W	0.427843
yip1-40	0.427933
YBL086C	0.428049
YGR227W	0.428221
YKR020W	0.428274
YNL191W	0.428482
YNL190W	0.428571
YOR201C	0.428866
YKR035C	0.428902
YPR167C	0.428957
YNL218W	0.428977
YPL158C	0.428979
YDL204W	0.429076
YAL004W	0.42915
YLR163C	0.429336
YPL221W	0.429384
YOR248W	0.429389
YDL147W	0.429474
YLR145W	0.42957
YGR256W	0.429607
YPR132W	0.429747
YBR153W	0.429878
YKL026C	0.430245
YMR120C	0.430262
YML083C	0.430488
YNR075W	0.430642
YPL205C	0.430667
YLR402W	0.430789
YLR350W	0.430905
YOR100C	0.431335
YBR177C	0.43135
YPR002W	0.431599
YNL195C	0.431626
YOR223W	0.431818
YOR197W	0.431871
YNL116W	0.432432
YKR047W	0.432515
YIR025W	0.432624
YDR528W	0.432781
YFR012W	0.432918
YPR127W	0.432976
YNL110C	0.433022
YGR221C	0.433054
YBL078C	0.433217
YDL055C	0.433333
YOR333C	0.433333
YBR055C	0.433578
YDR112W	0.43361
YBR289W	0.43362
YJR112W	0.433904
YGR182C	0.434012
YDL164C	0.434146
YLR214W	0.434211
YKR046C	0.434314
YLR284C	0.434783
YAR029W	0.434836
YOR127W	0.435096
YFR054C	0.435175
YLR085C	0.435196
YNR074C	0.435412
YKL063C	0.435572
YOR252W	0.43559
YMR068W	0.43561
YOR087W	0.435618
YBL063W	0.435714
YCL051W	0.435771
YBR213W	0.436019
YIL039W	0.436069
YPR146C	0.436073
YKR054C	0.436261
YOR132W	0.436345
YLR354C	0.436578
YPR173C	0.436718
YER133W	0.436863
YKL042W	0.437092
YKL043W	0.437113
YBL001C	0.437175
YGR269W	0.437364
YMR086W	0.43757
YGL260W	0.437577
YPL080C	0.437628
YIL036W	0.437856
YOR171C	0.437939
YLR171W	0.438027
YML058W	0.438056
YOR163W	0.438144
YIR033W	0.438144
YPR006C	0.438159
YDR194C	0.438163
YGL224C	0.438251
YDR293C	0.438398
YKL193C	0.438434
YFL048C	0.438462
YGL010W	0.438576
YGL108C	0.438668
YDR062W	0.438776
YGR046W	0.438914
YAL062W	0.439009
YIL067C	0.43911
YLR022C	0.43913
YAL051W	0.439359
YDL172C	0.439425
YJR018W	0.439628
YFL039C	0.439881
YDR203W	0.439901
YFL034C-B	0.439934
YLR422W	0.440171
YGR068C	0.440252
YNL206C	0.44026
YBR131W	0.440267
YFL008W	0.440299
YBR029C	0.440311
YOR202W	0.440315
YNR070W	0.440367
YNL233W	0.440536
YHR097C	0.440609
YKL096C-B	0.440736
YGL254W	0.440904
YOR126C	0.440907
YPR161C	0.44115
YOR216C	0.441214
YOR018W	0.441246
YOR007C	0.441411
YHL047C	0.44148
YNL234W	0.441489
YDR191W	0.441501
YPL010W	0.441525
YOR288C	0.441592
YFR043C	0.441704
YLR305C	0.441736
YCL016C	0.442013
YOR230W	0.442043
YFL046W	0.442169
YPL222W	0.442231
YBR109C	0.442353
YNL032W	0.442817
YOR286W	0.442953
YLR217W	0.443146
YHR050W	0.443429
YDR091C	0.443431
YLR327C	0.44358
YGL057C	0.443609
YKL148C	0.443609
YIL057C	0.443694
YOR149C	0.443716
YDR210W	0.443773
YKL213C	0.44403
YMR210W	0.444033
YLR251W	0.444089
YDR525W	0.444194
YDR214W	0.444229
YGR118W	0.444367
YEL013W	0.444444
YOR382W	0.444676
YFR053C	0.444744
YDR088C	0.44497
YOR294W	0.445131
YKL124W	0.445145
YPL077C	0.445269
YMR145C	0.44533
YIR020C	0.445368
YMR087W	0.445443
YKL177W	0.445808
YGL060W	0.446075
YKL056C	0.44621
YHR189W	0.44632
YOR228C	0.446363
YDR378C	0.446429
YAL059W	0.446568
YAL036C	0.446577
YMR190C	0.44665
YHR176W	0.446662
YOR350C	0.446674
YPR195C	0.446735
YGL229C	0.446978
YPL052W	0.447002
YOR136W	0.447133
YEL054C	0.447137
YHR049C-A	0.447147
YLL005C	0.447179
YIL014W	0.447212
YML019W	0.447427
YOR111W	0.447681
YHR162W	0.447689
YPL100W	0.447876
YCR006C	0.447884
YJR117W	0.44797
YOR072W	0.448161
YKL151C	0.448327
YKL174C	0.448537
YLR337C	0.448563
YML003W	0.448571
YLR270W	0.448598
YOR189W	0.448622
YLR266C	0.448635
YDR380W	0.448733
YDR223W	0.448747
YNL164C	0.448847
YLR342W	0.448905
YPL235W	0.449239
YER187W	0.449275
YOR038C	0.449335
YOL098C	0.449495
YMR061W	0.449519
YLR103C	0.449619
YOR137C	0.449789
YGR039W	0.449905
YMR090W	0.45
YOR099W	0.450164
YKL008C	0.450213
YDR311W	0.450326
YKL013C	0.45045
YFR023W	0.450461
YNR048W	0.450462
YPL068C	0.450503
YER080W	0.45054
YJL092W	0.450549
YOR310C	0.450602
YKL204W	0.450704
YOL151W	0.450732
YKL024C	0.450825
YLR210W	0.450961
YKR051W	0.451005
YIL104C	0.451134
YOL101C	0.451259
YHR036W	0.451323
YDR179W-A	0.451376
YBR189W	0.451456
YDR368W	0.451517
YNL203C	0.451539
YAL001C	0.451546
YPL028W	0.451588
YGR145W	0.451777
YOR107W	0.451866
YBL068W	0.451887
YDR313C	0.452153
YGL079W	0.45224
YFR009W	0.452354
YBL064C	0.452416
YGL198W	0.452436
YGR016W	0.452489
YIR018W	0.452586
YJL135W	0.452632
YKL003C	0.452648
YKR072C	0.452659
YOL019W	0.452695
YPL264C	0.452736
YNL165W	0.452906
YDL057W	0.453065
YOL006C	0.453193
YKL105C	0.453255
YLL055W	0.453318
YML064C	0.453324
YDR272W	0.453344
YPR154W	0.453409
YDR158W	0.453475
YLR319C	0.45354
YKR092C	0.453696
YGL116W	0.453731
YMR261C	0.453799
YGL096W	0.45384
YPL151C	0.454015
YML080W	0.454042
YPR125W	0.454106
YGL226C-A	0.454333
YKL163W	0.454429
YKL010C	0.454432
YLR186W	0.454545
YGR234W	0.45469
YDR062W	0.454809
YPL018W	0.454852
YLR253W	0.454922
YMR075C-A	0.454955
YPR148C	0.45505
YMR075W	0.455145
YGL212W	0.455235
YNL277W	0.455457
YEL014C	0.455476
YPL206C	0.455527
YKL020C	0.455598
YKL185W	0.455672
YOR118W	0.455758
YOR231W	0.455761
YPL087W	0.455866
YOR121C	0.455927
YMR013C	0.456059
YOR073W	0.456067
YMR065W	0.456081
YMR074C	0.456089
YBL088C	0.456368
YLR120C	0.456497
YPL057C	0.456616
YPL019C	0.456701
YLL040C	0.456714
YGL077C	0.456938
YGL027C	0.456993
YLL050C	0.456999
YML055W	0.457061
YBR121C	0.457306
YPL241C	0.457325
YOR129C	0.457404
YLR426W	0.457409
YJL017W	0.457424
YGL022W	0.457454
YGL093W	0.457463
YOR349W	0.457594
YLR129W	0.457698
YGL078C	0.457849
YKL045W	0.457921
YIL022W	0.457944
YKL147C	0.458094
YLR034C	0.458207
YOR238W	0.458266
YDR175C	0.458333
YKL132C	0.458333
YOR259C	0.458421
YGR051C	0.458427
YFR021W	0.458476
YBL008W	0.458488
YIL045W	0.458493
YGL245W	0.45852
YKL183W	0.458603
YKL009W	0.458609
YGR270W	0.458629
YEL065W	0.458669
YLR269C	0.458741
YFR031C-A	0.458774
YOR245C	0.458809
YCR094W	0.458824
YLR351C	0.458947
YAL020C	0.458952
YMR265C	0.459135
YDR171W	0.459148
YFR022W	0.459218
YPL032C	0.45925
YJL157C	0.459288
YNL099C	0.459338
YGR153W	0.459621
YEL055C	0.459711
YOR115C	0.459756
YBL075C	0.459807
YHR030C	0.459907
YBL085W	0.459934
YEL068C	0.460041
YBL076C	0.460055
YFL032W	0.460064
YDL081C	0.460072
YGR018C	0.460154
YPL039W	0.460215
YIL112W	0.460276
YDR189W	0.460276
YGR017W	0.460358
YPR108W	0.460692
YNL201C	0.460699
YNL322C	0.460762
YIL026C	0.460948
YCR002C	0.460951
YPR197C	0.460986
YPR194C	0.461032
YOR263C	0.461051
YGL253W	0.461146
YIL028W	0.461207
YJL146W	0.46124
YKL140W	0.461255
YDR126W	0.461298
YDR524C	0.461449
YMR251W-A	0.461479
YKR062W	0.461538
YIL044C	0.461538
YNL118C	0.461616
YOR219C	0.461627
YNL217W	0.461923
YBL015W	0.461924
YBL035C	0.461941
YIR020W-B	0.461969
YLR414C	0.461975
YHL034C	0.462021
YMR159C	0.462083
YJR080C	0.462094
YPR021C	0.462106
YLR045C	0.462244
YDR414C	0.462274
YKL126W	0.462312
YGR290W	0.462317
YKL139W	0.462329
YFL028C	0.462887
YLR262C-A	0.463075
YKR065C	0.463087
YNL079C	0.46317
YLR255C	0.463198
YOR156C	0.463243
YKL018W	0.463249
YMR264W	0.463289
YOR213C	0.463354
YIL037C	0.463362
YOR368W	0.463384
YJR100C	0.463384
YER051W	0.463395
YHL003C	0.463457
YKR048C	0.463499
YOR380W	0.463524
YPR128C	0.463615
YOR175C	0.463629
YKL107W	0.463659
YNL276C	0.463666
YDR371W	0.463891
YIL012W	0.463964
YDR213W	0.464029
YDR539W	0.464045
YCR105W	0.464088
YBR214W	0.464109
YDR261C	0.464158
YKR067W	0.464194
YGR230W	0.464246
YLR071C	0.464413
YKL048C	0.464489
YOL106W	0.464489
YKR066C	0.464516
YPL030W	0.464586
YOR220W	0.464589
YIL113W	0.464635
YLR340W	0.46472
YOR247W	0.464824
YPL070W	0.46488
YNL235C	0.464888
YMR241W	0.464904
YMR318C	0.465021
YBL037W	0.465071
YGL001C	0.465116
YOR284W	0.465136
YPR158W	0.465197
YPL228W	0.465333
YDR156W	0.4654
YFR020W	0.465538
YGL039W	0.465574
YKL055C	0.465591
YDR219C	0.46568
YIL096C	0.465845
YPR188C	0.466006
YLR136C	0.466083
YGL210W	0.466149
YCL026C	0.466407
YBL039C	0.466454
YPR109W	0.46651
YOR229W	0.46652
YBL079W	0.466715
YDR241W	0.466737
YKR041W	0.466738
YGL114W	0.466887
YKR031C	0.467197
YBR123C	0.467226
YPL053C	0.467234
YFL055W	0.467254
YER039C-A	0.467259
YDR165W	0.46729
YOR006C	0.467414
YDR183W	0.467419
YNL208W	0.467475
YKL053W	0.4675
YOR255W	0.467543
YMR082C	0.467573
YKL207W	0.467742
YPR141C	0.467826
YOL017W	0.467905
YKR021W	0.467911
YGL005C	0.467919
YIR044C	0.467949
YER178W	0.467956
YLR320W	0.467967
YGR025W	0.467974
YIL010W	0.468037
YDL085W	0.468056
YNL082W	0.468057
YGR224W	0.46806
YJL170C	0.46816
YDR443C	0.468182
YBR001C	0.468203
YBL056W	0.468208
YGR125W	0.46828
YDR081C	0.46832
YLR324W	0.46832
YGR233C	0.468341
YNL202W	0.468373
YLR292C	0.468531
YFR015C	0.46861
YOR214C	0.468647
YIL050W	0.46875
YGR249W	0.468817
YKR032W	0.468856
YJL197W	0.46911
YFR057W	0.469166
YLR281C	0.46926
YIR042C	0.469361
YHR113W	0.469424
YDL086W	0.469446
YKL093W	0.469505
YPR152C	0.469522
YOL069W	0.469565
YKR016W	0.469649
YHR163W	0.469697
YGR240C	0.469828
YMR036C	0.469892
YKL017C	0.469952
YKL027W	0.469952
YLR326W	0.469977
YBL083C	0.47
YGR044C	0.470046
YFL047W	0.470064
YLR265C	0.470064
YFL034C-B	0.47012
YDR291W	0.470175
YHR184W	0.470307
YGL126W	0.47032
YGR077C	0.47035
YMR253C	0.470353
YDR318W	0.470452
YBL089W	0.470506
YGR140W	0.470588
YJL093C	0.470588
YAL024C	0.47069
YPR126C	0.470738
YDL088C	0.470842
YMR092C	0.470868
YJL209W	0.471042
YBR108W	0.471121
YLR381W	0.471198
YFR032C	0.471223
YBR247C	0.471343
YJL155C	0.47136
YNL242W	0.471467
YBL011W	0.471478
YGL053W	0.471483
YJR124C	0.471528
YIL017C	0.471545
YNL200C	0.471584
YGR011W	0.471605
YDL100C	0.471655
YIL023C	0.471678
YLR057W	0.471716
YER097W	0.471853
YLR177W	0.471947
YGR245C	0.472078
YDR157W	0.472103
YMR168C	0.472119
YLR144C	0.472263
YCR053W	0.472299
YKL158W	0.472368
YIL060W	0.472379
YPR011C	0.472401
YCL039W	0.472404
YLR222C	0.472452
YOR226C	0.472452
YGL043W	0.472488
YKL007W	0.472574
YPL021W	0.472707
YAL053W	0.472774
YOR222W	0.472789
YNL089C	0.472792
YDR312W	0.47284
YLR348C	0.472859
YML034W	0.472876
YBL105C	0.472928
YLL045C	0.472946
YLR349W	0.472956
YOR161C	0.473032
YLR239C	0.47314
YPL060W	0.473161
YBL105C	0.473177
YLL041C	0.473288
YEL041W	0.473399
YKL206C	0.47343
YKL001C	0.473451
YKL157W	0.473548
YGR102C	0.473577
YOR186W	0.473684
YOR260W	0.473756
YNL266W	0.473758
YLR022C	0.473799
YLR331C	0.473876
YGL231C	0.473939
YGR012W	0.473952
YGL006W	0.473976
YGL073W	0.474004
YER066C-A	0.474081
YOR196C	0.474093
YGL034C	0.474157
YKR070W	0.474168
YIL072W	0.474268
YBR055C	0.474282
YKR035W-A	0.474308
YIL002C	0.474412
YKR015C	0.474432
YBL051C	0.474522
YOR240W	0.474576
YFL054C	0.474708
YOR104W	0.474713
YAL030W	0.474783
YMR316C-B	0.474815
YDR279W	0.474828
YCR092C	0.475
YKL144C	0.475036
YLR206W	0.475124
YJL158C	0.475138
YMR226C	0.475207
YGR010W	0.475207
YLR143W	0.475248
YFL030W	0.475546
YKL161C	0.475664
YDR192C	0.475682
YFR035C	0.475728
YGL237C	0.475741
YGR067C	0.475776
YOL034W	0.475882
YPL088W	0.475936
YGL050W	0.475949
YLR242C	0.476033
YJL168C	0.476079
YLR012C	0.47619
YDR161W	0.47619
YKL023W	0.47619
YCR003W	0.476231
YDR265W	0.476329
YPR160W	0.476334
YCL002C	0.47641
YKL090W	0.476415
YHL041W	0.476534
YOL012C	0.476562
YLL012W	0.476654
YCL056C	0.47671
YGR043C	0.476731
YDR320C	0.476754
YBR226C	0.476758
YGR236C	0.476798
YLR267W	0.476836
YCR106W	0.476839
YGL199C	0.476898
YFR010W	0.476998
YGL071W	0.477049
YFL053W	0.477189
YGR244C	0.477193
YLR170C	0.477273
YCR019W	0.477298
YIL025C	0.477435
YDR068W	0.477437
YLR131C	0.47746
YKL034W	0.47749
YNL167C	0.477555
YBL082C	0.477632
YHR182W	0.477661
YOR105W	0.4777
YKR055W	0.477768
YLR304C	0.477858
YFR055W	0.477966
YIL035C	0.477987
YKL128C	0.478028
YHR013C	0.478032
YKL084W	0.478261
YOR270C	0.478324
YPR147C	0.478395
YJR044C	0.478398
YKL085W	0.478571
YJL164C	0.478587
YGR288W	0.478643
YGL175C	0.478654
YIR038C	0.478662
YKL162C	0.478685
YDR154C	0.478735
YDR535C	0.47875
YLR252W	0.47889
YAL058W	0.478918
YLR390W	0.478923
YOR120W	0.478923
YDR184C	0.478969
YPR163C	0.478974
YOR064C	0.479021
YHR059W	0.479021
YOL080C	0.47906
YIL089W	0.479079
YOR272W	0.47909
YPL045W	0.479109
YKR099C-A	0.479193
YLL051C	0.479259
YAL061W	0.479298
YPR153W	0.479349
YKR061W	0.479616
YNL130C	0.479701
YIR039C	0.479769
YNL108C	0.479821
YCR101C	0.47983
YGR258C	0.479846
YPL074W	0.479857
YOL099C	0.479941
YNL155W	0.48
YHL045W	0.480114
YBL060W	0.48014
YLR199C	0.480255
YKR044W	0.480255
YLR241W	0.480269
YGL090W	0.480372
YOR325W	0.480392
YML035C	0.480403
YKL127W	0.480432
YBR121C	0.480461
YOL110W	0.480491
YKL154W	0.480563
YNL231C	0.480669
YGR096W	0.480678
YNL212W	0.480696
YOR253W	0.480738
YFL021W	0.480793
YOL081W	0.480823
YAL065C	0.48083
YOR138C	0.480859
YKL164C	0.480892
YMR316C-A	0.48103
YAL005C	0.481069
YDR370C	0.481105
YDR256C	0.481211
YNL214W	0.481221
YKL117W	0.481271
YLR287-A	0.481276
YKL040C	0.481278
YOR164C	0.481308
YGL221C	0.481338
YDR083W	0.481397
YFL011W	0.4814
YKL086W	0.481657
YLR282C	0.481663
YLR313C	0.481761
YER074W	0.481768
YER176W	0.481779
YOR211C	0.481818
YAL015C	0.481836
YKL050C	0.481928
YDL183C	0.482019
YGR183C	0.482032
YCL047C	0.482068
YGL085W	0.482103
YGL036W	0.482122
YJL185C	0.482143
YLR280C	0.482197
YKL106W	0.482204
YOR227W	0.482209
YPR023C	0.482262
YJL016W	0.482263
YOR348C	0.482286
YJL162C	0.482387
YFR048W	0.482405
YLR135W	0.482537
YBL021C	0.482609
YKL075C	0.482613
YHR034C	0.482615
YIR010W	0.482657
YOR103C	0.482659
YGR049W	0.482679
YMR078C	0.482686
YFR007W	0.48272
YPL078C	0.482726
YGR206W	0.482759
YHR078W	0.482792
YBR150C	0.482881
YGL132W	0.482935
YDR363W-A	0.482944
YMR254C	0.483118
YOR264W	0.483126
YER013W	0.483134
YLR205C	0.483237
YKR064W	0.483296
YGL258W	0.483461
YJL074C	0.483516
YGL041C	0.483548
YJL186W	0.483586
YGR003W	0.483616
YOR019W	0.483633
YKL179C	0.48369
YLR225C	0.483726
YDR204W	0.483766
YLR089C	0.483796
YLR278C	0.483796
YFL034C-A	0.483914
YDR541C	0.483936
YJL144W	0.483982
YNL168C	0.483996
YDR393W	0.48405
YJR052W	0.484103
YGL083W	0.484117
YIL013C	0.484188
YDR150W	0.484225
YLR400W	0.484234
YJL167W	0.484277
YKL142W	0.48429
YLR273C	0.484314
YJL199C	0.484337
YNL324W	0.484348
YFR047C	0.484354
YLR318W	0.484375
YGR228W	0.484396
YFL041W	0.484511
YBL106C	0.484547
YLR015W	0.484558
YJL169W	0.484581
YKR030W	0.484649
YFL050C	0.484655
YBL048W	0.484737
YLR118C	0.484749
YGR066C	0.484914
YLL035W	0.484919
YCL027W	0.484966
YDR199W	0.484983
YLR408C	0.484994
YKR094C	0.485007
YLR212C	0.485009
YOR097C	0.485092
YPR140W	0.485137
YLR258W	0.485227
YDR250C	0.485227
YJR135C	0.485246
YDL171C	0.485304
YPR005C	0.485437
YPR200C	0.485448
YOL016C	0.485477
YBL054W	0.485526
YOR043W	0.485549
YGL094C	0.485561
YFL049W	0.485588
YDR237W	0.485602
YGR109C	0.485629
YDR218C	0.48568
YDR152W	0.485683
YBL107C	0.485786
YDR297W	0.485915
YMR297W	0.485923
YLR207W	0.485924
YLR380W	0.485948
YOR178C	0.485981
YNR072W	0.486002
YDR348C	0.486022
YIR019C	0.486079
YNL176C	0.486083
YDR050C	0.486111
YKL025C	0.486127
YKL176C	0.486131
YNL041C	0.486137
YBR110W	0.486244
YBL061C	0.486287
YPR156C	0.486333
YDR333C	0.486391
YNL056W	0.486391
YCR098C	0.486395
YER175C	0.486412
YOR208W	0.486422
YKL205W	0.486423
YLR189C	0.486455
YJR092W	0.486512
YDL105W	0.486553
YMR258C	0.48661
YJR030C	0.486653
YKL038W	0.486737
YKR050W	0.486766
YKR043C	0.486824
YKL146W	0.486891
YDR442W	0.486895
YDR193W	0.487013
YOR215C	0.487028
YFR036W	0.487102
YOR133W	0.487109
YFL043C	0.487304
YML005W	0.487342
YIL055C	0.487395
YCR095C	0.487425
YGL035C	0.487485
YKR014C	0.487514
YLR236C	0.487633
YGR045C	0.487654
YGL249W	0.487678
YPL269W	0.487727
YLL010C	0.487751
YKR069W	0.487776
YFR038W	0.487805
YDR430C	0.487854
YGR084C	0.487903
YDR431W	0.487959
YJL085W	0.487962
YGR154C	0.487992
YBL069W	0.488038
YFR017C	0.488064
YLR178C	0.48808
YEL042W	0.488157
YBL010C	0.48818
YPL258C	0.488209
YJL171C	0.488298
YOL020W	0.488372
YKL079W	0.488372
YOR191W	0.488392
YBL016W	0.488415
YKL167C	0.488625
YPL076W	0.488714
YNL238W	0.488854
YDR074W	0.488934
YML030W	0.489005
YDL173W	0.489035
YLR180W	0.489068
YOL109W	0.489101
YLR285W	0.489154
YKL113C	0.489164
YPL040C	0.489172
YNL333W	0.489173
YDR235W	0.489209
YGR035C	0.489217
YAL044W-A	0.489219
YLR203C	0.489226
YLR440C	0.489231
YNL250W	0.489247
YJR119C	0.489292
YGL051W	0.489335
YDR228C	0.489344
YGR243W	0.489461
YLR011W	0.489546
YPR030W	0.489548
YOR028C	0.489642
YNL157W	0.489664
YGR019W	0.48984
YGL086W	0.489893
YIL015W	0.489904
YKL215C	0.489908
YPL025C	0.489919
YNL223W	0.490031
YJL151C	0.490105
YBR258C	0.490173
YGL082W	0.490278
YER176W	0.490291
YPL089C	0.490323
YAL038W	0.490335
YKL129C	0.490405
YJL145W	0.490446
YKL092C	0.490466
YBR222C	0.490482
YKL121W	0.490504
YJR116W	0.490511
YLL043W	0.490542
YDR282C	0.490544
YLR220W	0.490544
YLR337C	0.490566
YEL064C	0.49067
YJL150W	0.490702
YLR424W	0.490728
YFR041C	0.490865
YBL036C	0.490891
YBR039W	0.490937
YOR246C	0.491018
YLR263W	0.491049
YJR010C-A	0.491091
YKL046C	0.491111
YPL255W	0.491131
YCR091W	0.491139
YDR151C	0.491145
YGR023W	0.491156
YOR280C	0.491228
YDR259C	0.491329
YLR179C	0.491379
YNL184C	0.491394
YLL056C	0.491505
YIR036C	0.491614
YDR216W	0.491614
YDR309C	0.491699
YPR138C	0.491699
YER052C	0.491785
YFR006W	0.491803
YDL089W	0.491821
YPL072W	0.491897
YLR287C	0.491898
YPL047W	0.491979
YCR002C	0.492063
YGL236C	0.492063
YBR085C-A	0.492063
YGL230C	0.492159
YGR242W	0.49217
YIL109C	0.492201
YLR309C	0.492215
YBR167C	0.492216
YMR259C	0.492219
YLR335W	0.492288
YGR031W	0.492503
YHL005C	0.492641
YGL089C	0.492688
YFR014C	0.492711
YFR046C	0.492754
YOR114W	0.492788
YOR277C	0.492813
YPR149W	0.492896
YLR330W	0.492941
YFL027C	0.492991
YDR162C	0.493023
YPR121W	0.493029
YDR329C	0.493036
YPR111W	0.493056
YIL027C	0.493064
YGR113W	0.493101
YPR123C	0.493151
YLR375W	0.493166
YGL098W	0.49317
YLR312C	0.493182
YBL066C	0.493201
YDR336W	0.493269
YNL339C	0.493396
YGR129W	0.49345
YPL058C	0.49348
YKR071C	0.493506
YGL049C	0.493506
YLR407W	0.493506
YDR294C	0.493537
YPR189W	0.493597
YMR238W	0.493614
YOR188W	0.493631
YHR158C	0.493671
YPL029W	0.493694
YLR392C	0.4937
YBL017C	0.493703
YGL195W	0.493737
YLL047W	0.493755
YGL197W	0.493756
YDR458C	0.493785
YBR105C	0.493797
YFL034W	0.493827
YJL198W	0.493896
YPL073C	0.493908
YFL020C	0.493943
YML089C	0.493952
YDR509W	0.494002
YOR333C	0.494048
YKR058W	0.494076
YKL173W	0.494178
YAL029C	0.494273
YKL101W	0.494331
YGR052W	0.494336
YAR043C	0.494382
YKR012C	0.494382
YDR257C	0.49445
YLR257W	0.494465
YDR148C	0.49453
YER065C	0.494572
YNL156C	0.494624
YBR014C	0.494643
YLR332W	0.494781
YJR107W	0.494957
YJL132W	0.494983
YLR092W	0.494994
YOL104C	0.495
YGR205W	0.495006
YDR180w	0.495166
YKL061W	0.495177
YPR115W	0.495308
YBR154C	0.495373
YDR155C	0.495403
YGL217C	0.495425
YFR024C-A	0.495486
YJR026W	0.495556
YLR213C	0.495614
YPL038W	0.495652
YOL144W	0.495828
YML115C	0.49583
YLR457C	0.495843
YKL166C	0.495848
YOR044W	0.495876
YFL044C	0.495887
YNL211C	0.495906
YLR451W	0.496
YNL207W	0.496052
YIL074C	0.496133
YDR251W	0.496154
YCL059C	0.496192
YIL070C	0.496287
YJL206C-A	0.496429
YGL131C	0.496736
YDR270W	0.496756
YOR371C	0.496774
YLR377C	0.496855
YOR123C	0.496871
YER186C	0.4969
YDR266C	0.49692
YKR011C	0.49692
YPL240C	0.496991
YIR035C	0.497034
YHR070W	0.497059
YAR042W	0.497082
YDR084C	0.49711
YKL059C	0.497135
YLR238W	0.497182
YMR317W	0.497198
YPL141C	0.497238
YGR140W	0.49726
YBL024W	0.497312
YIR023W	0.497354
YKL156W	0.497468
YMR314W	0.497512
YOR333C	0.497547
YKL159C	0.49763
YIL087C	0.497636
YDR252W	0.497669
YPL137C	0.497674
YDL184C	0.497696
YDR178W	0.497712
YOL048C	0.497727
YFR024C	0.4978
YOR166C	0.497826
YBR240C	0.49784
YCL061C	0.497859
YOR294W	0.497896
YJR112W	0.497937
YKL197C	0.498024
YOL060C	0.498028
YMR035W	0.498029
YJL097W	0.49816
YNL125C	0.498171
YGR021W	0.498186
YGR225W	0.498191
YKL081W	0.498208
YIR021W	0.498246
YMR069W	0.498294
YIL029C	0.498328
YKL091C	0.49835
YJR084W	0.498371
YLR042C	0.498375
YJL038C	0.498449
YPR133W-A	0.498462
YMR316W	0.498466
YJL166W	0.498494
YDR198C	0.498615
YBR166C	0.498623
YHR150W	0.498635
YLR142W	0.49865
YLR185W	0.498668
YBL057C	0.498721
YBL052C	0.498734
YOR193W	0.498762
YDL240W	0.498807
YDR277C	0.498815
YOR076C	0.498818
YDR206W	0.498829
YDR479C	0.498845
YBL046W	0.498879
YBR173C	0.498881
YIR027C	0.498932
YIL059C	0.499027
YBR261C	0.49906
YPL013C	0.499102
YGR231C	0.499218
YOL100W	0.499218
YMR073C	0.499305
YGR058W	0.499345
YPR018W	0.499345
YDR185C	0.499351
YFL040W	0.499358
YJL187C	0.499414
YLR232W	0.499421
YOR360C	0.49945
YIL042C	0.49945
YML057W	0.499458
YML082W	0.499461
YDR411C	0.49948
YJL161W	0.499509
YOR283W	0.499514
YER144C	0.499579
YDR246W-A	0.499688
YNR038W	0.5
[truncated: 3,673 more rows]

## Sheet: TS1 final
ORF	score
YER094C	0.381009		TS1 final - Temperaure Sensitive collection No1 (Ben-Aroya S. et al., 2008) - final scores
YPR161C	0.178035		TS2 final - Temperaure Sensitive collection No2 (Li Z. et al.,2011) - final scores
YDL103C	0.219677		DMA final - Deletion Mutation Array (Giaever G. et al., 2002) - final scores
YGR277C	0.025442		TS1 - Temperaure Sensitive collection No1 - raw data + normalization
YBR029C	0.0386373		TS2 - Temperaure Sensitive collection No2 - raw data + normalization
YKL013C	0.0987452		DMA before normalization - Deletion Mutation Array - raw data + unnormalized scores
YJL031C	0.110473		DMAplate1-4 - normalization of the DMA collection data for each of the 4 collection plates and the distribution of the normalized score (ratio) values
YNL158W	0.115076		TS1 distribution - The normalized data of the TS1 collection and the distribution of the normalized score (ratio) values
YBR253W	0.115544		TS2 distribution - The normalized data of the TS2 collection and the distribution of the normalized score (ratio) values
YBL026W	0.11865		Final distribution
YLR153C	0.138123
YBR088C	0.142919
YIL061C	0.154306
YGL113W	0.163199
YOL146W	0.164968
YDR478W	0.165992
YOL149W	0.171953
YJR006W	0.175063
YML023C	0.177518
YGR005C	0.183416
YLR033W	0.187752
YPL151C	0.190188
YLR291C	0.194733
YFL002C	0.194032
YKL012W	0.197035
YDR235W	0.212394
YLR147C	0.211905
YER012W	0.212282
YDL003W	0.214177
YDR531W	0.221228
YNL256W	0.223426
YMR049C	0.22626
YPR107C	0.228271
YLR005W	0.231168
YDR434W	0.23449
YNL152W	0.243653
YKL004W	0.245622
YMR061W	0.246821
YDL105W	0.25452
YOR004W	0.255055
YOL066C	0.256163
YCR072C	0.260618
YDR240C	0.262358
YCL004W	0.263258
YJR093C	0.265549
YHR058C	0.26675
YDR288W	0.265815
YBL041W	0.26857
YBL074C	0.27095
YBR254C	0.26991
YER165W	0.271998
YLR002C	0.271221
YIR011C	0.272853
YDL098C	0.274651
YPL128C	0.279663
YPR161C	0.281924
YML125C	0.281566
YDR044W	0.284184
YHR196W	0.286734
YKL033W	0.288945
YMR211W	0.289986
YHR122W	0.29434
YLR145W	0.295931
YNL310C	0.29631
YLR440C	0.297903
YPL131W	0.297217
YML065W	0.303906
YDR118W	0.303303
YNL247W	0.303519
YHR101C	0.303848
YIL083C	0.304351
YGL047W	0.305075
YGR094W	0.305165
YCR052W	0.305852
YDL208W	0.30624
YLR132C	0.309095
YMR146C	0.309996
YDR416W	0.311375
YMR043W	0.313283
YLR141W	0.315292
YER003C	0.320212
YNL260C	0.320785
YHR188C	0.32228
YDR404C	0.321415
YFR042W	0.321449
YIL022W	0.322052
YLR175W	0.322553
YOR353C	0.323363
YLR197W	0.323969
YKR063C	0.324025
YGL142C	0.326146
YKL088W	0.328867
YBR011C	0.330546
YLR275W	0.330205
YHR065C	0.330596
YLL011W	0.331827
YDL132W	0.333144
YGR253C	0.334834
YDR246W	0.338113
YMR288W	0.340392
YMR093W	0.33922
YJR002W	0.339399
YDR201W	0.339401
YML127W	0.339771
YJL072C	0.340761
YFL017C	0.342636
YOR206W	0.345004
YJR072C	0.347444
YOR224C	0.350429
YHR190W	0.350706
YFL035C	0.352128
YDL055C	0.353096
YIL104C	0.35439
YJR064W	0.356282
YHR197W	0.360146
YOR060C	0.360246
YCR035C	0.361799
YDR341C	0.360811
YNL132W	0.362495
YJL069C	0.362978
YDR045C	0.363487
YMR260C	0.36534
YGR047C	0.365587
YER168C	0.36642
YOR262W	0.369527
YKL035W	0.369252
YGL030W	0.371396
YLR060W	0.371436
YOR250C	0.371636
YDR398W	0.37166
YLR222C	0.374116
YHR085W	0.374577
YDL045C	0.375102
YPR162C	0.375912
YPR180W	0.376473
YKL060C	0.378603
YLL035W	0.380869
YHR020W	0.381466
YAR008W	0.381501
YNL002C	0.381563
YBR152W	0.381545
YBR257W	0.381935
YKL196C	0.382388
YBR167C	0.382808
YDR086C	0.385633
YKL021C	0.384789
YDL111C	0.386353
YNL007C	0.389676
YOR143C	0.388065
YOR103C	0.389004
YPR144C	0.389524
YML077W	0.390382
YLR022C	0.390661
YFR050C	0.39152
YLR277C	0.393328
YPR137W	0.394441
YHR040W	0.394895
YNL126W	0.393561
YLR186W	0.394942
YOR310C	0.396956
YNL189W	0.395749
YKL095W	0.396075
YPR019W	0.399596
YJR042W	0.400229
YNL131W	0.400229
YLR196W	0.401289
YDL147W	0.401365
YKR081C	0.403181
YKL059C	0.40339
YOL022C	0.405203
YGL245W	0.403492
YNL181W	0.404041
YAL043C	0.40549
YDR487C	0.405738
YPR086W	0.406114
YHR172W	0.406445
YLR340W	0.408819
YCRO54C	0.407971
YJL011C	0.408673
YDR236C	0.40998
YKR022C	0.410055
YDR064W	0.410218
YLR129W	0.410808
YBR079C	0.41314
YER009W	0.41178
YBR121C	0.411878
YPR082C	0.41199
YKL144C	0.414928
YNL038W	0.417511
YML092C	0.417555
YDR331W	0.417916
YPR190C	0.420659
YNR038W	0.421601
YLR060W	0.421627
YFL009W	0.421754
YGR046W	0.421849
YGL008C	0.422246
YDR180w	0.423279
YJL025W	0.423522
YHR070W	0.424588
YHR088W	0.424675
YGL011C	0.425735
YNR017W	0.426883
YFL022C	0.427156
YBR142W	0.428423
YCL052C	0.42971
YMR218C	0.431406
YOR160W	0.432349
YOR063W	0.432439
YDR429C	0.435341
YJL035C	0.433782
YKL195W	0.437752
YDR081C	0.438917
YHR036W	0.439561
YJL010C	0.439918
YOR148C	0.440347
YGR024C	0.443098
YEL026W	0.444122
YNL313C	0.446502
YGR145W	0.446666
YGR128C	0.445222
YPR085C	0.445556
YMR281W	0.448448
YDL209C	0.448528
YNL232W	0.448701
YOL130W	0.452725
YMR314W	0.451641
YHR019C	0.455122
YGR172C	0.455184
YJL167W	0.457892
YGR029W	0.456633
YKR071C	0.45681
YGL091C	0.458148
YGR119C	0.458363
YKL186C	0.461764
YJL174W	0.461789
YLR276C	0.463876
YGR013W	0.468106
YLR424W	0.47177
YMR290C	0.472283
YPR035W	0.476309
YOL077C	0.476627
YGL111W	0.483106
YDR091C	0.485233
YGR195W	0.48833
YDL193W	0.494384
YMR134W	0.497835
YDR280W	0.507613
YPR016C	0.51139
YNL244C	0.535229
YMR298W	0.539101

## Sheet: TS2 final
ORF	score
YMR268C	0.0374185
YJR057W	0.224686
YDL102W	0.19948
YLR088W	0.0897485
YFL038C	0.0975527
YJR017C	0.188966
YNL287W	0.36202
YOR181W	0.177485
YDR238C	0.330365
YDR238C	0.348688
YGL093W	0.315191
YHR027C	0.44338
YDL043C	0.388198
YBR109C	0.0449542
YGR091W	0.0756693
YPR178W	0.0928952
YGR274C	0.0944019
YDR364C	0.09523
YGR092W	0.100697
YNL263C	0.101257
YMR240C	0.104753
YBR087W	0.109308
YIL004C	0.112094
YGR120C	0.121418
YIL115C	0.127612
YDR052C	0.129989
YMR220W	0.13268
YHR058C	0.137131
YOR181W	0.140117
YLR298C	0.140529
YDR167W	0.141827
YOR057W	0.143853
YDL108W	0.144087
YLR440C	0.149007
YLR378C	0.149987
YFL029C	0.151824
YPL209C	0.155517
YJR006W	0.155919
YDL126C	0.159165
YPL076W	0.161784
YOL094C	0.166653
YOL123W	0.167271
YDL103C	0.168102
YJR065C	0.172399
YFR037C	0.173157
YMR308C	0.17357
YOR249C	0.177597
YDR228C	0.178577
YOR074C	0.184242
YPL076W	0.184427
YML049C	0.187081
YLR026C	0.194066
YOR244W	0.19523
YDR208W	0.197281
YJL085W	0.198822
YBR160W	0.199796
YFL037W	0.201252
YGR140W	0.20151
YDL058W	0.20223
YPL217C	0.204394
YFR028C	0.206233
YNL075W	0.206983
YLR430W	0.208678
YBL105C	0.209148
YER125W	0.213116
YPL085W	0.213959
YLR268W	0.215982
YGL044C	0.216931
YML130C	0.218163
YMR296C	0.21826
YGR091W	0.219829
YML031W	0.220011
YFR028C	0.221523
YOR046C	0.224187
YBR237W	0.224223
YBR102C	0.224587
YLR305C	0.225622
YJL203W	0.226055
YIL118W	0.227278
YJL085W	0.227315
YFL034C-B	0.227503
YMR239C	0.227658
YGL116W	0.229371
YFL034C-B	0.231147
YJL090C	0.231748
YGR179C	0.232079
YGR092W	0.233762
YFL034C-B	0.233992
YDR356W	0.235568
YPR175W	0.236386
YLR078C	0.237242
YGR009C	0.23911
YFL034C-B	0.241935
YFL034C-B	0.242048
YKR002W	0.242312
YER012W	0.245656
YGL130W	0.246903
YBR154C	0.248225
YML069W	0.249979
YLR459W	0.250305
YDR473C	0.25261
YOL139C	0.253825
YKL024C	0.255482
YJR065C	0.257299
YLR440C	0.257489
YGR006W	0.257998
YGR156W	0.25811
YGL145W	0.259133
YGR113W	0.259408
YKL172W	0.259936
YIL109C	0.259976
YHR166C	0.261364
YFL034C-B	0.261392
YLR229C	0.261552
YIR006C	0.263237
YOR244W	0.264484
YFL034C-B	0.264993
YFL034C-B	0.265816
YFR052W	0.266644
YOR157C	0.266644
YNR026C	0.267338
YBR060C	0.268383
YDL007W	0.269039
YNL222W	0.269725
YFL039C	0.271088
YHR186C	0.271199
YGL130W	0.271723
YOR122C	0.272155
YFL008W	0.273386
YDR052C	0.274006
YFL034C-B	0.274629
YFL034C-B	0.276802
YDL165W	0.277871
YGR092W	0.278237
YGR140W	0.278426
YOR260W	0.278426
YFL039C	0.279533
YFL034C-B	0.281067
YFL039C	0.28123
YIL046W	0.281573
YEL032W	0.28207
YDR228C	0.282329
YIL143C	0.282379
YPR025C	0.282934
YJL001W	0.283459
YLR166C	0.283476
YBR193C	0.284907
YLL003W	0.285043
YOR151C	0.285128
YLR105C	0.285172
YNR011C	0.286072
YIR008C	0.286395
YBR160W	0.287707
YKR008W	0.287842
YDR228C	0.288074
YGR048W	0.288876
YOR272W	0.289822
YGL137W	0.289937
YBR160W	0.290131
YNL102W	0.290171
YBR109C	0.292979
YBL035C	0.293226
YER022W	0.293263
YDR325W	0.293309
YFL039C	0.293578
YDR062W	0.293589
YDL008W	0.294228
YGL098W	0.295456
YLL050C	0.296295
YLR457C	0.298351
YOR149C	0.298599
YJL039C	0.299553
YIL046W	0.299886
YGR113W	0.299975
YOR259C	0.300294
YFL034C-B	0.301348
YIL026C	0.301761
YJR065C	0.301927
YER157W	0.301971
YGR099W	0.301982
YPR161C	0.305059
YEL055C	0.305514
YHR007C	0.305633
YKL112W	0.305729
YJL194W	0.305856
YKR037C	0.306676
YBR060C	0.307737
YOR149C	0.307968
YDL014W	0.309303
YMR236W	0.310254
YPR168W	0.310482
YDR437W	0.310592
YIL150C	0.310977
YMR213W	0.311102
YDR002W	0.311923
YOL144W	0.312011
YEL055C	0.312409
YBR265W	0.313141
YLL050C	0.313723
YGR156W	0.316006
YOR122C	0.316012
YDR311W	0.316041
YEL019C	0.316477
YNL102W	0.31682
ydr196c-1	0.316871
YFR004W	0.317324
YLR298C	0.317816
YIL068C	0.318814
YDR054C	0.319052
YJL173C	0.319201
YBR055C	0.319674
YMR168C	0.319973
YKR037C	0.32
YEL034W	0.320148
YKR086W	0.320502
YMR296C	0.321712
YAL003W	0.322051
YBL023C	0.322172
YIR012W	0.322172
YFR031C	0.323772
YDR243C	0.323945
yip1-40	0.324506
YGL120C	0.324948
YKL028W	0.325822
YML064C	0.325918
YJR112W	0.325918
YHR052W	0.326564
YJR093C	0.326764
YPR133C	0.326939
YGL233W	0.327234
YLR459W	0.327458
YJL081C	0.328361
YDL102W	0.328847
YFL039C	0.330557
YKL210W	0.330586
YER008C	0.330631
YKL089W	0.330764
YML046W	0.330774
YBL076C	0.331316
YMR239C	0.332907
YDL105W	0.333653
YER148W	0.333995
YPR103W	0.334436
YDL064W	0.334931
YDR373W	0.335297
YLR103C	0.335972
YNR035C	0.33599
YMR117C	0.33651
YKL173W	0.336805
YOR020C	0.337006
YDL097C	0.337586
YFR037C	0.337835
YGR075C	0.337835
YDL102W	0.338067
YOL034W	0.339952
YML105C	0.340496
YFL017C	0.340857
YER125W	0.34113
YDR228C	0.341154
YGR185C	0.341579
YCR093W	0.342391
YDR052C	0.342508
YKL203C	0.342776
YKR062W	0.342828
YMR308C	0.342908
YDR478W	0.343035
YLR116W	0.343098
YDR168W	0.343304
YOR326W	0.344468
YJR068W	0.344559
YLR007W	0.345273
YDR164C	0.346239
YOR294W	0.346637
YPR165W	0.346994
YJL074C	0.347015
YFR028C	0.347895
YDR394W	0.347907
YNR035C	0.348119
YBR109C	0.348415
YHR088W	0.34888
YOR074C	0.34897
YDL195W	0.34909
YBR080C	0.349159
YLR145W	0.349396
YDR292C	0.349425
YGL001C	0.349914
YNL061W	0.350119
YAL001C	0.350384
YLL031C	0.350862
YBR143C	0.350956
YNL102W	0.351049
YOR232W	0.351173
YFL039C	0.351182
YDR182W	0.351485
YDL030W	0.351694
YDL126C	0.35197
YLL004W	0.352209
YIL048W	0.352457
YKL193C	0.352717
YDR460W	0.35326
YGR074W	0.354345
YMR296C	0.354734
YOR259C	0.354838
YGR264C	0.355435
YLR045C	0.355993
YKL052C	0.356073
YDL105W	0.356375
YLR005W	0.356442
YBL034C	0.358035
YGR274C	0.358153
YDR228C	0.358967
YDR212W	0.359633
YFL009W	0.359633
YHR069C	0.359633
YDR113C	0.359633
YBL084C	0.359915
YDR303C	0.360027
YNR026C	0.36011
YAL041W	0.36096
YDL217C	0.36096
YMR028W	0.361516
YNL102W	0.36202
YAL041W	0.362167
YER013W	0.362185
YHR036W	0.362239
YKL042W	0.362816
YPR161C	0.363026
YPL228W	0.363188
YNL138W	0.363324
YPL082C	0.364073
YLL031C	0.3642
YLR397C	0.365362
YBR135W	0.365683
YCL059C	0.366251
YPR176C	0.366456
YFL045C	0.366595
YMR229C	0.366696
YMR079W	0.366826
YDR050C	0.367395
YBR110W	0.368299
YIR022W	0.368341
YKL154W	0.368484
YOL135C	0.368484
YIL021W	0.368599
YJR076C	0.369181
YAL041W	0.369199
YOL069W	0.369639
YGR245C	0.369969
YDL145C	0.370027
YNL207W	0.370438
YDR062W	0.370652
YDR168W	0.371403
YDR052C	0.371634
YFL008W	0.371834
YOR116C	0.372034
YKL024C	0.372113
YDR013W	0.372468
YNL062C	0.372618
YOL135C	0.372632
YFL005W	0.37296
YDR172W	0.373417
YER093C	0.374042
YNR003C	0.374272
YFL039C	0.374436
YLR212C	0.374525
YPR183W	0.375184
YNL272C	0.375884
YAL041W	0.376601
YBL050W	0.376759
YOR329C	0.376759
YIL150C	0.377327
YDR331W	0.37741
YDL103C	0.377994
YJR112W	0.378002
YJR112W	0.378561
YAR019C	0.378716
YLR086W	0.378743
YJR046W	0.378763
YAL034W-A	0.378814
YMR117C	0.378915
YHR036W	0.379012
YPL233W	0.379277
YOR336W	0.379393
YAL041W	0.379539
YBR236C	0.379928
YLR383W	0.380412
YOR341W	0.38055
YML015C	0.380767
YDR060W	0.381414
YAL041W	0.381786
YDR170C	0.382041
YER125W	0.38211
YGL061C	0.38212
YER168C	0.382278
YBR193C	0.382361
YLR045C	0.382979
YIL062C	0.383224
YER093C	0.383525
YJR076C	0.383711
YDR021W	0.383909
YFR004W	0.383967
YKL112W	0.384505
YPR033C	0.38493
YMR005W	0.384935
YDR060W	0.385544
YOR174W	0.386547
YBR196C	0.386864
YGL097W	0.387176
YJL074C	0.387694
YDR082W	0.388269
YLR274W	0.388722
YEL055C	0.389156
YFL039C	0.389222
YHR036W	0.389286
YKL193C	0.389421
YFL039C	0.389486
YDR362C	0.389558
YDR180W	0.389775
YIR010W	0.390168
YKL125W	0.390996
YJL019W	0.39118
YBR123C	0.391263
YKR083C	0.392327
YDR052C	0.392412
YGL093W	0.392834
YJR045C	0.393749
YDL029W	0.394089
YLR022C	0.394193
YHR107C	0.394378
YBR211C	0.394585
YML114C	0.394706
YOR341W	0.394892
YLR186W	0.395241
YBR060C	0.395636
YKL042W	0.39608
YNR053C	0.396542
YDR212W	0.396741
YNL216W	0.396766
YML098W	0.397096
YOR257W	0.397251
YGR113W	0.397423
YER018C	0.397963
YPL093W	0.398173
YDL132W	0.399191
YDR088C	0.399561
YNL061W	0.399593
YFR036W	0.400069
YGR140W	0.401007
YKL018W	0.401413
YAL041W	0.401591
YOL021C	0.401809
YFL039C	0.402228
YPL124W	0.402876
YJL005W	0.403316
YLR212C	0.403521
YHR036W	0.403707
YBR060C	0.403849
YPR181C	0.40461
YLR310C	0.404844
YFL039C	0.404941
YPR110C	0.404968
YGL055W	0.405029
YOR249C	0.405061
YHR166C	0.405194
YFL039C	0.405386
YER006W	0.405544
YNL118C	0.40595
YER133W	0.405979
YFR027W	0.406138
YDR498C	0.406709
YIL109C	0.406844
YIL147C	0.40737
YKL006C-A	0.407566
YCR002C	0.407615
YFL039C	0.40801
YER157W	0.408264
YKR086W	0.408537
YBL034C	0.408662
YGL073W	0.408854
YNL006W	0.409116
YDR087C	0.409153
YHR036W	0.409767
YOR326W	0.410874
YNL261W	0.411838
YDL126C	0.411986
YLR117C	0.412352
YMR277W	0.413573
YBL084C	0.413635
YOR204W	0.413737
YLR115W	0.414316
YOR075W	0.414545
YDR166C	0.414671
YDL028C	0.414693
YPL228W	0.415017
YPL233W	0.416969
YPL160W	0.417616
YGR099W	0.417639
YDL084W	0.418914
YDL090C	0.419164
YEL034W	0.419867
YBR055C	0.419867
YOL123W	0.420401
YFR005C	0.420518
YJL050W	0.420583
YDL126C	0.420644
YLR314C	0.421486
YBR198C	0.421625
YOR361C	0.421882
YDL017W	0.422308
YDR182W	0.422499
YBL034C	0.422622
YKL104C	0.422778
YBR236C	0.422851
YDL164C	0.423365
YNL061W	0.423748
YER133W	0.424315
YGR103W	0.424627
YGL116W	0.424841
YLR045C	0.425364
YDR145W	0.425614
YKL021C	0.426004
YPL255W	0.426524
YMR094W	0.427536
YOR204W	0.427624
YBL105C	0.427999
YKL045W	0.429252
YDR182W	0.429342
YJL034W	0.429364
YMR197C	0.429364
YMR168C	0.429607
YLR208W	0.429898
YFL039C	0.43083
YDR054C	0.432031
YGL112C	0.432507
YLR215C	0.432716
YNL258C	0.432866
YNL102W	0.437858
YDL147W	0.438154
YBL034C	0.440454
YPL228W	0.441452
YGL022W	0.441702
YBL105C	0.442181
YDR188W	0.442181
YML098W	0.4429
YLR045C	0.443825
YIL144W	0.444723
YIR010W	0.44518
YLR298C	0.445481
YLR314C	0.446485
YFL009W	0.447369
YGR098C	0.447961
YGR006W	0.44812
YDL126C	0.44859
YDL143W	0.449542
YFR028C	0.452319
YDR510W	0.452872
YBR198C	0.453753
YBL105C	0.454415
YDR062W	0.454415
YHR164C	0.455068
YCR002C	0.455363
YPL028W	0.455567
YMR013C	0.456086
YGR211W	0.4566
YBR247C	0.456946
YGL155W	0.457221
YAL038W	0.457861
YGR158C	0.458116
YKL173W	0.458989
YOR294W	0.460065
YDL087C	0.461356
YFL009W	0.462346
YEL034W	0.463122
YDL003W	0.466627
YGL130W	0.467287
YCR002C	0.468075
YPR108W	0.468926
YPL020C	0.470263
YBR160W	0.472888
YBR198C	0.473312
YBR058C-A	0.474601
YNL061W	0.474856
YDR189W	0.474935
YLR066W	0.476862
YOR048C	0.477311
YGR113W	0.477589
YNL006W	0.483932
YDR145W	0.484673
YEL034W	0.484948
YCL059C	0.485823
YER136W	0.491312
YGL065C	0.497363
YPL266W	0.504364
YHR107C	0.513149
YPL010W	0.54618
YIL126W	0.625753

## Sheet: DMA final
ORF	score
YMR252C	0.57678
YLL040C	0.371626
YAL068C	0.243384
YMR253C	0.238774
YNL275W	0.263977
YAL067C	0.312234
YMR254C	0.272885
YLL041C	0.267184
YAL066W	0.339819
YMR255W	0.335087
YLL042C	0.263878
YAL065C	0.384382
YLL043W	0.438052
YAL062W	0.423946
YMR256C	0.432352
YLL045C	0.339571
YAL061W	0.302702
YMR257C	0.592728
YLL046C	0.50564
YNL269W	0.619784
YAL060W	0.456163
YMR258C	0.413949
YLL047W	0.426497
YNL268W	0.434135
YAL059W	0.381995
YMR259C	0.470432
YLL051C	0.398265
YNL266W	0.382721
YAL058W	0.39619
YMR261C	0.361816
YLL052C	0.367691
YAL056W	0.391396
YMR262W	0.404584
YLL053C	0.366071
YAL055W	0.428366
YNL047C	0.397699
YLL054C	0.414087
YNL259C	0.34831
YEL067C	0.418534
YPL102C	0.37117
YGR153W	0.233901
YPL100W	0.1485
YGR154C	0.240015
YPL220W	0.243952
YEL071W	0.286722
YPL099C	0.289568
YGR157W	0.442338
YPL219W	0.345536
YPL098C	0.373734
YGR159C	0.456688
YPL216W	0.392838
YER001W	0.398832
YPL097W	0.41435
YGR160W	0.406445
YPL215W	0.416215
YER002W	0.343702
YPL096W	0.293167
YGR161C	0.356511
YPL214C	0.400163
YER004W	0.372116
YPL095C	0.366466
YGR163W	0.374151
YPL213W	0.383745
YER005W	0.416316
YPL092W	0.42822
YGR164W	0.439922
YER007C-A	0.413569
YBR174C	0.320059
YGR165W	0.469293
YPL212C	0.443809
YER007W	0.423654
YGR166W	0.348416
YPL208W	0.388259
YER010C	0.390451
YBR175W	0.278542
YOL153C	0.347493
YPL207W	0.352333
YER011W	0.382203
YBR176W	0.340125
YGR168C	0.391375
YOR088W	0.3397
YMR035W	0.27441
YOL019W	0.257259
YLR120C	0.123415
YOL020W	0.215727
YOR090C	0.278785
YMR039C	0.262069
YOL023W	0.311144
YLR121C	0.325054
YOR091W	0.372212
YOL024W	0.304205
YLR122C	0.431936
YOR092W	0.437079
YMR040W	0.440027
YOL025W	0.400129
YLR123C	0.432753
YOR093C	0.420099
YMR041C	0.405606
YOL027C	0.399094
YLR124W	0.423203
YMR042W	0.389521
YOL028C	0.417805
YLR125W	0.404512
YOR094W	0.419231
YMR044W	0.420099
YML089C	0.467471
YOR289W	0.440027
YMR140W	0.419561
YOL029C	0.381577
YML088W	0.409328
YMR141C	0.332705
YOL030W	0.37839
YML087C	0.335206
YOR291W	0.30873
YMR143W	0.3234
YOL031C	0.324676
YML086C	0.299651
YOR292C	0.338556
YMR144W	0.362917
YOL032W	0.400974
YDR068W	0.592448
YHR031C	0.450636
YDR380W	0.286754
YHR195W	0.192969
YDR070C	0.265423
YHR035W	0.298698
YDR383C	0.295625
YHR199C	0.310128
YDR072C	0.390722
YHR037W	0.349132
YDR384C	0.398265
YHR200W	0.432886
YDR073W	0.417657
YHR038W	0.439648
YDR385W	0.442552
YHR202W	0.425608
YDR075W	0.45855
YHR039C	0.469315
YDR386W	0.483355
YHR203C	0.47365
YDR076W	0.409328
YDR387C	0.428444
YHR204W	0.422808
YDR077W	0.421438
YHR044C	0.461447
YDR388W	0.333203
YHR206W	0.408056
YDR078C	0.422119
YHR046C	0.437469
YDR389W	0.440814
YHR207C	0.383745
YHR047C	0.393677
YDR391C	0.370575
YHR209W	0.325449
YHR048W	0.290311
YDR392W	0.243038
YHR210C	0.291386
YDR080W	0.238774
YHR049W	0.342081
YCL001W	0.382231
YAL053W	0.538558
YMR264W	0.339708
YLL055W	0.294336
YNL257C	0.225389
YAL051W	0.224545
YMR265C	0.242088
YLL056C	0.270156
YAL049C	0.306996
YMR266W	0.330873
YLL057C	0.364232
YLL058W	0.425071
YNL253W	0.439075
YAL046C	0.386158
YMR269W	0.473285
YLL060C	0.463464
YNL249C	0.390105
YAL045C	0.455411
YMR272C	0.426242
YLL061W	0.448375
YAL044C	0.475348
YMR273C	0.435625
YNL246W	0.460493
YAL042W	0.356397
YMR274C	0.439697
YLL063C	0.449784
YOR001W	0.471911
YAL043C-a	0.432497
YMR275C	0.478623
YLR001C	0.396848
YOR002W	0.395516
YAL040C	0.409328
YMR276W	0.391684
YLR003C	0.372006
YOR003W	0.302751
YMR278W	0.305261
YLR004C	0.312199
YOR005C	0.273592
YAL037W	0.354507
YMR280C	0.266272
YLR011W	0.344844
YOR006C	0.394976
YBR177C	0.270786
YGR169C	0.259484
YPL205C	0.280134
YPR011C	0.267637
YBR178W	0.300322
YPL203W	0.308673
YGR170W	0.377841
YPL202C	0.405799
YER019W	0.382112
YBR180W	0.358438
YPL201C	0.432068
YER019C-A	0.427601
YBR181C	0.488292
YGR173W	0.447773
YPL200W	0.492006
YER020W	0.430871
YBR182C	0.432337
YGR174C	0.470209
YPL199C	0.478386
YER024W	0.484535
YBR183W	0.470368
YGR176W	0.429439
YPL198W	0.457703
YER030W	0.465644
YBR184W	0.396412
YGR177C	0.349943
YPL197C	0.406948
YER032W	0.427124
YBR185C	0.428558
YGR178C	0.411653
YPL196W	0.454513
YER033C	0.417958
YBR186W	0.391335
YPL195W	0.324863
YER034W	0.363847
YBR187W	0.194301
YGR181W	0.308692
YPL194W	0.13409
YER035W	0.159183
YGR182C	0.390722
YML084W	0.371154
YMR145C	0.264539
YML083C	0.225477
YMR147W	0.288006
YOL035C	0.298224
YML082W	0.325861
YOR296W	0.351922
YMR148W	0.376203
YOL036W	0.374208
YML081W	0.409328
YOR297C	0.460493
YMR151W	0.41202
YOL037C	0.429417
YML080W	0.423946
YOR298W	0.459552
YOL039W	0.484936
YML079W	0.463319
YOR299W	0.473356
YMR152W	0.485481
YOL041C	0.49861
YML078W	0.473203
YOR301W	0.479213
YMR153W	0.455785
YOL042W	0.471725
YML063W	0.44015
YMR153C-A	0.41385
YOL043C	0.439562
YML062C	0.455785
YMR155W	0.415243
YOL044W	0.45382
YML061C	0.441306
YOR304C-A	0.450006
YMR156C	0.448251
YOL045W	0.410477
YML060W	0.372654
YOR304W	0.474281
YMR157C	0.357823
YOL046C	0.298959
YML059C	0.330136
YOR305W	0.282808
YMR158W-A	0.357073
YOL047C	0.324403
YDR083W	0.583642
YHR049C-A	0.298152
YDR393W	0.288338
YCL002C	0.243224
YDR084C	0.260481
YHR050W	0.258523
YDR395W	0.297198
YDR085C	0.316899
YDR399W	0.369126
YMR118C	0.424747
YDR089W	0.391054
YDR400W	0.458598
YDR090C	0.431654
YHR057C	0.469969
YDR401W	0.450734
YCL008C	0.483141
YDR092W	0.462109
YHR060W	0.295338
YDR402C	0.433222
YCL009C	0.449183
YDR093W	0.379502
YHR061C	0.489731
YDR403W	0.521893
YCL010C	0.445828
YDR094W	0.441086
YHR066W	0.479309
YCL011C	0.409328
YDR095C	0.394946
YHR073W	0.433205
YDR406W	0.353825
YCL012W	0.435057
YDR096W	0.437596
YHR075C	0.438565
YDR408C	0.477549
YCL013W	0.438565
YDR097C	0.41056
YHR076W	0.369105
YDR409W	0.368395
YCL014W	0.427601
YDR098C	0.271819
YHR077C	0.383355
YCL016C	0.369969
YAL036C	0.55533
YMR282C	0.412811
YLR012C	0.333221
YOR007C	0.268829
YMR283C	0.300018
YLR013W	0.325269
YOR008C	0.328666
YAL034C	0.348686
YMR284W	0.376317
YLR014C	0.397048
YOR009W	0.390722
YAL031C	0.454808
YMR285C	0.48473
YLR015W	0.335889
YOR010C	0.430427
YAL030W	0.475934
YMR286W	0.48647
YLR016C	0.505183
YOR011W	0.465668
YAL029C	0.47491
YLR017W	0.472587
YOR012W	0.470142
YAL028W	0.413569
YMR289W	0.477549
YLR018C	0.42369
YOR013W	0.488987
YAL027W	0.44272
YMR291W	0.478386
YLR019W	0.468479
YOR014W	0.385819
YAL026C	0.471113
YMR292W	0.467085
YLR020C	0.476701
YOR015W	0.470852
YAL023C	0.406027
YMR293C	0.467285
YLR021W	0.445041
YOR016C	0.409328
YAL022C	0.447548
YMR294W	0.448048
YLR023C	0.361171
YOR017W	0.360162
YAL021C	0.33136
YMR294W-A	0.371854
YLR024C	0.368395
YOR018W	0.378601
YER038W-A	0.443881
YBR194W	0.428444
YGR183C	0.284255
YPL192C	0.339014
YER039C	0.301733
YBR195C	0.299416
YGR184C	0.288542
YPL191C	0.339411
YER040W	0.533656
YBR197C	0.327462
YGR187C	0.442074
YPL189W	0.430543
YER041W	0.434623
YBR199W	0.472006
YGR189C	0.453006
YER042W	0.452944
YBR200W	0.464642
YGR192C	0.478836
YER044C-A	0.45382
YBR201W	0.443051
YGR193C	0.480837
YER045C	0.4867
YBR203W	0.471767
YGR194C	0.49634
YPL186C	0.42822
YER046W-A	0.490421
YBR204C	0.452415
YGR196C	0.42728
YPL184C	0.425071
YER047C	0.459574
YBR205W	0.431936
YGR197C	0.422972
YPL181W	0.483874
YER048C	0.440718
YBR206W	0.429417
YGR199W	0.42257
YPL182C	0.472844
YER049W	0.438565
YBR207W	0.424796
YGR200C	0.498239
YPL180W	0.44937
YER050C	0.370641
YBR208C	0.370234
YGR202C	0.358438
YML058W	0.559609
YOR307C	0.450075
YMR159C	0.360037
YOL048C	0.263635
YML057W	0.308834
YOR308C	0.332096
YMR161W	0.314053
YOL049W	0.421469
YML058C-A	0.340237
YOR311C	0.426035
YMR162C	0.457403
YOL050C	0.520962
YML056C	0.445875
YMR163C	0.464063
YOL051W	0.478386
YML055W	0.476373
YOR313C	0.448686
YMR164C	0.422499
YML054C	0.466633
YOR314W	0.42589
YMR166C	0.486559
YOL053C-A	0.476308
YML053C	0.470368
YOR315W	0.477936
YOL053W	0.491853
YML052W	0.46383
YOR316C	0.456206
YMR169C	0.442201
YOL054W	0.447773
YML051W	0.425608
YOR318C	0.442074
YMR170C	0.438565
YOL055C	0.447773
YML050W	0.458729
YOR320C	0.413118
YMR172C-A	0.415044
YOL056W	0.430185
YML048W	0.500888
YOR321W	0.456924
YMR173W-A	0.378351
YOL057W	0.345163
YML048W-A	0.364455
YOR322C	0.316547
YMR174C	0.345234
YDR099W	0.490831
YHR078W	0.45855
YDR411C	0.35941
YCL023C	0.364557
YDR100W	0.302071
YHR079C	0.286529
YDR414C	0.281143
YCL024W	0.294855
YDR101C	0.467367
YHR080C	0.336233
YDR415C	0.406769
YCL025C	0.462596
YDR102C	0.415625
YHR081W	0.505929
YCL026C	0.488044
YHR082C	0.428578
YDR419W	0.434788
YCL027W	0.406445
YDR104C	0.482422
YHR086W	0.485481
YDR420W	0.461424
YCL028W	0.453006
YDR105C	0.473134
YHR087W	0.488479
YDR421W	0.448564
YCL029C	0.473134
YDR422C	0.466496
YDR108W	0.320343
YHR092C	0.433205
YDR423C	0.422972
YCL032W	0.429417
YDR109C	0.475469
YHR093W	0.484535
YDR425W	0.441306
YCL033C	0.446869
YDR110W	0.452221
YHR094C	0.402505
YDR426C	0.404425
YCL034W	0.372654
YDR111C	0.328112
YHR095W	0.366562
YDR428C	0.352176
YCL036W	0.363483
YAL020C	0.442074
YMR295C	0.477239
YLR025W	0.532619
YOR019W	0.334037
YAL019W	0.348178
YMR297W	0.330065
YLR027C	0.289352
YOR021C	0.34197
YAL018C	0.360541
YMR299C	0.396264
YLR028C	0.422391
YAL017W	0.377841
YMR300C	0.493769
YLR042C	0.467085
YOR023C	0.466042
YAL015C	0.444164
YMR302C	0.442201
YLR043C	0.425317
YOR024W	0.435039
YAL014C	0.411653
YMR303C	0.465787
YLR044C	0.521893
YOR025W	0.470604
YAL013W	0.48775
YMR304W	0.451247
YLR046C	0.463691
YOR026W	0.404878
YAL011W	0.397092
YMR304C-A	0.482656
YLR047C	0.444164
YOR027W	0.444164
YMR305C	0.445062
YLR048W	0.498239
YAL009W	0.445639
YMR306C-A	0.460493
YLR049C	0.421905
YOR029W	0.46974
YAL008W	0.422972
YMR307W	0.451096
YLR053C	0.352531
YOR030W	0.402413
YAL007C	0.371626
YMR310C	0.292377
YLR054C	0.353289
YOR031W	0.384215
YER051W	0.338404
YBR209W	0.401985
YGR203W	0.370768
YER052C	0.338247
YBR210W	0.319275
YGR205W	0.313973
YPL177C	0.365872
YER053C	0.346547
YBR212W	0.384215
YGR206W	0.383745
YPL176C	0.431936
YER054C	0.471113
YBR213W	0.488234
YGR207C	0.373734
YPL174C	0.465145
YER056C	0.452741
YBR214W	0.466239
YGR208W	0.502357
YPL173W	0.474221
YER056C-A	0.479309
YBR215W	0.45756
YGR209C	0.442485
YPL172C	0.455272
YER057C	0.477138
YBR216C	0.465787
YGR212W	0.414172
YPL171C	0.472566
YBR217W	0.441814
YGR213C	0.446849
YPL170W	0.412429
YER059W	0.451165
YBR218C	0.390985
YGR214W	0.435858
YPL168W	0.452599
YER060W	0.415243
YBR219C	0.4552
YPL167C	0.422119
YER060W-A	0.41593
YBR220C	0.327017
YGR217W	0.411653
YPL166W	0.317687
YER061C	0.351339
YBR221C	0.368911
YHL047C	0.354676
YML037C	0.470262
YMR175W	0.39096
YOL059W	0.391909
YML035C	0.337358
YOR324C	0.352953
YMR176W	0.300394
YOL060C	0.303622
YML034W	0.334198
YOR327C	0.419497
YMR177W	0.366897
YOL061W	0.460493
YML035C-A	0.482422
YOR328W	0.457703
YMR178W	0.483518
YOL062C	0.494282
YML033W	0.482698
YOR330C	0.423282
YMR179W	0.528566
YOL063C	0.436452
YML032C	0.437236
YOR332W	0.456656
YMR180C	0.488234
YOL064C	0.498579
YML030W	0.477549
YOR334W	0.478836
YMR182C	0.449784
YOL065C	0.462343
YML029W	0.468298
YOR337W	0.46483
YMR183C	0.430141
YOL067C	0.432337
YML028W	0.485385
YOR338W	0.418492
YOL068C	0.427124
YML026C	0.467085
YOR339C	0.562287
YMR186W	0.416751
YOL070C	0.404107
YML024W	0.488919
YOR342C	0.447146
YMR187C	0.418792
YOL071W	0.417657
YML020W	0.315851
YOR343C	0.326591
YMR188C	0.337003
YOL072W	0.482613
YHR096C	0.287808
YDR430C	0.405028
YCL037C	0.303174
YHR097C	0.372895
YDR431W	0.305221
YCL039W	0.271819
YHR100C	0.444164
YCL040W	0.419561
YDR116C	0.497246
YHR103W	0.439075
YDR433W	0.485919
YCL042W	0.482422
YDR117C	0.486224
YHR104W	0.474448
YDR435C	0.4305
YCL044C	0.439603
YDR119W	0.439075
YHR105W	0.420451
YDR436W	0.449589
YCL045C	0.436616
YDR120C	0.46483
YHR106W	0.480217
YEL001C	0.452944
YCL046W	0.468298
YDR121W	0.467961
YHR108W	0.450954
YEL003W	0.456924
YCL047C	0.41593
YDR122W	0.445312
YHR109W	0.417393
YCL048W	0.410311
YHR110W	0.430122
YEL005C	0.42728
YCL049C	0.47491
YDR124W	0.384138
YHR111W	0.44092
YEL006W	0.418475
YCL050C	0.383338
YDR125C	0.34361
YHR112C	0.351676
YEL007W	0.304652
YCL051W	0.356246
YNL339C	0.465023
YOR032C	0.37738
YAL005C	0.32282
YNL338W	0.381214
YAL002W	0.408145
YNL336W	0.421884
YLR057W	0.454808
YOR034C	0.458688
YAR002W	0.50564
YNL335W	0.454685
YLR058C	0.464063
YOR035C	0.316078
YAR003W	0.355079
YNL334C	0.457892
YLR059C	0.473439
YOR036W	0.419823
YAR014C	0.454283
YNL333W	0.396333
YLR061W	0.457977
YOR037W	0.447943
YAR015W	0.464237
YNL332W	0.413049
YLR062C	0.40372
YOR038C	0.418921
YNL330C	0.413504
YLR063W	0.406318
YOR039W	0.438565
YAR020C	0.419393
YNL329C	0.472006
YLR064W	0.396536
YOR040W	0.448048
YAR023C	0.445144
YNL328C	0.454557
YLR065C	0.436757
YOR041C	0.453671
YNL327W	0.38167
YOR042W	0.342081
YNL326C	0.317916
YLR068W	0.505894
YOR043W	0.361368
YER062C	0.404676
YBR222C	0.366562
YHL046C	0.364282
YPL164C	0.339655
YER065C	0.394464
YBR223C	0.326591
YHL045W	0.316793
YPL163C	0.305405
YER066C-A	0.41495
YBR224W	0.447184
YHL044W	0.438072
YPL162C	0.434462
YER067W	0.430758
YBR225W	0.383745
YHL043W	0.466496
YPL161C	0.475742
YER067C-A	0.466042
YBR226C	0.428134
YHL042W	0.432657
YBR227C	0.4311
YHL041W	0.425071
YPL157W	0.409328
YBR228W	0.321078
YHL040C	0.417199
YPL156C	0.454354
YBR229C	0.455542
YPL155C	0.409328
YPR118W	0.425571
YBR230C	0.414444
YHL037C	0.426989
YER071C	0.46383
YHL036W	0.442572
YPL152W	0.349398
YER072W	0.405041
YBR233W	0.410372
YHL035C	0.384138
YPL150W	0.373331
YER073W	0.381291
YBR235W	0.384032
YHL034C	0.395812
YOR344C	0.408583
YMR189W	0.441844
YOL075C	0.404829
YML018C	0.372421
YOR346W	0.343702
YMR190C	0.299224
YOL076W	0.313015
YML017W	0.424796
YOR347C	0.42589
YMR191W	0.500579
YOL079W	0.473203
YML016C	0.430141
YOR348C	0.456839
YOL080C	0.452776
YOR349W	0.460493
YMR193W	0.482422
YOL081W	0.354507
YML013W	0.426724
YOR350C	0.426485
YMR194W	0.472301
YOL082W	0.451672
YML013C-A	0.436757
YOR351C	0.377632
YMR193C-A	0.394481
YOL083W	0.422119
YML012W	0.473958
YOR352W	0.453962
YMR195W	0.445312
YOL084W	0.444971
YML011C	0.443849
YOR354C	0.467251
YMR196W	0.375217
YOL085C	0.451165
YML009c	0.465787
YOR355W	0.431936
YMR198W	0.398696
YPL274W	0.44272
YML008C	0.471203
YOR356W	0.39668
YMR199W	0.367755
YPL273W	0.386365
YML007W	0.340103
YOR357C	0.406445
YMR201C	0.438565
YPL272C	0.303384
YDR126W	0.494702
YHR113W	0.400247
YEL008W	0.446281
YCL055W	0.364181
YDR127W	0.357869
YHR114W	0.350852
YCL056C	0.318016
YDR128W	0.445828
YHR115C	0.447852
YEL010W	0.463319
YCL057W	0.358736
YDR129C	0.474619
YHR116W	0.461524
YEL013W	0.350357
YCL060C	0.426103
YDR130C	0.453106
YHR117W	0.4563
YEL014C	0.360162
YCL061C	0.41615
YDR131C	0.445639
YEL015W	0.353608
YCL062W	0.449739
YDR132C	0.426035
YHR121W	0.380619
YEL016C	0.49976
YCL063W	0.477957
YDR133C	0.3902
YHR123W	0.392032
YEL017C-A	0.428515
YCL064C	0.432435
YDR134C	0.431368
YHR124W	0.378724
YEL017W	0.448311
YCL069W	0.429491
YDR135C	0.464063
YPR083W	0.452241
YCR001W	0.426294
YDR136C	0.395552
YHR126C	0.407173
YEL020C	0.418921
YDR137W	0.396024
YHR129C	0.396221
YEL023C	0.378017
YCR003W	0.394389
YAR029W	0.466633
YNL324W	0.387081
YOR044W	0.346354
YAR031W	0.338393
YNL325C	0.286317
YLR070C	0.296875
YOR045W	0.357848
YAR030C	0.354361
YNL323W	0.437557
YLR072W	0.475843
YOR047C	0.37482
YAR035W	0.4832
YNL322C	0.572753
YLR073C	0.470368
YOR049C	0.452776
YNL321W	0.480667
YOR050C	0.434772
YAR040C	0.442879
YNL320W	0.416637
YLR077W	0.421023
YOR051C	0.354751
YAR042W	0.436616
YNL319W	0.477138
YLR079W	0.487395
YOR052C	0.499092
YAR043C	0.424376
YNL318C	0.435541
YLR080W	0.391216
YOR053W	0.446869
YAR044W	0.426839
YNL314W	0.385937
YOR054C	0.464063
YAR047C	0.438108
YNL311C	0.437079
YLR082C	0.377122
YOR055W	0.459596
YLL001W	0.460493
YNL309W	0.418492
YLR083C	0.435736
YLL002W	0.417514
YNL053W	0.345193
YLR084C	0.354469
YOR059C	0.315725
YBR238C	0.364835
YHL033C	0.353125
YPL147W	0.311869
YER075C	0.302224
YBR239C	0.270879
YHL032C	0.292549
YPL145C	0.410583
YER079W	0.43597
YBR240C	0.468365
YHL031C	0.636237
YER080W	0.456206
YBR241C	0.467633
YHL030W	0.452599
YPL141C	0.399262
YER081W	0.455319
YBR242W	0.433025
YHL029C	0.41593
YPL140C	0.420418
YBR244W	0.419393
YHL028W	0.407271
YPL139C	0.478386
YER084W	0.460493
YBR245C	0.401584
YHL027W	0.466633
YPL138C	0.408289
YER085C	0.415723
YBR246W	0.403855
YHL026C	0.460493
YPL136W	0.429096
YER086W	0.462389
YHL023C	0.448824
YPL135W	0.436169
YER087C-A	0.429134
YBR249C	0.463982
YHL022C	0.357117
YPL133C	0.442818
YGR123C	0.349071
YBR250W	0.335958
YHL021C	0.370826
YPL130W	0.400163
YGR124W	0.375366
YBR251W	0.532126
YHL020C	0.433025
YMR202W	0.325751
YML005W	0.369681
YOR359W	0.287808
YMR204C	0.263139
YPL270W	0.347223
YML004C	0.369126
YOR360C	0.404425
YMR205C	0.472006
YPL269W	0.430141
YML003W	0.374151
YMR206W	0.4311
YPL267W	0.452944
YML002W	0.436257
YOR365C	0.458843
YMR207C	0.491193
YPL265W	0.432435
YML001W	0.360306
YOR367W	0.423787
YMR210W	0.45187
YMR002W	0.462218
YOR368W	0.398082
YMR214W	0.426103
YPL263C	0.444016
YOR371C	0.442879
YMR215W	0.435625
YPL262W	0.416908
YMR006C	0.40068
YOR374W	0.458688
YMR216C	0.419734
YPL260W	0.451672
YMR007W	0.410405
YOR375C	0.461361
YMR219W	0.460493
YMR008C	0.364181
YOR376W	0.413927
YMR221C	0.42728
YPL259C	0.398741
YMR009W	0.398441
YOR377W	0.33814
YMR222C	0.327739
YPL258C	0.374342
YEL024W	0.378239
YCR004C	0.34295
YDR139C	0.332315
YHR132C	0.282295
YEL025C	0.252614
YCR005C	0.310484
YDR140W	0.341106
YHR133C	0.390399
YCR006C	0.327891
YDR142C	0.421227
YHR134W	0.429794
YEL028W	0.418178
YCR007C	0.432435
YHR135C	0.476746
YEL030W	0.339721
YCR008W	0.445233
YDR144C	0.468791
YHR136C	0.422532
YEL031W	0.481475
YCR009C	0.368395
YDR146C	0.438565
YHR137W	0.478705
YCR010C	0.40227
YDR338C	0.438091
YHR138C	0.435057
YPR091C	0.459616
YCR011C	0.429096
YDR340W	0.411437
YHR139C	0.388968
YEL037C	0.385754
YCR014C	0.392954
YDR344C	0.433406
YHR139C-A	0.394965
YEL038W	0.459574
YCR015C	0.464063
YDR345C	0.400429
YHR142W	0.395683
YEL039C	0.384173
YCR016W	0.383745
YDR346C	0.380989
YHR143W	0.351625
YEL040W	0.379158
YCR017C	0.278034
YLR085C	0.262154
YOR061W	0.357441
YLL006W	0.425071
YNL304W	0.300097
YLR087C	0.271645
YOR062C	0.248356
YLL009C	0.293041
YNL303W	0.369148
YLR089C	0.415455
YOR064C	0.352869
YLL010C	0.442818
YNL302C	0.499518
YLR090W	0.434623
YOR065W	0.443438
YLL012W	0.409328
YNL301C	0.406227
YLR091W	0.470535
YOR066W	0.415044
YLL013C	0.418178
YNL299W	0.43597
YLR092W	0.413636
YOR067C	0.39668
YLL014W	0.399734
YNL298W	0.454945
YLR093C	0.310097
YOR068C	0.431911
YLL015W	0.424796
YNL086W	0.37558
YLR094C	0.430141
YOR069W	0.38433
YLL016W	0.423787
YNL297C	0.432463
YLR095C	0.398082
YOR070C	0.369354
YLL017W	0.39014
YNL295W	0.431548
YLR096W	0.425071
YOR071C	0.407207
YLL019C	0.416265
YNL294C	0.458391
YLR097C	0.377071
YOR072W	0.292093
YLL020C	0.369048
YNL293W	0.340103
YLR098C	0.371307
YOR073W	0.321238
YGR125W	0.386192
YBR255W	0.40184
YHL019C	0.353255
YGR126W	0.252419
YBR258C	0.263582
YHL017W	0.0754626
YPL125W	0.270449
YGR127W	0.290128
YBR259W	0.319711
YHL016C	0.319526
YPL123C	0.386713
YGR129W	0.363251
YBR260C	0.399808
YHL014C	0.411614
YPL121C	0.433222
YGR130C	0.46551
YBR261C	0.321312
YHL013C	0.411694
YPL120W	0.436452
YGR131W	0.431453
YBR262C	0.4311
YHL012W	0.41495
YPL119C	0.431548
YGR132C	0.418282
YBR263W	0.41863
YHL010C	0.418324
YPL118W	0.422391
YGR133W	0.470461
YBR264C	0.327891
YHL009C	0.397841
YPL116W	0.422532
YGR135W	0.417681
YBR266C	0.441036
YHL008C	0.38489
YPL115C	0.397663
YGR136W	0.359926
YBR267W	0.485002
YPL114W	0.395683
YGR137W	0.355305
YBR268W	0.403833
YHL006C	0.393755
YPL113C	0.371465
YGR138C	0.270657
YDR049W	0.388565
YHL005C	0.372116
YMR010W	0.512822
YOR378W	0.369692
YMR223W	0.412131
YPL257W	0.381509
YMR011W	0.283165
YOR380W	0.274921
YPL256C	0.300644
YMR012W	0.278102
YOR381W	0.260279
YMR225C	0.305157
YMR014W	0.377569
YOR382W	0.382953
YMR226C	0.383745
YPL253C	0.39668
YMR015C	0.399262
YOR383C	0.40613
YMR228W	0.451464
YPL250C	0.412476
YMR016C	0.388119
YOR384W	0.418774
YPL249C	0.407207
YMR017W	0.383355
YOR385W	0.336389
YMR231W	0.398741
YPL248C	0.426839
YMR018W	0.382882
YOR386W	0.401456
YMR232W	0.413705
YPL247C	0.421303
YMR019W	0.401943
YMR233W	0.399535
YMR020W	0.408334
YOL002C	0.361171
YMR234W	0.433406
YPL245W	0.404902
YMR021C	0.465145
YOL003C	0.405673
YMR237W	0.409328
YPL244C	0.391684
YMR022W	0.390435
YOL004W	0.415483
YMR238W	0.314768
YPL241C	0.365363
YDR347W	0.592257
YHR147C	0.388043
YEL041W	0.384041
YCR019W	0.368395
YDR348C	0.294414
YHR150W	0.248209
YEL042W	0.248641
YCR020C	0.260736
YDR349C	0.29222
YHR151C	0.288276
YEL043W	0.296647
YCR020C-A	0.2803
YDR350C	0.36416
YEL045C	0.471203
YCR021C	0.370294
YDR351W	0.412629
YHR153C	0.37321
YEL046C	0.477549
YDR352W	0.375217
YHR154W	0.38337
YEL047C	0.399582
YCR023C	0.422322
YDR354W	0.440547
YHR155W	0.387962
YEL048C	0.322431
YLR420W	0.41385
YDR357C	0.463251
YHR156C	0.375726
YEL049W	0.397092
YLR451W	0.378971
YDR358W	0.444164
YHR157W	0.360022
YLR126C	0.418921
YDR359C	0.458769
YHR158C	0.370246
YLR128W	0.346655
YDR360W	0.374639
YHR159W	0.372654
YEL052W	0.333563
YLR130C	0.379928
YDR363W	0.321208
YHR160C	0.339597
YEL053C	0.365725
YLR131C	0.334904
YLL021W	0.474113
YOR076C	0.356115
YLL023C	0.259522
YNL291C	0.257169
YLR102C	0.314557
YLL024C	0.325601
YNL289W	0.327859
YOR079C	0.357178
YLL025W	0.375217
YNL288W	0.406027
YLR107W	0.371937
YOR080W	0.382429
YNL286W	0.412525
YLR108C	0.415529
YOR081C	0.38449
YLL028W	0.408289
YNL285W	0.391576
YLR109W	0.441522
YOR082C	0.437666
YLL029W	0.409328
YNL283C	0.396333
YLR111W	0.408256
YLL032C	0.381098
YNL281W	0.371775
YLR112W	0.31124
YOR084W	0.393431
YLL033W	0.442742
YNL280C	0.408348
YLR113W	0.3587
YOR085W	0.420418
YLL038C	0.326978
YNL278W	0.353125
YOR086C	0.38337
YLL039C	0.382882
YNL096C	0.371465
YLR118C	0.310097
YOR087W	0.34946
YPL112C	0.483647
YGR139W	0.411602
YDR050C	0.390065
YHL003C	0.365139
YPL111W	0.255198
YGR141W	0.286332
YDR051C	0.321742
YGR142W	0.312112
YDR055W	0.327462
YHR011W	0.399094
YPL109C	0.303142
YGR143W	0.394306
YDR056C	0.377841
YHR012W	0.440337
YPL108W	0.402756
YGR144W	0.397957
YDR057W	0.390465
YPL107W	0.378846
YGR146C	0.401782
YDR059C	0.400298
YHR014W	0.387931
YPL106C	0.408203
YGR148C	0.38936
YDR061W	0.373263
YPL105C	0.314984
YGR149W	0.352718
YDR063W	0.369969
YPL104W	0.435455
YGR150C	0.383301
YDR065W	0.49929
YHR022C	0.305594
YPL103C	0.404676
YGR151C	0.362444
YDR066C	0.383397
YHR029C	0.373977
YPL101W	0.37607
YGR152C	0.386497
YDR067C	0.329736
YHR030C	0.316442
YMR023C	0.493758
YOL006C	0.439618
YMR241W	0.359761
YPL240C	0.294057
YMR024W	0.311719
YOL007C	0.284255
YMR242C	0.500139
YPL239W	0.432068
YMR025W	0.313261
YOL008W	0.392197
YMR243C	0.356267
YPL236C	0.398468
YMR026C	0.463966
YOL009C	0.478108
YMR244W	0.30013
YPL234C	0.367345
YMR027W	0.353101
YOL011W	0.297693
YMR245W	0.386987
YPL232W	0.366162
YMR029C	0.382812
YOL012C	0.288784
YMR244C-A	0.394709
YPL230W	0.344697
YOL013C	0.383441
YMR246W	0.380859
YPL229W	0.35727
YOL014W	0.28824
YMR247C	0.390517
YPL227C	0.374041
YMR031C	0.373029
YOL015W	0.376178
YMR250W	0.360069
YPL226W	0.37998
YOL017W	0.301373
YMR251W	0.350167
YPL225W	0.374041
YMR034C	0.371916
YOL018C	0.375013
YMR251W-A	0.343419
YPL223C	0.360829
YDR364C	0.596151
YHR161C	0.540522
YEL054C	0.50996
YLR133W	0.243809
YDR368W	0.272529
YHR163W	0.442594
YEL056W	0.438283
YLR134W	0.426799
YDR369C	0.440749
YLR135W	0.384155
YDR370C	0.385888
YHR176W	0.42696
YEL059W	0.40166
YDR371W	0.391576
YLR137W	0.419507
YDR372C	0.374385
YHR178W	0.386453
YLR138W	0.404715
YDR374C	0.399013
YHR179W	0.401952
YEL062W	0.381419
YLR139C	0.465911
YDR375C	0.385107
YHR182W	0.349926
YLR142W	0.370344
YDR377W	0.381023
YHR183W	0.417124
YLR143W	0.36025
YDR378C	0.317323
YHR184W	0.341276
YLR144C	0.383131
YDR379W	0.284127
YHR189W	0.425608
YEL066W	0.404846
YMR074C	0.379052
YLR149C	0.242092
YOR288C	0.191475
YKL063C	0.224639
YLR353W	0.242356
YLR150W	0.201289
YJL218W	0.241275
YKL064W	0.277944
YLR354C	0.377118
YLR151C	0.342448
YJL217W	0.323554
YKL065C	0.272086
YLR356W	0.238834
YLR152C	0.269808
YJL216C	0.261737
YKL066W	0.315427
YLR154C	0.275714
YJL215C	0.272812
YKL067W	0.228557
YLR360W	0.241171
YLR164W	0.235912
YJL214W	0.220035
YKL068W	0.264225
YLR165C	0.221205
YJL212C	0.241084
YKL069W	0.244852
YLR363C	0.258964
YLR168C	0.287556
YJL210W	0.269198
YKL070W	0.299449
YLR364W	0.295092
YLR169W	0.249269
YJL211C	0.312324
YKL071W	0.267427
YLR365W	0.279275
YLR170C	0.276766
YJL209W	0.308828
YKL072W	0.270749
YLR366W	0.300856
YLR171W	0.298145
YJL208C	0.297141
YKL073W	0.338492
YLR367W	0.278842
YLR172C	0.27502
YJL207C	0.31605
YKL074C	0.257336
YPL066W	0.216944
YNL177C	0.36421
YPR164W	0.240685
YDR260C	0.239898
YPL065W	0.284995
YNL176C	0.270841
YPR166C	0.282565
YDR261C	0.269733
YPL064C	0.340362
YPR167C	0.366207
YDR262W	0.378855
YPL062W	0.342518
YNL173C	0.341288
YPR170C	0.28636
YDR263C	0.330637
YPL061W	0.328147
YNL170W	0.312626
YPR171W	0.370719
YDR264C	0.35657
YPL060W	0.3594
YNL171C	0.352608
YPR172W	0.305631
YDR265W	0.333351
YPL058C	0.381226
YNL169C	0.359172
YPR173C	0.464582
YDR266C	0.391076
YPL057C	0.428569
YNL168C	0.394103
YPR174C	0.347003
YDR269C	0.363493
YPL056C	0.361311
YNL167C	0.366905
YPR179C	0.350724
YDR270W	0.405193
YPL055C	0.352518
YNL166C	0.405844
YPR184W	0.423426
YDR271C	0.435347
YPL054W	0.35657
YNL165W	0.370498
YPR185W	0.377385
YDR272W	0.34752
YPL053C	0.358326
YNL164C	0.321335
YPR188C	0.350015
YDR273W	0.241883
YLR292C	0.290561
YOR138C	0.271848
YKL185W	0.237713
YOR139C	0.393275
YKL187C	0.374656
YLR295C	0.31123
YOR140W	0.484317
YGL202W	0.38415
YKL188C	0.40387
YLR296W	0.375427
YGL203C	0.397005
YKL190W	0.348557
YLR297W	0.388442
YOR142W	0.414917
YGL205W	0.393015
YGR027C	0.459472
YLR299W	0.36826
YOR144C	0.409742
YGL208W	0.427884
YGR031W	0.463766
YLR300W	0.377029
YOR152C	0.439466
YGL209W	0.388702
YGR033C	0.448588
YLR303W	0.40794
YOR153W	0.383312
YGL210W	0.387848
YGR034W	0.439218
YLR304C	0.414081
YOR154W	0.445712
YGL211W	0.476912
YGR035C	0.452822
YLR306W	0.424086
YOR155C	0.375672
YGL212W	0.423426
YLR307W	0.407508
YOR156C	0.404569
YGL213C	0.420752
YGR037C	0.420464
YOR161C	0.379427
YGL214W	0.325139
YOL152W	0.289417
YIL076W	0.259484
YIL077C	0.256127
YGL031C	0.303566
YGR282C	0.287999
YBL005W	0.31462
YIL079C	0.334284
YGL032C	0.315228
YGR283C	0.348419
YGL033W	0.427884
YGR284C	0.38161
YBL007C	0.366757
YIL086C	0.417667
YGL034C	0.437015
YGR285C	0.430855
YBL008W	0.402792
YIL087C	0.390382
YGL035C	0.425903
YGR286C	0.486231
YBL009W	0.438194
YIL088C	0.426529
YGL036W	0.470672
YGR287C	0.452293
YBL010C	0.395468
YGL037C	0.460569
YGR288W	0.460471
YBL011W	0.437302
YGL039W	0.404324
YGR290W	0.437608
YBL012C	0.49283
YIL095W	0.398649
YGL041C	0.421198
YHR021W-A	0.392887
YBL013W	0.400359
YIL096C	0.369472
YGL042C	0.425624
YBL015W	0.363352
YGL043W	0.344241
YHR079C-B	0.29224
YLR173W	0.287029
YJL206C	0.23812
YKL075C	0.232065
YJL206C-A	0.245988
YKL076C	0.321514
YLR372W	0.392858
YLR176C	0.354632
YJL204C	0.274655
YKL077W	0.3756
YLR373C	0.429445
YLR177W	0.353827
YJL201W	0.394418
YKL079W	0.393456
YLR374C	0.386108
YLR375W	0.430415
YLR178C	0.432506
YJL199C	0.47193
YLR376C	0.427884
YLR179C	0.426018
YJL198W	0.42329
YKL081W	0.351126
YLR377C	0.44746
YLR180W	0.462577
YJL197W	0.401914
YKL084W	0.414186
YLR380W	0.453923
YLR181C	0.439696
YKL085W	0.424737
YLR381W	0.464655
YLR182W	0.288402
YJL196C	0.482855
YKL086W	0.427884
YLR183C	0.382907
YJL193W	0.394774
YKL087C	0.406489
YLR384C	0.45439
YLR184W	0.400206
YJL192C	0.375987
YKL090W	0.354341
YLR385C	0.34896
YPL052W	0.262995
YPR189W	0.192823
YDR274C	0.245431
YPL051W	0.253352
YPR191W	0.278343
YNL159C	0.329509
YPR192W	0.364673
YPL048W	0.385223
YNL157W	0.474723
YPR193C	0.361468
YPL047W	0.410164
YNL156C	0.455125
YPR194C	0.411426
YDR278C	0.403543
YPL046C	0.40736
YNL155W	0.423426
YPR195C	0.398875
YDR279W	0.451082
YPR196W	0.401141
YDR281C	0.430575
YPR197C	0.40425
YDR282C	0.434569
YPL040C	0.48101
YKL191W	0.493128
YPR198W	0.425306
YPL039W	0.40261
YKL197C	0.504722
YPR199C	0.433417
YDR285W	0.451584
YPL038W	0.427251
YKL198C	0.410692
YPR200C	0.380198
YDR286C	0.416727
YPL037C	0.419986
YKL199C	0.391288
YPR201W	0.355842
YDR287W	0.32232
YGR039W	0.258206
YLR309C	0.258011
YOR162C	0.272976
YGL215W	0.310102
YGR041W	0.296304
YOR163W	0.340362
YGL216W	0.373549
YGR042W	0.420672
YLR312C	0.432237
YOR164C	0.40418
YGL217C	0.4214
YGR043C	0.3756
YOR165W	0.392024
YGL218W	0.583478
YGR044C	0.419299
YLR313C	0.427884
YOR166C	0.371679
YGR045C	0.42607
YLR315W	0.399978
YOR167C	0.427884
YGL221C	0.467577
YLR318W	0.437893
YOR170W	0.445178
YGL222C	0.474639
YGR049W	0.439238
YLR319C	0.437875
YGL224C	0.447394
YGR051C	0.463313
YLR320W	0.428733
YOR171C	0.419556
YGL226C-A	0.445712
YGR052W	0.39319
YOR172W	0.403286
YGL226W	0.444675
YGR054W	0.45138
YOR173W	0.427114
YGL227W	0.437912
YGR055W	0.433754
YDR147W	0.409178
YOR175C	0.377544
YBL016W	0.300003
YGL045W	0.295367
YBL017C	0.27216
YIL007C	0.244445
YGL046W	0.407827
YIR017C	0.436161
YBL019W	0.366375
YIL008W	0.255333
YGL049C	0.417447
YIR018W	0.386787
YBL021C	0.371516
YGL050W	0.440277
YIR019C	0.394103
YIL010W	0.428475
YGL051W	0.448381
YIR020C	0.422254
YBL024W	0.448588
YIL015C-A	0.408097
YGL053W	0.427884
YIR020W-B	0.439013
YBL027W	0.414855
YIL038C	0.401141
YGL054C	0.407827
YIR021W	0.435426
YBL028C	0.460748
YIR024C	0.398102
YBL029W	0.402678
YGL057C	0.406614
YIL052C	0.40586
YIR026C	0.474305
YGL059W	0.424912
YIR027C	0.419799
YBL036C	0.422565
YIL055C	0.429637
YGL060W	0.380704
YIR028W	0.347427
YLR185W	0.28506
YJL191W	0.264531
YKL091C	0.284497
YLR386W	0.25257
YLR187W	0.30481
YJL190C	0.346408
YKL092C	0.375238
YLR387C	0.421771
YLR188W	0.417756
YKL093W	0.42397
YLR388W	0.447531
YLR189C	0.392639
YKL094W	0.432691
YLR390W	0.373223
YLR190W	0.393572
YJL187C	0.415334
YLR392C	0.447941
YLR191W	0.490591
YJL186W	0.437015
YKL097C	0.447941
YLR193C	0.512095
YJL185C	0.410055
YKL098W	0.432977
YLR395C	0.423716
YLR194C	0.44102
YJL183W	0.458864
YKL100C	0.427286
YLR398C	0.460569
YLR199C	0.429204
YJL181W	0.412346
YKL101W	0.441416
YLR400W	0.445712
YLR200W	0.454451
YKL102C	0.39352
YLR401C	0.44786
YLR201C	0.428642
YKL103C	0.396827
YLR402W	0.312535
YLR202C	0.412036
YKL105C	0.399978
YLR404W	0.317472
YKL200C	0.263209
YCR090C	0.319958
YDR289C	0.300856
YPL035C	0.320396
YKL205W	0.384614
YDR290W	0.399671
YPL033C	0.382039
YKL206C	0.396063
YCR091W	0.436685
YDR291W	0.401141
YPL032C	0.409196
YKL207W	0.401141
YCR092C	0.393456
YDR293C	0.372073
YPL030W	0.43187
YCR094W	0.422647
YDR294C	0.429686
YPL029W	0.420869
YKL208W	0.4214
YCR098C	0.417667
YPL026C	0.39484
YKL211C	0.417372
YCR099C	0.429739
YPL025C	0.437893
YCR100C	0.429686
YDR297W	0.407084
YPL023C	0.365059
YKL213C	0.417733
YCR101C	0.444598
YKL214C	0.384869
YCR102C	0.453611
YDR304C	0.420672
YPL021W	0.388201
YKL216W	0.424827
YCR105W	0.400321
YDR305C	0.422908
YPL019C	0.406489
YKL217W	0.383481
YCR106W	0.412181
YDR306C	0.346264
YDR148C	0.298573
YOR177C	0.286085
YGL228W	0.308672
YGR057C	0.360576
YDR149C	0.406219
YOR178C	0.423555
YGL229C	0.409546
YGR058W	0.402792
YDR150W	0.353268
YOR182C	0.408616
YGL230C	0.416727
YGR059W	0.403487
YDR151C	0.32042
YOR183W	0.382466
YGL231C	0.405193
YGR061C	0.436112
YDR152W	0.382039
YOR184W	0.440894
YGL232W	0.43175
YGR062C	0.415541
YDR153C	0.439696
YOR185C	0.437052
YGL234W	0.45426
YDR154C	0.463106
YOR186W	0.406256
YGL235W	0.428548
YGR066C	0.434972
YDR155C	0.383265
YGL236C	0.420921
YGR067C	0.44786
YDR156W	0.415998
YOR188W	0.418862
YGL237C	0.415596
YGR068C	0.409948
YDR157W	0.396827
YOR189W	0.41809
YGL241W	0.430415
YGR069W	0.43358
YDR158W	0.418735
YOR190W	0.428528
YGL242C	0.420464
YGR070W	0.390529
YDR159W	0.461312
YOR191W	0.374398
YGL243W	0.309494
YBL037W	0.258331
YIL059C	0.348466
YGL062W	0.32482
YIR029W	0.326855
YBL038W	0.367457
YIL060W	0.357588
YGL063W	0.43175
YIR031C	0.389864
YIL067C	0.384834
YGL064C	0.444963
YIR033W	0.370025
YBL039C	0.394565
YBL042C	0.409742
YIL070C	0.481701
YGL066W	0.405598
YIR035C	0.420243
YBL043W	0.452038
YIL071C	0.459472
YGL067W	0.433134
YIR036C	0.398355
YGL071W	0.411426
YIR037W	0.406614
YBL045C	0.406791
YIL074C	0.429739
YBL046W	0.426682
YIL089W	0.451803
YGL076C	0.426333
YIR038C	0.433754
YBL047C	0.429291
YIL092W	0.390477
YGL077C	0.448588
YIR039C	0.429852
YBL048W	0.450758
YFL006W	0.458447
YGL078C	0.412602
YIR042C	0.417756
YBL049W	0.427884
YFL011W	0.441179
YGL079W	0.405338
YKL033W-A	0.298492
YLR203C	0.277009
YJL178C	0.311998
YKL106W	0.343063
YLR405W	0.374684
YLR204W	0.357799
YKL107W	0.40425
YLR407W	0.296304
YLR205C	0.369536
YJL172W	0.387308
YKL109W	0.311029
YLR408C	0.43991
YLR206W	0.390382
YJL171C	0.384614
YKL110C	0.411147
YLR410W	0.426485
YLR207W	0.399604
YJL170C	0.44241
YKL113C	0.427884
YLR412W	0.436329
YLR209C	0.396634
YJL169W	0.418582
YKL114C	0.241148
YLR413W	0.403286
YLR210W	0.415366
YJL168C	0.370061
YKL116C	0.459384
YLR414C	0.43283
YLR211C	0.391845
YJL166W	0.394103
YLR415C	0.439144
YLR213C	0.444675
YJL165C	0.428592
YLR416C	0.442978
YLR214W	0.451501
YJL164C	0.430493
YLR417W	0.515977
YLR216C	0.44786
YJL163C	0.432977
YKL120W	0.445712
YLR418C	0.338578
YLR217W	0.388442
YJL162C	0.389943
YKL121W	0.381722
YLR421C	0.288765
YPL018W	0.287767
YKL218C	0.374178
YDL130W-A	0.335208
YDR307W	0.367214
YPL015C	0.411426
YKL221W	0.344213
YDR363W-A	0.408178
YDR309C	0.40034
YPL014W	0.382039
YKL222C	0.354722
YDR525W-A	0.416354
YDR310C	0.377141
YPL013C	0.375623
YKR001C	0.454202
YDR535C	0.378381
YDR312W	0.432506
YPL009C	0.417447
YKR003W	0.406489
YDR536W	0.461587
YDR313C	0.447941
YPL008W	0.468486
YKR005C	0.443538
YDR538W	0.47314
YDR314C	0.43283
YKR007W	0.388985
YDR539W	0.455125
YDR315C	0.485265
YPL005W	0.423094
YKR009C	0.415366
YDR540C	0.406041
YPL003W	0.416689
YKR011C	0.462666
YDR541C	0.40794
YPL002C	0.560024
YKR012C	0.440277
YER039C-A	0.452569
YDR318W	0.44241
YPL001W	0.429794
YKR013W	0.417005
YER091C-A	0.475426
YDR319C	0.41569
YPR001W	0.381226
YKR014C	0.428459
YER144C	0.387154
YDR320C	0.353517
YGR071C	0.293156
YDR161W	0.3311
YOR192C	0.346359
YGL244W	0.327693
YGR072W	0.327172
YDR162C	0.303485
YOR193W	0.43625
YGL246C	0.439345
YGR076C	0.384614
YOR195W	0.424086
YGL248W	0.425903
YGR077C	0.396308
YDR165W	0.40586
YOR196C	0.429165
YGL249W	0.36642
YGR078C	0.419494
YDR169C	0.454974
YOR197W	0.442978
YGL250W	0.444091
YGR079W	0.383265
YDR171W	0.43175
YGL251C	0.408488
YGR080W	0.409178
YDR173C	0.429739
YGR081C	0.441976
YGL253W	0.445712
YGR084C	0.408434
YDR176W	0.392227
YGL254W	0.435696
YGR085C	0.423716
YDR178W	0.43358
YOR202W	0.39242
YGL255W	0.405454
YGR087C	0.426018
YDR179C	0.397487
YGR088W	0.439238
YDR179W-A	0.430699
YOR208W	0.437834
YGL257C	0.326593
YBL051C	0.326593
YGL080W	0.303948
YKL162C-A	0.435807
YBL052C	0.401141
YFL020C	0.39573
YKR035W-A	0.352447
YBL053W	0.405097
YFL021W	0.365059
YGL082W	0.429852
YKR066C	0.409006
YBL054W	0.420243
YFL023W	0.456583
YGL083W	0.431125
YKR067W	0.421904
YBL055C	0.421904
YFL025C	0.427269
YGL084C	0.627635
YKR069W	0.433754
YBL056W	0.434569
YGL085W	0.413297
YKR070W	0.441976
YBL057C	0.433996
YFL027C	0.413297
YGL086W	0.420672
YKR072C	0.409395
YBL058W	0.61714
YFL028C	0.448786
YGL087C	0.393675
YKR073C	0.424433
YBL059W	0.437322
YFL030W	0.388719
YGL089C	0.418047
[truncated: 2,850 more rows]

## Sheet: TS1
		Control1			Exp1			Control2			Exp2			Control3			Exp3			Control4			Exp4		control median			exp median			CON STDEV						ratio				normalization			passed threshold
ORF/ temp	30	34	37	30	34	37	30	34	37	30	34	37	30	34	37	30	34	37	30	34	37	30	34	37	30	34	37	30	34	37	30	34	37	30	34	37	30	34	37	30	34	37	score	0.1
BLANK	19	13	0	0	0	0	22	18	0	0	0	0	43	10	0	0	0	0	17	0	0	0	0	0	25.25	10.25	0	0	0	0	12.0104	7.58837	0	FALSE	FALSE	FALSE	0	0	#DIV/0!					#REF!
YER094C	157	83	36	113	0	0	174	84	46	119	0	0	98	48	35	55	0	8	118	65	45	67	0	23	137.5	74	40.5	90	0	4	0.654545	0	0.0987654	FALSE	FALSE	FALSE	0.654545	0	0.0987654	0.381009	0	0.0636019	0.381009	FALSE
YPR161C	102	115	92	26	0	35	99	81	62	33	0	0	87	77	65	28	0	0	88	68	49	28	0	0	94	85.25	67	28.75	0	8.75	7.61577	20.5649	18.0555	FALSE	FALSE	FALSE	0.305851	0	0.130597	0.178035	0	0.0841005	0.178035	FALSE
BLANK	20	15	0	0	0	0	22	17	8	0	0	10	11	0	0	0	0	0	16	0	0	0	0	0	17.25	8	2	0	0	2.5	4.85627	9.27362	4	FALSE	FALSE	FALSE	0	0	1.25					#REF!
YDL103C	154	75	70	58	0	0	156	75	61	58	0	10	153	68	50	61	0	8	165	73	64	60	0	0	157	72.75	61.25	59.25	0	4.5	5.47723	3.30404	8.38153	FALSE	FALSE	FALSE	0.377389	0	0.0734694	0.219677	0	0.047312	0.219677	FALSE
YGR277C	176	101	82	69	0	15	179	112	83	76	10	30	162	90	73	77	0	24	180	89	73	75	0	31	174.25	98	77.75	74.25	2.5	25	8.34166	10.8012	5.5	FALSE	FALSE	FALSE	0.426112	0.0255102	0.321543	0.248038	0.025442	0.207064	0.025442	TRUE
YBR029C	222	134	170	155	16	82	218	131	49	155	0	31	164	87	72	100	0	38	146	61	98	85	0	18	187.5	103.25	97.25	123.75	4	42.25	38.2753	35.4248	52.4682	FALSE	FALSE	TRUE	0.66	0.0387409	0.434447	0.384184	0.0386373	0.279771	0.0386373	TRUE
YKL013C	86	65	47	66	0	9	86	67	52	56	11	23	84	87	59	64	19	32	58	84	65	38	0	11	78.5	75.75	55.75	56	7.5	18.75	13.6991	11.3541	7.88987	FALSE	FALSE	FALSE	0.713376	0.0990099	0.336323	0.415254	0.0987452	0.216582	0.0987452	TRUE
YJL031C	118	72	47	28	0	0	126	87	56	34	12	0	121	78	55	38	12	0	119	88	57	49	12	0	121	81.25	53.75	37.25	9	0	3.55903	7.63217	4.57347	FALSE	FALSE	FALSE	0.307851	0.110769	0	0.179199	0.110473	0	0.110473	FALSE
YNL158W	250	91	57	131	12	10	232	110	79	140	12	10	217	107	65	118	12	0	218	108	62	123	12	12	229.25	104	65.75	128	12	8	15.4353	8.75595	9.42956	FALSE	FALSE	FALSE	0.558342	0.115385	0.121673	0.325009	0.115076	0.0783537	0.115076	FALSE
YBR253W	121	84	75	70	16	31	136	87	71	71	12	34	112	78	65	85	10	22	107	79	63	60	0	32	119	82	68.5	71.5	9.5	29.75	12.7279	4.24264	5.50757	FALSE	FALSE	FALSE	0.60084	0.115854	0.434307	0.349747	0.115544	0.27968	0.115544	FALSE
YBL026W	401	399	224	354	102	47	349	290	137	166	51	18	389	388	209	338	109	45	336	269	141	176	51	21	368.75	336.5	177.75	258.5	78.25	32.75	31.1595	66.5257	45.1913	FALSE	TRUE	FALSE	0.701017	0.232541	0.184248	0.40806	0.231919	0.11865	0.11865	FALSE
YLR153C	203	135	116	134	19	41	218	134	119	133	18	38	197	111	99	118	16	38	195	111	114	122	15	40	203.25	122.75	112	126.75	17	39.25	10.4043	13.5739	8.90693	FALSE	FALSE	FALSE	0.623616	0.138493	0.350446	0.363005	0.138123	0.225677	0.138123	FALSE
YBR088C	132	98	67	77	11	29	130	77	60	75	14	28	119	66	51	57	11	21	122	80	55	68	10	20	125.75	80.25	58.25	69.25	11.5	24.5	6.23832	13.2759	6.89807	FALSE	FALSE	FALSE	0.550696	0.143302	0.420601	0.320558	0.142919	0.270854	0.142919	FALSE
YIL061C	121	38	33	30	0	0	123	36	32	28	0	0	110	89	71	37	13	34	110	38	33	28	0	0	116	50.25	42.25	30.75	3.25	8.5	6.97615	25.8505	19.1725	FALSE	FALSE	FALSE	0.265086	0.0646766	0.201183	0.154306	0.0645037	0.129556	0.154306	FALSE
YGL113W	146	98	90	88	20	47	148	97	79	81	15	38	141	98	82	85	15	39	141	92	74	80	13	30	144	96.25	81.25	83.5	15.75	38.5	3.55903	2.87228	6.70199	FALSE	FALSE	FALSE	0.579861	0.163636	0.473846	0.337535	0.163199	0.305143	0.163199	FALSE
YOL146W	200	115	78	115	26	24	186	102	74	104	25	17	208	114	84	116	30	28	207	117	88	114	28	14	200.25	112	81	112.25	27.25	20.75	10.1448	6.78233	6.21825	FALSE	FALSE	FALSE	0.560549	0.243304	0.256173	0.326294	0.242653	0.164968	0.164968	FALSE
YDR478W	135	142	94	88	44	34	115	127	84	68	34	20	113	102	77	60	18	16	108	102	67	58	27	13	117.75	118.25	80.5	68.5	30.75	20.75	11.8708	19.7379	11.3871	FALSE	FALSE	FALSE	0.581741	0.260042	0.257764	0.33863	0.259347	0.165992	0.165992	FALSE
YOL149W	120	78	70	84	16	40	118	79	63	81	13	37	118	80	64	82	13	33	119	82	67	83	13	37	118.75	79.75	66	82.5	13.75	36.75	0.957427	1.70783	3.16228	FALSE	FALSE	FALSE	0.694737	0.172414	0.556818	0.404404	0.171953	0.358574	0.171953	FALSE
YJR006W	219	85	65	102	16	38	260	94	65	102	21	59	232	88	55	87	13	23	256	109	74	108	16	46	241.75	94	64.75	99.75	16.5	41.5	19.5683	10.6771	7.76209	FALSE	FALSE	FALSE	0.412616	0.175532	0.640927	0.240183	0.175063	0.412737	0.175063	FALSE
YML023C	117	80	82	58	19	47	114	79	78	50	14	47	117	79	74	54	9	38	96	71	70	54	13	49	111	77.25	76	54	13.75	45.25	10.0995	4.19325	5.16398	FALSE	FALSE	FALSE	0.486486	0.177994	0.595395	0.283182	0.177518	0.383416	0.177518	FALSE
YGR005C	246	202	158	159	42	100	217	179	142	135	25	82	181	166	107	116	32	58	160	149	101	97	29	59	201	174	127	126.75	32	74.75	38.1314	22.3458	27.4591	FALSE	FALSE	FALSE	0.630597	0.183908	0.588583	0.367069	0.183416	0.379029	0.183416	FALSE
YLR033W	194	151	96	108	28	37	177	136	94	101	22	26	175	146	115	100	31	45	169	146	108	97	28	46	178.75	144.75	103.25	101.5	27.25	38.5	10.7199	6.29153	9.97914	FALSE	FALSE	FALSE	0.567832	0.188256	0.372881	0.330533	0.187752	0.240124	0.187752	FALSE
YPL151C	193	118	81	126	14	22	202	93	86	123	19	28	185	106	87	112	22	28	241	113	87	114	27	31	205.25	107.5	85.25	118.75	20.5	27.25	24.8244	10.8474	2.87228	FALSE	FALSE	FALSE	0.578563	0.190698	0.319648	0.33678	0.190188	0.205844	0.190188	FALSE
YLR291C	154	140	128	83	27	64	155	146	132	88	30	59	135	131	97	96	25	47	153	131	111	93	25	66	149.25	137	117	90	26.75	59	9.53502	7.34847	16.1452	FALSE	FALSE	FALSE	0.603015	0.195255	0.504274	0.351013	0.194733	0.324737	0.194733	FALSE
YFL002C	130	55	54	46	0	0	108	55	68	31	0	0	101	45	65	33	0	0	81	44	43	30	0	0	105	49.75	57.5	35	0	0	20.2155	6.07591	11.3871	FALSE	FALSE	FALSE	0.333333	0	0	0.194032	0	0	0.194032	FALSE
YKL012W	227	229	173	162	97	59	264	294	241	160	159	0	244	222	164	168	102	52	247	256	226	247	156	135	245.5	250.25	201	184.25	128.5	61.5	15.1548	32.6433	38.2012	FALSE	FALSE	FALSE	0.750509	0.513487	0.30597	0.436869	0.512114	0.197035	0.197035	FALSE
YDR235W	122	177	147	81	41	65	112	146	115	72	28	53	129	175	126	99	35	56	110	150	123	87	34	60	118.25	162	127.75	84.75	34.5	58.5	8.88351	16.2686	13.6473	FALSE	FALSE	FALSE	0.716702	0.212963	0.457926	0.41719	0.212394	0.29489	0.212394	FALSE
BLANK	14	0	0	0	0	0	18	8	0	0	0	0	14	0	0	0	0	0	15	0	0	0	0	0	15.25	2	0	0	0	0	1.89297	4	0	FALSE	FALSE	FALSE	0	0	#DIV/0!					#REF!
YLR147C	227	208	169	108	49	48	230	204	171	108	57	65	208	199	166	104	56	61	221	213	196	112	62	57	221.5	206	175.5	108	56	57.75	9.74679	5.94418	13.8203	FALSE	FALSE	FALSE	0.487585	0.271845	0.32906	0.283822	0.271118	0.211905	0.211905	FALSE
YER012W	187	147	103	125	77	29	220	166	122	141	92	41	202	166	112	134	87	37	196	160	115	142	95	42	201.25	159.75	113	135.5	87.75	37.25	13.9374	8.95824	7.87401	FALSE	FALSE	FALSE	0.673292	0.549296	0.329646	0.391921	0.547827	0.212282	0.212282	FALSE
blank	21	16	19	0	0	0	22	16	18	0	0	0	24	20	13	0	0	10	21	14	15	0	0	0	22	16.5	16.25	0	0	2.5	1.41421	2.51661	2.75379	FALSE	FALSE	FALSE	0	0	0.153846					#REF!
YDL003W	101	103	82	67	22	22	135	128	107	88	37	33	157	152	131	106	49	48	182	154	128	116	55	46	143.75	134.25	112	94.25	40.75	37.25	34.3645	23.9496	22.6716	FALSE	FALSE	FALSE	0.655652	0.303538	0.332589	0.381653	0.302727	0.214177	0.214177	FALSE
YDR531W	267	117	85	201	32	43	198	83	73	137	40	32	259	138	81	197	33	26	202	70	55	141	14	0	231.5	102	73.5	169	29.75	25.25	36.5559	31.1234	13.3041	FALSE	FALSE	FALSE	0.730022	0.291667	0.343537	0.424943	0.290887	0.221228	0.221228	FALSE
YNL256W	256	238	199	95	94	68	315	284	247	142	125	141	267	257	223	107	106	81	337	313	281	107	152	140	293.75	273	237.5	112.75	119.25	107.5	38.5692	32.6701	35	FALSE	FALSE	FALSE	0.38383	0.436813	0.452632	0.223426	0.435645	0.291481	0.223426	FALSE
YMR049C	237	174	113	143	63	34	219	147	109	127	60	39	300	173	111	153	76	39	274	165	111	140	79	44	257.5	164.75	111	140.75	69.5	39	36.428	12.5	1.63299	FALSE	FALSE	FALSE	0.546602	0.421851	0.351351	0.318175	0.420723	0.22626	0.22626	FALSE
YPR107C	82	76	77	51	14	48	118	120	118	84	33	52	72	79	88	53	14	25	85	92	98	64	23	54	89.25	91.75	95.25	63	21	44.75	19.9562	20.0728	17.4236	FALSE	FALSE	FALSE	0.705882	0.228883	0.469816	0.410892	0.228271	0.302547	0.228271	FALSE
YLR005W	135	58	42	94	0	22	102	49	55	73	0	27	146	95	78	94	33	54	109	100	95	80	37	66	123	75.5	67.5	85.25	17.5	42.25	20.8966	25.7488	23.615	FALSE	FALSE	FALSE	0.693089	0.231788	0.625926	0.403445	0.231168	0.403077	0.231168	FALSE
YDR434W	160	76	35	119	18	24	197	98	64	127	20	32	165	85	56	99	21	25	182	77	55	120	20	28	176	84	52.5	116.25	19.75	27.25	16.8721	10.1653	12.3423	FALSE	FALSE	FALSE	0.660511	0.235119	0.519048	0.384482	0.23449	0.334251	0.23449	FALSE
YNL152W	135	129	108	92	30	65	120	113	95	77	25	53	166	122	120	95	32	76	111	119	107	79	31	65	133	120.75	107.5	85.75	29.5	64.75	24.1247	6.65207	10.2144	FALSE	FALSE	FALSE	0.644737	0.244306	0.602326	0.375299	0.243653	0.387879	0.243653	FALSE
YKL004W	128	111	98	103	29	49	155	134	114	124	40	52	113	105	98	92	24	26	138	117	99	97	28	29	133.5	116.75	102.25	104	30.25	39	17.6352	12.5	7.8475	FALSE	FALSE	FALSE	0.779026	0.259101	0.381418	0.453469	0.258408	0.245622	0.245622	FALSE
YMR061W	190	94	82	83	20	33	177	55	53	66	8	27	213	81	89	99	47	58	236	91	113	98	34	69	204	80.25	84.25	86.5	27.25	46.75	26.0128	17.7271	24.7032	FALSE	FALSE	FALSE	0.42402	0.339564	0.554896	0.246821	0.338656	0.357336	0.246821	FALSE
YDL105W	172	164	135	74	54	65	190	209	186	84	85	92	184	178	151	84	64	67	195	183	175	82	68	90	185.25	183.5	161.75	81	67.75	78.5	9.91211	18.806	23.0561	FALSE	FALSE	FALSE	0.437247	0.36921	0.485317	0.25452	0.368223	0.312529	0.25452	FALSE
YOR004W	339	337	299	177	116	131	285	293	316	163	141	110	234	237	230	128	85	90	234	270	223	133	79	92	273	284.25	267	150.25	105.25	105.75	50.1398	42.0109	47.3638	TRUE	FALSE	FALSE	0.550366	0.370273	0.396067	0.320367	0.369283	0.255055	0.255055	FALSE
YOL066C	142	151	128	96	43	58	123	140	109	77	32	49	145	141	110	86	35	45	157	152	104	99	40	49	141.75	146	112.75	89.5	37.5	50.25	14.0801	6.37704	10.5	FALSE	FALSE	FALSE	0.631393	0.256849	0.445676	0.367532	0.256163	0.287002	0.256163	FALSE
YCR072C	95	134	128	74	41	69	84	123	125	73	31	69	88	117	114	76	27	56	87	112	115	71	28	65	88.5	121.5	120.5	73.5	31.75	64.75	4.65475	9.46925	7.04746	FALSE	FALSE	FALSE	0.830508	0.261317	0.537344	0.483437	0.260618	0.346033	0.260618	FALSE
YDR240C	263	279	257	173	114	107	230	252	230	161	110	111	283	339	328	184	127	117	262	305	292	166	120	116	259.5	293.75	276.75	171	117.75	112.75	21.9165	37.1248	42.5627	FALSE	FALSE	FALSE	0.65896	0.400851	0.407407	0.383578	0.399779	0.262358	0.262358	FALSE
YCL004W	166	163	135	85	68	51	178	188	165	87	75	58	175	173	160	111	80	80	181	199	176	99	86	71	175	180.75	159	95.5	77.25	65	6.48074	15.9243	17.3397	FALSE	FALSE	FALSE	0.545714	0.427386	0.408805	0.317659	0.426243	0.263258	0.263258	FALSE
YJR093C	87	30	24	42	0	0	98	28	24	48	0	0	72	22	22	36	0	0	74	23	18	25	0	9	82.75	25.75	22	37.75	0	2.25	12.1484	3.86221	2.82843	FALSE	FALSE	FALSE	0.456193	0	0.102273	0.265549	0	0.0658605	0.265549	FALSE
YHR058C	123	97	97	63	20	43	146	127	144	72	40	56	163	131	125	74	34	48	173	146	143	75	40	67	151.25	125.25	127.25	71	33.5	53.5	21.8842	20.5325	21.9754	FALSE	FALSE	FALSE	0.469421	0.267465	0.420432	0.273249	0.26675	0.270746	0.26675	FALSE
YDR288W	139	112	84	82	34	39	122	131	105	64	26	44	149	114	109	83	36	40	168	125	109	83	36	45	144.5	120.5	101.75	78	33	42	19.2267	9.03696	11.9826	FALSE	FALSE	FALSE	0.539792	0.273859	0.412776	0.314212	0.273127	0.265815	0.265815	FALSE
YBL041W	266	246	165	191	79	78	270	254	172	192	84	86	185	184	148	136	54	58	188	196	160	147	67	47	227.25	220	161.25	166.5	71	67.25	47.0983	35.1378	10.1119	FALSE	FALSE	FALSE	0.732673	0.322727	0.417054	0.426487	0.321864	0.26857	0.26857	FALSE
YBL074C	184	201	189	80	58	104	158	184	162	74	56	86	138	148	132	69	36	79	138	159	130	74	38	70	154.5	173	153.25	74.25	47	84.75	21.8098	23.9861	27.9687	FALSE	FALSE	FALSE	0.480583	0.271676	0.553018	0.279746	0.27095	0.356127	0.27095	FALSE
YBR254C	205	237	219	139	99	110	152	219	197	106	82	74	230	258	254	166	115	95	198	204	208	139	88	89	196.25	229.5	219.5	137.5	96	92	32.541	23.3024	24.6914	FALSE	FALSE	FALSE	0.700637	0.418301	0.419134	0.407839	0.417182	0.26991	0.26991	FALSE
YER165W	175	147	91	105	29	28	236	170	115	162	47	69	183	143	88	107	33	17	205	189	149	165	68	95	199.75	162.25	110.75	134.75	44.25	52.25	27.2932	21.4379	28.2179	FALSE	FALSE	FALSE	0.674593	0.272727	0.471783	0.392679	0.271998	0.303814	0.271998	FALSE
YLR002C	155	96	92	97	46	37	133	92	78	78	41	32	180	220	150	107	67	67	156	115	124	83	51	51	156	130.75	111	91.25	51.25	46.75	19.2007	60.34	32.3522	FALSE	TRUE	FALSE	0.584936	0.391969	0.421171	0.340489	0.390921	0.271221	0.271221	FALSE
YIR011C	175	162	108	104	43	64	174	154	94	113	37	65	182	157	116	110	45	62	188	163	113	108	49	60	179.75	159	107.75	108.75	43.5	62.75	6.55108	4.24264	9.74252	FALSE	FALSE	FALSE	0.605007	0.273585	0.582367	0.352173	0.272853	0.375026	0.272853	FALSE
YDL098C	173	159	137	91	60	92	177	113	111	79	43	63	179	131	105	83	38	67	181	104	100	82	31	54	177.5	126.75	113.25	83.75	43	69	3.41565	24.2539	16.4595	FALSE	FALSE	FALSE	0.471831	0.33925	0.609272	0.274651	0.338343	0.392352	0.274651	FALSE
YPL128C	121	114	114	67	35	61	137	142	135	85	40	83	107	124	136	86	37	84	115	105	103	75	24	68	120	121.25	122	78.25	34	74	12.7017	15.8614	16.2275	FALSE	FALSE	FALSE	0.652083	0.280412	0.606557	0.379576	0.279663	0.390604	0.279663	FALSE
YPR161C	123	97	96	61	26	57	137	173	147	74	53	102	137	184	117	75	46	81	124	158	117	50	48	46	130.25	153	119.25	65	43.25	71.5	7.80491	38.8244	20.9821	FALSE	FALSE	FALSE	0.49904	0.28268	0.599581	0.29049	0.281924	0.386112	0.281924	FALSE
YML125C	107	64	45	49	0	12	100	64	53	50	0	20	94	64	59	48	0	19	98	62	56	46	0	20	99.75	63.5	53.25	48.25	0	17.75	5.43906	1	6.0208	FALSE	FALSE	FALSE	0.483709	0	0.333333	0.281566	0	0.214657	0.281566	FALSE
YDR044W	143	146	129	82	40	62	147	144	130	87	44	67	139	134	121	78	38	57	133	134	117	77	37	62	140.5	139.5	124.25	81	39.75	62	5.97216	6.40312	6.29153	FALSE	FALSE	FALSE	0.576512	0.284946	0.498994	0.335586	0.284184	0.321337	0.284184	FALSE
YHR196W	257	162	117	110	57	71	243	160	132	131	57	59	190	137	116	99	43	47	187	115	112	92	35	46	219.25	143.5	119.25	108	48	55.75	35.985	22.1284	8.77021	FALSE	FALSE	FALSE	0.492588	0.334495	0.467505	0.286734	0.3336	0.301059	0.286734	FALSE
YKL033W	246	317	293	134	127	130	223	278	261	127	122	120	244	302	286	134	128	127	197	244	232	129	112	104	227.5	285.25	268	131	122.25	120.25	22.84	31.8473	27.6526	FALSE	FALSE	FALSE	0.575824	0.428571	0.448694	0.335186	0.427426	0.288945	0.288945	FALSE
YMR211W	405	262	168	209	113	70	384	259	216	185	120	123	297	204	166	147	72	91	283	208	167	141	68	88	342.25	233.25	179.25	170.5	93.25	93	61.2066	31.5317	24.5136	TRUE	FALSE	FALSE	0.498174	0.399786	0.518828	0.289986	0.398717	0.33411	0.289986	FALSE
YHR122W	145	94	65	109	40	55	130	93	60	97	22	56	131	82	55	104	21	49	119	80	58	79	20	50	131.25	87.25	59.5	97.25	25.75	52.5	10.6575	7.27438	4.20317	FALSE	FALSE	FALSE	0.740952	0.295129	0.882353	0.431306	0.29434	0.568208	0.29434	FALSE
YLR145W	279	369	338	144	134	155	242	356	335	134	119	143	248	344	323	136	129	157	236	346	314	130	118	147	251.25	353.75	327.5	136	125	150.5	19.1377	11.4419	11.0905	FALSE	FALSE	FALSE	0.541294	0.353357	0.459542	0.315085	0.352412	0.295931	0.295931	FALSE
YNL310C	164	231	192	116	81	93	172	198	161	105	77	84	192	212	223	123	79	88	170	194	189	114	77	87	174.5	208.75	191.25	114.5	78.5	88	12.1518	16.7207	25.3558	FALSE	FALSE	FALSE	0.65616	0.376048	0.460131	0.381949	0.375042	0.29631	0.29631	FALSE
YLR440C	149	144	136	126	63	70	126	118	102	99	37	44	103	107	82	74	25	42	89	93	68	43	13	26	116.75	115.5	97	85.5	34.5	45.5	26.3613	21.5793	29.5071	FALSE	FALSE	FALSE	0.732334	0.298701	0.469072	0.42629	0.297903	0.302068	0.297903	FALSE
YPL131W	161	103	77	110	41	35	144	106	74	95	37	34	152	102	66	103	38	36	127	97	69	87	32	27	146	102	71.5	98.75	37	33	14.4453	3.74166	4.93288	FALSE	FALSE	FALSE	0.67637	0.362745	0.461538	0.393713	0.361775	0.297217	0.297217	FALSE
YML065W	131	96	80	86	22	50	101	109	96	79	35	58	120	123	116	100	40	78	135	138	121	101	45	78	121.75	116.5	103.25	91.5	35.5	66	15.2179	18.0831	18.8922	FALSE	FALSE	FALSE	0.75154	0.304721	0.639225	0.437469	0.303906	0.411642	0.303906	FALSE
YDR118W	175	84	68	124	30	35	170	79	70	111	26	32	161	72	72	126	36	38	188	88	83	126	39	33	173.5	80.75	73.25	121.75	32.75	34.5	11.2694	6.89807	6.70199	FALSE	FALSE	FALSE	0.701729	0.405573	0.47099	0.408474	0.404488	0.303303	0.303303	FALSE
YNL247W	225	284	233	135	129	105	233	292	260	131	129	126	225	252	220	126	112	95	222	278	246	134	120	126	226.25	276.5	239.75	131.5	122.5	113	4.71699	17.3109	17.1731	FALSE	FALSE	FALSE	0.581215	0.443038	0.471324	0.338324	0.441853	0.303519	0.303519	FALSE
YHR101C	249	226	214	138	90	114	228	184	182	123	63	84	297	260	230	146	94	139	272	221	199	139	83	123	261.5	222.75	206.25	136.5	82.5	115	29.7153	31.106	20.5325	FALSE	FALSE	FALSE	0.521989	0.37037	0.557576	0.303848	0.36938	0.359062	0.303848	FALSE
YIL083C	215	146	137	121	71	64	199	150	130	121	73	61	194	136	116	110	63	47	193	133	110	109	61	61	200.25	141.25	123.25	115.25	67	58.25	10.1776	8.05709	12.4197	FALSE	FALSE	FALSE	0.575531	0.474336	0.472617	0.335015	0.473068	0.304351	0.304351	FALSE
YGL047W	193	77	37	103	30	9	212	83	46	102	33	13	214	92	42	117	42	12	211	106	53	113	41	10	207.5	89.5	44.5	108.75	36.5	11	9.74679	12.6095	6.75771	FALSE	FALSE	FALSE	0.524096	0.407821	0.247191	0.305075	0.406731	0.159183	0.305075	FALSE
YGR094W	208	108	80	106	44	43	233	101	73	128	48	35	246	103	68	124	48	27	282	132	69	150	64	43	242.25	111	72.5	127	51	37	30.8369	14.3062	5.44671	FALSE	FALSE	FALSE	0.524252	0.459459	0.510345	0.305165	0.458231	0.328647	0.305165	FALSE
YCR052W	230	282	259	143	101	129	215	255	239	135	83	112	201	258	238	127	85	112	188	239	222	124	83	102	208.5	258.5	239.5	132.25	88	113.75	18.0831	17.7482	15.1548	FALSE	FALSE	FALSE	0.634293	0.340426	0.474948	0.36922	0.339515	0.305852	0.305852	FALSE
YDL208W	163	179	175	103	66	91	175	247	197	107	77	98	164	262	220	115	96	102	172	262	226	117	93	98	168.5	237.5	204.5	110.5	83	97.25	5.91608	39.6358	23.3024	FALSE	FALSE	FALSE	0.655786	0.349474	0.47555	0.381731	0.348539	0.30624	0.30624	FALSE
YLR132C	173	148	99	124	44	57	169	165	111	130	50	53	177	164	117	133	53	55	175	178	121	134	56	57	173.5	163.75	112	130.25	50.75	55.5	3.41565	12.2848	9.59166	FALSE	FALSE	FALSE	0.75072	0.309924	0.495536	0.436992	0.309095	0.31911	0.309095	FALSE
YMR146C	265	251	177	161	122	85	296	272	180	160	129	84	325	303	201	190	144	97	346	304	194	196	151	96	308	282.5	188	176.75	136.5	90.5	35.242	25.7229	11.4018	FALSE	FALSE	FALSE	0.573864	0.483186	0.481383	0.334044	0.481894	0.309996	0.309996	FALSE
YDR416W	190	153	139	130	53	70	197	198	125	126	65	84	237	156	140	134	47	72	224	140	115	125	37	63	212	161.75	129.75	128.75	50.5	72.25	22.1961	25.1446	11.9826	FALSE	FALSE	FALSE	0.607311	0.31221	0.55684	0.353514	0.311375	0.358588	0.311375	FALSE
YMR043W	367	393	356	210	156	228	444	417	381	214	190	254	318	372	323	176	146	182	324	387	337	182	154	190	363.25	392.25	349.25	195.5	161.5	213.5	58.0883	18.715	25.1181	TRUE	FALSE	FALSE	0.538197	0.411727	0.61131	0.313283	0.410626	0.393665	0.313283	FALSE
YLR141W	191	210	207	120	89	105	220	228	232	137	98	115	199	219	205	115	93	100	217	242	222	122	97	104	206.75	224.75	216.5	123.5	94.25	106	14.0089	13.6473	12.8193	FALSE	FALSE	FALSE	0.59734	0.419355	0.489607	0.34771	0.418234	0.315292	0.315292	FALSE
YER003C	133	76	80	111	26	38	134	71	78	102	20	36	127	77	80	81	21	53	124	75	92	91	29	51	129.5	74.75	82.5	96.25	24	44.5	4.79583	2.62996	6.40312	FALSE	FALSE	FALSE	0.743243	0.32107	0.539394	0.43264	0.320212	0.347353	0.320212	FALSE
YNL260C	279	261	226	243	158	135	222	204	192	154	80	71	260	244	210	220	138	124	199	180	177	139	82	71	240	222.25	201.25	189	114.5	100.25	36.1755	36.9358	21.3131	FALSE	FALSE	FALSE	0.7875	0.515186	0.498137	0.458401	0.513808	0.320785	0.320785	FALSE
YHR188C	136	103	89	108	32	54	159	109	82	125	35	41	164	123	68	121	37	42	189	123	77	133	44	46	162	114.5	79	121.75	37	45.75	21.7409	10.116	8.83176	FALSE	FALSE	FALSE	0.751543	0.323144	0.579114	0.437471	0.32228	0.372932	0.32228	FALSE
YDR404C	160	107	66	83	41	26	187	164	108	83	63	321	126	113	76	88	41	30	150	135	103	90	67	102	155.75	129.75	88.25	86	53	119.75	25.2504	25.8118	20.4349	FALSE	FALSE	FALSE	0.552167	0.408478	1.35694	0.321415	0.407386	0.873828	0.321415	FALSE
YFR042W	212	219	142	142	98	76	196	211	143	125	80	65	218	239	166	161	108	91	203	209	150	145	92	68	207.25	219.5	150.25	143.25	94.5	75	9.70824	13.6991	11.0868	FALSE	FALSE	FALSE	0.691194	0.430524	0.499168	0.402342	0.429373	0.321449	0.321449	FALSE
YIL022W	223	193	159	111	94	86	247	227	181	155	104	111	197	180	146	100	86	57	253	219	174	143	99	118	230	204.75	165	127.25	95.75	93	25.5343	21.9754	15.6418	FALSE	FALSE	FALSE	0.553261	0.467643	0.563636	0.322052	0.466393	0.362965	0.322052	FALSE
YLR175W	163	183	170	94	65	66	165	183	143	111	73	77	141	170	134	100	67	76	128	145	120	102	50	65	149.25	170.25	141.75	101.75	63.75	71	17.8582	17.9141	21.0772	FALSE	FALSE	FALSE	0.681742	0.374449	0.500882	0.39684	0.373448	0.322553	0.322553	FALSE
YOR353C	196	183	176	134	74	80	179	192	180	132	76	95	170	183	176	123	74	88	169	183	169	127	73	89	178.5	185.25	175.25	129	74.25	88	12.5033	4.5	4.57347	FALSE	FALSE	FALSE	0.722689	0.40081	0.50214	0.420675	0.399738	0.323363	0.323363	FALSE
YLR197W	188	248	225	107	92	114	216	237	211	110	86	105	189	221	212	109	84	115	185	193	187	107	76	114	194.5	224.75	208.75	108.25	84.5	112	14.4338	23.8939	15.8403	FALSE	FALSE	FALSE	0.556555	0.375973	0.536527	0.323969	0.374968	0.345507	0.323969	FALSE
YKR063C	272	218	171	174	87	101	393	345	277	297	132	144	212	204	138	156	77	55	275	274	203	196	106	97	288	260.25	197.25	205.75	100.5	99.25	75.776	64.0852	59.4215	TRUE	TRUE	TRUE	0.71441	0.386167	0.503169	0.415856	0.385135	0.324025	0.324025	FALSE
YGL142C	271	61	47	164	0	0	156	43	32	87	0	0	124	30	9	70	0	0	129	121	24	60	0	0	170	63.75	28	95.25	0	0	68.7847	40.2275	15.8535	TRUE	FALSE	FALSE	0.560294	0	0	0.326146	0	0	0.326146	FALSE
YKL088W	132	156	137	94	48	68	118	139	129	79	52	75	116	126	120	78	41	58	121	137	119	81	43	68	121.75	139.5	126.25	83	46	67.25	7.13559	12.3962	8.46069	FALSE	FALSE	FALSE	0.681725	0.329749	0.532673	0.39683	0.328867	0.343025	0.328867	FALSE
YBR011C	353	355	346	263	147	214	330	429	478	241	138	240	229	311	290	122	85	155	240	308	290	128	95	136	288	350.75	351	188.5	116.25	186.25	62.6472	56.4173	88.6867	TRUE	TRUE	TRUE	0.654514	0.331433	0.530627	0.380991	0.330546	0.341707	0.330546	FALSE
YLR275W	326	382	334	208	190	187	397	492	334	208	252	278	331	391	355	201	202	207	388	529	472	201	288	301	360.5	448.5	373.75	204.5	233	243.25	37.1887	73.2598	66.2439	FALSE	TRUE	TRUE	0.567268	0.519509	0.650836	0.330205	0.51812	0.419119	0.330205	FALSE
YHR065C	158	61	41	106	18	12	156	62	43	80	15	0	189	56	43	105	19	9	152	55	48	81	15	0	163.75	58.5	43.75	93	16.75	5.25	17.0171	3.51188	2.98608	FALSE	FALSE	FALSE	0.567939	0.286325	0.12	0.330596	0.285559	0.0772763	0.330596	FALSE
YLL011W	266	234	195	159	97	112	242	263	239	155	114	114	269	277	246	145	113	119	274	239	236	160	117	127	262.75	253.25	229	154.75	110.25	118	14.2215	20.2711	23.0507	FALSE	FALSE	FALSE	0.588963	0.435341	0.515284	0.342834	0.434177	0.331827	0.331827	FALSE
YDL132W	175	48	56	93	0	0	175	46	62	93	0	8	138	50	57	86	0	0	155	45	50	96	0	0	160.75	47.25	56.25	92	0	2	17.8582	2.21736	4.92443	FALSE	FALSE	FALSE	0.572317	0	0.0355556	0.333144	0	0.0228967	0.333144	FALSE
YGR253C	137	116	65	82	40	17	106	110	56	85	38	26	124	106	70	85	34	20	94	85	57	85	28	26	115.25	104.25	62	84.25	35	22.25	19.0329	13.4753	6.68331	FALSE	FALSE	FALSE	0.73102	0.335731	0.358871	0.425524	0.334834	0.231102	0.334834	FALSE
YDR246W	96	117	119	84	41	76	99	117	119	85	42	75	97	120	114	76	41	67	99	115	118	72	35	74	97.75	117.25	117.5	79.25	39.75	73	1.5	2.06155	2.38048	FALSE	FALSE	FALSE	0.810742	0.339019	0.621277	0.47193	0.338113	0.400083	0.338113	FALSE
YMR288W	103	96	88	87	26	48	109	110	108	82	39	65	128	135	138	102	54	99	125	119	111	98	38	81	116.25	115	111.25	92.25	39.25	73.25	12.1484	16.3503	20.5487	FALSE	FALSE	FALSE	0.793548	0.341304	0.658427	0.461922	0.340392	0.424007	0.340392	FALSE
YMR093W	209	180	163	129	81	126	204	183	175	131	84	138	314	251	210	180	112	158	282	223	177	148	113	127	252.25	209.25	181.25	147	97.5	137.25	54.4572	34.0429	20.1391	TRUE	FALSE	FALSE	0.582755	0.46595	0.757241	0.33922	0.464704	0.48764	0.33922	FALSE
YJR002W	212	252	250	148	124	127	204	225	224	130	114	117	197	210	201	136	106	102	189	226	194	125	104	112	200.5	228.25	217.25	134.75	112	114.5	9.81495	17.4428	25.3163	FALSE	FALSE	FALSE	0.67207	0.49069	0.527043	0.39121	0.489378	0.339399	0.339399	FALSE
YDR201W	206	157	108	127	64	54	203	236	229	164	113	113	193	184	168	133	91	69	220	246	216	171	121	144	205.5	205.75	180.25	148.75	97.25	95	11.1505	42.3665	54.8475	FALSE	FALSE	TRUE	0.723844	0.472661	0.527046	0.421348	0.471397	0.339401	0.339401	FALSE
YML127W	126	154	159	103	58	76	126	142	124	108	61	69	126	136	119	105	53	65	134	139	123	109	57	67	128	142.75	131.25	106.25	57.25	69.25	4	7.88987	18.6257	FALSE	FALSE	FALSE	0.830078	0.401051	0.527619	0.483186	0.399978	0.339771	0.339771	FALSE
YJL072C	205	111	92	127	39	49	203	117	93	138	44	51	200	137	125	125	49	66	212	163	153	129	55	79	205	132	115.75	129.75	46.75	61.25	5.09902	23.4663	29.1819	FALSE	FALSE	FALSE	0.632927	0.354167	0.529158	0.368425	0.35322	0.340761	0.340761	FALSE
YFL017C	289	101	84	134	30	63	257	135	119	133	42	79	333	188	196	222	97	143	334	210	197	225	112	143	303.25	158.5	149	178.5	70.25	107	37.295	49.6017	56.6804	FALSE	FALSE	TRUE	0.588623	0.443218	0.718121	0.342636	0.442033	0.462448	0.342636	FALSE
YOR206W	228	293	271	142	133	162	216	283	266	141	125	155	274	344	314	163	151	134	237	372	310	146	145	171	238.75	323	290.25	148	138.5	155.5	25.025	42.1979	25.2504	FALSE	FALSE	FALSE	0.619895	0.428793	0.535745	0.360839	0.427646	0.345004	0.345004	FALSE
YJR072C	244	288	246	171	141	118	272	298	268	184	156	148	283	292	267	179	155	148	283	326	294	190	169	166	270.5	301	268.75	181	155.25	145	18.412	17.1659	19.6532	FALSE	FALSE	FALSE	0.669131	0.515781	0.539535	0.389499	0.514402	0.347444	0.347444	FALSE
YOR224C	162	124	121	87	34	66	194	198	175	116	71	105	174	175	174	109	62	94	166	162	162	107	66	98	174	164.75	158	104.75	58.25	90.75	14.2361	30.9771	25.364	FALSE	FALSE	FALSE	0.602011	0.353566	0.574367	0.350429	0.352621	0.369875	0.350429	FALSE
YHR190W	218	205	150	144	85	83	225	192	155	154	85	83	229	219	168	152	89	96	237	213	166	160	91	86	227.25	207.25	159.75	152.5	87.5	87	7.932	11.6726	8.65544	FALSE	FALSE	FALSE	0.671067	0.422195	0.544601	0.390626	0.421067	0.350706	0.350706	FALSE
YFL035C	160	126	123	90	44	65	152	115	120	82	45	65	150	124	116	94	47	68	130	105	111	94	40	59	148	117.5	117.5	90	44	64.25	12.7541	9.60902	5.19615	FALSE	FALSE	FALSE	0.608108	0.374468	0.546809	0.353978	0.373467	0.352128	0.352128	FALSE
YDL055C	191	244	207	134	105	113	186	218	199	115	99	106	197	247	235	139	112	132	194	252	218	127	102	120	192	240.25	214.75	128.75	104.5	117.75	4.69042	15.1959	15.5858	FALSE	FALSE	FALSE	0.670573	0.434964	0.548312	0.390339	0.433801	0.353096	0.353096	FALSE
YIL104C	281	302	268	174	140	158	276	308	281	165	140	156	262	304	285	162	138	176	270	312	285	162	140	161	272.25	306.5	279.75	165.75	139.5	162.75	8.18026	4.43471	8.05709	FALSE	FALSE	FALSE	0.608815	0.455139	0.581769	0.35439	0.453922	0.374642	0.35439	FALSE
YJR064W	221	157	142	138	66	63	273	204	191	190	94	119	200	156	126	113	70	59	259	232	170	162	98	107	238.25	187.25	157.25	150.75	82	87	33.6588	37.3039	28.9295	FALSE	FALSE	FALSE	0.632739	0.437917	0.553259	0.368315	0.436746	0.356282	0.356282	FALSE
YHR197W	275	398	340	224	182	233	293	392	342	241	140	260	219	305	262	132	96	137	243	309	280	139	89	141	257.5	351	306	184	126.75	192.75	32.9596	50.892	41.0853	FALSE	TRUE	FALSE	0.714563	0.361111	0.629902	0.415945	0.360146	0.405638	0.360146	FALSE
YOR060C	188	211	198	130	87	131	185	208	185	117	76	137	188	209	176	125	67	123	187	197	163	124	68	119	187	206.25	180.5	124	74.5	127.5	1.41421	6.29153	14.7535	FALSE	FALSE	FALSE	0.663102	0.361212	0.706371	0.38599	0.360246	0.454882	0.360246	FALSE
YCR035C	157	104	77	114	36	60	151	100	76	112	37	68	168	112	83	126	46	61	151	103	77	115	33	57	156.75	104.75	78.25	116.75	38	61.5	8.01561	5.12348	3.20156	FALSE	FALSE	FALSE	0.744817	0.362768	0.785942	0.433556	0.361799	0.506123	0.361799	FALSE
YDR341C	182	204	202	136	94	116	161	199	194	126	87	119	174	218	215	134	91	120	170	212	210	127	92	105	171.75	208.25	205.25	130.75	91	115	8.73212	8.4212	9.21502	FALSE	FALSE	FALSE	0.761281	0.436975	0.560292	0.443139	0.435806	0.360811	0.360811	FALSE
YNL132W	211	267	248	152	131	140	174	242	227	139	120	133	191	255	239	144	128	129	162	223	208	128	108	117	184.5	246.75	230.5	140.75	121.75	129.75	21.2995	18.8392	17.2916	FALSE	FALSE	FALSE	0.762873	0.493414	0.562907	0.444066	0.492095	0.362495	0.362495	FALSE
YJL069C	324	333	247	293	177	164	279	224	174	161	79	101	278	311	245	262	144	142	246	219	198	155	79	80	281.75	271.75	216	217.75	119.75	121.75	32.0663	58.7502	36.0093	FALSE	TRUE	FALSE	0.772848	0.440662	0.563657	0.449873	0.439484	0.362978	0.362978	FALSE
YDR045C	126	59	64	76	15	46	116	64	65	66	13	48	114	63	60	72	13	48	94	56	57	67	11	53	112.5	60.5	61.5	70.25	13	48.75	13.404	3.69685	3.69685	FALSE	FALSE	FALSE	0.624444	0.214876	0.792683	0.363487	0.214301	0.510464	0.363487	FALSE
YMR260C	122	119	112	107	52	71	136	149	137	109	63	77	139	156	148	107	58	78	143	172	160	99	60	90	135	149	139.25	105.5	58.25	79	9.12871	22.1961	20.4512	FALSE	FALSE	FALSE	0.781481	0.39094	0.567325	0.454898	0.389894	0.36534	0.36534	FALSE
YGR047C	244	185	90	163	81	49	247	179	97	159	86	55	269	198	100	165	97	61	277	198	97	173	94	53	259.25	190	96	165	89.5	54.5	16.2558	9.55685	4.24264	FALSE	FALSE	FALSE	0.636451	0.471053	0.567708	0.370476	0.469793	0.365587	0.365587	FALSE
YER168C	107	144	125	102	72	65	104	151	131	128	71	83	113	115	96	95	45	51	99	122	119	89	53	69	105.75	133	117.75	103.5	60.25	67	5.85235	17.224	15.3052	FALSE	FALSE	FALSE	0.978723	0.453008	0.569002	0.569712	0.451796	0.36642	0.36642	FALSE
YOR262W	161	172	161	122	59	102	197	202	178	141	76	118	183	204	175	140	84	93	180	175	137	127	60	81	180.25	188.25	162.75	132.5	69.75	98.5	14.8183	17.0953	18.6971	FALSE	FALSE	FALSE	0.73509	0.370518	0.605223	0.427894	0.369527	0.389745	0.369527	FALSE
YKL035W	209	238	209	137	120	114	161	205	186	128	102	116	194	243	212	137	123	123	169	209	190	130	102	104	183.25	223.75	199.25	133	111.75	114.25	22.1867	19.5171	13.1498	FALSE	FALSE	FALSE	0.725784	0.499441	0.5734	0.422477	0.498106	0.369252	0.369252	FALSE
YGL030W	159	174	157	112	68	105	171	157	145	106	60	93	152	144	126	108	52	100	149	148	120	118	52	75	157.75	155.75	137	111	58	93.25	9.77667	13.326	17.0685	FALSE	FALSE	FALSE	0.703645	0.372392	0.680657	0.40959	0.371396	0.438322	0.371396	FALSE
YLR060W	221	261	231	145	119	138	202	231	204	134	110	126	229	261	236	140	121	124	211	239	208	134	114	119	215.75	248	219.75	138.25	116	126.75	11.758	15.3623	16.0909	FALSE	FALSE	FALSE	0.640788	0.467742	0.576792	0.373001	0.466491	0.371436	0.371436	FALSE
YOR250C	216	260	256	141	123	160	207	233	228	135	114	154	229	267	264	137	135	162	222	259	299	145	131	151	218.5	254.75	261.75	139.5	125.75	156.75	9.32738	14.9304	29.239	FALSE	FALSE	FALSE	0.638444	0.493621	0.598854	0.371636	0.492301	0.385644	0.371636	FALSE
YDR398W	313	375	328	194	189	201	315	351	329	185	175	197	381	475	425	256	254	266	363	420	390	241	237	242	343	405.25	368	219	213.75	226.5	34.2929	54.5917	47.7982	FALSE	TRUE	FALSE	0.638484	0.527452	0.615489	0.37166	0.526042	0.396356	0.37166	FALSE
YLR222C	227	258	229	152	118	144	248	256	225	163	124	153	209	229	202	133	112	117	248	236	204	151	116	131	233	244.75	215	149.75	117.5	136.25	18.8149	14.4539	13.9762	FALSE	FALSE	FALSE	0.642704	0.480082	0.633721	0.374116	0.478798	0.408097	0.374116	FALSE
YHR085W	162	208	186	106	77	119	178	226	218	146	109	132	180	225	201	121	105	116	219	249	246	156	123	128	184.75	227	212.75	132.25	103.5	123.75	24.2126	16.8325	25.7342	FALSE	FALSE	FALSE	0.715832	0.455947	0.581669	0.416684	0.454728	0.374577	0.374577	FALSE
YDL045C	294	326	276	256	194	178	217	234	216	160	117	118	262	321	273	252	193	176	203	221	217	155	110	100	244	275.5	245.5	205.75	153.5	143	41.7692	55.7165	33.5112	FALSE	TRUE	FALSE	0.843238	0.557169	0.582485	0.490846	0.555679	0.375102	0.375102	FALSE
YPR162C	318	337	304	205	171	228	308	328	303	193	164	217	390	419	359	237	233	268	373	438	380	262	260	289	347.25	380.5	336.5	224.25	207	250.5	40.3598	56.0862	39.0598	FALSE	TRUE	FALSE	0.645788	0.544021	0.744428	0.375912	0.542566	0.479389	0.375912	FALSE
YPR180W	241	281	291	147	120	170	234	259	278	141	109	145	345	372	338	231	143	232	335	356	308	228	150	211	288.75	317	303.75	186.75	130.5	189.5	59.3878	55.3955	25.9278	TRUE	TRUE	FALSE	0.646753	0.411672	0.623868	0.376473	0.410571	0.401752	0.376473	FALSE
YKL060C	196	241	201	131	92	129	192	203	176	139	73	118	173	192	176	126	76	116	137	149	142	111	57	104	174.5	196.25	173.75	126.75	74.5	116.75	26.9382	37.8539	24.2264	FALSE	FALSE	FALSE	0.726361	0.379618	0.671942	0.422813	0.378603	0.43271	0.378603	FALSE
YLL035W	177	112	106	140	43	90	185	134	118	136	50	91	194	144	124	133	55	93	199	118	98	134	46	80	188.75	127	111.5	135.75	48.5	88.5	9.74252	14.6515	11.7047	FALSE	FALSE	FALSE	0.719205	0.38189	0.793722	0.418647	0.380869	0.511133	0.380869	FALSE
YHR020W	132	81	79	108	32	58	151	117	108	116	40	78	137	108	108	125	46	84	143	128	131	122	48	94	140.75	108.5	106.5	117.75	41.5	78.5	8.18026	20.0749	21.2995	FALSE	FALSE	FALSE	0.83659	0.382488	0.737089	0.486976	0.381466	0.474663	0.381466	FALSE
YAR008W	150	133	120	114	54	69	148	131	105	105	60	77	142	126	119	93	44	66	143	125	117	92	39	63	145.75	128.75	115.25	101	49.25	68.75	3.86221	3.86221	6.94622	FALSE	FALSE	FALSE	0.692967	0.382524	0.596529	0.403374	0.381501	0.384147	0.381501	FALSE
YNL002C	127	95	82	114	36	60	129	97	85	103	34	68	140	97	85	111	40	64	132	90	76	111	35	60	132	94.75	82	109.75	36.25	63	5.71548	3.30404	4.24264	FALSE	FALSE	FALSE	0.831439	0.382586	0.768293	0.483978	0.381563	0.494757	0.381563	FALSE
YBR152W	172	201	173	136	97	105	183	211	187	134	97	111	174	199	179	138	97	104	176	215	180	143	93	106	176.25	206.5	179.75	137.75	96	106.5	4.78714	7.72442	5.7373	FALSE	FALSE	FALSE	0.78156	0.464891	0.59249	0.454944	0.463648	0.381545	0.381545	FALSE
YBR257W	154	186	160	111	79	105	160	219	200	112	98	114	188	222	207	131	107	124	194	260	244	133	124	138	174	221.75	202.75	121.75	102	120.25	19.9332	30.2696	34.4226	FALSE	FALSE	FALSE	0.699713	0.459977	0.593095	0.407301	0.458748	0.381935	0.381935	FALSE
YKL196C	187	237	178	121	90	115	186	212	187	124	102	116	198	243	220	128	116	121	181	218	195	121	106	118	188	227.5	195	123.5	103.5	117.5	7.16473	14.8436	18.0555	FALSE	FALSE	FALSE	0.656915	0.454945	0.602564	0.382388	0.453729	0.388033	0.382388	FALSE
YBR167C	224	269	253	144	128	152	215	263	236	140	120	139	195	245	229	134	115	136	181	235	219	135	116	130	203.75	253	234.25	138.25	119.75	139.25	19.4143	15.748	14.3149	FALSE	FALSE	FALSE	0.678528	0.47332	0.59445	0.394969	0.472055	0.382808	0.382808	FALSE
YDR086C	196	174	116	150	69	76	188	173	116	145	66	83	182	166	104	142	64	84	178	162	109	132	62	78	186	168.75	111.25	142.25	65.25	80.25	7.83156	5.7373	5.85235	FALSE	FALSE	FALSE	0.764785	0.386667	0.721348	0.445179	0.385633	0.464526	0.385633	FALSE
YKL021C	191	155	130	131	78	99	179	155	123	114	69	93	200	185	161	137	81	111	200	183	146	127	79	101	192.5	169.5	140	127.25	76.75	101	9.94987	16.7631	16.9902	FALSE	FALSE	FALSE	0.661039	0.452802	0.721429	0.384789	0.451592	0.464578	0.384789	FALSE
YDL111C	242	257	234	157	133	138	247	272	248	180	137	152	251	268	240	164	139	165	280	303	277	176	153	168	255	275	249.75	169.25	140.5	155.75	17.0685	19.7146	19.0504	FALSE	FALSE	FALSE	0.663725	0.510909	0.623624	0.386353	0.509543	0.401595	0.386353	FALSE
YNL007C	180	222	223	124	98	149	206	224	216	137	94	144	170	188	181	123	65	128	163	185	175	120	63	108	179.75	204.75	198.75	126	80	132.25	18.8392	21.1246	24.2539	FALSE	FALSE	FALSE	0.700974	0.39072	0.665409	0.408035	0.389676	0.428503	0.389676	FALSE
YOR143C	294	170	128	206	93	87	331	226	184	206	139	141	304	180	183	206	94	98	307	248	13	206	160	150	309	206	127	206	121.5	119	15.6844	37.1304	80.3783	FALSE	FALSE	TRUE	0.666667	0.589806	0.937008	0.388065	0.588229	0.603405	0.388065	FALSE
YOR103C	213	250	211	133	101	136	214	247	221	136	104	137	194	233	201	144	107	142	205	235	205	139	106	124	206.5	241.25	209.5	138	104.5	134.75	9.25563	8.5	8.69866	FALSE	FALSE	FALSE	0.668281	0.433161	0.643198	0.389004	0.432002	0.4142	0.389004	FALSE
YPR144C	256	180	137	178	84	119	252	193	141	174	82	115	280	208	148	179	88	130	276	218	167	181	94	126	266	199.75	148.25	178	87	122.5	14.0475	16.7008	13.301	FALSE	FALSE	FALSE	0.669173	0.435544	0.826307	0.389524	0.43438	0.532117	0.389524	FALSE
YML077W	229	254	224	165	108	141	256	262	234	167	118	164	236	255	243	164	122	151	284	264	237	178	126	168	251.25	258.75	234.5	168.5	118.5	156	24.6492	4.99166	7.93725	FALSE	FALSE	FALSE	0.670647	0.457971	0.665245	0.390382	0.456746	0.428398	0.390382	FALSE
YLR022C	190	244	219	158	122	134	205	260	253	155	119	150	209	259	235	151	112	134	200	251	226	148	113	148	201	253.5	233.25	153	116.5	141.5	8.20569	7.50555	14.7054	FALSE	FALSE	FALSE	0.761194	0.459566	0.606645	0.443089	0.458337	0.390661	0.390661	FALSE
YFR050C	277	356	325	213	153	218	317	335	305	228	139	215	244	283	265	158	114	133	237	274	258	140	105	135	268.75	312	288.25	184.75	127.75	175.25	36.5912	39.7911	32.0767	FALSE	FALSE	FALSE	0.687442	0.409455	0.607979	0.400158	0.40836	0.39152	0.39152	FALSE
YLR277C	245	238	206	169	101	142	252	237	199	167	97	119	212	205	175	155	76	121	200	210	172	144	77	96	227.25	222.5	188	158.75	87.75	119.5	25.1843	17.4452	17.0294	FALSE	FALSE	FALSE	0.69857	0.394382	0.635638	0.406635	0.393328	0.409332	0.393328	FALSE
YPR137W	235	140	111	171	70	96	238	175	130	165	59	95	218	167	139	153	66	97	203	140	117	136	51	85	223.5	155.5	124.25	156.25	61.5	93.25	16.2583	18.1934	12.6326	FALSE	FALSE	FALSE	0.699105	0.395498	0.750503	0.406947	0.394441	0.483301	0.394441	FALSE
YHR040W	143	94	96	90	37	74	134	91	100	95	39	67	139	80	90	93	31	64	124	81	94	93	30	57	135	86.5	95	92.75	34.25	65.5	8.20569	7.04746	4.16333	FALSE	FALSE	FALSE	0.687037	0.395954	0.689474	0.399922	0.394895	0.444	0.394895	FALSE
YNL126W	252	157	107	171	133	159	269	165	104	183	141	177	255	162	113	174	129	152	283	160	97	188	134	149	264.75	161	105.25	179	134.25	159.25	14.2449	3.3665	6.65207	FALSE	FALSE	FALSE	0.67611	0.833851	1.51306	0.393561	0.831621	0.974367	0.393561	FALSE
YLR186W	185	162	133	128	80	87	184	163	131	129	74	84	217	230	199	144	107	120	204	233	211	135	104	138	197.5	197	168.5	134	91.25	107.25	15.9269	39.8581	42.4382	FALSE	FALSE	FALSE	0.678481	0.463198	0.636499	0.394942	0.461959	0.409886	0.394942	FALSE
YOR310C	161	129	108	109	51	85	154	117	101	113	46	89	179	133	110	115	52	84	166	126	109	122	52	92	165	126.25	107	114.75	50.25	87.5	10.5515	6.80074	4.08248	FALSE	FALSE	FALSE	0.695455	0.39802	0.817757	0.404822	0.396956	0.526611	0.396956	FALSE
YNL189W	79	27	21	51	0	12	76	27	22	50	0	14	74	29	22	50	0	12	74	27	18	55	0	9	75.75	27.5	20.75	51.5	0	11.75	2.36291	1	1.89297	FALSE	FALSE	FALSE	0.679868	0	0.566265	0.395749	0	0.364657	0.395749	FALSE
YKL095W	155	114	100	115	44	61	140	116	90	95	42	66	184	134	127	113	58	98	175	173	155	122	76	111	163.5	134.25	118	111.25	55	84	19.8074	27.3542	29.2005	FALSE	FALSE	FALSE	0.680428	0.409683	0.711864	0.396075	0.408588	0.458419	0.396075	FALSE
YPR019W	184	183	151	123	80	106	150	144	139	104	52	102	144	136	133	114	55	100	127	136	127	103	53	97	151.25	149.75	137.5	111	60	101.25	23.9078	22.4852	10.247	FALSE	FALSE	FALSE	0.733884	0.400668	0.736364	0.427192	0.399596	0.474196	0.399596	FALSE
YJR042W	151	105	108	98	48	87	153	116	109	104	45	90	136	116	103	111	51	83	143	124	105	113	41	84	145.75	115.25	106.25	106.5	46.25	86	7.80491	7.80491	2.75379	FALSE	FALSE	FALSE	0.730703	0.401302	0.809412	0.42534	0.400229	0.521237	0.400229	FALSE
YNL131W	139	129	101	112	57	77	127	116	96	104	46	55	127	109	103	94	39	74	119	107	93	104	43	73	128	115.25	98.25	103.5	46.25	69.75	8.24621	9.94569	4.57347	FALSE	FALSE	FALSE	0.808594	0.401302	0.709924	0.47068	0.400229	0.457169	0.400229	FALSE
YLR196W	245	225	211	151	97	127	250	241	224	172	107	146	197	185	176	147	75	110	203	185	170	147	74	118	223.75	209	195.25	154.25	88.25	125.25	27.6089	28.4722	26.3486	FALSE	FALSE	FALSE	0.689385	0.422249	0.641485	0.401289	0.42112	0.413097	0.401289	FALSE
YDL147W	163	39	42	124	0	16	71	25	38	38	0	0	151	44	45	126	0	20	111	34	43	54	0	0	124	35.5	42	85.5	0	9	41.7453	8.1035	2.94392	FALSE	FALSE	FALSE	0.689516	0	0.214286	0.401365	0	0.137993	0.401365	FALSE
YKR081C	189	100	98	124	53	66	167	100	91	117	45	68	179	107	103	131	53	74	171	95	125	117	45	63	176.5	100.5	104.25	122.25	49	67.75	9.71253	4.93288	14.6828	FALSE	FALSE	FALSE	0.692635	0.487562	0.64988	0.403181	0.486259	0.418503	0.403181	FALSE
YKL059C	198	254	181	138	107	117	205	209	193	139	110	132	207	207	179	134	105	115	175	198	179	133	106	111	196.25	217	183	136	107	118.75	14.6828	25.1263	6.733	FALSE	FALSE	FALSE	0.692994	0.493088	0.648907	0.40339	0.491769	0.417876	0.40339	FALSE
YOL022C	170	208	188	140	83	130	176	199	183	158	80	134	158	196	181	140	83	123	161	192	181	147	77	141	166.25	198.75	183.25	146.25	80.75	132	8.26136	6.80074	3.30404	FALSE	FALSE	FALSE	0.879699	0.406289	0.720327	0.51207	0.405203	0.463869	0.405203	FALSE
YGL245W	268	304	262	185	136	168	261	281	264	170	119	169	220	269	238	160	118	154	232	263	245	165	118	162	245.25	279.25	252.25	170	122.75	163.25	22.9401	18.1177	12.7639	FALSE	FALSE	FALSE	0.69317	0.43957	0.647175	0.403492	0.438395	0.416761	0.403492	FALSE
YNL181W	187	201	169	124	92	103	158	180	161	114	86	99	165	195	168	119	95	112	181	190	173	123	92	107	172.75	191.5	167.75	120	91.25	105.25	13.5247	8.88819	4.99166	FALSE	FALSE	FALSE	0.694645	0.476501	0.627422	0.404351	0.475227	0.404041	0.404041	FALSE
YAL043C	211	98	73	142	49	65	209	100	84	143	47	63	199	99	79	139	55	68	205	92	72	150	62	73	206	97.25	77	143.5	53.25	67.25	5.2915	3.59398	5.59762	FALSE	FALSE	FALSE	0.696602	0.547558	0.873377	0.40549	0.546094	0.562428	0.40549	FALSE
YDR487C	157	189	164	128	92	114	171	191	170	128	100	109	168	188	175	125	96	98	167	198	183	127	101	115	165.75	191.5	173	127	97.25	109	6.07591	4.50925	8.04156	FALSE	FALSE	FALSE	0.766214	0.507833	0.630058	0.446011	0.506475	0.405738	0.405738	FALSE
YPR086W	187	159	148	108	65	96	159	171	150	111	76	98	170	166	150	120	61	95	129	168	147	111	74	91	161.25	166	148.75	112.5	69	95	24.3909	5.09902	1.5	FALSE	FALSE	FALSE	0.697674	0.415663	0.638655	0.406114	0.414551	0.411275	0.406114	FALSE
YHR172W	203	247	221	152	112	145	221	260	244	160	123	153	245	295	265	170	144	166	247	307	265	176	153	164	229	277.25	248.75	164.5	133	157	20.9762	28.3593	20.9821	FALSE	FALSE	FALSE	0.718341	0.479711	0.631156	0.418144	0.478429	0.406445	0.406445	FALSE
YLR340W	221	245	232	152	114	178	209	197	188	143	76	141	193	196	175	143	76	124	181	189	172	137	73	113	201	206.75	191.75	143.75	84.75	139	17.5879	25.7472	27.7173	FALSE	FALSE	FALSE	0.715174	0.409915	0.724902	0.416301	0.408819	0.466815	0.408819	FALSE
YCRO54C	324	347	315	266	187	220	224	246	243	170	120	148	348	395	370	276	236	240	252	295	289	185	147	163	287	320.75	304.25	224.25	172.5	192.75	58.5491	64.4276	52.9866	TRUE	TRUE	TRUE	0.781359	0.537802	0.633525	0.454827	0.536364	0.407971	0.407971	FALSE
YJL011C	180	213	197	140	103	121	177	193	178	144	99	121	165	192	179	138	106	111	159	179	174	136	98	109	170.25	194.25	182	139.5	101.5	115.5	9.91211	14.0327	10.2307	FALSE	FALSE	FALSE	0.819383	0.522523	0.634615	0.476961	0.521125	0.408673	0.408673	FALSE
YDR236C	239	177	152	158	91	115	235	185	153	148	94	115	329	300	251	236	147	160	286	276	218	225	142	144	272.25	234.5	193.5	191.75	118.5	133.5	44.3574	62.6339	49.224	FALSE	TRUE	FALSE	0.704316	0.50533	0.689922	0.40998	0.503979	0.444289	0.40998	FALSE
YKR022C	228	168	136	158	80	109	219	171	131	152	69	90	245	234	161	165	95	98	208	174	182	159	76	95	225	186.75	152.5	158.5	80	98	15.6418	31.5951	23.6432	FALSE	FALSE	FALSE	0.704444	0.42838	0.642623	0.410055	0.427235	0.41383	0.410055	FALSE
YDR064W	143	70	61	95	16	58	130	70	60	97	18	47	115	59	53	85	11	45	120	55	54	81	14	40	127	63.5	57	89.5	14.75	47.5	12.3558	7.68115	4.08248	FALSE	FALSE	FALSE	0.704724	0.232283	0.833333	0.410218	0.231662	0.536641	0.410218	FALSE
YLR129W	226	215	190	155	102	136	205	200	185	141	91	136	207	209	180	148	106	127	181	205	179	134	100	129	204.75	207.25	183.5	144.5	99.75	132	18.4459	6.34429	5.06623	FALSE	FALSE	FALSE	0.705739	0.481303	0.719346	0.410808	0.480016	0.463237	0.410808	FALSE
YBR079C	327	190	127	260	90	134	318	220	132	264	87	153	267	172	123	170	66	116	254	176	128	182	71	134	291.5	189.5	127.5	219	78.5	134.25	36.3731	21.7486	3.69685	FALSE	FALSE	FALSE	0.751286	0.414248	1.05294	0.437322	0.41314	0.678062	0.41314	FALSE
YER009W	211	176	150	149	87	120	205	208	169	139	95	120	202	175	145	148	86	122	192	187	204	137	86	113	202.5	186.5	167	143.25	88.5	118.75	7.93725	15.3297	26.7457	FALSE	FALSE	FALSE	0.707407	0.474531	0.711078	0.41178	0.473262	0.457912	0.41178	FALSE
YBR121C	178	179	155	132	81	102	174	163	154	119	71	93	153	165	141	112	77	99	155	162	137	104	73	83	165	167.25	146.75	116.75	75.5	94.25	12.8323	7.932	9.10586	FALSE	FALSE	FALSE	0.707576	0.45142	0.642249	0.411878	0.450213	0.413589	0.411878	FALSE
YPR082C	217	178	160	146	81	107	204	168	131	149	72	86	196	173	131	139	69	91	194	170	123	140	72	85	202.75	172.25	136.25	143.5	73.5	92.25	10.4363	4.34933	16.2763	FALSE	FALSE	FALSE	0.707768	0.426705	0.677064	0.41199	0.425564	0.436009	0.41199	FALSE
YKL144C	111	88	70	100	35	70	122	97	78	109	39	65	119	111	94	99	47	83	122	103	84	111	45	73	118.5	99.75	81.5	104.75	41.5	72.75	5.19615	9.70824	10.116	FALSE	FALSE	FALSE	0.883966	0.41604	0.892638	0.514554	0.414928	0.574832	0.414928	FALSE
YNL038W	188	210	180	138	87	127	183	234	201	137	95	133	193	224	185	149	95	134	197	223	192	155	96	133	190.25	222.75	189.5	144.75	93.25	131.75	6.07591	9.84463	9.11043	FALSE	FALSE	FALSE	0.760841	0.418631	0.695251	0.442883	0.417511	0.44772	0.417511	FALSE
YML092C	172	150	124	132	80	103	162	183	166	122	81	105	187	154	136	127	83	103	183	147	131	124	77	115	176	158.5	139.25	126.25	80.25	106.5	11.2842	16.5831	18.5	FALSE	FALSE	FALSE	0.71733	0.506309	0.764811	0.417555	0.504955	0.492515	0.417555	FALSE
YDR331W	200	243	236	142	118	145	177	200	203	133	97	138	225	277	275	162	136	179	217	243	240	151	122	165	204.75	240.75	238.5	147	118.25	156.75	21.2348	31.5423	29.4449	FALSE	FALSE	FALSE	0.717949	0.491173	0.657233	0.417916	0.48986	0.423238	0.417916	FALSE
YPR190C	229	234	190	157	120	145	231	243	196	179	121	151	207	189	171	149	87	102	220	200	170	156	95	97	221.75	216.5	181.75	160.25	105.75	123.75	10.9354	26.0576	13.2256	FALSE	FALSE	FALSE	0.722661	0.488453	0.68088	0.420659	0.487147	0.438466	0.420659	FALSE
YNR038W	150	123	95	105	61	73	141	142	119	111	74	81	163	165	131	113	70	81	146	170	156	108	84	93	150	150	125.25	109.25	72.25	82	9.4163	21.7409	25.3821	FALSE	FALSE	FALSE	0.728333	0.481667	0.654691	0.423961	0.480379	0.421601	0.421601	FALSE
YLR060W	174	211	191	141	105	124	181	210	206	156	109	134	186	196	183	141	103	120	185	222	202	155	110	134	181.5	209.75	195.5	148.25	106.75	128	5.44671	10.6575	10.4722	FALSE	FALSE	FALSE	0.816804	0.508939	0.654731	0.475459	0.507578	0.421627	0.421627	FALSE
YFL009W	179	200	190	139	97	136	193	192	183	140	89	129	196	196	201	137	106	129	198	239	233	139	116	154	191.5	206.75	201.75	138.75	102	137	8.58293	21.7466	22.1115	FALSE	FALSE	FALSE	0.724543	0.493349	0.679058	0.421754	0.49203	0.437293	0.421754	FALSE
YGR046W	172	188	166	140	83	121	165	194	168	138	89	115	175	204	174	142	96	116	180	224	211	154	115	119	173	202.5	179.75	143.5	95.75	117.75	6.27163	15.7797	21.1088	FALSE	FALSE	FALSE	0.82948	0.47284	0.655076	0.482838	0.471575	0.421849	0.421849	FALSE
YGL008C	168	183	165	134	84	112	136	205	174	118	88	112	177	207	200	132	93	123	185	213	190	131	89	131	166.5	202	182.25	128.75	88.5	119.5	21.4864	13.1149	15.7136	FALSE	FALSE	FALSE	0.773273	0.438119	0.655693	0.45012	0.436947	0.422246	0.422246	FALSE
YDR180w	213	144	108	152	93	107	216	147	108	150	88	105	198	141	101	149	84	101	194	143	103	146	86	97	205.25	143.75	105	149.25	87.75	102.5	10.8743	2.5	3.55903	FALSE	FALSE	FALSE	0.727162	0.610435	0.97619	0.423279	0.608803	0.628637	0.423279	FALSE
YJL025W	161	105	72	113	51	65	143	89	58	107	43	38	152	103	61	111	47	44	135	83	61	99	33	32	147.75	95	63	107.5	43.5	44.75	11.2361	10.7083	6.16441	FALSE	FALSE	FALSE	0.72758	0.457895	0.710317	0.423522	0.45667	0.457423	0.423522	FALSE
YHR070W	173	207	178	109	95	122	149	226	185	110	89	117	140	163	141	97	79	102	133	177	157	118	88	103	148.75	193.25	165.25	108.5	87.75	111	17.4428	28.5234	20.0728	FALSE	FALSE	FALSE	0.729412	0.454075	0.67171	0.424588	0.452861	0.43256	0.424588	FALSE
YHR088W	158	128	106	121	60	88	161	155	142	113	65	101	160	131	107	118	60	97	157	129	115	112	67	84	159	135.75	117.5	116	63	92.5	1.82574	12.8938	16.8226	FALSE	FALSE	FALSE	0.72956	0.464088	0.787234	0.424675	0.462848	0.506955	0.424675	FALSE
YGL011C	159	105	94	114	51	79	124	99	86	109	43	54	124	102	88	109	43	53	130	99	92	108	37	52	134.25	101.25	90	110	43.5	59.5	16.7407	2.87228	3.65148	FALSE	FALSE	FALSE	0.819367	0.42963	0.661111	0.476951	0.428481	0.425735	0.425735	FALSE
YNR017W	171	177	145	146	94	113	165	197	205	128	97	106	234	236	201	170	128	173	204	204	244	153	108	135	193.5	203.5	198.75	149.25	106.75	131.75	31.9844	24.5017	40.7462	FALSE	FALSE	FALSE	0.771318	0.52457	0.662893	0.448982	0.523167	0.426883	0.426883	FALSE
YFL022C	182	232	216	147	109	138	168	213	207	127	102	144	174	219	201	127	95	133	160	184	172	113	71	113	171	212	199	128.5	94.25	132	9.30949	20.2814	19.0263	FALSE	FALSE	FALSE	0.751462	0.444575	0.663317	0.437424	0.443387	0.427156	0.427156	FALSE
YBR142W	215	188	151	158	87	113	212	170	154	158	80	116	221	208	178	162	94	124	227	203	169	166	87	124	218.75	192.25	163	161	87	119.25	6.65207	17.0953	12.7279	FALSE	FALSE	FALSE	0.736	0.452536	0.731595	0.428423	0.451326	0.471125	0.428423	FALSE
YCL052C	235	297	254	176	131	167	227	316	285	181	148	201	213	288	259	178	137	159	231	308	284	181	159	195	226.5	302.25	270.5	179	143.75	180.5	9.57427	12.2848	16.2993	FALSE	FALSE	FALSE	0.790287	0.4756	0.667283	0.460024	0.474328	0.42971	0.42971	FALSE
YMR218C	173	85	74	133	10	45	171	68	55	122	0	48	176	67	49	131	0	38	156	59	48	115	0	34	169	69.75	56.5	125.25	2.5	41.25	8.90693	10.9354	12.0692	FALSE	FALSE	FALSE	0.741124	0.0358423	0.730088	0.431406	0.0357465	0.470155	0.431406	FALSE
YOR160W	189	101	73	142	62	68	171	105	72	139	57	71	210	116	75	142	71	101	188	108	70	140	62	80	189.5	107.5	72.5	140.75	63	80	15.9687	6.35085	2.08167	FALSE	FALSE	FALSE	0.742744	0.586047	1.10345	0.432349	0.58448	0.710587	0.432349	FALSE
YOR063W	172	133	112	131	87	93	171	157	140	128	92	84	178	162	145	133	98	101	183	163	146	131	94	101	176	153.75	135.75	130.75	92.75	94.75	5.59762	14.0801	16.0494	FALSE	FALSE	FALSE	0.742898	0.603252	0.697974	0.432439	0.601639	0.449474	0.432439	FALSE
YDR429C	112	85	73	98	41	54	120	95	83	103	40	54	118	98	80	106	41	56	127	100	85	108	43	56	119.25	94.5	80.25	103.75	41.25	55	6.18466	6.65833	5.25198	FALSE	FALSE	FALSE	0.870021	0.436508	0.685358	0.506437	0.435341	0.44135	0.435341	FALSE
YJL035C	190	222	194	142	107	147	173	233	190	140	104	135	188	213	182	134	95	126	179	226	167	128	95	116	182.5	223.5	183.25	136	100.25	131	7.93725	8.34666	11.9269	FALSE	FALSE	FALSE	0.745205	0.448546	0.71487	0.433782	0.447347	0.460355	0.433782	FALSE
YKL195W	148	160	132	113	85	96	164	194	143	121	94	107	152	169	143	114	89	102	153	170	156	116	94	109	154.25	173.25	143.5	116	90.5	103.5	6.84957	14.5459	9.81495	FALSE	FALSE	FALSE	0.752026	0.522367	0.721254	0.437752	0.52097	0.464466	0.437752	FALSE
YDR081C	239	216	141	177	124	113	226	181	119	168	103	93	236	205	133	183	113	112	230	188	120	174	102	94	232.75	197.5	128.25	175.5	110.5	103	5.85235	15.9269	10.6262	FALSE	FALSE	FALSE	0.754028	0.559494	0.803119	0.438917	0.557998	0.517184	0.438917	FALSE
YHR036W	360	391	303	296	225	272	361	397	308	298	211	285	304	319	259	204	131	202	290	321	261	195	130	202	328.75	357	282.75	248.25	174.25	240.25	37.1068	42.8019	26.3613	FALSE	FALSE	FALSE	0.755133	0.488095	0.849691	0.439561	0.48679	0.547175	0.439561	FALSE
YJL010C	131	124	103	94	53	71	186	141	119	145	67	89	198	135	107	147	63	107	181	138	118	140	59	96	174	134.5	111.75	131.5	60.5	90.75	29.5409	7.4162	7.97392	FALSE	FALSE	FALSE	0.755747	0.449814	0.812081	0.439918	0.448611	0.522955	0.439918	FALSE
YOR148C	169	194	166	128	86	115	182	203	181	128	93	140	169	203	180	134	96	116	174	216	185	135	104	140	173.5	204	178	131.25	94.75	127.75	6.13732	9.05539	8.28654	FALSE	FALSE	FALSE	0.756484	0.464461	0.717697	0.440347	0.463219	0.462175	0.440347	FALSE
YGR024C	176	168	160	135	79	118	185	183	168	147	78	133	160	175	162	138	81	129	162	174	166	141	73	128	170.75	175	164	140.25	77.75	127	11.8708	6.16441	3.65148	FALSE	FALSE	FALSE	0.821376	0.444286	0.77439	0.478121	0.443098	0.498684	0.443098	FALSE
YEL026W	160	133	117	123	59	99	151	124	111	118	57	99	143	128	114	112	54	98	141	127	123	113	58	112	148.75	128	116.25	116.5	57	102	8.65544	3.74166	5.12348	FALSE	FALSE	FALSE	0.783193	0.445312	0.877419	0.455895	0.444122	0.565031	0.444122	FALSE
YNL313C	179	186	180	145	87	122	150	200	175	137	79	124	151	167	163	141	80	124	141	164	163	138	75	122	155.25	179.25	170.25	140.25	80.25	123	16.4595	16.9189	8.61684	FALSE	FALSE	FALSE	0.903382	0.447699	0.722467	0.525856	0.446502	0.465247	0.446502	FALSE
YGR145W	152	152	134	135	76	101	156	144	127	124	63	105	145	149	130	120	64	99	142	140	120	121	59	88	148.75	146.25	127.75	125	65.5	98.25	6.39661	5.31507	5.90903	FALSE	FALSE	FALSE	0.840336	0.447863	0.76908	0.489157	0.446666	0.495264	0.446666	FALSE
YGR128C	96	57	49	73	13	38	97	60	54	77	14	41	99	64	51	72	16	39	95	63	56	74	16	38	96.75	61	52.5	74	14.75	39	1.70783	3.16228	3.10913	FALSE	FALSE	FALSE	0.764858	0.241803	0.742857	0.445222	0.241157	0.478377	0.445222	FALSE
YPR085C	162	126	94	131	76	86	163	131	99	119	76	91	153	132	99	123	70	89	170	132	98	123	70	92	162	130.25	97.5	124	73	89.5	6.97615	2.87228	2.38048	FALSE	FALSE	FALSE	0.765432	0.560461	0.917949	0.445556	0.558962	0.591131	0.445556	FALSE
YMR281W	184	206	183	145	106	135	191	211	182	137	107	140	176	199	182	136	103	139	172	201	188	139	109	137	180.75	204.25	183.75	139.25	106.25	137.75	8.46069	5.37742	2.87228	FALSE	FALSE	FALSE	0.770401	0.520196	0.74966	0.448448	0.518805	0.482758	0.448448	FALSE
YDL209C	89	37	43	80	14	0	110	48	49	69	14	0	82	36	39	61	12	0	72	38	37	62	12	0	88.25	39.75	42	68	13	0	16.0909	5.56028	5.2915	FALSE	FALSE	FALSE	0.770538	0.327044	0	0.448528	0.32617	0	0.448528	FALSE
YNL232W	190	240	207	144	110	145	171	199	188	152	80	131	156	191	191	132	99	130	162	193	189	141	89	134	169.75	205.75	193.75	142.25	94.5	135	14.8408	23.085	8.92095	FALSE	FALSE	FALSE	0.837997	0.459295	0.696774	0.487796	0.458067	0.448701	0.448701	FALSE
YOL130W	177	188	174	144	88	135	169	192	171	149	81	117	156	181	175	146	85	120	170	188	173	148	86	117	168	187.25	173.25	146.75	85	122.25	8.75595	4.57347	1.70783	FALSE	FALSE	FALSE	0.873512	0.453939	0.705628	0.508469	0.452725	0.454403	0.452725	FALSE
YMR314W	175	181	164	132	84	128	179	202	189	140	106	149	177	203	196	138	103	142	174	196	184	137	98	146	176.25	195.5	183.25	136.75	97.75	141.25	2.21736	10.1489	13.7447	FALSE	FALSE	FALSE	0.775887	0.5	0.770805	0.451641	0.498663	0.496375	0.451641	FALSE
YHR019C	157	150	125	128	66	96	151	153	146	125	71	103	156	150	133	133	67	99	159	154	139	129	73	107	155.75	151.75	135.75	128.75	69.25	101.25	3.40343	2.06155	8.92095	FALSE	FALSE	FALSE	0.826645	0.456343	0.745856	0.481188	0.455122	0.480309	0.455122	FALSE
YGR172C	199	215	188	159	120	160	215	220	195	160	127	185	197	240	232	162	134	176	210	249	225	161	136	224	205.25	231	210	160.5	129.25	186.25	8.65544	16.1452	21.7409	FALSE	FALSE	FALSE	0.781973	0.559524	0.886905	0.455184	0.558028	0.57114	0.455184	FALSE
BLANK	16	0	0	11	0	9	18	0	0	10	0	11	16	0	0	0	0	12	18	0	0	9	0	10	17	0	0	7.5	0	10.5	1.1547	0	0	FALSE	FALSE	FALSE	0.441176	#DIV/0!	#DIV/0!					#REF!
YJL167W	95	99	108	85	53	91	106	128	123	102	58	93	105	129	129	97	61	92	92	121	112	86	47	83	99.5	119.25	118	92.5	54.75	89.75	7.04746	13.9613	9.69536	FALSE	FALSE	FALSE	0.929648	0.459119	0.760593	0.541146	0.457892	0.489799	0.457892	FALSE
BLANK	16	0	0	0	0	0	16	0	0	0	0	0	18	0	0	0	0	0	13	0	0	0	0	0	15.75	0	0	0	0	0	2.06155	0	0	FALSE	FALSE	FALSE	0	#DIV/0!	#DIV/0!					#REF!
YGR029W	188	223	204	156	116	147	183	236	224	155	126	154	195	230	219	154	117	159	186	303	233	154	123	164	188	248	220	154.75	120.5	156	5.09902	37.0495	12.1381	FALSE	FALSE	FALSE	0.823138	0.485887	0.709091	0.479146	0.484588	0.456633	0.456633	FALSE
BLANK	13	0	0	0	0	0	13	0	8	0	0	0	14	0	9	0	0	0	15	0	9	0	0	0	13.75	0	6.5	0	0	0	0.957427	0	4.3589	FALSE	FALSE	FALSE	0	#DIV/0!	0					#REF!
YKR071C	172	221	199	144	115	139	170	207	188	131	101	141	161	202	178	134	99	114	153	181	161	124	81	121	164	202.75	181.5	133.25	99	128.75	8.75595	16.5806	16.1348	FALSE	FALSE	FALSE	0.8125	0.488286	0.709366	0.472954	0.48698	0.45681	0.45681	FALSE
BLANK	24	22	20	16	0	0	42	45	20	219	8	0	24	31	23	16	0	0	41	45	14	0	0	24	32.75	35.75	19.25	62.75	2	6	10.1119	11.2953	3.77492	FALSE	FALSE	FALSE	1.91603	0.0559441	0.311688					#REF!
YGL091C	156	165	152	135	77	96	152	160	147	135	78	90	164	175	157	142	79	116	146	160	147	130	78	127	154.5	165	150.75	135.5	78	107.25	7.54983	7.07107	4.78714	FALSE	FALSE	FALSE	0.877023	0.472727	0.711443	0.510512	0.471463	0.458148	0.458148	FALSE
YGR119C	190	184	169	151	89	145	174	202	189	141	96	111	198	223	209	149	111	158	186	216	197	148	99	137	187	206.25	191	147.25	98.75	137.75	10	17.2119	16.8127	FALSE	FALSE	FALSE	0.787433	0.478788	0.721204	0.458363	0.477508	0.464434	0.458363	FALSE
YKL186C	131	89	77	117	42	60	157	131	110	123	57	75	154	111	97	122	49	81	172	142	123	134	71	96	153.5	118.25	101.75	124	54.75	78	16.9411	23.3435	19.6193	FALSE	FALSE	FALSE	0.807818	0.463002	0.766585	0.470228	0.461764	0.493657	0.461764	FALSE
YJL174W	206	207	201	155	105	160	218	236	235	174	117	151	178	169	186	145	79	133	177	205	191	146	95	139	194.75	204.25	203.25	155	99	145.75	20.5163	27.4393	22.0662	FALSE	FALSE	FALSE	0.795892	0.4847	0.717097	0.463287	0.483404	0.461789	0.461789	FALSE
YLR276C	157	147	131	122	72	92	147	130	108	122	61	81	143	131	121	113	61	84	143	120	112	125	60	83	147.5	132	118	120.5	63.5	85	6.60808	11.1654	10.2307	FALSE	FALSE	FALSE	0.816949	0.481061	0.720339	0.475544	0.479774	0.463876	0.463876	FALSE
YGR013W	159	138	115	127	71	86	174	169	133	142	81	92	146	138	125	127	82	90	163	149	125	129	83	94	160.5	148.5	124.5	131.25	79.25	90.5	11.5614	14.6173	7.37111	FALSE	FALSE	FALSE	0.817757	0.53367	0.726908	0.476014	0.532243	0.468106	0.468106	FALSE
YLR424W	173	166	146	137	80	105	181	206	181	141	106	135	168	157	147	143	80	133	185	183	167	152	91	120	176.75	178	160.25	143.25	89.25	123.25	7.67572	21.5561	16.8795	FALSE	FALSE	FALSE	0.810467	0.501404	0.769111	0.47177	0.500064	0.495284	0.47177	FALSE
YMR290C	179	171	140	142	92	102	180	177	150	142	95	118	169	180	193	141	86	131	177	172	150	147	97	114	176.25	175	158.25	143	92.5	116.25	4.99166	4.24264	23.6414	FALSE	FALSE	FALSE	0.811348	0.528571	0.734597	0.472283	0.527158	0.473058	0.472283	FALSE
YPR035W	250	167	146	170	88	100	269	205	158	186	87	114	277	291	217	267	163	179	321	330	247	291	180	202	279.25	248.25	192	228.5	129.5	148.75	30.0486	75.2391	48.0347	FALSE	TRUE	FALSE	0.818263	0.521652	0.77474	0.476309	0.520257	0.498909	0.476309	FALSE
YOL077C	179	177	169	144	90	129	176	185	177	145	102	141	180	214	196	149	116	141	188	220	197	154	121	143	180.75	199	184.75	148	107.25	138.5	5.12348	21.1818	13.9613	FALSE	FALSE	FALSE	0.818811	0.538945	0.749662	0.476627	0.537504	0.482759	0.476627	FALSE
YGL111W	214	212	195	175	109	151	182	208	192	165	107	129	219	237	211	184	127	171	220	229	199	169	114	159	208.75	221.5	199.25	173.25	114.25	152.5	18.0254	13.772	8.34166	FALSE	FALSE	FALSE	0.82994	0.515801	0.76537	0.483106	0.514422	0.492875	0.483106	FALSE
YDR091C	158	165	137	132	90	108	153	160	132	128	89	102	153	173	141	135	98	110	173	162	142	136	99	109	159.25	165	138	132.75	94	107.25	9.46485	5.71548	4.54606	FALSE	FALSE	FALSE	0.833595	0.569697	0.777174	0.485233	0.568174	0.500476	0.485233	FALSE
YGR195W	163	127	95	132	73	75	152	119	104	130	69	80	168	116	94	139	70	78	144	104	96	125	66	74	156.75	116.5	97.25	131.5	69.5	76.75	10.8128	9.53939	4.57347	FALSE	FALSE	FALSE	0.838915	0.596567	0.789203	0.48833	0.594971	0.508223	0.48833	FALSE
YDL193W	134	75	41	126	32	11	139	73	58	121	40	0	145	78	48	122	41	8	166	85	54	127	48	12	146	77.75	50.25	124	40.25	7.75	14.0712	5.25198	7.41058	FALSE	FALSE	FALSE	0.849315	0.517685	0.154229	0.494384	0.516301	0.0993187	0.494384	FALSE
YMR134W	171	147	115	146	78	99	176	160	127	154	87	107	168	158	119	144	87	100	162	141	109	135	81	94	169.25	151.5	117.5	144.75	83.25	100	5.85235	9.03696	7.54983	FALSE	FALSE	FALSE	0.855244	0.549505	0.851064	0.497835	0.548036	0.548059	0.497835	FALSE
YDR280W	132	133	122	136	71	105	146	161	161	130	94	114	148	168	143	136	89	109	147	157	136	135	84	115	143.25	154.75	140.5	134.25	84.5	110.75	7.54431	15.1959	16.2173	FALSE	FALSE	FALSE	0.937173	0.546042	0.788256	0.545526	0.544582	0.507613	0.507613	FALSE
YPR016C	83	47	54	73	14	20	87	53	51	78	14	20	90	52	48	81	17	25	94	50	49	79	18	31	88.5	50.5	50.5	77.75	15.75	24	4.65475	2.64575	2.64575	FALSE	FALSE	FALSE	0.878531	0.311881	0.475248	0.51139	0.311047	0.306045	0.51139	FALSE
YNL244C	160	152	144	140	92	123	164	187	165	151	108	137	145	148	141	144	79	124	152	146	140	136	80	115	155.25	158.25	147.5	142.75	89.75	124.75	8.46069	19.3283	11.7898	FALSE	FALSE	FALSE	0.919485	0.567141	0.845763	0.535229	0.565624	0.544645	0.535229	FALSE
YMR298W	179	70	75	153	0	10	150	65	68	145	0	9	92	46	57	91	0	0	107	48	57	100	0	0	132	57.25	64.25	122.25	0	4.75	39.8246	12.0381	8.8459	FALSE	FALSE	FALSE	0.926136	0	0.07393	0.539101	0	0.0476086	0.539101	FALSE
YDR489W	27	30	38	0	0	0	27	29	32	0	0	0	24	17	25	8	0	0	26	20	23	0	0	0	26	24	29.5	2	0	0	1.41421	6.48074	6.85565	FALSE	FALSE	FALSE	0.0769231	0	0	0.0447767	0	0	999	FALSE
YLR007W	0	36	35	0	0	0	30	30	21	0	0	0	24	23	14	0	0	0	26	23	15	0	0	0	20	28	21.25	0	0	0	13.5647	6.27163	9.67385	FALSE	FALSE	FALSE	0	0	0	0	0	0	999	FALSE
YHR118C	29	29	27	0	0	0	28	28	26	0	0	0	24	24	19	0	0	0	22	24	24	0	0	0	25.75	26.25	24	0	0	0	3.30404	2.62996	3.55903	FALSE	FALSE	FALSE	0	0	0	0	0	0	999	FALSE
YBR070C	25	54	23	0	0	0	27	32	32	0	0	10	23	24	21	0	0	0	22	23	18	0	0	0	24.25	33.25	23.5	0	0	2.5	2.21736	14.4078	6.02771	FALSE	FALSE	FALSE	0	0	0.106383	0	0	0.0685074	999	FALSE
YBR049C	27	34	30	0	0	8	27	37	31	0	0	0	23	13	19	0	0	0	22	25	21	0	0	0	24.75	27.25	25.25	0	0	2	2.62996	10.7819	6.13052	FALSE	FALSE	FALSE	0	0	0.0792079	0	0	0.0510075	999	FALSE
YDR339C	37	0	0	0	0	0	15	0	0	10	0	0	11	0	0	10	0	0	14	0	0	0	0	0	19.25	0	0	5	0	0	11.9548	0	0	FALSE	FALSE	FALSE	0.25974	#DIV/0!	#DIV/0!	0.151194	#DIV/0!	#DIV/0!	999	FALSE
BLANK	12	0	0	18	0	0	12	0	0	0	0	0	8	0	0	0	0	0	12	0	0	0	0	0	11	0	0	4.5	0	0	2	0	0	FALSE	FALSE	FALSE	0.409091	#DIV/0!	#DIV/0!					#REF!
YOR362C	11	0	0	0	0	0	0	0	0	0	0	0	10	0	0	0	0	0	0	0	0	19	0	0	5.25	0	0	4.75	0	0	6.07591	0	0	FALSE	FALSE	FALSE	0.904762	#DIV/0!	#DIV/0!	0.526659	#DIV/0!	#DIV/0!	999	FALSE
BLANK	20	0	0	0	0	0	20	10	0	0	0	0	15	0	0	0	0	0	18	0	0	0	0	0	18.25	2.5	0	0	0	0	2.36291	5	0	FALSE	FALSE	FALSE	0	0	#DIV/0!					#REF!
YPL063W	0	0	0	0	0	0	0	0	0	0	0	0	0	0	0	0	0	0	9	0	0	0	0	0	2.25	0	0	0	0	0	4.5	0	0	FALSE	FALSE	FALSE	0	#DIV/0!	#DIV/0!	0	#DIV/0!	#DIV/0!	999	FALSE
BLANK	23	0	0	0	0	0	25	0	0	0	0	8	22	0	0	0	0	0	23	21	0	0	0	0	23.25	5.25	0	0	0	2	1.25831	10.5	0	FALSE	FALSE	FALSE	0	0	#DIV/0!					#REF!
YIL078W	8	0	0	0	0	0	14	0	0	0	0	0	10	0	0	0	0	0	13	0	0	0	0	0	11.25	0	0	0	0	0	2.75379	0	0	FALSE	FALSE	FALSE	0	#DIV/0!	#DIV/0!	0	#DIV/0!	#DIV/0!	999	FALSE
BLANK	27	21	0	0	0	11	29	0	0	12	0	13	25	0	0	0	0	14	26	0	0	8	0	12	26.75	5.25	0	5	0	12.5	1.70783	10.5	0	FALSE	FALSE	FALSE	0.186916	0	#DIV/0!					#REF!
YDL166C	16	11	0	0	0	8	17	11	0	0	0	10	18	8	0	0	0	0	18	10	0	0	0	0	17.25	10	0	0	0	4.5	0.957427	1.41421	0	FALSE	FALSE	FALSE	0	0	#DIV/0!	0	0	#DIV/0!	999	FALSE
BLANK	24	0	0	8	0	10	25	0	0	9	0	12	26	0	0	8	0	15	22	0	0	8	0	12	24.25	0	0	8.25	0	12.25	1.70783	0	0	FALSE	FALSE	FALSE	0.340206	#DIV/0!	#DIV/0!					#REF!
YKL078W	19	15	10	9	0	0	14	14	13	12	8	0	20	14	14	0	0	0	16	15	11	0	0	0	17.25	14.5	12	5.25	2	0	2.75379	0.57735	1.82574	FALSE	FALSE	FALSE	0.304348	0.137931	0	0.17716	0.137562	0	999	FALSE
BLANK	21	0	0	9	0	14	23	0	0	11	0	12	22	0	0	9	0	10	22	0	0	13	0	16	22	0	0	10.5	0	13	0.816497	0	0	FALSE	FALSE	FALSE	0.477273	#DIV/0!	#DIV/0!					#REF!
YOR261C	23	16	15	0	0	0	22	20	12	10	0	0	21	15	15	0	0	0	20	16	9	0	0	0	21.5	16.75	12.75	2.5	0	0	1.29099	2.21736	2.87228	FALSE	FALSE	FALSE	0.116279	0	0	0.0676857	0	0	999	FALSE
BLANK	22	0	0	13	0	15	21	0	0	9	0	0	20	0	0	8	0	13	22	0	0	11	0	13	21.25	0	0	10.25	0	10.25	0.957427	0	0	FALSE	FALSE	FALSE	0.482353	#DIV/0!	#DIV/0!					#REF!
YNL182C	18	20	13	11	0	0	22	18	12	11	0	0	18	17	0	0	0	0	20	20	10	8	0	0	19.5	18.75	8.75	7.5	0	0	1.91485	1.5	5.96518	FALSE	FALSE	FALSE	0.384615	0	0	0.223883	0	0	999	FALSE
BLANK	21	0	14	10	0	0	18	0	0	11	0	10	18	0	0	11	0	15	18	0	0	10	0	15	18.75	0	3.5	10.5	0	10	1.5	0	7	FALSE	FALSE	FALSE	0.56	#DIV/0!	2.85714					#REF!
YJR007W	19	16	17	0	0	0	18	16	15	8	0	0	16	12	18	8	0	0	16	13	12	0	0	0	17.25	14.25	15.5	4	0	0	1.5	2.06155	2.64575	FALSE	FALSE	FALSE	0.231884	0	0	0.134979	0	0	999	FALSE
BLANK	18	0	9	9	0	11	18	0	0	0	0	10	19	0	0	0	0	10	21	0	27	0	0	0	19	0	9	2.25	0	7.75	1.41421	0	12.7279	FALSE	FALSE	FALSE	0.118421	#DIV/0!	0.861111					#REF!
YLR029C	18	12	12	0	0	8	18	11	10	9	0	0	15	13	11	0	0	0	17	14	12	0	0	0	17	12.5	11.25	2.25	0	2	1.41421	1.29099	0.957427	FALSE	FALSE	FALSE	0.132353	0	0.177778	0.0770423	0	0.114483	999	FALSE
BLANK	15	0	19	0	0	0	14	0	0	0	0	0	14	0	0	0	0	0	15	0	0	0	0	0	14.5	0	4.75	0	0	0	0.57735	0	9.5	FALSE	FALSE	FALSE	0	#DIV/0!	0					#REF!
YAL025C	61	26	15	11	0	0	59	28	20	0	0	0	55	27	16	0	0	0	47	20	17	0	0	0	55.5	25.25	17	2.75	0	0	6.19139	3.59398	2.16025	FALSE	FALSE	FALSE	0.0495495	0	0	0.0288426	0	0	999	FALSE
BLANK	13	0	0	0	0	0	12	0	0	0	0	0	12	0	0	0	0	0	11	0	9	0	0	0	12	0	2.25	0	0	0	0.816497	0	4.5	FALSE	FALSE	FALSE	0	#DIV/0!	0					#REF!
YBR256C	22	15	10	0	0	10	21	16	9	0	0	0	21	15	11	0	0	12	20	14	13	0	0	8	21	15	10.75	0	0	7.5	0.816497	0.816497	1.70783	FALSE	FALSE	FALSE	0	0	0.697674	0	0	0.449281	999	FALSE
BLANK	20	19	24	16	0	0	44	60	24	0	13	20	20	19	22	16	0	0	41	196	0	14	18	19	31.25	73.5	17.5	11.5	7.75	9.75	13.048	83.9226	11.7047	FALSE	TRUE	FALSE	0.368	0.105442	0.557143					#REF!
YLR115W	20	18	14	0	0	0	22	18	14	0	0	0	21	18	14	0	0	0	21	19	17	8	0	0	21	18.25	14.75	2	0	0	0.816497	0.5	1.5	FALSE	FALSE	FALSE	0.0952381	0	0	0.0554378	0	0	999	FALSE
YLR116W	21	16	17	8	0	0	19	15	19	0	0	9	19	15	24	0	0	0	18	13	18	0	0	9	19.25	14.75	19.5	2	0	4.5	1.25831	1.25831	3.10913	FALSE	FALSE	FALSE	0.103896	0	0.230769	0.0604776	0	0.148608	999	FALSE
YBR234C	17	12	21	0	0	0	16	13	20	0	0	0	18	13	21	0	0	10	17	24	20	0	0	0	17	15.5	20.5	0	0	2.5	0.816497	5.68624	0.57735	FALSE	FALSE	FALSE	0	0	0.121951	0	0	0.0785329	999	FALSE
YBL040C	12	9	0	0	0	0	15	12	0	0	0	0	15	10	0	0	0	0	16	11	0	0	0	0	14.5	10.5	0	0	0	0	1.73205	1.29099	0	FALSE	FALSE	FALSE	0	0	#DIV/0!	0	0	#DIV/0!	999	FALSE
YPL204W	18	0	15	0	0	0	13	0	0	0	0	0	17	0	0	0	0	0	15	0	0	0	0	0	15.75	0	3.75	0	0	0	2.21736	0	7.5	FALSE	FALSE	FALSE	0	#DIV/0!	0	0	#DIV/0!	0	999	FALSE
YDR232W	0	0	0	0	0	0	0	0	0	0	0	0	9	0	0	0	0	8	10	0	0	0	0	0	4.75	0	0	0	0	2	5.5	0	0	FALSE	FALSE	FALSE	0	#DIV/0!	#DIV/0!	0	#DIV/0!	#DIV/0!	999	FALSE
YOR168W	19	8	0	0	0	0	22	11	0	0	0	0	22	0	0	0	0	0	25	11	0	0	0	0	22	7.5	0	0	0	0	2.44949	5.19615	0	FALSE	FALSE	FALSE	0	0	#DIV/0!	0	0	#DIV/0!	999	FALSE
YOR260W	22	14	10	0	0	10	22	15	12	0	0	0	22	13	9	11	0	11	22	15	0	0	0	9	22	14.25	7.75	2.75	0	7.5	0	0.957427	5.31507	FALSE	FALSE	FALSE	0.125	0	0.967742	0.0727621	0	0.623196	999	FALSE
YDR449C	22	14	11	0	0	0	23	14	9	0	0	0	22	12	8	0	0	0	23	13	8	9	0	0	22.5	13.25	9	2.25	0	0	0.57735	0.957427	1.41421	FALSE	FALSE	FALSE	0.1	0	0	0.0582097	0	0	999	FALSE
YPL007C	21	17	0	10	0	0	19	16	10	8	0	0	21	17	0	12	0	0	21	14	0	9	9	0	20.5	16	2.5	9.75	2.25	0	1	1.41421	5	FALSE	FALSE	FALSE	0.47561	0.140625	0	0.276851	0.140249	0	999	FALSE
YPL235W	21	17	16	0	0	0	20	14	15	8	0	0	18	15	12	0	0	0	21	14	14	10	0	0	20	15	14.25	4.5	0	0	1.41421	1.41421	1.70783	FALSE	FALSE	FALSE	0.225	0	0	0.130972	0	0	999	FALSE
YIL106W	19	14	17	0	0	0	18	14	21	0	0	0	18	14	16	10	10	19	17	14	18	11	0	18	18	14	18	5.25	2.5	9.25	0.816497	0	2.16025	FALSE	FALSE	FALSE	0.291667	0.178571	0.513889	0.169778	0.178094	0.330929	999	FALSE
YDR196C	45	32	40	22	0	0	41	36	38	24	0	0	32	23	38	15	0	0	48	32	40	26	0	0	41.5	30.75	39	21.75	0	0	6.95222	5.5	1.1547	FALSE	FALSE	FALSE	0.524096	0	0	0.305075	0	0	999	FALSE
YER147C	13	10	15	0	0	0	15	11	12	0	0	0	16	13	14	0	0	0	17	0	12	0	0	0	15.25	8.5	13.25	0	0	0	1.70783	5.8023	1.5	FALSE	FALSE	FALSE	0	0	0	0	0	0	999	FALSE
YBR154C	10	0	0	0	0	0	17	0	0	8	0	0	16	0	0	11	12	0	15	0	0	8	0	0	14.5	0	0	6.75	3	0	3.10913	0	0	FALSE	FALSE	FALSE	0.465517	#DIV/0!	#DIV/0!	0.270976	#DIV/0!	#DIV/0!	999	FALSE
YDL097C	12	0	0	0	0	0	13	0	0	0	0	0	14	0	0	9	0	0	12	0	0	0	0	0	12.75	0	0	2.25	0	0	0.957427	0	0	FALSE	FALSE	FALSE	0.176471	#DIV/0!	#DIV/0!	0.102723	#DIV/0!	#DIV/0!	999	FALSE
YBR153W	16	0	0	0	0	0	18	8	0	0	0	0	17	0	0	9	0	0	20	0	0	0	0	0	17.75	2	0	2.25	0	0	1.70783	4	0	FALSE	FALSE	FALSE	0.126761	0	#DIV/0!	0.073787	0	#DIV/0!	999	FALSE
YDR016C	24	12	0	9	0	0	23	13	14	10	0	0	22	13	0	0	0	10	21	13	0	9	0	0	22.5	12.75	3.5	7	0	2.5	1.29099	0.5	7	FALSE	FALSE	FALSE	0.311111	0	0.714286	0.181097	0	0.459978	999	FALSE
YLR316C	21	13	0	10	0	0	21	11	0	11	0	0	21	13	19	9	0	0	21	13	0	9	0	0	21	12.5	4.75	9.75	0	0	0	1	9.5	FALSE	FALSE	FALSE	0.464286	0	0	0.270259	0	0	999	FALSE
YLR317W	22	15	0	10	0	0	22	15	10	12	0	0	19	14	0	9	0	0	20	15	0	14	0	0	20.75	14.75	2.5	11.25	0	0	1.5	0.5	5	FALSE	FALSE	FALSE	0.542169	0	0	0.315595	0	0	999	FALSE
YDL015C	27	30	37	9	0	0	39	35	34	23	0	21	40	29	36	19	0	16	57	42	43	28	0	23	40.75	34	37.5	19.75	0	15	12.339	5.94418	3.87298	FALSE	FALSE	FALSE	0.484663	0	0.4	0.282121	0	0.257588	999	FALSE
YOL038W	16	15	12	0	0	0	15	14	13	0	0	0	17	12	8	0	0	0	18	13	10	0	0	0	16.5	13.5	10.75	0	0	0	1.29099	1.29099	2.21736	FALSE	FALSE	FALSE	0	0	0	0	0	0	999	FALSE
YOL069W	15	12	9	0	0	0	15	36	9	0	0	0	16	0	8	0	0	0	15	11	9	0	0	0	15.25	14.75	8.75	0	0	0	0.5	15.174	0.5	FALSE	FALSE	FALSE	0	0	0	0	0	0	999	FALSE
YOL144W	26	0	12	0	0	0	45	12	28	0	0	13	26	8	15	0	0	0	40	15	31	0	0	0	34.25	8.75	21.5	0	0	3.25	9.74252	6.5	9.39858	FALSE	FALSE	FALSE	0	0	0.151163	0	0	0.0973442	999	FALSE
YDR367W	26	10	0	9	0	0	26	10	0	8	0	13	27	12	19	11	0	0	26	12	0	14	0	11	26.25	11	4.75	10.5	0	6	0.5	1.1547	9.5	FALSE	FALSE	FALSE	0.4	0	1.26316	0.232839	0	0.813435	999	FALSE
BLANK	8	0	0	0	0	0	9	0	0	0	0	0	13	25	0	0	0	0	11	0	0	0	0	0	10.25	6.25	0	0	0	0	2.21736	12.5	0	FALSE	FALSE	FALSE	0	0	#DIV/0!					#REF!
YOR176W	25	12	0	8	0	12	24	15	0	11	0	13	27	17	10	8	0	11	26	12	0	9	0	12	25.5	14	2.5	9	0	12	1.29099	2.44949	5	FALSE	FALSE	FALSE	0.352941	0	4.8	0.205446	0	3.09105	999	FALSE
BLANK	13	0	0	0	0	0	16	0	0	0	0	0	14	0	0	0	0	0	16	0	0	0	0	0	14.75	0	0	0	0	0	1.5	0	0	FALSE	FALSE	FALSE	0	#DIV/0!	#DIV/0!					#REF!
YJL097W	24	22	0	13	0	0	23	12	0	12	0	10	25	11	0	8	0	9	22	11	0	0	0	13	23.5	14	0	8.25	0	8	1.29099	5.35413	0	FALSE	FALSE	FALSE	0.351064	0	#DIV/0!	0.204353	0	#DIV/0!	999	FALSE
BLANK	17	0	0	0	0	0	17	0	0	0	0	0	15	0	0	0	0	0	16	0	0	0	0	0	16.25	0	0	0	0	0	0.957427	0	0	FALSE	FALSE	FALSE	0	#DIV/0!	#DIV/0!					#REF!
YOL102C	22	11	0	10	0	9	20	11	0	9	0	0	21	10	0	10	0	0	23	10	0	8	0	0	21.5	10.5	0	9.25	0	2.25	1.29099	0.57735	0	FALSE	FALSE	FALSE	0.430233	0	#DIV/0!	0.250437	0	#DIV/0!	999	FALSE
BLANK	17	0	0	0	0	13	19	0	0	0	0	12	16	0	0	0	0	13	19	48	0	0	0	14	17.75	12	0	0	0	13	1.5	24	0	FALSE	FALSE	FALSE	0	0	#DIV/0!					#REF!
YJL087C	14	9	8	0	0	0	14	12	0	0	0	0	14	14	0	0	0	0	14	0	0	0	0	0	14	8.75	2	0	0	0	0	6.18466	4	FALSE	FALSE	FALSE	0	0	0	0	0	0	999	FALSE
BLANK	20	0	0	0	0	12	21	0	0	0	0	13	17	0	0	0	0	12	19	0	0	0	0	13	19.25	0	0	0	0	12.5	1.70783	0	0	FALSE	FALSE	FALSE	0	#DIV/0!	#DIV/0!					#REF!
YOR056C	16	0	0	0	0	0	17	0	0	0	0	0	18	0	0	0	0	0	17	8	0	0	0	0	17	2	0	0	0	0	0.816497	4	0	FALSE	FALSE	FALSE	0	0	#DIV/0!	0	0	#DIV/0!	999	FALSE
BLANK	20	0	0	10	0	13	18	0	0	9	0	10	16	0	0	0	0	13	16	0	0	0	0	9	17.5	0	0	4.75	0	11.25	1.91485	0	0	FALSE	FALSE	FALSE	0.271429	#DIV/0!	#DIV/0!					#REF!
YDR472W	20	0	0	0	0	0	21	0	0	0	0	0	18	0	0	0	0	0	22	10	0	0	0	0	20.25	2.5	0	0	0	0	1.70783	5	0	FALSE	FALSE	FALSE	0	0	#DIV/0!	0	0	#DIV/0!	999	FALSE
BLANK	18	0	0	0	0	0	19	0	0	9	0	10	20	0	0	8	0	13	18	0	0	10	0	14	18.75	0	0	6.75	0	9.25	0.957427	0	0	FALSE	FALSE	FALSE	0.36	#DIV/0!	#DIV/0!					#REF!
YMR149W	25	13	0	13	0	0	25	10	0	8	0	0	25	9	0	0	0	0	25	9	0	10	0	0	25	10.25	0	7.75	0	0	0	1.89297	0	FALSE	FALSE	FALSE	0.31	0	#DIV/0!	0.18045	0	#DIV/0!	999	FALSE
BLANK	18	0	0	9	0	0	19	0	0	10	0	14	17	0	0	9	0	15	16	0	0	11	0	15	17.5	0	0	9.75	0	11	1.29099	0	0	FALSE	FALSE	FALSE	0.557143	#DIV/0!	#DIV/0!					#REF!
YER023W	28	11	0	0	0	10	25	11	0	0	0	13	24	11	0	8	0	12	24	10	0	0	0	14	25.25	10.75	0	2	0	12.25	1.89297	0.5	0	FALSE	FALSE	FALSE	0.0792079	0	#DIV/0!	0.0461067	0	#DIV/0!	999	FALSE
BLANK	17	0	0	0	0	0	17	0	0	0	0	0	16	0	0	0	0	9	15	0	14	0	0	0	16.25	0	3.5	0	0	2.25	0.957427	0	7	FALSE	FALSE	FALSE	0	#DIV/0!	0.642857					#REF!
YNR043W	22	30	26	17	0	17	24	28	22	13	0	16	20	12	0	10	0	0	22	18	13	12	0	13	22	22	15.25	13	0	11.5	1.63299	8.48528	11.5289	FALSE	FALSE	FALSE	0.590909	0	0.754098	0.343966	0	0.485616	999	FALSE
BLANK	14	0	0	0	0	0	13	0	0	0	0	0	12	0	0	0	0	0	12	0	0	0	0	0	12.75	0	0	0	0	0	0.957427	0	0	FALSE	FALSE	FALSE	0	#DIV/0!	#DIV/0!					#REF!
YNL110C	27	18	25	0	0	0	41	96	74	41	9	21	73	52	54	37	14	24	46	77	67	54	16	31	46.75	60.75	55	33	9.75	19	19.2592	33.7182	21.6487	FALSE	FALSE	FALSE	0.705882	0.160494	0.345455	0.410892	0.160065	0.222462	999	FALSE
BLANK	12	0	0	0	0	0	11	0	0	0	0	0	13	0	0	0	0	0	11	0	0	0	0	0	11.75	0	0	0	0	0	0.957427	0	0	FALSE	FALSE	FALSE	0	#DIV/0!	#DIV/0!					#REF!
YDR527W	55	27	25	26	0	0	82	39	33	42	0	0	63	47	26	31	0	0	68	39	29	31	0	0	67	38	28.25	32.5	0	0	11.3431	8.24621	3.59398	FALSE	FALSE	FALSE	0.485075	0	0	0.282361	0	0	999	FALSE
BLANK	22	23	24	11	0	0	39	0	266	0	0	16	20	23	19	9	0	0	36	0	0	0	0	18	29.25	11.5	77.25	5	0	8.5	9.63933	13.2791	126.257	FALSE	FALSE	TRUE	0.17094	0	0.110032					#REF!
BLANK	14	0	171	0	0	0	12	0	0	0	0	0	18	16	0	8	0	8	19	0	0	0	0	0	15.75	4	42.75	2	0	2	3.30404	8	85.5	FALSE	FALSE	TRUE	0.126984	0	0.0467836					#REF!
BLANK	12	0	0	0	0	0	14	35	0	0	0	0	18	0	0	0	0	0	17	44	0	0	0	0	15.25	19.75	0	0	0	0	2.75379	23.0994	0	FALSE	FALSE	FALSE	0	0	#DIV/0!					#REF!
YKL019W	15	0	0	0	0	0	14	0	0	0	0	0	15	0	0	8	0	0	15	0	0	0	0	0	14.75	0	0	2	0	0	0.5	0	0	FALSE	FALSE	FALSE	0.135593	#DIV/0!	#DIV/0!	0.0789284	#DIV/0!	#DIV/0!	999	FALSE
YMR208W	27	0	0	8	0	0	27	0	0	8	0	0	25	0	0	10	0	0	30	0	0	8	0	0	27.25	0	0	8.5	0	0	2.06155	0	0	FALSE	FALSE	FALSE	0.311927	#DIV/0!	#DIV/0!	0.181572	#DIV/0!	#DIV/0!	999	FALSE
YDR299W	15	15	8	0	0	0	20	0	0	0	0	0	16	0	0	0	0	0	21	0	0	0	0	0	18	3.75	2	0	0	0	2.94392	7.5	4	FALSE	FALSE	FALSE	0	0	0	0	0	0	999	FALSE
YDR267C	51	49	44	24	0	0	55	46	42	17	0	0	55	41	39	26	13	10	37	27	14	9	0	11	49.5	40.75	34.75	19	3.25	5.25	8.544	9.74252	13.9851	FALSE	FALSE	FALSE	0.383838	0.0797546	0.151079	0.223431	0.0795414	0.0972904	999	FALSE
YLR009W	30	0	0	8	0	14	26	0	0	9	0	14	26	0	0	8	0	12	24	0	0	9	0	13	26.5	0	0	8.5	0	13.25	2.51661	0	0	FALSE	FALSE	FALSE	0.320755	#DIV/0!	#DIV/0!	0.18671	#DIV/0!	#DIV/0!	999	FALSE
YGL040C	39	45	35	18	0	18	36	38	31	13	0	11	31	37	55	15	0	18	32	36	25	11	0	0	34.5	39	36.5	14.25	0	11.75	3.69685	4.08248	13	FALSE	FALSE	FALSE	0.413043	0	0.321918	0.240431	0	0.207305	999	FALSE
YGL247W	11	0	0	0	0	0	11	0	0	0	0	0	11	0	0	9	0	10	10	0	0	0	0	0	10.75	0	0	2.25	0	2.5	0.5	0	0	FALSE	FALSE	FALSE	0.209302	#DIV/0!	#DIV/0!	0.121834	#DIV/0!	#DIV/0!	999	FALSE
YOL021C	36	35	42	22	0	0	79	98	95	73	18	41	64	79	73	29	11	30	55	59	69	29	0	21	58.5	67.75	69.75	38.25	7.25	23	17.9722	27.0231	21.7466	FALSE	FALSE	FALSE	0.653846	0.107011	0.329749	0.380602	0.106725	0.212348	999	FALSE
YKR068C	23	0	0	10	0	16	22	0	0	11	0	10	26	0	57	13	0	11	24	0	0	12	0	10	23.75	0	14.25	11.5	0	11.75	1.70783	0	28.5	FALSE	FALSE	FALSE	0.484211	#DIV/0!	0.824561	0.281858	#DIV/0!	0.530992	999	FALSE
YNL282W	21	0	0	9	0	11	21	0	0	8	0	0	21	0	0	9	0	18	21	0	0	9	0	11	21	0	0	8.75	0	10	0	0	0	FALSE	FALSE	FALSE	0.416667	#DIV/0!	#DIV/0!	0.24254	#DIV/0!	#DIV/0!	999	FALSE
YLR100W	14	0	0	0	0	0	14	0	0	0	0	0	12	0	0	0	0	0	12	0	0	0	0	0	13	0	0	0	0	0	1.1547	0	0	FALSE	FALSE	FALSE	0	#DIV/0!	#DIV/0!	0	#DIV/0!	#DIV/0!	999	FALSE
YGR278W	26	12	18	0	0	0	29	33	25	8	0	0	31	20	23	0	0	0	61	80	63	0	0	0	36.75	36.25	32.25	2	0	0	16.2967	30.4234	20.7103	FALSE	FALSE	FALSE	0.0544218	0	0	0.0316788	0	0	999	FALSE
YPR088C	13	0	0	0	0	0	15	0	0	0	0	0	12	0	0	0	0	0	12	0	0	0	0	0	13	0	0	0	0	0	1.41421	0	0	FALSE	FALSE	FALSE	0	#DIV/0!	#DIV/0!	0	#DIV/0!	#DIV/0!	999	FALSE
YKR025W	0	0	0	10	0	0	0	0	0	0	0	0	0	0	0	9	0	8	0	0	0	0	0	0	0	0	0	4.75	0	2	0	0	0	FALSE	FALSE	FALSE	#DIV/0!	#DIV/0!	#DIV/0!	#DIV/0!	#DIV/0!	#DIV/0!	999	FALSE
YDR302W	22	0	0	0	0	13	22	0	0	0	0	13	21	0	0	0	0	13	23	0	0	0	0	14	22	0	0	0	0	13.25	0.816497	0	0	FALSE	FALSE	FALSE	0	#DIV/0!	#DIV/0!	0	#DIV/0!	#DIV/0!	999	FALSE
YDR437W	21	0	0	10	0	13	22	0	54	9	0	8	21	0	0	10	0	13	21	0	0	9	0	13	21.25	0	13.5	9.5	0	11.75	0.5	0	27	FALSE	FALSE	FALSE	0.447059	#DIV/0!	0.87037	0.260232	#DIV/0!	0.560492	999	FALSE
YNL312W	21	0	0	9	0	13	20	0	0	9	0	11	21	0	0	9	0	16	19	0	0	10	0	13	20.25	0	0	9.25	0	13.25	0.957427	0	0	FALSE	FALSE	FALSE	0.45679	#DIV/0!	#DIV/0!	0.265896	#DIV/0!	#DIV/0!	999	FALSE
YDR454C	56	38	35	39	0	0	58	30	28	31	0	0	76	29	29	33	0	0	65	31	22	32	0	0	63.75	32	28.5	33.75	0	0	9.03235	4.08248	5.32291	FALSE	FALSE	FALSE	0.529412	0	0	0.308169	0	0	999	FALSE
YDL148C	0	0	0	0	0	0	0	0	0	0	0	0	8	0	0	8	0	10	11	0	82	0	0	0	4.75	0	20.5	2	0	2.5	5.61991	0	41	FALSE	FALSE	FALSE	0.421053	#DIV/0!	0.121951	0.245094	#DIV/0!	0.0785329	999	FALSE
YGL238W	18	30	0	0	0	8	19	0	0	0	0	11	17	0	0	0	0	0	15	0	0	0	0	10	17.25	7.5	0	0	0	7.25	1.70783	15	0	FALSE	FALSE	FALSE	0	0	#DIV/0!	0	0	#DIV/0!	999	FALSE
BLANK	17	9	0	0	0	0	17	12	8	0	0	0	21	12	0	0	0	0	21	17	8	0	0	0	19	12.5	4	0	0	0	2.3094	3.31662	4.6188	FALSE	FALSE	FALSE	0	0	0					#REF!
BLANK	20	27	12	0	0	0	38	9	46	0	0	14	21	27	9	0	0	0	38	0	33	0	0	18	29.25	15.75	25	0	0	8	10.1119	13.5	17.6068	FALSE	FALSE	FALSE	0	0	0.32					#REF!
BLANK	19	8	0	9	0	8	20	8	0	0	0	0	21	14	14	0	0	0	28	16	14	0	0	0	22	11.5	7	2.25	0	2	4.08248	4.12311	8.0829	FALSE	FALSE	FALSE	0.102273	0	0.285714					#REF!
BLANK	22	15	0	0	0	0	22	13	0	0	0	0	24	14	15	12	0	0	26	17	22	13	0	10	23.5	14.75	9.25	6.25	0	2.5	1.91485	1.70783	11.0567	FALSE	FALSE	FALSE	0.265957	0	0.27027					#REF!
YCR057C	19	0	0	10	0	10	16	0	0	10	0	10	18	0	14	8	0	15	19	0	0	0	0	0	18	0	3.5	7	0	8.75	1.41421	0	7	FALSE	FALSE	FALSE	0.388889	#DIV/0!	2.5	0.226371	#DIV/0!	1.60992	999	FALSE
BLANK	22	12	0	0	0	0	24	12	0	0	0	9	28	20	18	10	0	0	29	20	22	8	0	0	25.75	16	10	4.5	0	2.25	3.30404	4.6188	11.6619	FALSE	FALSE	FALSE	0.174757	0	0.225					#REF!
YGL201C	14	0	0	0	0	0	13	0	0	0	0	0	14	0	0	0	0	0	13	0	0	0	0	0	13.5	0	0	0	0	0	0.57735	0	0	FALSE	FALSE	FALSE	0	#DIV/0!	#DIV/0!	0	#DIV/0!	#DIV/0!	999	FALSE
BLANK	22	15	0	0	0	9	23	14	0	0	0	12	26	21	23	11	0	0	23	21	27	0	0	9	23.5	17.75	12.5	2.75	0	7.5	1.73205	3.77492	14.5258	FALSE	FALSE	FALSE	0.117021	0	0.6					#REF!
YLL008W	15	0	0	0	0	0	19	0	0	0	0	0	15	0	0	0	0	0	17	8	0	0	0	0	16.5	2	0	0	0	0	1.91485	4	0	FALSE	FALSE	FALSE	0	0	#DIV/0!	0	0	#DIV/0!	999	FALSE
BLANK	22	13	0	0	0	12	23	17	11	0	0	11	27	21	27	13	0	0	30	24	28	0	0	0	25.5	18.75	16.5	3.25	0	5.75	3.69685	4.78714	13.4784	FALSE	FALSE	FALSE	0.127451	0	0.348485					#REF!
YMR200W	17	11	0	0	0	0	14	17	0	0	0	0	19	0	0	0	0	0	18	0	0	0	0	0	17	7	0	0	0	0	2.16025	8.44591	0	FALSE	FALSE	FALSE	0	0	#DIV/0!	0	0	#DIV/0!	999	FALSE
BLANK	25	19	12	9	0	0	23	16	13	0	0	0	27	26	25	0	0	0	24	21	25	10	0	0	24.75	20.5	18.75	4.75	0	0	1.70783	4.20317	7.22842	FALSE	FALSE	FALSE	0.191919	0	0					#REF!
YOR194C	67	42	15	20	0	0	49	32	13	28	0	0	113	55	21	33	0	0	39	17	0	13	0	0	67	36.5	12.25	23.5	0	0	32.7821	16.052	8.8459	FALSE	FALSE	FALSE	0.350746	0	0	0.204168	0	0	999	FALSE
BLANK	22	15	10	10	0	8	21	18	12	0	0	0	31	23	26	18	0	0	28	22	24	0	0	0	25.5	19.5	18	7	0	2	4.79583	3.69685	8.16497	FALSE	FALSE	FALSE	0.27451	0	0.111111					#REF!
YML126C	19	0	0	8	0	11	18	0	0	8	0	0	16	9	0	11	0	0	19	9	0	9	0	0	18	4.5	0	9	0	2.75	1.41421	5.19615	0	FALSE	FALSE	FALSE	0.5	0	#DIV/0!	0.291049	0	#DIV/0!	999	FALSE
BLANK	21	14	13	8	0	19	20	13	14	10	0	0	22	25	11	0	0	0	19	22	11	12	0	0	20.5	18.5	12.25	7.5	0	4.75	1.29099	5.91608	1.5	FALSE	FALSE	FALSE	0.365854	0	0.387755					#REF!
YPR133C	18	0	0	12	0	11	16	0	0	10	0	12	17	8	0	11	0	14	18	14	0	11	0	12	17.25	5.5	0	11	0	12.25	0.957427	6.80686	0	FALSE	FALSE	FALSE	0.637681	0	#DIV/0!	0.371192	0	#DIV/0!	999	FALSE
BLANK	19	17	27	0	0	0	20	17	13	0	0	0	26	23	26	0	0	0	25	27	22	0	0	0	22.5	21	22	0	0	0	3.51188	4.89898	6.37704	FALSE	FALSE	FALSE	0	0	0					#REF!
YDL141W	20	11	0	0	0	0	21	11	0	0	0	0	32	20	17	11	0	0	30	19	20	11	0	8	25.75	15.25	9.25	5.5	0	2	6.13052	4.92443	10.751	FALSE	FALSE	FALSE	0.213592	0	0.216216	0.124331	0	0.139237	999	FALSE
BLANK	20	15	15	8	0	0	20	15	12	10	0	0	26	27	26	0	0	0	30	24	23	0	0	0	24	20.25	19	4.5	0	0	4.89898	6.18466	6.58281	FALSE	FALSE	FALSE	0.1875	0	0					#REF!
YBR004C	22	13	10	0	0	12	21	14	0	0	0	11	29	20	25	12	0	0	26	21	22	9	0	0	24.5	17	14.25	5.25	0	5.75	3.69685	4.08248	11.5	FALSE	FALSE	FALSE	0.214286	0	0.403509	0.124735	0	0.259847	999	FALSE
BLANK	16	14	14	11	0	0	15	13	14	0	0	0	29	23	22	0	0	0	25	22	21	0	0	0	21.25	18	17.75	2.75	0	0	6.84957	5.22813	4.34933	FALSE	FALSE	FALSE	0.129412	0	0					#REF!
YJR141W	18	15	14	0	0	0	17	15	17	0	0	0	27	23	20	8	0	0	28	25	20	0	0	0	22.5	19.5	17.75	2	0	0	5.8023	5.25991	2.87228	FALSE	FALSE	FALSE	0.0888889	0	0	0.051742	0	0	999	FALSE
BLANK	19	15	8	0	0	0	20	17	8	0	0	0	26	26	17	9	0	0	28	25	15	9	0	11	23.25	20.75	12	4.5	0	2.75	4.42531	5.56028	4.69042	FALSE	FALSE	FALSE	0.193548	0	0.229167					#REF!
BLANK	21	18	0	0	0	0	22	20	8	0	0	0	29	32	14	13	0	9	31	27	15	10	0	9	25.75	24.25	9.25	5.75	0	4.5	4.99166	6.44851	6.89807	FALSE	FALSE	FALSE	0.223301	0	0.486486					#REF!
BLANK	27	31	0	11	0	0	35	0	25	0	0	0	34	44	9	0	0	0	52	126	0	0	0	112	37	50.25	8.5	2.75	0	28	10.6145	53.7672	11.7898	FALSE	TRUE	FALSE	0.0743243	0	3.29412					#REF!
																																					0.687171	0.401072	0.621147	0.582097	0.997326	0.64397
																												125	166	154

## Sheet: TS2
								ratio			normalization
		25		30		34		25	30	34	25	30	34	score	passed threshold
OrfName	allele	CONTROL	MTX	CONTROL	MTX	CONTROL	MTX								0.1
Blank	Blank	0	0	0	0	0	0	#DIV/0!	#DIV/0!	#DIV/0!	#DIV/0!	#DIV/0!	#DIV/0!	999
Blank	Blank	10	0	0	0	13	0	0	#DIV/0!	0	0	#DIV/0!	0	999
Blank	Blank	13	0	0	0	8	0	0	#DIV/0!	0	0	#DIV/0!	0	999
Blank	Blank	19	0	0	0	0	0	0	#DIV/0!	#DIV/0!	0	#DIV/0!	#DIV/0!	999
Blank	Blank	20	0	0	0	0	0	0	#DIV/0!	#DIV/0!	0	#DIV/0!	#DIV/0!	999
Blank	Blank	20	0	0	0	0	0	0	#DIV/0!	#DIV/0!	0	#DIV/0!	#DIV/0!	999
Blank	Blank	25	0	0	0	0	8	0	#DIV/0!	#DIV/0!	0	#DIV/0!	#DIV/0!	999
Blank	Blank	18	0	0	0	0	0	0	#DIV/0!	#DIV/0!	0	#DIV/0!	#DIV/0!	999
Blank	Blank	28	0	9	0	0	0	0	0	#DIV/0!	0	0	#DIV/0!	999
Blank	Blank	21	0	0	0	0	0	0	#DIV/0!	#DIV/0!	0	#DIV/0!	#DIV/0!	999
Blank	Blank	25	0	0	0	0	0	0	#DIV/0!	#DIV/0!	0	#DIV/0!	#DIV/0!	999
Blank	Blank	13	0	0	0	0	0	0	#DIV/0!	#DIV/0!	0	#DIV/0!	#DIV/0!	999
Blank	Blank	9	0	0	0	0	0	0	#DIV/0!	#DIV/0!	0	#DIV/0!	#DIV/0!	999
Blank	Blank	41	0	0	0	0	0	0	#DIV/0!	#DIV/0!	0	#DIV/0!	#DIV/0!	999
Blank	Blank	26	0	0	0	0	0	0	#DIV/0!	#DIV/0!	0	#DIV/0!	#DIV/0!	999
Blank	Blank	30	0	0	0	0	0	0	#DIV/0!	#DIV/0!	0	#DIV/0!	#DIV/0!	999
Blank	Blank	23	0	0	0	0	0	0	#DIV/0!	#DIV/0!	0	#DIV/0!	#DIV/0!	999
Blank	Blank	0	0	0	0	0	0	#DIV/0!	#DIV/0!	#DIV/0!	#DIV/0!	#DIV/0!	#DIV/0!	999
Blank	Blank	27	0	0	0	0	0	0	#DIV/0!	#DIV/0!	0	#DIV/0!	#DIV/0!	999
Blank	Blank	27	0	0	0	0	0	0	#DIV/0!	#DIV/0!	0	#DIV/0!	#DIV/0!	999
Blank	Blank	11	0	0	0	0	0	0	#DIV/0!	#DIV/0!	0	#DIV/0!	#DIV/0!	999
Blank	Blank	23	0	0	0	0	0	0	#DIV/0!	#DIV/0!	0	#DIV/0!	#DIV/0!	999
Blank	Blank	16	0	0	0	0	0	0	#DIV/0!	#DIV/0!	0	#DIV/0!	#DIV/0!	999
Blank	Blank	9	0	0	0	0	0	0	#DIV/0!	#DIV/0!	0	#DIV/0!	#DIV/0!	999
Blank	Blank	13	0	0	0	0	0	0	#DIV/0!	#DIV/0!	0	#DIV/0!	#DIV/0!	999
Blank	Blank	20	0	0	0	0	0	0	#DIV/0!	#DIV/0!	0	#DIV/0!	#DIV/0!	999
Blank	Blank	16	0	0	0	0	0	0	#DIV/0!	#DIV/0!	0	#DIV/0!	#DIV/0!	999
Blank	Blank	11	0	0	0	0	0	0	#DIV/0!	#DIV/0!	0	#DIV/0!	#DIV/0!	999
Blank	Blank	8	0	0	0	0	0	0	#DIV/0!	#DIV/0!	0	#DIV/0!	#DIV/0!	999
Blank	Blank	13	0	0	0	0	0	0	#DIV/0!	#DIV/0!	0	#DIV/0!	#DIV/0!	999
Blank	Blank	14	0	0	0	0	0	0	#DIV/0!	#DIV/0!	0	#DIV/0!	#DIV/0!	999
Blank	Blank	12	0	0	0	0	0	0	#DIV/0!	#DIV/0!	0	#DIV/0!	#DIV/0!	999
Blank	Blank	13	0	0	0	0	0	0	#DIV/0!	#DIV/0!	0	#DIV/0!	#DIV/0!	999
Blank	Blank	20	0	8	0	0	0	0	0	#DIV/0!	0	0	#DIV/0!	999
Blank	Blank	17	0	0	0	0	0	0	#DIV/0!	#DIV/0!	0	#DIV/0!	#DIV/0!	999
Blank	Blank	18	0	9	0	0	0	0	0	#DIV/0!	0	0	#DIV/0!	999
Blank	Blank	24	0	11	0	0	0	0	0	#DIV/0!	0	0	#DIV/0!	999
Blank	Blank	37	0	14	0	0	0	0	0	#DIV/0!	0	0	#DIV/0!	999
Blank	Blank	23	0	13	0	0	0	0	0	#DIV/0!	0	0	#DIV/0!	999
Blank	Blank	11	0	17	0	0	0	0	0	#DIV/0!	0	0	#DIV/0!	999
Blank	Blank	13	0	16	0	0	0	0	0	#DIV/0!	0	0	#DIV/0!	999
Blank	Blank	19	0	18	0	0	0	0	0	#DIV/0!	0	0	#DIV/0!	999
Blank	Blank	18	0	19	0	0	0	0	0	#DIV/0!	0	0	#DIV/0!	999
Blank	Blank	14	0	18	0	0	0	0	0	#DIV/0!	0	0	#DIV/0!	999
Blank	Blank	23	0	18	0	0	0	0	0	#DIV/0!	0	0	#DIV/0!	999
Blank	Blank	29	0	20	0	0	0	0	0	#DIV/0!	0	0	#DIV/0!	999
Blank	Blank	29	12	29	0	13	0	0.413793	0	0	0	0	0	999
Blank	Blank	0	0	0	0	0	0	#DIV/0!	#DIV/0!	#DIV/0!	#DIV/0!	#DIV/0!	#DIV/0!	999
Blank	Blank	0	0	0	0	0	0	#DIV/0!	#DIV/0!	#DIV/0!	#DIV/0!	#DIV/0!	#DIV/0!	999
Blank	Blank	0	0	0	0	0	0	#DIV/0!	#DIV/0!	#DIV/0!	#DIV/0!	#DIV/0!	#DIV/0!	999
Blank	Blank	0	0	0	0	0	0	#DIV/0!	#DIV/0!	#DIV/0!	#DIV/0!	#DIV/0!	#DIV/0!	999
Blank	Blank	444	163	555	198	560	188	0.367117	0.356757	0.335714	0	0	0	0
Blank	Blank	400	163	540	204	500	191	0.4075	0.377778	0.382	0	0	0	0
Blank	Blank	0	0	0	0	0	0	#DIV/0!	#DIV/0!	#DIV/0!	#DIV/0!	#DIV/0!	#DIV/0!	999
Blank	Blank	0	0	0	0	0	0	#DIV/0!	#DIV/0!	#DIV/0!	#DIV/0!	#DIV/0!	#DIV/0!	999
Blank	Blank	0	0	0	0	0	0	#DIV/0!	#DIV/0!	#DIV/0!	#DIV/0!	#DIV/0!	#DIV/0!	999
Blank	Blank	18	0	0	0	0	0	0	#DIV/0!	#DIV/0!	0	#DIV/0!	#DIV/0!	999
Blank	Blank	13	0	0	0	0	0	0	#DIV/0!	#DIV/0!	0	#DIV/0!	#DIV/0!	999
Blank	Blank	0	0	0	0	0	0	#DIV/0!	#DIV/0!	#DIV/0!	#DIV/0!	#DIV/0!	#DIV/0!	999
Blank	Blank	9	0	0	0	0	0	0	#DIV/0!	#DIV/0!	0	#DIV/0!	#DIV/0!	999
Blank	Blank	0	0	0	0	0	0	#DIV/0!	#DIV/0!	#DIV/0!	#DIV/0!	#DIV/0!	#DIV/0!	999
Blank	Blank	13	0	0	0	0	0	0	#DIV/0!	#DIV/0!	0	#DIV/0!	#DIV/0!	999
Blank	Blank	0	0	0	0	0	0	#DIV/0!	#DIV/0!	#DIV/0!	#DIV/0!	#DIV/0!	#DIV/0!	999
Blank	Blank	18	0	0	0	0	0	0	#DIV/0!	#DIV/0!	0	#DIV/0!	#DIV/0!	999
Blank	Blank	15	0	0	0	0	0	0	#DIV/0!	#DIV/0!	0	#DIV/0!	#DIV/0!	999
Blank	Blank	16	0	0	0	0	0	0	#DIV/0!	#DIV/0!	0	#DIV/0!	#DIV/0!	999
Blank	Blank	16	0	0	0	0	0	0	#DIV/0!	#DIV/0!	0	#DIV/0!	#DIV/0!	999
Blank	Blank	16	0	0	0	0	0	0	#DIV/0!	#DIV/0!	0	#DIV/0!	#DIV/0!	999
Blank	Blank	20	0	0	0	0	0	0	#DIV/0!	#DIV/0!	0	#DIV/0!	#DIV/0!	999
Blank	Blank	0	0	0	0	0	0	#DIV/0!	#DIV/0!	#DIV/0!	#DIV/0!	#DIV/0!	#DIV/0!	999
Blank	Blank	18	0	0	0	0	0	0	#DIV/0!	#DIV/0!	0	#DIV/0!	#DIV/0!	999
Blank	Blank	17	0	0	0	0	0	0	#DIV/0!	#DIV/0!	0	#DIV/0!	#DIV/0!	999
Blank	Blank	15	0	0	0	0	0	0	#DIV/0!	#DIV/0!	0	#DIV/0!	#DIV/0!	999
Blank	Blank	12	0	0	0	0	0	0	#DIV/0!	#DIV/0!	0	#DIV/0!	#DIV/0!	999
Blank	Blank	16	0	0	0	0	0	0	#DIV/0!	#DIV/0!	0	#DIV/0!	#DIV/0!	999
Blank	Blank	13	0	0	0	0	0	0	#DIV/0!	#DIV/0!	0	#DIV/0!	#DIV/0!	999
Blank	Blank	8	0	0	0	0	0	0	#DIV/0!	#DIV/0!	0	#DIV/0!	#DIV/0!	999
Blank	Blank	10	0	0	0	0	0	0	#DIV/0!	#DIV/0!	0	#DIV/0!	#DIV/0!	999
Blank	Blank	24	0	0	0	0	0	0	#DIV/0!	#DIV/0!	0	#DIV/0!	#DIV/0!	999
Blank	Blank	0	0	0	0	0	0	#DIV/0!	#DIV/0!	#DIV/0!	#DIV/0!	#DIV/0!	#DIV/0!	999
Blank	Blank	15	0	0	0	0	0	0	#DIV/0!	#DIV/0!	0	#DIV/0!	#DIV/0!	999
Blank	Blank	0	0	0	0	0	0	#DIV/0!	#DIV/0!	#DIV/0!	#DIV/0!	#DIV/0!	#DIV/0!	999
Blank	Blank	8	0	0	0	0	0	0	#DIV/0!	#DIV/0!	0	#DIV/0!	#DIV/0!	999
Blank	Blank	464	210	426	168	138	80	0.452586	0.394366	0.57971	0	0	0	0
Blank	Blank	467	209	465	208	146	84	0.447537	0.447312	0.575342	0	0	0	0
Blank	Blank	0	0	0	0	0	0	#DIV/0!	#DIV/0!	#DIV/0!	#DIV/0!	#DIV/0!	#DIV/0!	999
Blank	Blank	0	0	0	0	0	0	#DIV/0!	#DIV/0!	#DIV/0!	#DIV/0!	#DIV/0!	#DIV/0!	999
Blank	Blank	0	0	0	0	0	0	#DIV/0!	#DIV/0!	#DIV/0!	#DIV/0!	#DIV/0!	#DIV/0!	999
Blank	Blank	0	0	0	0	0	0	#DIV/0!	#DIV/0!	#DIV/0!	#DIV/0!	#DIV/0!	#DIV/0!	999
Blank	Blank	0	0	0	0	0	0	#DIV/0!	#DIV/0!	#DIV/0!	#DIV/0!	#DIV/0!	#DIV/0!	999
Blank	Blank	0	0	0	0	0	0	#DIV/0!	#DIV/0!	#DIV/0!	#DIV/0!	#DIV/0!	#DIV/0!	999
Blank	Blank	0	0	0	0	0	0	#DIV/0!	#DIV/0!	#DIV/0!	#DIV/0!	#DIV/0!	#DIV/0!	999
Blank	Blank	0	0	0	0	0	0	#DIV/0!	#DIV/0!	#DIV/0!	#DIV/0!	#DIV/0!	#DIV/0!	999
Blank	Blank	9	0	0	0	0	0	0	#DIV/0!	#DIV/0!	0	#DIV/0!	#DIV/0!	999
Blank	Blank	17	0	18	0	0	0	0	0	#DIV/0!	0	0	#DIV/0!	999
Blank	Blank	52	8	45	0	13	8	0.153846	0	0.615385	0	0	0	999
Blank	Blank	0	0	9	0	0	0	#DIV/0!	0	#DIV/0!	#DIV/0!	0	#DIV/0!	999
Blank	Blank	0	0	0	0	0	0	#DIV/0!	#DIV/0!	#DIV/0!	#DIV/0!	#DIV/0!	#DIV/0!	999
YMR268C	prp24-ts	207	41	75	0	173	9	0.198068	0	0.0520231	0.14597	0	0.0374185	0.0374185	TRUE
YJR057W	cdc8-2	246	75	77	0	41	0	0.304878	0	0	0.224686	0	0	0.224686	FALSE
YDL102W	cdc2-1	266	72	77	0	47	0	0.270677	0	0	0.19948	0	0	0.19948	FALSE
YLR088W	gaa1-ts	236	106	205	23	142	0	0.449153	0.112195	0	0.331011	0.0897485	0	0.0897485	TRUE
YFL038C	ypt1-3	248	112	205	25	148	0	0.451613	0.121951	0	0.332825	0.0975527	0	0.0975527	TRUE
YJR017C	ess1-H164R	117	30	86	0	56	20	0.25641	0	0.357143	0.188966	0	0.256881	0.188966	FALSE
Blank	Blank	308	143	218	92	294	95	0.464286	0.422018	0.323129	0	0	0	0
Blank	Blank	376	154	478	184	290	115	0.409574	0.384937	0.396552	0	0	0	0
YNL287W	sec21-1	228	112	155	0	14	0	0.491228	0	0	0.36202	0	0	0.36202	FALSE
YOR181W	las17-14	294	158	320	71	80	0	0.537415	0.221875	0	0.396058	0.177485	0	0.177485	FALSE
YDR238C	sec26-F856AW860A	261	117	319	0	129	0	0.448276	0	0	0.330365	0	0	0.330365	FALSE
YDR238C	sec26-11D26	229	151	351	153	178	0	0.659389	0.435897	0	0.485949	0.348688	0	0.348688	FALSE
YGL093W	spc105-15	272	146	368	145	121	0	0.536765	0.394022	0	0.395579	0.315191	0	0.315191	FALSE
YHR027C	rpn1-821	246	148	83	0	26	11	0.601626	0	0.423077	0.44338	0	0.304305	0.44338	FALSE
YDL030W	prp9-ts	115	0	0	0	8	0	0	#DIV/0!	0	0	#DIV/0!	0	999	FALSE
Blank	Blank	378	180	397	161	109	90	0.47619	0.405542	0.825688	0	0	0	0
YDL043C	prp11-ts	243	128	80	0	25	18	0.526749	0	0.72	0.388198	0	0.517872	0.388198	FALSE
YLR321C	sfh1-1	77	0	12	0	14	0	0	0	0	0	0	0	999	FALSE
YBR109C	cmd1-8	345	176	445	154	272	17	0.510145	0.346067	0.0625	0.375961	0.27683	0.0449542	0.0449542	TRUE
YGR091W	prp31-ts	302	135	148	14	58	24	0.44702	0.0945946	0.413793	0.32944	0.0756693	0.297628	0.0756693	TRUE
YPR178W	prp4-ts	119	15	15	0	13	0	0.12605	0	0	0.0928952	0	0	0.0928952	TRUE
YGR274C	taf1-2	221	114	161	19	21	0	0.515837	0.118012	0	0.380156	0.0944019	0	0.0944019	TRUE
YDR364C	cdc40-ts	259	90	210	25	339	58	0.34749	0.119048	0.171091	0.25609	0.09523	0.12306	0.09523	TRUE
YGR092W	dbf2-1	252	146	337	142	150	21	0.579365	0.421365	0.14	0.426974	0.337063	0.100697	0.100697	FALSE
YNL263C	yif1-td	304	138	158	20	51	23	0.453947	0.126582	0.45098	0.334545	0.101257	0.324375	0.101257	FALSE
YMR240C	cus1-3	267	154	84	11	26	13	0.576779	0.130952	0.5	0.425068	0.104753	0.359633	0.104753	FALSE
YBR087W	rfc5-1	298	122	161	22	47	20	0.409396	0.136646	0.425532	0.301712	0.109308	0.306071	0.109308	FALSE
YIL004C	bet1-1	305	150	309	104	77	12	0.491803	0.33657	0.155844	0.362444	0.269233	0.112094	0.112094	FALSE
YGR120C	cog2-1	246	127	224	34	27	10	0.51626	0.151786	0.37037	0.380468	0.121418	0.266395	0.121418	FALSE
YIL115C	nup159-1	299	134	242	68	124	22	0.448161	0.280992	0.177419	0.33028	0.224774	0.127612	0.127612	FALSE
YDR052C	dbf4-2	228	102	80	13	25	0	0.447368	0.1625	0	0.329697	0.129989	0	0.129989	FALSE
YMR220W	erg8-1	235	137	243	136	206	38	0.582979	0.559671	0.184466	0.429637	0.447699	0.13268	0.13268	FALSE
YHR058C	med6-ts	131	60	70	12	47	12	0.458015	0.171429	0.255319	0.337543	0.137131	0.183643	0.137131	FALSE
YOR181W	las17-1	440	167	497	180	308	60	0.379545	0.362173	0.194805	0.279713	0.289714	0.140117	0.140117	FALSE
YLR298C	yhc1-2	222	114	74	13	30	9	0.513514	0.175676	0.3	0.378443	0.140529	0.21578	0.140529	FALSE
YDR167W	taf10-ts34	191	67	105	32	71	14	0.350785	0.304762	0.197183	0.258518	0.243789	0.141827	0.141827	FALSE
YOR057W	sgt1-3	221	132	156	42	80	16	0.597285	0.269231	0.2	0.44018	0.215366	0.143853	0.143853	FALSE
YDL108W	kin28-ts	313	106	161	29	134	41	0.338658	0.180124	0.30597	0.24958	0.144087	0.220074	0.144087	FALSE
YLR440C	sec39-1	211	118	102	19	27	10	0.559242	0.186275	0.37037	0.412144	0.149007	0.266395	0.149007	FALSE
YLR378C	sec61-2	278	146	80	15	34	30	0.52518	0.1875	0.882353	0.387041	0.149987	0.634647	0.149987	FALSE
YFL029C	cak1-23	260	131	380	136	379	80	0.503846	0.357895	0.211082	0.371319	0.286292	0.151824	0.151824	FALSE
YPL209C	ipl1-2	277	130	105	25	111	24	0.469314	0.238095	0.216216	0.34587	0.19046	0.155517	0.155517	FALSE
YJR006W	hys2-ts	199	73	118	23	39	11	0.366834	0.194915	0.282051	0.270345	0.155919	0.20287	0.155919	FALSE
YDL126C	cdc48-1	159	64	128	79	357	79	0.402516	0.617188	0.221289	0.296641	0.493708	0.159165	0.159165	FALSE
Blank	Blank	14	0	14	0	0	0	0	0	#DIV/0!	0	0	#DIV/0!	999
Blank	Blank	56	11	45	0	0	8	0.196429	0	#DIV/0!	0	0	#DIV/0!	999
Blank	Blank	0	0	8	0	0	0	#DIV/0!	0	#DIV/0!	#DIV/0!	0	#DIV/0!	999
Blank	Blank	0	0	0	0	0	0	#DIV/0!	#DIV/0!	#DIV/0!	#DIV/0!	#DIV/0!	#DIV/0!	999
Blank	Blank	0	0	0	0	0	0	#DIV/0!	#DIV/0!	#DIV/0!	#DIV/0!	#DIV/0!	#DIV/0!	999
Blank	Blank	0	0	0	0	0	0	#DIV/0!	#DIV/0!	#DIV/0!	#DIV/0!	#DIV/0!	#DIV/0!	999
Blank	Blank	0	0	0	0	0	0	#DIV/0!	#DIV/0!	#DIV/0!	#DIV/0!	#DIV/0!	#DIV/0!	999
Blank	Blank	0	0	0	0	0	0	#DIV/0!	#DIV/0!	#DIV/0!	#DIV/0!	#DIV/0!	#DIV/0!	999
Blank	Blank	0	0	0	0	0	0	#DIV/0!	#DIV/0!	#DIV/0!	#DIV/0!	#DIV/0!	#DIV/0!	999
Blank	Blank	0	0	0	0	0	0	#DIV/0!	#DIV/0!	#DIV/0!	#DIV/0!	#DIV/0!	#DIV/0!	999
Blank	Blank	0	0	0	0	0	0	#DIV/0!	#DIV/0!	#DIV/0!	#DIV/0!	#DIV/0!	#DIV/0!	999
Blank	Blank	0	0	0	0	0	0	#DIV/0!	#DIV/0!	#DIV/0!	#DIV/0!	#DIV/0!	#DIV/0!	999
Blank	Blank	0	0	0	0	0	0	#DIV/0!	#DIV/0!	#DIV/0!	#DIV/0!	#DIV/0!	#DIV/0!	999
Blank	Blank	0	0	0	0	0	0	#DIV/0!	#DIV/0!	#DIV/0!	#DIV/0!	#DIV/0!	#DIV/0!	999
Blank	Blank	0	0	0	0	0	0	#DIV/0!	#DIV/0!	#DIV/0!	#DIV/0!	#DIV/0!	#DIV/0!	999
Blank	Blank	0	0	0	0	0	0	#DIV/0!	#DIV/0!	#DIV/0!	#DIV/0!	#DIV/0!	#DIV/0!	999
Blank	Blank	0	0	0	0	0	0	#DIV/0!	#DIV/0!	#DIV/0!	#DIV/0!	#DIV/0!	#DIV/0!	999
Blank	Blank	0	0	0	0	0	0	#DIV/0!	#DIV/0!	#DIV/0!	#DIV/0!	#DIV/0!	#DIV/0!	999
Blank	Blank	0	0	0	0	0	0	#DIV/0!	#DIV/0!	#DIV/0!	#DIV/0!	#DIV/0!	#DIV/0!	999
Blank	Blank	0	0	0	0	0	0	#DIV/0!	#DIV/0!	#DIV/0!	#DIV/0!	#DIV/0!	#DIV/0!	999
Blank	Blank	0	0	0	0	0	0	#DIV/0!	#DIV/0!	#DIV/0!	#DIV/0!	#DIV/0!	#DIV/0!	999
Blank	Blank	0	0	13	0	0	0	#DIV/0!	0	#DIV/0!	#DIV/0!	0	#DIV/0!	999
Blank	Blank	0	0	0	0	0	0	#DIV/0!	#DIV/0!	#DIV/0!	#DIV/0!	#DIV/0!	#DIV/0!	999
Blank	Blank	0	0	0	0	0	0	#DIV/0!	#DIV/0!	#DIV/0!	#DIV/0!	#DIV/0!	#DIV/0!	999
Blank	Blank	0	0	0	0	0	0	#DIV/0!	#DIV/0!	#DIV/0!	#DIV/0!	#DIV/0!	#DIV/0!	999
Blank	Blank	0	0	0	0	0	0	#DIV/0!	#DIV/0!	#DIV/0!	#DIV/0!	#DIV/0!	#DIV/0!	999
Blank	Blank	0	0	0	0	0	0	#DIV/0!	#DIV/0!	#DIV/0!	#DIV/0!	#DIV/0!	#DIV/0!	999
Blank	Blank	0	0	0	0	0	0	#DIV/0!	#DIV/0!	#DIV/0!	#DIV/0!	#DIV/0!	#DIV/0!	999
Blank	Blank	0	0	0	0	0	0	#DIV/0!	#DIV/0!	#DIV/0!	#DIV/0!	#DIV/0!	#DIV/0!	999
Blank	Blank	0	0	0	0	0	0	#DIV/0!	#DIV/0!	#DIV/0!	#DIV/0!	#DIV/0!	#DIV/0!	999
Blank	Blank	0	0	0	0	0	0	#DIV/0!	#DIV/0!	#DIV/0!	#DIV/0!	#DIV/0!	#DIV/0!	999
Blank	Blank	0	0	0	0	0	0	#DIV/0!	#DIV/0!	#DIV/0!	#DIV/0!	#DIV/0!	#DIV/0!	999
Blank	Blank	0	0	0	0	0	0	#DIV/0!	#DIV/0!	#DIV/0!	#DIV/0!	#DIV/0!	#DIV/0!	999
Blank	Blank	0	0	0	0	0	0	#DIV/0!	#DIV/0!	#DIV/0!	#DIV/0!	#DIV/0!	#DIV/0!	999
Blank	Blank	0	0	0	0	0	0	#DIV/0!	#DIV/0!	#DIV/0!	#DIV/0!	#DIV/0!	#DIV/0!	999
Blank	Blank	0	0	0	0	0	0	#DIV/0!	#DIV/0!	#DIV/0!	#DIV/0!	#DIV/0!	#DIV/0!	999
Blank	Blank	0	0	0	0	0	0	#DIV/0!	#DIV/0!	#DIV/0!	#DIV/0!	#DIV/0!	#DIV/0!	999
Blank	Blank	0	0	0	0	0	0	#DIV/0!	#DIV/0!	#DIV/0!	#DIV/0!	#DIV/0!	#DIV/0!	999
Blank	Blank	0	0	0	0	0	0	#DIV/0!	#DIV/0!	#DIV/0!	#DIV/0!	#DIV/0!	#DIV/0!	999
Blank	Blank	0	0	0	0	0	0	#DIV/0!	#DIV/0!	#DIV/0!	#DIV/0!	#DIV/0!	#DIV/0!	999
Blank	Blank	0	0	0	0	0	0	#DIV/0!	#DIV/0!	#DIV/0!	#DIV/0!	#DIV/0!	#DIV/0!	999
Blank	Blank	0	0	0	0	0	0	#DIV/0!	#DIV/0!	#DIV/0!	#DIV/0!	#DIV/0!	#DIV/0!	999
Blank	Blank	0	0	0	0	0	0	#DIV/0!	#DIV/0!	#DIV/0!	#DIV/0!	#DIV/0!	#DIV/0!	999
Blank	Blank	0	0	0	0	0	0	#DIV/0!	#DIV/0!	#DIV/0!	#DIV/0!	#DIV/0!	#DIV/0!	999
Blank	Blank	0	0	0	0	0	0	#DIV/0!	#DIV/0!	#DIV/0!	#DIV/0!	#DIV/0!	#DIV/0!	999
Blank	Blank	0	0	0	0	0	0	#DIV/0!	#DIV/0!	#DIV/0!	#DIV/0!	#DIV/0!	#DIV/0!	999
Blank	Blank	0	0	0	0	0	0	#DIV/0!	#DIV/0!	#DIV/0!	#DIV/0!	#DIV/0!	#DIV/0!	999
Blank	Blank	0	0	0	0	0	0	#DIV/0!	#DIV/0!	#DIV/0!	#DIV/0!	#DIV/0!	#DIV/0!	999
Blank	Blank	9	0	13	0	0	0	0	0	#DIV/0!	0	0	#DIV/0!	999
Blank	Blank	46	8	46	0	0	0	0.173913	0	#DIV/0!	0	0	#DIV/0!	999
Blank	Blank	0	0	0	0	0	0	#DIV/0!	#DIV/0!	#DIV/0!	#DIV/0!	#DIV/0!	#DIV/0!	999
Blank	Blank	0	0	0	0	0	0	#DIV/0!	#DIV/0!	#DIV/0!	#DIV/0!	#DIV/0!	#DIV/0!	999
YPL076W	gpi2-774	239	139	178	36	67	30	0.58159	0.202247	0.447761	0.428614	0.161784	0.32206	0.161784	FALSE
Blank	Blank	0	0	0	0	0	0	#DIV/0!	#DIV/0!	#DIV/0!	#DIV/0!	#DIV/0!	#DIV/0!	999
YOL094C	rfc4-20	232	120	216	45	88	32	0.517241	0.208333	0.363636	0.381191	0.166653	0.261552	0.166653	FALSE
YOL123W	hrp1-4	159	79	65	44	86	20	0.496855	0.676923	0.232558	0.366167	0.541493	0.167271	0.167271	FALSE
YDL103C	qri1-ts1	309	156	138	29	25	11	0.504854	0.210145	0.44	0.372062	0.168102	0.316477	0.168102	FALSE
YJR065C	arp3-D11A	220	150	116	25	29	10	0.681818	0.215517	0.344828	0.502479	0.172399	0.248023	0.172399	FALSE
YFR037C	rsc8-ts16	268	130	304	89	108	26	0.485075	0.292763	0.240741	0.357485	0.234191	0.173157	0.173157	FALSE
YMR308C	pse1-34	370	196	212	46	22	13	0.52973	0.216981	0.590909	0.390394	0.17357	0.425021	0.17357	FALSE
YOR249C	apc5-CA-PAps	368	166	91	31	81	20	0.451087	0.340659	0.246914	0.332437	0.272504	0.177597	0.177597	FALSE
YDR228C	pcf11-2	276	121	256	117	145	36	0.438406	0.457031	0.248276	0.323091	0.365594	0.178577	0.178577	FALSE
YOR074C	cdc21-1	88	22	17	0	17	0	0.25	0	0	0.184242	0	0	0.184242	FALSE
YPL076W	gpi2-1-7B	182	100	108	40	78	20	0.549451	0.37037	0.25641	0.404928	0.296271	0.184427	0.184427	FALSE
YML049C	rse1-1	228	141	124	29	88	56	0.618421	0.233871	0.636364	0.455757	0.187081	0.457715	0.187081	FALSE
YLR026C	sed5-1	374	185	169	41	33	13	0.494652	0.242604	0.393939	0.364543	0.194066	0.283347	0.194066	FALSE
YOR244W	esa1-L254P	227	125	160	51	70	19	0.550661	0.31875	0.271429	0.40582	0.254978	0.19523	0.19523	FALSE
YDR208W	mss4-103	258	149	296	73	47	20	0.577519	0.246622	0.425532	0.425614	0.197281	0.306071	0.197281	FALSE
YJL085W	exo70-38	248	147	247	125	123	34	0.592742	0.506073	0.276423	0.436832	0.404824	0.198822	0.198822	FALSE
YBR160W	cdc28-4	201	103	214	89	90	25	0.512438	0.415888	0.277778	0.377651	0.332682	0.199796	0.199796	FALSE
YFL037W	tub2-443	312	157	427	173	604	169	0.503205	0.405152	0.279801	0.370846	0.324094	0.201252	0.201252	FALSE
YGR140W	cbf2-1	399	178	131	33	26	9	0.446115	0.251908	0.346154	0.328773	0.20151	0.248977	0.20151	FALSE
YDL058W	uso1-1	239	128	178	45	28	16	0.535565	0.252809	0.571429	0.394695	0.20223	0.41101	0.20223	FALSE
YPL217C	bms1-1	256	71	67	0	17	0	0.277344	0	0	0.204394	0	0	0.204394	FALSE
YFR028C	cdc14-1	335	171	128	33	34	0	0.510448	0.257812	0	0.376184	0.206233	0	0.206233	FALSE
YNL075W	imp4-2	203	127	221	127	139	40	0.625616	0.574661	0.28777	0.461059	0.45969	0.206983	0.206983	FALSE
YLR430W	sen1-1	185	93	184	48	226	83	0.502703	0.26087	0.367257	0.370476	0.208678	0.264155	0.208678	FALSE
Blank	Blank	342	151	268	95	111	45	0.44152	0.354478	0.405405	0	0	0	0
YBL105C	pkc1-3	318	153	427	167	282	82	0.481132	0.391101	0.29078	0.354579	0.312854	0.209148	0.209148	FALSE
Blank	Blank	0	0	0	0	0	0	#DIV/0!	#DIV/0!	#DIV/0!	#DIV/0!	#DIV/0!	#DIV/0!	999
YER125W	rsp5-1	258	150	327	147	243	72	0.581395	0.449541	0.296296	0.42847	0.359603	0.213116	0.213116	FALSE
YPL085W	sec16-2	325	163	251	113	316	94	0.501538	0.450199	0.297468	0.369618	0.360129	0.213959	0.213959	FALSE
Blank	Blank	213	94	119	24	29	8	0.441315	0.201681	0.275862	0	0	0	0
YLR268W	sec22-1	395	157	300	81	383	126	0.397468	0.27	0.328982	0.292922	0.215982	0.236626	0.215982	FALSE
YGL044C	rna15-58	198	111	118	32	32	15	0.560606	0.271186	0.46875	0.413149	0.216931	0.337156	0.216931	FALSE
Blank	Blank	186	27	67	0	22	9	0.145161	0	0.409091	0	0	0	0
YML130C	ero1-1	396	183	330	90	19	9	0.462121	0.272727	0.473684	0.340569	0.218163	0.340705	0.218163	FALSE
YMR296C	lcb1-4	248	151	111	95	290	88	0.608871	0.855856	0.303448	0.448719	0.684627	0.21826	0.21826	FALSE
YGR091W	prp31-1	279	151	131	36	45	27	0.541219	0.274809	0.6	0.398861	0.219829	0.43156	0.219829	FALSE
Blank	Blank	0	0	0	0	0	0	#DIV/0!	#DIV/0!	#DIV/0!	#DIV/0!	#DIV/0!	#DIV/0!	999
YML031W	ndc1-4	227	116	135	49	85	26	0.511013	0.362963	0.305882	0.376601	0.290346	0.220011	0.220011	FALSE
YFR028C	cdc14-8	251	147	141	68	263	81	0.585657	0.48227	0.307985	0.431611	0.385783	0.221523	0.221523	FALSE
YOR046C	dbp5-1	268	158	304	143	77	24	0.589552	0.470395	0.311688	0.434482	0.376284	0.224187	0.224187	FALSE
YBR237W	prp5-1	254	135	132	37	59	29	0.531496	0.280303	0.491525	0.391696	0.224223	0.353538	0.224223	FALSE
YBR102C	exo84-102	249	119	318	135	490	153	0.477912	0.424528	0.312245	0.352206	0.339594	0.224587	0.224587	FALSE
YLR305C	stt4-4	237	127	117	33	28	0	0.535865	0.282051	0	0.394916	0.225622	0	0.225622	FALSE
Blank	Blank	416	193	349	185	56	35	0.463942	0.530086	0.625	0	0	0	0
Blank	Blank	50	8	46	0	0	0	0.16	0	#DIV/0!	0	0	#DIV/0!	999
Blank	Blank	0	0	0	0	0	0	#DIV/0!	#DIV/0!	#DIV/0!	#DIV/0!	#DIV/0!	#DIV/0!	999
Blank	Blank	0	0	0	0	0	0	#DIV/0!	#DIV/0!	#DIV/0!	#DIV/0!	#DIV/0!	#DIV/0!	999
Blank	Blank	0	0	0	0	0	0	#DIV/0!	#DIV/0!	#DIV/0!	#DIV/0!	#DIV/0!	#DIV/0!	999
Blank	Blank	0	0	0	0	0	0	#DIV/0!	#DIV/0!	#DIV/0!	#DIV/0!	#DIV/0!	#DIV/0!	999
YJL203W	prp21-ts	216	107	236	94	175	55	0.49537	0.398305	0.314286	0.365072	0.318617	0.226055	0.226055	FALSE
Blank	Blank	0	0	0	0	0	0	#DIV/0!	#DIV/0!	#DIV/0!	#DIV/0!	#DIV/0!	#DIV/0!	999
YIL118W	rho3-Ser228	222	113	193	93	269	85	0.509009	0.481865	0.315985	0.375124	0.38546	0.227278	0.227278	FALSE
Blank	Blank	114	64	76	12	45	0	0.561404	0.157895	0	0	0	0	0
YJL085W	exo70-29/37	217	112	156	48	212	67	0.516129	0.307692	0.316038	0.380371	0.246133	0.227315	0.227315	FALSE
Blank	Blank	0	0	0	0	0	0	#DIV/0!	#DIV/0!	#DIV/0!	#DIV/0!	#DIV/0!	#DIV/0!	999
YFL034C-B	mob2-28	573	215	616	224	724	229	0.375218	0.363636	0.316298	0.276524	0.290884	0.227503	0.227503	FALSE
Blank	Blank	280	135	274	121	196	133	0.482143	0.441606	0.678571	0	0	0	0
YMR239C	rnt1-ts	381	139	435	179	436	138	0.364829	0.411494	0.316514	0.268868	0.329168	0.227658	0.227658	FALSE
Blank	Blank	198	121	97	54	41	23	0.611111	0.556701	0.560976	0	0	0	0
YGL116W	cdc20-2	247	142	279	80	49	14	0.574899	0.286738	0.285714	0.423682	0.229371	0.205505	0.229371	FALSE
Blank	Blank	250	142	303	125	120	100	0.568	0.412541	0.833333	0	0	0	0
YFL034C-B	mob2-14	368	171	361	166	557	179	0.464674	0.459834	0.321364	0.34245	0.367836	0.231147	0.231147	FALSE
Blank	Blank	255	140	115	57	207	105	0.54902	0.495652	0.507246	0	0	0	0
YJL090C	dpb11-1	246	124	364	123	509	164	0.504065	0.337912	0.3222	0.37148	0.270307	0.231748	0.231748	FALSE
Blank	Blank	215	126	230	108	197	109	0.586047	0.469565	0.553299	0	0	0	0
YGR179C	okp1-5	310	172	162	47	68	49	0.554839	0.290123	0.720588	0.408899	0.232079	0.518295	0.232079	FALSE
Blank	Blank	255	154	167	77	62	32	0.603922	0.461078	0.516129	0	0	0	0
YGR092W	dbf2-3	221	140	248	142	120	39	0.633484	0.572581	0.325	0.466858	0.458026	0.233762	0.233762	FALSE
Blank	Blank	270	131	234	88	291	93	0.485185	0.376068	0.319588	0	0	0	0
YFL034C-B	mob2-34	391	159	421	166	624	203	0.40665	0.394299	0.325321	0.299688	0.315413	0.233992	0.233992	FALSE
Blank	Blank	278	163	158	98	102	67	0.586331	0.620253	0.656863	0	0	0	0
YDR356W	spc110-220	279	101	278	88	229	75	0.362007	0.316547	0.327511	0.266788	0.253216	0.235568	0.235568	FALSE
Blank	Blank	0	0	0	0	0	0	#DIV/0!	#DIV/0!	#DIV/0!	#DIV/0!	#DIV/0!	#DIV/0!	999
YPR175W	dpb2-1	159	51	49	0	34	0	0.320755	0	0	0.236386	0	0	0.236386	FALSE
Blank	Blank	285	166	383	177	511	205	0.582456	0.462141	0.401174	0	0	0	0
YLR078C	bos1-1	398	191	263	78	100	34	0.479899	0.296578	0.34	0.353671	0.237242	0.244551	0.237242	FALSE
Blank	Blank	0	0	0	0	0	0	#DIV/0!	#DIV/0!	#DIV/0!	#DIV/0!	#DIV/0!	#DIV/0!	999
YGR009C	sec9-4	220	107	184	55	23	13	0.486364	0.298913	0.565217	0.358435	0.23911	0.406542	0.23911	FALSE
Blank	Blank	12	0	8	0	0	0	0	0	#DIV/0!	0	0	#DIV/0!	999
YFL034C-B	mob2-22	356	153	403	163	550	185	0.429775	0.404467	0.336364	0.316731	0.323546	0.241935	0.241935	FALSE
Blank	Blank	46	0	17	10	0	0	0	0.588235	#DIV/0!	0	0	#DIV/0!	999
YFL034C-B	mob2-36	286	135	322	154	523	176	0.472028	0.478261	0.33652	0.34787	0.382576	0.242048	0.242048	FALSE
Blank	Blank	0	0	0	0	0	0	#DIV/0!	#DIV/0!	#DIV/0!	#DIV/0!	#DIV/0!	#DIV/0!	999
YKR002W	pap1-1	318	130	398	164	469	158	0.408805	0.41206	0.336887	0.301277	0.32962	0.242312	0.242312	FALSE
Blank	Blank	0	0	0	0	0	0	#DIV/0!	#DIV/0!	#DIV/0!	#DIV/0!	#DIV/0!	#DIV/0!	999
YER012W	pre1-1	354	118	413	142	125	58	0.333333	0.343826	0.464	0.245656	0.275037	0.33374	0.245656	FALSE
Blank	Blank	0	0	0	0	0	0	#DIV/0!	#DIV/0!	#DIV/0!	#DIV/0!	#DIV/0!	#DIV/0!	999
YGL130W	ceg1-3	197	66	20	0	12	9	0.335025	0	0.75	0.246903	0	0.53945	0.246903	FALSE
Blank	Blank	0	0	0	0	0	0	#DIV/0!	#DIV/0!	#DIV/0!	#DIV/0!	#DIV/0!	#DIV/0!	999
YBR154C	rpb5-H147R	189	103	172	77	368	127	0.544974	0.447674	0.345109	0.401628	0.358109	0.248225	0.248225	FALSE
Blank	Blank	0	0	0	0	0	0	#DIV/0!	#DIV/0!	#DIV/0!	#DIV/0!	#DIV/0!	#DIV/0!	999
YML069W	pob3-7	172	67	96	30	53	21	0.389535	0.3125	0.396226	0.287075	0.249979	0.284992	0.249979	FALSE
Blank	Blank	41	0	39	0	0	0	0	0	#DIV/0!	0	0	#DIV/0!	999
Blank	Blank	0	0	0	0	0	0	#DIV/0!	#DIV/0!	#DIV/0!	#DIV/0!	#DIV/0!	#DIV/0!	999
Blank	Blank	344	122	307	91	206	69	0.354651	0.296417	0.334951	0	0	0	0
YLR459W	gab1-3	362	177	422	184	500	174	0.48895	0.436019	0.348	0.360341	0.348786	0.250305	0.250305	FALSE
YDR473C	prp3-1	242	98	95	30	29	21	0.404959	0.315789	0.724138	0.298442	0.25261	0.520848	0.25261	FALSE
YOL139C	cdc33-E72G	245	142	208	66	107	58	0.579592	0.317308	0.542056	0.427141	0.253825	0.389883	0.253825	FALSE
Blank	Blank	0	0	0	0	0	0	#DIV/0!	#DIV/0!	#DIV/0!	#DIV/0!	#DIV/0!	#DIV/0!	999
YKL024C	ura6-4	75	26	25	13	65	13	0.346667	0.52	0.2	0.255482	0.415965	0.143853	0.255482	FALSE
YJR065C	arp3-G302Y	417	173	467	180	615	220	0.414868	0.385439	0.357724	0.305745	0.308325	0.257299	0.257299	FALSE
YLR440C	sec39-2	226	124	233	75	24	9	0.548673	0.321888	0.375	0.404355	0.257489	0.269725	0.257489	FALSE
YGR006W	prp18-ts	179	116	112	60	92	33	0.648045	0.535714	0.358696	0.477589	0.428535	0.257998	0.257998	FALSE
YGR156W	pti1-ts1	202	106	224	118	209	75	0.524752	0.526786	0.358852	0.386726	0.421393	0.25811	0.25811	FALSE
YGL145W	tip20-5	234	133	71	23	22	8	0.568376	0.323944	0.363636	0.418875	0.259133	0.261552	0.259133	FALSE
YGR113W	dam1-11	418	200	141	81	183	66	0.478469	0.574468	0.360656	0.352617	0.459536	0.259408	0.259408	FALSE
YKL172W	ebp2-1	285	155	477	155	537	204	0.54386	0.324948	0.379888	0.400808	0.259936	0.273241	0.259936	FALSE
YIL109C	sec24-20	289	145	356	171	415	150	0.50173	0.480337	0.361446	0.369759	0.384237	0.259976	0.259976	FALSE
YHR166C	cdc23-1	333	156	101	33	38	17	0.468468	0.326733	0.447368	0.345247	0.261364	0.321777	0.261364	FALSE
YFL034C-B	mob2-20	279	128	321	127	410	149	0.458781	0.395639	0.363415	0.338108	0.316484	0.261392	0.261392	FALSE
Blank	Blank	240	97	64	0	88	30	0.404167	0	0.340909	0	0	0	0
YLR229C	cdc42-1	279	146	359	179	319	116	0.523297	0.498607	0.363636	0.385654	0.398852	0.261552	0.261552	FALSE
YIR006C	pan1-4	247	146	299	144	194	71	0.591093	0.481605	0.365979	0.435617	0.385252	0.263237	0.263237	FALSE
YOR244W	esa1-D414	323	162	369	163	223	82	0.501548	0.441734	0.367713	0.369625	0.353358	0.264484	0.264484	FALSE
YFL034C-B	mob2-19	275	139	343	152	437	161	0.505455	0.443149	0.368421	0.372504	0.354489	0.264993	0.264993	FALSE
YFL034C-B	mob2-26	235	122	202	84	276	102	0.519149	0.415842	0.369565	0.382597	0.332645	0.265816	0.265816	FALSE
YFR052W	rpn12-1	282	149	126	42	66	32	0.528369	0.333333	0.484848	0.389391	0.266644	0.348735	0.266644	FALSE
Blank	Blank	263	152	215	140	183	107	0.577947	0.651163	0.584699	0	0	0	0
YOR157C	pup1-1	198	110	96	32	33	12	0.555556	0.333333	0.363636	0.409427	0.266644	0.261552	0.266644	FALSE
YNR026C	sec12-1	255	153	374	145	339	126	0.6	0.387701	0.371681	0.442181	0.310134	0.267338	0.267338	FALSE
YBR060C	orc2-2	263	148	156	80	402	150	0.562738	0.512821	0.373134	0.41472	0.410222	0.268383	0.268383	FALSE
YDL007W	rpt2-RF	321	178	353	168	524	196	0.554517	0.475921	0.374046	0.408662	0.380704	0.269039	0.269039	FALSE
YNL222W	ssu72-2	231	128	290	111	120	45	0.554113	0.382759	0.375	0.408364	0.306181	0.269725	0.269725	FALSE
YFL039C	act1-125	288	128	180	61	74	34	0.444444	0.338889	0.459459	0.327542	0.271088	0.330474	0.271088	FALSE
YHR186C	kog1-1	361	160	474	173	305	115	0.443213	0.364979	0.377049	0.326634	0.291958	0.271199	0.271199	FALSE
YGL130W	ceg1-ts	206	106	205	108	90	34	0.514563	0.526829	0.377778	0.379217	0.421428	0.271723	0.271723	FALSE
YOR122C	pfy1-4	234	113	249	109	333	126	0.482906	0.437751	0.378378	0.355887	0.350171	0.272155	0.272155	FALSE
YFL008W	smc1-2	223	125	136	77	221	84	0.560538	0.566176	0.38009	0.413099	0.452903	0.273386	0.273386	FALSE
YDR052C	dbf4-4	244	130	237	144	252	96	0.532787	0.607595	0.380952	0.392647	0.486035	0.274006	0.274006	FALSE
YFL034C-B	mob2-24	251	141	251	143	385	147	0.561753	0.569721	0.381818	0.413994	0.455738	0.274629	0.274629	FALSE
YFL034C-B	mob2-8	231	120	251	102	343	132	0.519481	0.406375	0.38484	0.382841	0.325072	0.276802	0.276802	FALSE
Blank	Blank	287	166	258	125	90	69	0.578397	0.484496	0.766667	0	0	0	0
YDL165W	cdc36-16	238	142	190	66	71	41	0.596639	0.347368	0.577465	0.439704	0.277871	0.415351	0.277871	FALSE
YGR092W	dbf2-2	250	159	138	48	66	29	0.636	0.347826	0.439394	0.468712	0.278237	0.316041	0.278237	FALSE
YGR140W	cbf2-42	230	147	278	130	155	60	0.63913	0.467626	0.387097	0.471019	0.374069	0.278426	0.278426	FALSE
YOR260W	gcd1-502	195	105	220	97	279	108	0.538462	0.440909	0.387097	0.396829	0.352697	0.278426	0.278426	FALSE
YFL039C	act1-124	337	191	348	181	440	171	0.566766	0.520115	0.388636	0.417689	0.416057	0.279533	0.279533	FALSE
YFL034C-B	mob2-11	245	128	212	103	325	127	0.522449	0.485849	0.390769	0.385029	0.388646	0.281067	0.281067	FALSE
YFL039C	act1-111	251	151	308	136	422	165	0.601594	0.441558	0.390995	0.443356	0.353217	0.28123	0.28123	FALSE
Blank	Blank	11	0	0	0	0	0	0	#DIV/0!	#DIV/0!	0	#DIV/0!	#DIV/0!	999
Blank	Blank	52	0	32	0	0	0	0	0	#DIV/0!	0	0	#DIV/0!	999
Blank	Blank	0	0	0	0	0	0	#DIV/0!	#DIV/0!	#DIV/0!	#DIV/0!	#DIV/0!	#DIV/0!	999
Blank	Blank	0	0	0	0	0	0	#DIV/0!	#DIV/0!	#DIV/0!	#DIV/0!	#DIV/0!	#DIV/0!	999
Blank	Blank	0	0	0	0	0	0	#DIV/0!	#DIV/0!	#DIV/0!	#DIV/0!	#DIV/0!	#DIV/0!	999
Blank	Blank	0	0	0	0	0	0	#DIV/0!	#DIV/0!	#DIV/0!	#DIV/0!	#DIV/0!	#DIV/0!	999
YIL046W	met30-9	252	138	262	132	258	101	0.547619	0.503817	0.391473	0.403578	0.403019	0.281573	0.281573	FALSE
Blank	Blank	0	0	0	0	0	0	#DIV/0!	#DIV/0!	#DIV/0!	#DIV/0!	#DIV/0!	#DIV/0!	999
Blank	Blank	0	0	0	0	0	0	#DIV/0!	#DIV/0!	#DIV/0!	#DIV/0!	#DIV/0!	#DIV/0!	999
Blank	Blank	0	0	0	0	0	0	#DIV/0!	#DIV/0!	#DIV/0!	#DIV/0!	#DIV/0!	#DIV/0!	999
Blank	Blank	0	0	0	0	0	0	#DIV/0!	#DIV/0!	#DIV/0!	#DIV/0!	#DIV/0!	#DIV/0!	999
Blank	Blank	0	0	0	0	0	0	#DIV/0!	#DIV/0!	#DIV/0!	#DIV/0!	#DIV/0!	#DIV/0!	999
Blank	Blank	0	0	0	0	0	0	#DIV/0!	#DIV/0!	#DIV/0!	#DIV/0!	#DIV/0!	#DIV/0!	999
Blank	Blank	200	129	116	80	101	96	0.645	0.689655	0.950495	0	0	0	0
YEL032W	mcm3-1	258	140	363	128	445	176	0.542636	0.352617	0.395506	0.399906	0.28207	0.284474	0.28207	FALSE
Blank	Blank	0	0	0	0	0	0	#DIV/0!	#DIV/0!	#DIV/0!	#DIV/0!	#DIV/0!	#DIV/0!	999
Blank	Blank	0	0	0	0	0	0	#DIV/0!	#DIV/0!	#DIV/0!	#DIV/0!	#DIV/0!	#DIV/0!	999
Blank	Blank	0	0	0	0	0	0	#DIV/0!	#DIV/0!	#DIV/0!	#DIV/0!	#DIV/0!	#DIV/0!	999
Blank	Blank	0	0	0	0	0	0	#DIV/0!	#DIV/0!	#DIV/0!	#DIV/0!	#DIV/0!	#DIV/0!	999
Blank	Blank	0	0	0	0	0	0	#DIV/0!	#DIV/0!	#DIV/0!	#DIV/0!	#DIV/0!	#DIV/0!	999
Blank	Blank	0	0	0	0	0	0	#DIV/0!	#DIV/0!	#DIV/0!	#DIV/0!	#DIV/0!	#DIV/0!	999
Blank	Blank	235	147	139	88	55	39	0.625532	0.633094	0.709091	0	0	0	0
YDR228C	pcf11-ts2	219	119	175	105	107	42	0.543379	0.6	0.392523	0.400453	0.479959	0.282329	0.282329	FALSE
Blank	Blank	0	0	10	0	0	0	#DIV/0!	0	#DIV/0!	#DIV/0!	0	#DIV/0!	999
Blank	Blank	0	0	0	0	0	0	#DIV/0!	#DIV/0!	#DIV/0!	#DIV/0!	#DIV/0!	#DIV/0!	999
Blank	Blank	0	0	0	0	0	0	#DIV/0!	#DIV/0!	#DIV/0!	#DIV/0!	#DIV/0!	#DIV/0!	999
Blank	Blank	0	0	0	0	0	0	#DIV/0!	#DIV/0!	#DIV/0!	#DIV/0!	#DIV/0!	#DIV/0!	999
Blank	Blank	0	0	0	0	0	0	#DIV/0!	#DIV/0!	#DIV/0!	#DIV/0!	#DIV/0!	#DIV/0!	999
Blank	Blank	0	0	9	0	0	0	#DIV/0!	0	#DIV/0!	#DIV/0!	0	#DIV/0!	999
Blank	Blank	161	77	137	33	46	12	0.478261	0.240876	0.26087	0	0	0	0
YIL143C	ssl2-ts	406	201	364	193	540	212	0.495074	0.53022	0.392593	0.364854	0.42414	0.282379	0.282379	FALSE
Blank	Blank	0	0	0	0	0	0	#DIV/0!	#DIV/0!	#DIV/0!	#DIV/0!	#DIV/0!	#DIV/0!	999
Blank	Blank	0	0	0	0	0	0	#DIV/0!	#DIV/0!	#DIV/0!	#DIV/0!	#DIV/0!	#DIV/0!	999
Blank	Blank	248	146	283	146	418	191	0.58871	0.515901	0.456938	0	0	0	0
YPR025C	ccl1-ts4	217	131	217	129	211	83	0.603687	0.59447	0.393365	0.444898	0.475536	0.282934	0.282934	FALSE
Blank	Blank	0	0	0	0	0	0	#DIV/0!	#DIV/0!	#DIV/0!	#DIV/0!	#DIV/0!	#DIV/0!	999
Blank	Blank	0	0	0	0	0	0	#DIV/0!	#DIV/0!	#DIV/0!	#DIV/0!	#DIV/0!	#DIV/0!	999
Blank	Blank	226	129	81	24	74	51	0.570796	0.296296	0.689189	0	0	0	0
YJL001W	pre3-2	401	188	333	118	142	61	0.468828	0.354354	0.429577	0.345512	0.283459	0.308981	0.283459	FALSE
Blank	Blank	0	0	0	0	0	0	#DIV/0!	#DIV/0!	#DIV/0!	#DIV/0!	#DIV/0!	#DIV/0!	999
Blank	Blank	0	0	0	0	0	0	#DIV/0!	#DIV/0!	#DIV/0!	#DIV/0!	#DIV/0!	#DIV/0!	999
Blank	Blank	0	0	0	0	0	0	#DIV/0!	#DIV/0!	#DIV/0!	#DIV/0!	#DIV/0!	#DIV/0!	999
Blank	Blank	0	0	0	0	0	0	#DIV/0!	#DIV/0!	#DIV/0!	#DIV/0!	#DIV/0!	#DIV/0!	999
Blank	Blank	0	0	0	0	0	0	#DIV/0!	#DIV/0!	#DIV/0!	#DIV/0!	#DIV/0!	#DIV/0!	999
Blank	Blank	0	0	0	0	0	0	#DIV/0!	#DIV/0!	#DIV/0!	#DIV/0!	#DIV/0!	#DIV/0!	999
Blank	Blank	0	0	0	0	0	0	#DIV/0!	#DIV/0!	#DIV/0!	#DIV/0!	#DIV/0!	#DIV/0!	999
YLR166C	sec10-2	212	142	290	143	170	67	0.669811	0.493103	0.394118	0.49363	0.394449	0.283476	0.283476	FALSE
Blank	Blank	0	0	0	11	0	0	#DIV/0!	#DIV/0!	#DIV/0!	#DIV/0!	#DIV/0!	#DIV/0!	999
Blank	Blank	0	0	0	0	0	0	#DIV/0!	#DIV/0!	#DIV/0!	#DIV/0!	#DIV/0!	#DIV/0!	999
Blank	Blank	49	0	25	0	0	0	0	0	#DIV/0!	0	0	#DIV/0!	999
Blank	Blank	0	0	0	0	0	0	#DIV/0!	#DIV/0!	#DIV/0!	#DIV/0!	#DIV/0!	#DIV/0!	999
Blank	Blank	0	0	0	0	0	0	#DIV/0!	#DIV/0!	#DIV/0!	#DIV/0!	#DIV/0!	#DIV/0!	999
YBR193C	med8-51	202	95	146	52	23	0	0.470297	0.356164	0	0.346594	0.284907	0	0.284907	FALSE
YLL003W	sfi1-3	249	138	365	164	270	107	0.554217	0.449315	0.396296	0.40844	0.359422	0.285043	0.285043	FALSE
YOR151C	rpb2-6	249	157	320	163	502	199	0.630522	0.509375	0.396414	0.464675	0.407465	0.285128	0.285128	FALSE
YLR105C	sen2-1	369	183	331	118	147	77	0.495935	0.356495	0.52381	0.365489	0.285172	0.376759	0.285172	FALSE
YNR011C	prp2-1	211	129	118	59	264	105	0.611374	0.5	0.397727	0.450564	0.399966	0.286072	0.286072	FALSE
YIR008C	pri1-M4	223	124	221	93	329	131	0.556054	0.420814	0.398176	0.409794	0.336623	0.286395	0.286395	FALSE
YBR160W	cdc28-1	228	134	209	134	380	152	0.587719	0.641148	0.4	0.433131	0.512875	0.287707	0.287707	FALSE
Blank	Blank	224	125	137	32	24	0	0.558036	0.233577	0	0	0	0	0
YKR008W	rsc4-2	250	141	239	86	187	85	0.564	0.359833	0.454545	0.41565	0.287842	0.326939	0.287842	FALSE
YDR228C	pcf11-ts10	442	194	482	188	392	157	0.438914	0.390041	0.40051	0.323466	0.312007	0.288074	0.288074	FALSE
YGR048W	ufd1-2	348	167	505	196	615	247	0.479885	0.388119	0.401626	0.35366	0.310469	0.288876	0.288876	FALSE
YOR272W	ytm1-1	207	131	284	134	340	137	0.63285	0.471831	0.402941	0.466391	0.377433	0.289822	0.289822	FALSE
YGL137W	sec27-1	219	117	254	143	387	156	0.534247	0.562992	0.403101	0.393723	0.450356	0.289937	0.289937	FALSE
YBR160W	cdc28-13	242	153	193	70	74	31	0.632231	0.362694	0.418919	0.465935	0.290131	0.301314	0.290131	FALSE
YNL102W	pol1-2	180	108	102	37	50	21	0.6	0.362745	0.42	0.442181	0.290171	0.302092	0.290171	FALSE
YBR109C	cmd1-3	287	128	243	89	130	71	0.445993	0.366255	0.546154	0.328683	0.292979	0.39283	0.292979	FALSE
YBL035C	pol12-ts	253	133	305	146	417	170	0.525692	0.478689	0.407674	0.387418	0.382918	0.293226	0.293226	FALSE
YER022W	srb4-2	204	132	235	116	233	95	0.647059	0.493617	0.407725	0.476862	0.39486	0.293263	0.293263	FALSE
YDR325W	ycg1-2	299	119	225	127	104	70	0.397993	0.564444	0.673077	0.293309	0.451517	0.484122	0.293309	FALSE
YFL039C	act1-132	282	160	308	148	490	200	0.567376	0.480519	0.408163	0.418138	0.384383	0.293578	0.293578	FALSE
YDR062W	lcb2-16	246	98	92	57	39	12	0.398374	0.619565	0.307692	0.293589	0.49561	0.221313	0.293589	FALSE
Blank	Blank	154	100	42	0	23	0	0.649351	0	0	0	0	0	0
YDL008W	apc11-13	131	84	87	32	47	19	0.641221	0.367816	0.404255	0.47256	0.294228	0.290767	0.294228	FALSE
YGL098W	use1-ts	240	132	211	102	297	122	0.55	0.483412	0.410774	0.405333	0.386697	0.295456	0.295456	FALSE
Blank	Blank	0	0	0	0	0	0	#DIV/0!	#DIV/0!	#DIV/0!	#DIV/0!	#DIV/0!	#DIV/0!	999
Blank	Blank	210	120	83	35	62	26	0.571429	0.421687	0.419355	0	0	0	0
YLL050C	cof1-5	218	122	286	155	335	138	0.559633	0.541958	0.41194	0.412432	0.43353	0.296295	0.296295	FALSE
YLR457C	nbp1-1	250	143	326	161	446	185	0.572	0.493865	0.414798	0.421546	0.395059	0.298351	0.298351	FALSE
YOR149C	smp3-2	464	188	555	239	551	242	0.405172	0.430631	0.439201	0.298599	0.344475	0.315903	0.298599	FALSE
YJL039C	nup192-15	261	147	281	125	425	177	0.563218	0.44484	0.416471	0.415074	0.355842	0.299553	0.299553	FALSE
YIL046W	met30-6	434	221	498	240	626	261	0.509217	0.481928	0.416933	0.375277	0.38551	0.299886	0.299886	FALSE
YGR113W	dam1-5	253	146	88	33	37	10	0.577075	0.375	0.27027	0.425286	0.299975	0.194396	0.299975	FALSE
YOR259C	rpt4-150	218	116	255	133	400	167	0.53211	0.521569	0.4175	0.392148	0.41722	0.300294	0.300294	FALSE
YFL034C-B	mob2-40	469	206	570	219	580	243	0.439232	0.384211	0.418966	0.323701	0.307342	0.301348	0.301348	FALSE
YIL026C	irr1-1	202	115	237	127	348	146	0.569307	0.535865	0.41954	0.419561	0.428656	0.301761	0.301761	FALSE
YJR065C	arp3-F306G	424	182	461	174	86	153	0.429245	0.37744	1.77907	0.31634	0.301927	1.27963	0.301927	FALSE
YER157W	cog3-2	288	159	298	146	474	199	0.552083	0.489933	0.419831	0.406868	0.391913	0.301971	0.301971	FALSE
YGR099W	tel2-15	263	143	276	143	131	55	0.543726	0.518116	0.419847	0.400709	0.414458	0.301982	0.301982	FALSE
YPR161C	sgv1-23	157	79	118	45	172	90	0.503185	0.381356	0.523256	0.370831	0.305059	0.37636	0.305059	FALSE
YEL055C	pol5-3	271	163	245	149	412	175	0.601476	0.608163	0.424757	0.443269	0.486489	0.305514	0.305514	FALSE
YHR007C	erg11-td	299	124	372	161	196	129	0.414716	0.432796	0.658163	0.305633	0.346207	0.473395	0.305633	FALSE
YKL112W	abf1-102	232	124	327	178	447	190	0.534483	0.544343	0.425056	0.393897	0.435437	0.305729	0.305729	FALSE
YJL194W	cdc6-1	270	163	102	39	65	28	0.603704	0.382353	0.430769	0.444911	0.305856	0.309838	0.305856	FALSE
YKR037C	spc34-ts	255	148	287	165	455	194	0.580392	0.574913	0.426374	0.427731	0.459891	0.306676	0.306676	FALSE
Blank	Blank	9	0	0	0	0	0	0	#DIV/0!	#DIV/0!	0	#DIV/0!	#DIV/0!	999
Blank	Blank	51	8	16	0	18	0	0.156863	0	0	0	0	0	999
Blank	Blank	0	0	0	0	0	0	#DIV/0!	#DIV/0!	#DIV/0!	#DIV/0!	#DIV/0!	#DIV/0!	999
Blank	Blank	0	0	0	0	0	0	#DIV/0!	#DIV/0!	#DIV/0!	#DIV/0!	#DIV/0!	#DIV/0!	999
Blank	Blank	0	0	0	0	0	0	#DIV/0!	#DIV/0!	#DIV/0!	#DIV/0!	#DIV/0!	#DIV/0!	999
Blank	Blank	0	0	0	0	0	0	#DIV/0!	#DIV/0!	#DIV/0!	#DIV/0!	#DIV/0!	#DIV/0!	999
YBR060C	orc2-1	404	186	406	174	395	169	0.460396	0.428571	0.427848	0.339297	0.342828	0.307737	0.307737	FALSE
Blank	Blank	0	0	0	0	0	0	#DIV/0!	#DIV/0!	#DIV/0!	#DIV/0!	#DIV/0!	#DIV/0!	999
YOR149C	smp3-1	266	140	299	140	355	152	0.526316	0.468227	0.428169	0.387878	0.37455	0.307968	0.307968	FALSE
Blank	Blank	0	0	0	0	0	0	#DIV/0!	#DIV/0!	#DIV/0!	#DIV/0!	#DIV/0!	#DIV/0!	999
YDL014W	nop1-3	239	118	289	150	393	169	0.493724	0.519031	0.430025	0.363859	0.41519	0.309303	0.309303	FALSE
Blank	Blank	0	0	0	0	0	0	#DIV/0!	#DIV/0!	#DIV/0!	#DIV/0!	#DIV/0!	#DIV/0!	999
YMR236W	taf9-ts2	244	149	214	83	41	32	0.610656	0.38785	0.780488	0.450034	0.310254	0.561379	0.310254	FALSE
Blank	Blank	134	82	106	53	131	89	0.61194	0.5	0.679389	0	0	0	0
YPR168W	nut2-ts	216	91	32	16	17	0	0.421296	0.5	0	0.310482	0.399966	0	0.310482	FALSE
Blank	Blank	209	134	229	112	319	153	0.641148	0.489083	0.479624	0	0	0	0
YDR437W	gpi19-2-XH	241	155	209	110	132	57	0.643154	0.526316	0.431818	0.473984	0.421017	0.310592	0.310592	FALSE
Blank	Blank	209	137	196	107	130	119	0.655502	0.545918	0.915385	0	0	0	0
YIL150C	mcm10-1	263	122	366	154	340	147	0.463878	0.420765	0.432353	0.341864	0.336584	0.310977	0.310977	FALSE
Blank	Blank	242	149	286	146	312	170	0.615702	0.51049	0.544872	0	0	0	0
YMR213W	cef1-13	238	122	212	93	289	125	0.512605	0.438679	0.432526	0.377774	0.350914	0.311102	0.311102	FALSE
Blank	Blank	0	0	0	0	0	9	#DIV/0!	#DIV/0!	#DIV/0!	#DIV/0!	#DIV/0!	#DIV/0!	999
Blank	Blank	0	0	0	0	0	9	#DIV/0!	#DIV/0!	#DIV/0!	#DIV/0!	#DIV/0!	#DIV/0!	999
Blank	Blank	0	0	0	0	0	9	#DIV/0!	#DIV/0!	#DIV/0!	#DIV/0!	#DIV/0!	#DIV/0!	999
YDR002W	yrb1-51	374	190	477	186	192	111	0.508021	0.389937	0.578125	0.374396	0.311923	0.415826	0.311923	FALSE
Blank	Blank	0	0	0	0	0	8	#DIV/0!	#DIV/0!	#DIV/0!	#DIV/0!	#DIV/0!	#DIV/0!	999
YOL144W	nop8-101	239	130	319	159	438	190	0.543933	0.498433	0.43379	0.400862	0.398712	0.312011	0.312011	FALSE
Blank	Blank	282	109	236	45	200	43	0.386525	0.190678	0.215	0	0	0	0
YEL055C	pol5-2	211	127	189	89	99	43	0.601896	0.470899	0.434343	0.443578	0.376688	0.312409	0.312409	FALSE
Blank	Blank	206	86	148	66	214	78	0.417476	0.445946	0.364486	0	0	0	0
YBR265W	tsc10-1	237	158	281	110	140	69	0.666667	0.391459	0.492857	0.491312	0.313141	0.354496	0.313141	FALSE
Blank	Blank	245	134	293	157	428	199	0.546939	0.535836	0.464953	0	0	0	0
YLL050C	cof1-8	225	123	236	140	94	41	0.546667	0.59322	0.43617	0.402876	0.474536	0.313723	0.313723	FALSE
Blank	Blank	208	118	165	121	81	75	0.567308	0.733333	0.925926	0	0	0	0
YGR156W	pti1-ts7	323	173	263	152	305	134	0.535604	0.577947	0.439344	0.394723	0.462318	0.316006	0.316006	FALSE
Blank	Blank	0	0	0	0	0	0	#DIV/0!	#DIV/0!	#DIV/0!	#DIV/0!	#DIV/0!	#DIV/0!	999
YOR122C	pfy1-14	222	134	255	145	371	163	0.603604	0.568627	0.439353	0.444837	0.454863	0.316012	0.316012	FALSE
Blank	Blank	0	0	0	0	0	0	#DIV/0!	#DIV/0!	#DIV/0!	#DIV/0!	#DIV/0!	#DIV/0!	999
YDR311W	tfb1-1	240	134	304	157	396	174	0.558333	0.516447	0.439394	0.411474	0.413123	0.316041	0.316041	FALSE
Blank	Blank	0	0	8	0	0	0	#DIV/0!	0	#DIV/0!	#DIV/0!	0	#DIV/0!	999
YEL019C	mms21-1	175	86	164	87	125	55	0.491429	0.530488	0.44	0.362167	0.424354	0.316477	0.316477	FALSE
Blank	Blank	0	0	0	0	0	0	#DIV/0!	#DIV/0!	#DIV/0!	#DIV/0!	#DIV/0!	#DIV/0!	999
YNL102W	pol1-1	245	137	270	134	168	74	0.559184	0.496296	0.440476	0.412101	0.397003	0.31682	0.31682	FALSE
Blank	Blank	0	0	0	0	0	0	#DIV/0!	#DIV/0!	#DIV/0!	#DIV/0!	#DIV/0!	#DIV/0!	999
ydr196c-1	ydr196c-1	257	150	361	143	437	196	0.583658	0.396122	0.448513	0.430137	0.316871	0.3226	0.316871	FALSE
Blank	Blank	0	0	0	0	0	0	#DIV/0!	#DIV/0!	#DIV/0!	#DIV/0!	#DIV/0!	#DIV/0!	999
YFR004W	rpn11-8	224	147	262	135	170	75	0.65625	0.515267	0.441176	0.483636	0.412179	0.317324	0.317324	FALSE
Blank	Blank	0	0	0	0	0	0	#DIV/0!	#DIV/0!	#DIV/0!	#DIV/0!	#DIV/0!	#DIV/0!	999
YLR298C	yhc1-1	241	122	261	144	86	38	0.506224	0.551724	0.44186	0.373071	0.441342	0.317816	0.317816	FALSE
Blank	Blank	57	0	16	0	0	0	0	0	#DIV/0!	0	0	#DIV/0!	999
Blank	Blank	0	0	0	0	0	0	#DIV/0!	#DIV/0!	#DIV/0!	#DIV/0!	#DIV/0!	#DIV/0!	999
Blank	Blank	0	0	0	0	0	0	#DIV/0!	#DIV/0!	#DIV/0!	#DIV/0!	#DIV/0!	#DIV/0!	999
YIL068C	sec6-4	319	163	414	165	23	0	0.510972	0.398551	0	0.37657	0.318814	0	0.318814	FALSE
YDR054C	cdc34-2	256	142	245	138	257	114	0.554688	0.563265	0.44358	0.408787	0.450574	0.319052	0.319052	FALSE
YJL173C	rfa3-313	224	136	266	130	338	150	0.607143	0.488722	0.443787	0.447445	0.390944	0.319201	0.319201	FALSE
YBR055C	prp6-1	300	172	317	167	162	72	0.573333	0.526814	0.444444	0.422529	0.421415	0.319674	0.319674	FALSE
YMR168C	cep3-1	387	191	470	188	187	113	0.49354	0.4	0.604278	0.363724	0.319973	0.434637	0.319973	FALSE
YKR037C	spc34 41-1	322	166	416	200	490	218	0.515528	0.480769	0.444898	0.379928	0.384583	0.32	0.32	FALSE
YEL034W	hyp2-3	191	117	211	111	337	150	0.612565	0.526066	0.445104	0.451442	0.420817	0.320148	0.320148	FALSE
YKR086W	prp16-ts	244	149	156	131	193	86	0.610656	0.839744	0.445596	0.450034	0.671738	0.320502	0.320502	FALSE
YMR296C	lcb1-2	237	120	276	111	200	99	0.506329	0.402174	0.495	0.373149	0.321712	0.356037	0.321712	FALSE
YAL003W	efb1-4	241	149	308	124	377	185	0.618257	0.402597	0.490716	0.455636	0.322051	0.352956	0.322051	FALSE
YBL023C	mcm2-1	275	142	309	161	288	129	0.516364	0.521036	0.447917	0.380544	0.416793	0.322172	0.322172	FALSE
YIR012W	sqt1-201	183	80	190	88	210	101	0.437158	0.463158	0.480952	0.322172	0.370495	0.345933	0.322172	FALSE
Blank	Blank	0	0	0	0	0	10	#DIV/0!	#DIV/0!	#DIV/0!	#DIV/0!	#DIV/0!	#DIV/0!	999
YFR031C	smc2-8	245	139	332	157	351	158	0.567347	0.472892	0.450142	0.418117	0.378281	0.323772	0.323772	FALSE
YDR243C	prp28-101	362	183	422	209	524	236	0.505525	0.495261	0.450382	0.372556	0.396175	0.323945	0.323945	FALSE
yip1-40	yip1-40	238	145	274	148	430	194	0.609244	0.540146	0.451163	0.448994	0.43208	0.324506	0.324506	FALSE
YGL120C	prp43-ts2	225	116	255	155	394	178	0.515556	0.607843	0.451777	0.379948	0.486233	0.324948	0.324948	FALSE
YKL028W	tfa1-21	206	131	277	131	351	159	0.635922	0.472924	0.452991	0.468655	0.378307	0.325822	0.325822	FALSE
YML064C	tem1-3	289	169	257	142	384	174	0.584775	0.552529	0.453125	0.430961	0.441986	0.325918	0.325918	FALSE
YJR112W	nnf1-48	245	131	309	170	256	116	0.534694	0.550162	0.453125	0.394053	0.440092	0.325918	0.325918	FALSE
YHR052W	cic1-2	219	140	259	142	348	158	0.639269	0.548263	0.454023	0.471122	0.438573	0.326564	0.326564	FALSE
YJR093C	fip1-433	198	121	225	120	372	169	0.611111	0.533333	0.454301	0.45037	0.426631	0.326764	0.326764	FALSE
YPR133C	spn1-K192N	216	134	181	83	99	45	0.62037	0.458564	0.454545	0.457194	0.36682	0.326939	0.326939	FALSE
YGL233W	sec15-1	194	127	223	114	222	101	0.654639	0.511211	0.454955	0.482449	0.408934	0.327234	0.327234	FALSE
YLR459W	gab1-2	420	209	513	210	95	112	0.497619	0.409357	1.17895	0.36673	0.327458	0.847978	0.327458	FALSE
Blank	Blank	0	0	0	0	0	0	#DIV/0!	#DIV/0!	#DIV/0!	#DIV/0!	#DIV/0!	#DIV/0!	999
Blank	Blank	0	0	0	0	0	0	#DIV/0!	#DIV/0!	#DIV/0!	#DIV/0!	#DIV/0!	#DIV/0!	999
YJL081C	arp4-G161D	230	132	200	87	138	63	0.573913	0.435	0.456522	0.422956	0.347971	0.328361	0.328361	FALSE
YDL102W	cdc2-7	251	112	46	0	26	11	0.446215	0	0.423077	0.328847	0	0.304305	0.328847	FALSE
YFL039C	act1-119	320	178	345	168	470	216	0.55625	0.486957	0.459574	0.409939	0.389532	0.330557	0.330557	FALSE
YKL210W	uba1-1	338	170	452	213	520	239	0.502959	0.471239	0.459615	0.370665	0.376959	0.330586	0.330586	FALSE
YER008C	sec3-2	248	162	306	155	372	171	0.653226	0.506536	0.459677	0.481407	0.405194	0.330631	0.330631	FALSE
YKL089W	mif2-3	292	160	341	141	262	150	0.547945	0.41349	0.572519	0.403818	0.330764	0.411794	0.330764	FALSE
YML046W	prp39-1	263	126	340	156	324	149	0.479087	0.458824	0.459877	0.353072	0.367028	0.330774	0.330774	FALSE
Blank	Blank	296	137	346	151	475	166	0.462838	0.436416	0.349474	0	0	0	0
YBL076C	ils1-1	275	147	256	137	254	117	0.534545	0.535156	0.46063	0.393943	0.428089	0.331316	0.331316	FALSE
YMR239C	rnt1-47	290	131	197	88	116	67	0.451724	0.446701	0.577586	0.332907	0.35733	0.415439	0.332907	FALSE
YDL105W	nse4-ts2	201	91	187	96	194	90	0.452736	0.513369	0.463918	0.333653	0.41066	0.33368	0.333653	FALSE
YER148W	spt15-P65S	309	163	377	187	519	241	0.527508	0.496021	0.464355	0.388757	0.396783	0.333995	0.333995	FALSE
YPR103W	pre2-1	180	104	217	119	314	146	0.577778	0.548387	0.464968	0.425804	0.438673	0.334436	0.334436	FALSE
YDL064W	ubc9-2	295	149	246	103	96	60	0.505085	0.418699	0.625	0.372232	0.334931	0.449542	0.334931	FALSE
YDR373W	frq1-1	248	129	307	139	266	124	0.520161	0.452769	0.466165	0.383343	0.362184	0.335297	0.335297	FALSE
Blank	Blank	398	188	457	189	530	213	0.472362	0.413567	0.401887	0	0	0	0
YLR103C	cdc45-27	308	178	250	105	87	61	0.577922	0.42	0.701149	0.42591	0.335972	0.504313	0.335972	FALSE
Blank	Blank	19	0	0	0	0	0	0	#DIV/0!	#DIV/0!	0	#DIV/0!	#DIV/0!	999
Blank	Blank	50	0	14	0	0	0	0	0	#DIV/0!	0	0	#DIV/0!	999
Blank	Blank	0	0	0	0	0	0	#DIV/0!	#DIV/0!	#DIV/0!	#DIV/0!	#DIV/0!	#DIV/0!	999
Blank	Blank	0	0	0	0	0	0	#DIV/0!	#DIV/0!	#DIV/0!	#DIV/0!	#DIV/0!	#DIV/0!	999
Blank	Blank	0	0	0	0	0	0	#DIV/0!	#DIV/0!	#DIV/0!	#DIV/0!	#DIV/0!	#DIV/0!	999
Blank	Blank	0	0	0	0	0	0	#DIV/0!	#DIV/0!	#DIV/0!	#DIV/0!	#DIV/0!	#DIV/0!	999
Blank	Blank	0	0	0	0	0	0	#DIV/0!	#DIV/0!	#DIV/0!	#DIV/0!	#DIV/0!	#DIV/0!	999
Blank	Blank	0	0	0	0	0	0	#DIV/0!	#DIV/0!	#DIV/0!	#DIV/0!	#DIV/0!	#DIV/0!	999
Blank	Blank	0	0	0	0	0	0	#DIV/0!	#DIV/0!	#DIV/0!	#DIV/0!	#DIV/0!	#DIV/0!	999
Blank	Blank	0	0	0	0	0	0	#DIV/0!	#DIV/0!	#DIV/0!	#DIV/0!	#DIV/0!	#DIV/0!	999
YNR035C	arc35-6	236	147	294	148	289	135	0.622881	0.503401	0.467128	0.459044	0.402687	0.33599	0.33599	FALSE
Blank	Blank	0	0	0	0	0	0	#DIV/0!	#DIV/0!	#DIV/0!	#DIV/0!	#DIV/0!	#DIV/0!	999
Blank	Blank	0	0	0	0	0	0	#DIV/0!	#DIV/0!	#DIV/0!	#DIV/0!	#DIV/0!	#DIV/0!	999
Blank	Blank	203	140	236	134	281	140	0.689655	0.567797	0.498221	0	0	0	0
YMR117C	spc24 4-2	368	187	416	175	119	95	0.508152	0.420673	0.798319	0.374492	0.33651	0.574204	0.33651	FALSE
Blank	Blank	0	0	0	0	0	0	#DIV/0!	#DIV/0!	#DIV/0!	#DIV/0!	#DIV/0!	#DIV/0!	999
Blank	Blank	0	0	0	0	0	0	#DIV/0!	#DIV/0!	#DIV/0!	#DIV/0!	#DIV/0!	#DIV/0!	999
Blank	Blank	215	128	262	131	174	129	0.595349	0.5	0.741379	0	0	0	0
YKL173W	snu114-40	221	101	165	76	21	13	0.457014	0.460606	0.619048	0.336805	0.368454	0.44526	0.336805	FALSE
Blank	Blank	0	0	0	0	0	0	#DIV/0!	#DIV/0!	#DIV/0!	#DIV/0!	#DIV/0!	#DIV/0!	999
Blank	Blank	0	0	0	0	0	0	#DIV/0!	#DIV/0!	#DIV/0!	#DIV/0!	#DIV/0!	#DIV/0!	999
Blank	Blank	237	133	142	94	41	67	0.561181	0.661972	1.63415	0	0	0	0
YOR020C	hsp10-ts	398	182	475	205	223	158	0.457286	0.431579	0.70852	0.337006	0.345234	0.509615	0.337006	FALSE
Blank	Blank	0	0	0	0	0	0	#DIV/0!	#DIV/0!	#DIV/0!	#DIV/0!	#DIV/0!	#DIV/0!	999
Blank	Blank	0	0	0	0	0	8	#DIV/0!	#DIV/0!	#DIV/0!	#DIV/0!	#DIV/0!	#DIV/0!	999
Blank	Blank	214	113	188	107	262	102	0.528037	0.569149	0.389313	0	0	0	0
YDL097C	rpn6-1	212	131	218	92	101	71	0.617925	0.422018	0.70297	0.455391	0.337586	0.505623	0.337586	FALSE
Blank	Blank	0	0	0	0	0	0	#DIV/0!	#DIV/0!	#DIV/0!	#DIV/0!	#DIV/0!	#DIV/0!	999
Blank	Blank	0	0	0	0	0	0	#DIV/0!	#DIV/0!	#DIV/0!	#DIV/0!	#DIV/0!	#DIV/0!	999
Blank	Blank	0	0	0	0	0	0	#DIV/0!	#DIV/0!	#DIV/0!	#DIV/0!	#DIV/0!	#DIV/0!	999
YFR037C	rsc8-ts21	205	125	206	87	80	39	0.609756	0.42233	0.4875	0.449371	0.337835	0.350643	0.337835	FALSE
Blank	Blank	0	0	0	0	0	0	#DIV/0!	#DIV/0!	#DIV/0!	#DIV/0!	#DIV/0!	#DIV/0!	999
Blank	Blank	0	0	0	0	0	0	#DIV/0!	#DIV/0!	#DIV/0!	#DIV/0!	#DIV/0!	#DIV/0!	999
Blank	Blank	0	19	0	0	0	9	#DIV/0!	#DIV/0!	#DIV/0!	#DIV/0!	#DIV/0!	#DIV/0!	999
YGR075C	prp38-1	375	192	412	174	48	23	0.512	0.42233	0.479167	0.377328	0.337835	0.344649	0.337835	FALSE
Blank	Blank	0	0	0	0	0	0	#DIV/0!	#DIV/0!	#DIV/0!	#DIV/0!	#DIV/0!	#DIV/0!	999
Blank	Blank	0	0	0	0	0	0	#DIV/0!	#DIV/0!	#DIV/0!	#DIV/0!	#DIV/0!	#DIV/0!	999
Blank	Blank	0	0	0	0	0	0	#DIV/0!	#DIV/0!	#DIV/0!	#DIV/0!	#DIV/0!	#DIV/0!	999
Blank	Blank	0	0	0	0	0	0	#DIV/0!	#DIV/0!	#DIV/0!	#DIV/0!	#DIV/0!	#DIV/0!	999
Blank	Blank	0	0	0	0	0	0	#DIV/0!	#DIV/0!	#DIV/0!	#DIV/0!	#DIV/0!	#DIV/0!	999
Blank	Blank	0	0	0	0	0	0	#DIV/0!	#DIV/0!	#DIV/0!	#DIV/0!	#DIV/0!	#DIV/0!	999
Blank	Blank	0	0	0	0	0	0	#DIV/0!	#DIV/0!	#DIV/0!	#DIV/0!	#DIV/0!	#DIV/0!	999
Blank	Blank	0	0	0	0	0	0	#DIV/0!	#DIV/0!	#DIV/0!	#DIV/0!	#DIV/0!	#DIV/0!	999
Blank	Blank	0	0	0	0	0	0	#DIV/0!	#DIV/0!	#DIV/0!	#DIV/0!	#DIV/0!	#DIV/0!	999
Blank	Blank	0	0	0	0	0	0	#DIV/0!	#DIV/0!	#DIV/0!	#DIV/0!	#DIV/0!	#DIV/0!	999
Blank	Blank	0	0	0	0	0	0	#DIV/0!	#DIV/0!	#DIV/0!	#DIV/0!	#DIV/0!	#DIV/0!	999
Blank	Blank	0	0	0	0	0	0	#DIV/0!	#DIV/0!	#DIV/0!	#DIV/0!	#DIV/0!	#DIV/0!	999
Blank	Blank	0	0	0	0	0	0	#DIV/0!	#DIV/0!	#DIV/0!	#DIV/0!	#DIV/0!	#DIV/0!	999
Blank	Blank	0	0	23	0	0	0	#DIV/0!	0	#DIV/0!	#DIV/0!	0	#DIV/0!	999
Blank	Blank	47	0	9	0	0	0	0	0	#DIV/0!	0	0	#DIV/0!	999
Blank	Blank	0	0	0	0	0	0	#DIV/0!	#DIV/0!	#DIV/0!	#DIV/0!	#DIV/0!	#DIV/0!	999
Blank	Blank	0	0	0	0	0	0	#DIV/0!	#DIV/0!	#DIV/0!	#DIV/0!	#DIV/0!	#DIV/0!	999
YDL102W	cdc2-2	211	119	168	71	70	33	0.563981	0.422619	0.471429	0.415636	0.338067	0.339083	0.338067	FALSE
YOL034W	smc5-6	212	111	240	135	201	95	0.523585	0.5625	0.472637	0.385866	0.449962	0.339952	0.339952	FALSE
YML105C	sec65-1	251	149	343	146	96	106	0.593625	0.425656	1.10417	0.437483	0.340496	0.79419	0.340496	FALSE
YFL017C	gna1-ts	438	211	474	223	498	236	0.481735	0.470464	0.473896	0.355024	0.376339	0.340857	0.340857	FALSE
Blank	Blank	0	0	0	0	0	0	#DIV/0!	#DIV/0!	#DIV/0!	#DIV/0!	#DIV/0!	#DIV/0!	999
YER125W	rsp5-3	229	106	190	104	252	134	0.462882	0.547368	0.531746	0.34113	0.437858	0.382467	0.34113	FALSE
Blank	Blank	226	148	210	104	184	131	0.654867	0.495238	0.711957	0	0	0	0
YDR228C	pcf11-1	173	94	191	95	253	120	0.543353	0.497382	0.474308	0.400434	0.397872	0.341154	0.341154	FALSE
YGR185C	tys1-1	315	146	260	143	153	99	0.463492	0.55	0.647059	0.341579	0.439963	0.465408	0.341579	FALSE
YCR093W	cdc39-1	321	166	296	163	292	139	0.517134	0.550676	0.476027	0.381112	0.440503	0.342391	0.342391	FALSE
YDR052C	dbf4-1	232	109	141	95	105	50	0.469828	0.673759	0.47619	0.346248	0.538961	0.342508	0.342508	FALSE
YKL203C	tor2-21	258	120	48	22	30	8	0.465116	0.458333	0.266667	0.342776	0.366636	0.191804	0.342776	FALSE
YKR062W	tfa2-45	213	120	126	54	28	11	0.56338	0.428571	0.392857	0.415194	0.342828	0.282569	0.342828	FALSE
Blank	Blank	0	0	0	0	0	0	#DIV/0!	#DIV/0!	#DIV/0!	#DIV/0!	#DIV/0!	#DIV/0!	999
YMR308C	pse1-41	389	181	299	193	175	169	0.465296	0.645485	0.965714	0.342908	0.516344	0.694606	0.342908	FALSE
YDR478W	snm1-172	170	110	196	106	195	93	0.647059	0.540816	0.476923	0.476862	0.432616	0.343035	0.343035	FALSE
YLR116W	msl5-9	272	157	294	151	348	166	0.577206	0.513605	0.477011	0.425383	0.41085	0.343098	0.343098	FALSE
YDR168W	cdc37-ts	252	137	240	103	211	116	0.543651	0.429167	0.549763	0.400654	0.343304	0.395426	0.343304	FALSE
YOR326W	myo2-16	365	173	209	90	54	16	0.473973	0.430622	0.296296	0.349303	0.344468	0.213116	0.344468	FALSE
YJR068W	rfc2-1	241	122	266	149	167	80	0.506224	0.56015	0.479042	0.373071	0.448082	0.344559	0.344559	FALSE
YLR007W	nse1-16	254	119	188	89	173	100	0.468504	0.473404	0.578035	0.345273	0.378691	0.415761	0.345273	FALSE
YDR164C	sec1-1	316	163	335	145	19	0	0.515823	0.432836	0	0.380145	0.346239	0	0.346239	FALSE
YOR294W	rrs1-84	128	96	90	39	38	22	0.75	0.433333	0.578947	0.552727	0.346637	0.416418	0.346637	FALSE
YPR165W	rho1-td	241	125	282	155	313	151	0.518672	0.549645	0.482428	0.382245	0.439679	0.346994	0.346994	FALSE
YJL074C	smc3-42	256	139	273	127	114	55	0.542969	0.465201	0.482456	0.400151	0.37213	0.347015	0.347015	FALSE
YFR028C	cdc14-2	238	135	298	142	337	163	0.567227	0.47651	0.48368	0.418028	0.381176	0.347895	0.347895	FALSE
YDR394W	rpt3-1	247	146	315	137	129	107	0.591093	0.434921	0.829457	0.435617	0.347907	0.596601	0.347907	FALSE
YNR035C	arc35-5	301	168	432	188	359	186	0.55814	0.435185	0.518106	0.411331	0.348119	0.372656	0.348119	FALSE
YBR109C	cmd1-1	223	133	225	98	68	57	0.596413	0.435556	0.838235	0.439537	0.348415	0.602915	0.348415	FALSE
YHR088W	rpf1-1	194	113	213	108	301	146	0.582474	0.507042	0.48505	0.429265	0.405599	0.34888	0.34888	FALSE
YOR074C	cdc21-ts	216	146	259	148	371	180	0.675926	0.571429	0.485175	0.498136	0.457104	0.34897	0.34897	FALSE
YDL195W	sec31-1	380	180	398	204	39	40	0.473684	0.512563	1.02564	0.34909	0.410016	0.737709	0.34909	FALSE
YBR080C	sec18-1	200	112	224	141	103	50	0.56	0.629464	0.485437	0.412702	0.503529	0.349159	0.349159	FALSE
YLR145W	rmp1-ts	140	89	87	38	128	90	0.635714	0.436782	0.703125	0.468502	0.349396	0.505734	0.349396	FALSE
YDR292C	srp101-47	348	165	233	156	114	56	0.474138	0.669528	0.491228	0.349425	0.535577	0.353324	0.349425	FALSE
YGL001C	erg26-1	286	157	183	123	148	72	0.548951	0.672131	0.486486	0.40456	0.537659	0.349914	0.349914	FALSE
YNL061W	nop2-9	235	127	294	146	189	92	0.540426	0.496599	0.486772	0.398277	0.397245	0.350119	0.350119	FALSE
YAL001C	tfc3-G349E	211	119	242	106	220	118	0.563981	0.438017	0.536364	0.415636	0.350384	0.385788	0.350384	FALSE
YLL031C	gpi13-3	313	160	146	99	82	40	0.511182	0.678082	0.487805	0.376725	0.54242	0.350862	0.350862	FALSE
YBR143C	sup45-ts	248	142	291	161	373	182	0.572581	0.553265	0.487936	0.421974	0.442574	0.350956	0.350956	FALSE
YNL102W	pol1-13	278	164	139	61	68	32	0.589928	0.438849	0.470588	0.434759	0.351049	0.338478	0.351049	FALSE
YOR232W	mge1-100	298	142	234	123	180	94	0.47651	0.525641	0.522222	0.351173	0.420477	0.375617	0.351173	FALSE
YFL039C	act1-122	236	147	292	131	383	187	0.622881	0.44863	0.488251	0.459044	0.358874	0.351182	0.351182	FALSE
YDR182W	cdc1-6	280	141	132	58	99	54	0.503571	0.439394	0.545455	0.371116	0.351485	0.392327	0.351485	FALSE
Blank	Blank	0	0	0	0	0	0	#DIV/0!	#DIV/0!	#DIV/0!	#DIV/0!	#DIV/0!	#DIV/0!	999
Blank	Blank	50	0	0	0	0	0	0	#DIV/0!	#DIV/0!	0	#DIV/0!	#DIV/0!	999
Blank	Blank	0	0	0	0	0	0	#DIV/0!	#DIV/0!	#DIV/0!	#DIV/0!	#DIV/0!	#DIV/0!	999
Blank	Blank	0	0	0	0	0	0	#DIV/0!	#DIV/0!	#DIV/0!	#DIV/0!	#DIV/0!	#DIV/0!	999
Blank	Blank	0	0	0	0	0	0	#DIV/0!	#DIV/0!	#DIV/0!	#DIV/0!	#DIV/0!	#DIV/0!	999
Blank	Blank	0	0	0	0	0	0	#DIV/0!	#DIV/0!	#DIV/0!	#DIV/0!	#DIV/0!	#DIV/0!	999
YDL030W	prp9-1	253	135	232	102	176	124	0.533597	0.439655	0.704545	0.393244	0.351694	0.506756	0.351694	FALSE
Blank	Blank	0	0	0	0	0	0	#DIV/0!	#DIV/0!	#DIV/0!	#DIV/0!	#DIV/0!	#DIV/0!	999
YDL126C	cdc48-2	127	82	75	33	27	9	0.645669	0.44	0.333333	0.475838	0.35197	0.239756	0.35197	FALSE
Blank	Blank	0	0	0	0	0	0	#DIV/0!	#DIV/0!	#DIV/0!	#DIV/0!	#DIV/0!	#DIV/0!	999
YLL004W	orc3-70	238	144	134	59	92	49	0.605042	0.440299	0.532609	0.445897	0.352209	0.383088	0.352209	FALSE
Blank	Blank	0	0	0	0	0	0	#DIV/0!	#DIV/0!	#DIV/0!	#DIV/0!	#DIV/0!	#DIV/0!	999
YIL048W	neo1-2	324	164	371	193	451	221	0.506173	0.520216	0.490022	0.373034	0.416137	0.352457	0.352457	FALSE
Blank	Blank	191	104	175	100	268	130	0.544503	0.571429	0.485075	0	0	0	0
YKL193C	sds22-6	250	143	257	140	416	204	0.572	0.544747	0.490385	0.421546	0.435761	0.352717	0.352717	FALSE
Blank	Blank	210	131	145	122	31	32	0.62381	0.841379	1.03226	0	0	0	0
YDR460W	tfb3-ts	276	171	338	155	395	194	0.619565	0.45858	0.491139	0.4566	0.366833	0.35326	0.35326	FALSE
Blank	Blank	241	126	227	113	301	150	0.522822	0.497797	0.498339	0	0	0	0
YGR074W	smd1-1	191	119	209	119	272	134	0.623037	0.569378	0.492647	0.459159	0.455464	0.354345	0.354345	FALSE
Blank	Blank	0	0	0	0	0	0	#DIV/0!	#DIV/0!	#DIV/0!	#DIV/0!	#DIV/0!	#DIV/0!	999
YMR296C	lcb1-5	344	172	308	203	367	181	0.5	0.659091	0.493188	0.368484	0.527228	0.354734	0.354734	FALSE
Blank	Blank	132	79	97	57	126	59	0.598485	0.587629	0.468254	0	0	0	0
YOR259C	rpt4-145	233	143	218	128	150	74	0.613734	0.587156	0.493333	0.452303	0.469685	0.354838	0.354838	FALSE
Blank	Blank	0	0	0	0	0	0	#DIV/0!	#DIV/0!	#DIV/0!	#DIV/0!	#DIV/0!	#DIV/0!	999
YGR264C	mes1-1	285	176	131	107	257	127	0.617544	0.816794	0.494163	0.455111	0.65338	0.355435	0.355435	FALSE
Blank	Blank	221	118	93	39	30	19	0.533937	0.419355	0.633333	0	0	0	0
YLR045C	stu2-11	236	114	164	111	73	47	0.483051	0.676829	0.643836	0.355993	0.541418	0.463089	0.355993	FALSE
Blank	Blank	0	0	0	0	0	0	#DIV/0!	#DIV/0!	#DIV/0!	#DIV/0!	#DIV/0!	#DIV/0!	999
YKL052C	ask1-3	213	137	241	118	202	100	0.643192	0.489627	0.49505	0.474013	0.391668	0.356073	0.356073	FALSE
Blank	Blank	0	0	9	0	0	0	#DIV/0!	0	#DIV/0!	#DIV/0!	0	#DIV/0!	999
YDL105W	nse4-ts1	213	103	190	102	134	72	0.483568	0.536842	0.537313	0.356375	0.429437	0.386472	0.356375	FALSE
Blank	Blank	0	0	0	0	0	0	#DIV/0!	#DIV/0!	#DIV/0!	#DIV/0!	#DIV/0!	#DIV/0!	999
YLR005W	ssl1-T242I	153	74	88	51	41	38	0.48366	0.579545	0.926829	0.356442	0.463597	0.666637	0.356442	FALSE
Blank	Blank	270	142	285	139	441	157	0.525926	0.487719	0.356009	0	0	0	0
YBL034C	stu1-6	212	117	198	133	225	112	0.551887	0.671717	0.497778	0.406723	0.537328	0.358035	0.358035	FALSE
Blank	Blank	0	0	0	0	0	0	#DIV/0!	#DIV/0!	#DIV/0!	#DIV/0!	#DIV/0!	#DIV/0!	999
YGR274C	taf1-1	214	104	163	97	65	26	0.485981	0.595092	0.4	0.358153	0.476033	0.287707	0.358153	FALSE
Blank	Blank	278	135	299	141	455	169	0.485612	0.471572	0.371429	0	0	0	0
YDR228C	pcf11-ts9	406	210	439	197	96	113	0.517241	0.448747	1.17708	0.381191	0.358967	0.846637	0.358967	FALSE
Blank	Blank	0	0	0	0	0	0	#DIV/0!	#DIV/0!	#DIV/0!	#DIV/0!	#DIV/0!	#DIV/0!	999
YDR212W	tcp1-1	233	131	236	144	182	91	0.562232	0.610169	0.5	0.414347	0.488094	0.359633	0.359633	FALSE
Blank	Blank	0	0	0	0	0	0	#DIV/0!	#DIV/0!	#DIV/0!	#DIV/0!	#DIV/0!	#DIV/0!	999
Blank	Blank	0	0	0	0	0	0	#DIV/0!	#DIV/0!	#DIV/0!	#DIV/0!	#DIV/0!	#DIV/0!	999
Blank	Blank	0	0	8	0	0	0	#DIV/0!	0	#DIV/0!	#DIV/0!	0	#DIV/0!	999
YFL009W	cdc4-1	220	122	267	134	142	71	0.554545	0.501873	0.5	0.408683	0.401464	0.359633	0.359633	FALSE
Blank	Blank	0	0	0	0	0	0	#DIV/0!	#DIV/0!	#DIV/0!	#DIV/0!	#DIV/0!	#DIV/0!	999
YHR069C	rrp4-1	194	114	252	132	208	104	0.587629	0.52381	0.5	0.433064	0.419012	0.359633	0.359633	FALSE
Blank	Blank	0	0	0	0	0	0	#DIV/0!	#DIV/0!	#DIV/0!	#DIV/0!	#DIV/0!	#DIV/0!	999
YDR113C	pds1-128	315	162	350	189	204	102	0.514286	0.54	0.5	0.379012	0.431963	0.359633	0.359633	FALSE
Blank	Blank	54	13	8	0	0	0	0.240741	0	#DIV/0!	0	0	#DIV/0!	999
Blank	Blank	0	0	0	0	0	0	#DIV/0!	#DIV/0!	#DIV/0!	#DIV/0!	#DIV/0!	#DIV/0!	999
Blank	Blank	417	192	218	96	98	61	0.460432	0.440367	0.622449	0	0	0	0
YBL084C	cdc27-2	344	168	160	121	89	81	0.488372	0.75625	0.910112	0.359915	0.604949	0.654613	0.359915	FALSE
Blank	Blank	0	0	0	0	0	0	#DIV/0!	#DIV/0!	#DIV/0!	#DIV/0!	#DIV/0!	#DIV/0!	999
YDR303C	rsc3-1	305	149	364	167	70	69	0.488525	0.458791	0.985714	0.360027	0.367002	0.708991	0.360027	FALSE
YNR026C	sec12-4	440	215	499	253	375	192	0.488636	0.507014	0.512	0.36011	0.405577	0.368265	0.36011	FALSE
YAL041W	cdc24-2	270	147	350	169	271	136	0.544444	0.482857	0.501845	0.401239	0.386253	0.36096	0.36096	FALSE
YDL217C	tim22-19	243	125	302	145	271	136	0.514403	0.480132	0.501845	0.379099	0.384073	0.36096	0.36096	FALSE
Blank	Blank	227	145	275	138	392	187	0.638767	0.501818	0.477041	0	0	0	0
YMR028W	tap42-11	292	153	298	161	191	96	0.523973	0.540268	0.502618	0.386151	0.432178	0.361516	0.361516	FALSE
YNL102W	pol1-ts	228	112	242	131	180	112	0.491228	0.541322	0.622222	0.36202	0.433021	0.447544	0.36202	FALSE
YAL041W	cdc24-1	350	172	358	188	118	101	0.491429	0.52514	0.855932	0.362167	0.420076	0.615644	0.362167	FALSE
YER013W	prp22-1	234	115	242	129	269	148	0.491453	0.533058	0.550186	0.362185	0.42641	0.39573	0.362185	FALSE
YHR036W	brl1-K405I	295	145	289	146	272	149	0.491525	0.50519	0.547794	0.362239	0.404118	0.39401	0.362239	FALSE
YKL042W	spc42-11	206	107	164	92	113	57	0.519417	0.560976	0.504425	0.382794	0.448742	0.362816	0.362816	FALSE
YPR161C	sgv1-35	188	93	202	110	212	107	0.494681	0.544554	0.504717	0.364564	0.435607	0.363026	0.363026	FALSE
YPL228W	cet1-15	335	180	348	158	72	108	0.537313	0.454023	1.5	0.395983	0.363188	1.0789	0.363188	FALSE
YNL138W	srv2-ts	357	176	111	97	39	10	0.492997	0.873874	0.25641	0.363324	0.69904	0.184427	0.363324	FALSE
YPL082C	mot1-1033	238	137	253	123	243	123	0.57563	0.486166	0.506173	0.424221	0.3889	0.364073	0.364073	FALSE
YLL031C	gpi13-5	344	170	138	96	40	11	0.494186	0.695652	0.275	0.3642	0.556475	0.197798	0.3642	FALSE
YLR397C	afg2-18	236	117	99	57	35	11	0.495763	0.575758	0.314286	0.365362	0.460567	0.226055	0.365362	FALSE
YBR135W	cks1-38	271	142	280	128	92	52	0.523985	0.457143	0.565217	0.386161	0.365683	0.406542	0.365683	FALSE
YCL059C	krr1-17	330	164	206	102	82	43	0.49697	0.495146	0.52439	0.366251	0.396083	0.377176	0.366251	FALSE
YPR176C	bet2-1	285	172	350	180	369	188	0.603509	0.514286	0.509485	0.444767	0.411394	0.366456	0.366456	FALSE
YFL045C	sec53-6	390	194	30	0	13	0	0.497436	0	0	0.366595	0	0	0.366595	FALSE
YMR229C	rrp5-delta6	412	205	369	191	108	144	0.497573	0.517615	1.33333	0.366696	0.414057	0.959022	0.366696	FALSE
YMR079W	sec14-3	193	105	165	98	100	51	0.544041	0.593939	0.51	0.400942	0.475111	0.366826	0.366826	FALSE
YDR050C	tpi1-1670	199	137	244	131	278	142	0.688442	0.536885	0.510791	0.50736	0.429472	0.367395	0.367395	FALSE
YBR110W	alg1-1	283	151	257	158	332	170	0.533569	0.614786	0.512048	0.393224	0.491787	0.368299	0.368299	FALSE
YIR022W	sec11-2	241	139	215	99	100	60	0.576763	0.460465	0.6	0.425057	0.368341	0.43156	0.368341	FALSE
YKL154W	srp102-510	394	197	237	160	96	92	0.5	0.675105	0.958333	0.368484	0.540039	0.689297	0.368484	FALSE
YOL135C	med7-163	202	101	214	119	45	32	0.5	0.556075	0.711111	0.368484	0.444822	0.511479	0.368484	FALSE
YIL021W	rpb3-2	225	140	252	135	361	185	0.622222	0.535714	0.512465	0.458558	0.428535	0.368599	0.368599	FALSE
YJR076C	cdc11-3	282	151	174	123	113	58	0.535461	0.706897	0.513274	0.394618	0.565469	0.369181	0.369181	FALSE
YAL041W	cdc24-5	220	127	247	114	113	86	0.577273	0.461538	0.761062	0.425432	0.369199	0.547406	0.369199	FALSE
YOL069W	nuf2-61	319	160	186	172	32	68	0.501567	0.924731	2.125	0.369639	0.739722	1.52844	0.369639	FALSE
Blank	Blank	0	0	0	0	0	0	#DIV/0!	#DIV/0!	#DIV/0!	#DIV/0!	#DIV/0!	#DIV/0!	999
YGR245C	sda1-2	309	170	320	148	33	27	0.550162	0.4625	0.818182	0.405452	0.369969	0.588491	0.369969	FALSE
YDL145C	cop1-1	226	135	269	145	346	178	0.597345	0.539033	0.514451	0.440225	0.43119	0.370027	0.370027	FALSE
YNL207W	rio2-1	234	142	105	70	233	120	0.606838	0.666667	0.515021	0.44722	0.533288	0.370438	0.370438	FALSE
YDR062W	lcb2-1	340	171	177	90	102	84	0.502941	0.508475	0.823529	0.370652	0.406745	0.592337	0.370652	FALSE
YDR168W	cdc37-1	207	123	243	118	275	142	0.594203	0.485597	0.516364	0.437909	0.388444	0.371403	0.371403	FALSE
YDR052C	dbf4-3	234	118	243	140	166	106	0.504274	0.576132	0.638554	0.371634	0.460866	0.459291	0.371634	FALSE
YFL008W	smc1-259	220	111	226	140	107	74	0.504545	0.619469	0.691589	0.371834	0.495533	0.497437	0.371834	FALSE
YOR116C	rpo31-698	176	98	117	73	87	45	0.556818	0.623932	0.517241	0.410358	0.499103	0.372034	0.372034	FALSE
YKL024C	ura6-6	295	159	359	167	180	96	0.538983	0.465181	0.533333	0.397214	0.372113	0.383609	0.372113	FALSE
Blank	Blank	0	0	0	0	0	0	#DIV/0!	#DIV/0!	#DIV/0!	#DIV/0!	#DIV/0!	#DIV/0!	999
Blank	Blank	53	8	0	0	0	0	0.150943	#DIV/0!	#DIV/0!	0	#DIV/0!	#DIV/0!	999
Blank	Blank	23	0	0	0	0	0	0	#DIV/0!	#DIV/0!	0	#DIV/0!	#DIV/0!	999
Blank	Blank	0	0	0	0	0	0	#DIV/0!	#DIV/0!	#DIV/0!	#DIV/0!	#DIV/0!	#DIV/0!	999
Blank	Blank	0	0	0	0	0	0	#DIV/0!	#DIV/0!	#DIV/0!	#DIV/0!	#DIV/0!	#DIV/0!	999
Blank	Blank	0	0	0	0	0	0	#DIV/0!	#DIV/0!	#DIV/0!	#DIV/0!	#DIV/0!	#DIV/0!	999
YDR013W	psf1-1	370	187	337	160	278	171	0.505405	0.474777	0.615108	0.372468	0.37979	0.442427	0.372468	FALSE
Blank	Blank	0	0	0	0	0	0	#DIV/0!	#DIV/0!	#DIV/0!	#DIV/0!	#DIV/0!	#DIV/0!	999
Blank	Blank	0	0	0	0	0	0	#DIV/0!	#DIV/0!	#DIV/0!	#DIV/0!	#DIV/0!	#DIV/0!	999
Blank	Blank	198	125	189	73	199	88	0.631313	0.386243	0.442211	0	0	0	0
YNL062C	gcd10-506	264	145	234	109	97	74	0.549242	0.465812	0.762887	0.404774	0.372618	0.548719	0.372618	FALSE
Blank	Blank	0	0	0	0	0	0	#DIV/0!	#DIV/0!	#DIV/0!	#DIV/0!	#DIV/0!	#DIV/0!	999
Blank	Blank	0	0	0	0	0	0	#DIV/0!	#DIV/0!	#DIV/0!	#DIV/0!	#DIV/0!	#DIV/0!	999
Blank	Blank	186	110	209	103	304	137	0.591398	0.492823	0.450658	0	0	0	0
YOL135C	med7-141	183	95	146	78	83	43	0.519126	0.534247	0.518072	0.382579	0.427361	0.372632	0.372632	FALSE
Blank	Blank	0	0	0	0	0	0	#DIV/0!	#DIV/0!	#DIV/0!	#DIV/0!	#DIV/0!	#DIV/0!	999
Blank	Blank	0	0	0	0	0	9	#DIV/0!	#DIV/0!	#DIV/0!	#DIV/0!	#DIV/0!	#DIV/0!	999
Blank	Blank	193	114	135	97	36	24	0.590674	0.718519	0.666667	0	0	0	0
YFL005W	sec4-8	247	125	236	117	53	24	0.506073	0.495763	0.45283	0.37296	0.396577	0.325706	0.37296	FALSE
Blank	Blank	0	0	0	0	0	0	#DIV/0!	#DIV/0!	#DIV/0!	#DIV/0!	#DIV/0!	#DIV/0!	999
Blank	Blank	0	0	9	0	0	0	#DIV/0!	0	#DIV/0!	#DIV/0!	0	#DIV/0!	999
Blank	Blank	208	129	240	97	170	90	0.620192	0.404167	0.529412	0	0	0	0
YDR172W	sup35-td	214	137	244	127	287	149	0.640187	0.520492	0.519164	0.471798	0.416358	0.373417	0.373417	FALSE
Blank	Blank	0	0	12	0	0	0	#DIV/0!	0	#DIV/0!	#DIV/0!	0	#DIV/0!	999
Blank	Blank	0	0	0	0	0	0	#DIV/0!	#DIV/0!	#DIV/0!	#DIV/0!	#DIV/0!	#DIV/0!	999
Blank	Blank	0	0	0	0	0	0	#DIV/0!	#DIV/0!	#DIV/0!	#DIV/0!	#DIV/0!	#DIV/0!	999
YER093C	tsc11-1	284	150	216	101	93	65	0.528169	0.467593	0.698925	0.389244	0.374042	0.502713	0.374042	FALSE
Blank	Blank	0	0	0	0	0	0	#DIV/0!	#DIV/0!	#DIV/0!	#DIV/0!	#DIV/0!	#DIV/0!	999
Blank	Blank	9	0	0	0	0	0	0	#DIV/0!	#DIV/0!	0	#DIV/0!	#DIV/0!	999
Blank	Blank	0	0	0	0	0	0	#DIV/0!	#DIV/0!	#DIV/0!	#DIV/0!	#DIV/0!	#DIV/0!	999
Blank	Blank	0	0	0	0	0	0	#DIV/0!	#DIV/0!	#DIV/0!	#DIV/0!	#DIV/0!	#DIV/0!	999
Blank	Blank	0	0	0	0	0	0	#DIV/0!	#DIV/0!	#DIV/0!	#DIV/0!	#DIV/0!	#DIV/0!	999
Blank	Blank	0	0	0	0	0	0	#DIV/0!	#DIV/0!	#DIV/0!	#DIV/0!	#DIV/0!	#DIV/0!	999
Blank	Blank	0	0	0	0	0	0	#DIV/0!	#DIV/0!	#DIV/0!	#DIV/0!	#DIV/0!	#DIV/0!	999
Blank	Blank	0	0	0	0	0	0	#DIV/0!	#DIV/0!	#DIV/0!	#DIV/0!	#DIV/0!	#DIV/0!	999
Blank	Blank	0	0	0	0	0	0	#DIV/0!	#DIV/0!	#DIV/0!	#DIV/0!	#DIV/0!	#DIV/0!	999
Blank	Blank	0	0	0	0	0	0	#DIV/0!	#DIV/0!	#DIV/0!	#DIV/0!	#DIV/0!	#DIV/0!	999
Blank	Blank	0	0	0	0	0	0	#DIV/0!	#DIV/0!	#DIV/0!	#DIV/0!	#DIV/0!	#DIV/0!	999
Blank	Blank	0	0	0	0	0	0	#DIV/0!	#DIV/0!	#DIV/0!	#DIV/0!	#DIV/0!	#DIV/0!	999
Blank	Blank	0	0	0	0	0	0	#DIV/0!	#DIV/0!	#DIV/0!	#DIV/0!	#DIV/0!	#DIV/0!	999
Blank	Blank	0	0	0	0	0	0	#DIV/0!	#DIV/0!	#DIV/0!	#DIV/0!	#DIV/0!	#DIV/0!	999
Blank	Blank	0	0	0	0	0	0	#DIV/0!	#DIV/0!	#DIV/0!	#DIV/0!	#DIV/0!	#DIV/0!	999
Blank	Blank	0	0	0	0	0	0	#DIV/0!	#DIV/0!	#DIV/0!	#DIV/0!	#DIV/0!	#DIV/0!	999
Blank	Blank	0	0	0	0	0	0	#DIV/0!	#DIV/0!	#DIV/0!	#DIV/0!	#DIV/0!	#DIV/0!	999
Blank	Blank	0	0	0	0	0	0	#DIV/0!	#DIV/0!	#DIV/0!	#DIV/0!	#DIV/0!	#DIV/0!	999
Blank	Blank	0	0	0	0	0	0	#DIV/0!	#DIV/0!	#DIV/0!	#DIV/0!	#DIV/0!	#DIV/0!	999
Blank	Blank	0	0	0	0	0	0	#DIV/0!	#DIV/0!	#DIV/0!	#DIV/0!	#DIV/0!	#DIV/0!	999
Blank	Blank	0	0	0	0	0	0	#DIV/0!	#DIV/0!	#DIV/0!	#DIV/0!	#DIV/0!	#DIV/0!	999
Blank	Blank	0	0	0	0	0	0	#DIV/0!	#DIV/0!	#DIV/0!	#DIV/0!	#DIV/0!	#DIV/0!	999
Blank	Blank	45	13	0	0	0	0	0.288889	#DIV/0!	#DIV/0!	0	#DIV/0!	#DIV/0!	999
Blank	Blank	0	0	0	0	0	0	#DIV/0!	#DIV/0!	#DIV/0!	#DIV/0!	#DIV/0!	#DIV/0!	999
Blank	Blank	451	202	142	32	40	8	0.447894	0.225352	0.2	0	0	0	0
YNR003C	rpc34-1	191	97	115	60	98	64	0.507853	0.521739	0.653061	0.374272	0.417356	0.469725	0.374272	FALSE
YFL039C	act1-120	227	125	141	66	36	0	0.550661	0.468085	0	0.40582	0.374436	0	0.374436	FALSE
YLR212C	tub4-Y445D	183	93	201	115	298	169	0.508197	0.572139	0.567114	0.374525	0.457673	0.407906	0.374525	FALSE
YPR183W	dpm1-6	220	112	278	168	338	187	0.509091	0.604317	0.553254	0.375184	0.483412	0.397937	0.375184	FALSE
YNL272C	sec2-41	249	127	251	131	63	35	0.51004	0.521912	0.555556	0.375884	0.417495	0.399593	0.375884	FALSE
YAL041W	cdc24-H	227	116	201	108	52	15	0.511013	0.537313	0.288462	0.376601	0.429814	0.207481	0.376601	FALSE
YBL050W	sec17-1	203	126	191	120	294	154	0.62069	0.628272	0.52381	0.457429	0.502575	0.376759	0.376759	FALSE
YOR329C	scd5-PP1D2	282	151	344	177	378	198	0.535461	0.514535	0.52381	0.394618	0.411593	0.376759	0.376759	FALSE
YIL150C	mcm10-43	226	124	159	75	42	0	0.548673	0.471698	0	0.404355	0.377327	0	0.377327	FALSE
YDR331W	gpi8-ts	289	148	184	163	44	65	0.512111	0.88587	1.47727	0.37741	0.708636	1.06255	0.37741	FALSE
YDL103C	qri1-ts6	310	159	83	44	28	22	0.512903	0.53012	0.785714	0.377994	0.42406	0.565138	0.377994	FALSE
YJR112W	nnf1-77	271	139	266	135	69	41	0.512915	0.507519	0.594203	0.378002	0.405981	0.42739	0.378002	FALSE
YJR112W	nnf1-17	205	109	231	150	76	40	0.531707	0.649351	0.526316	0.391852	0.519437	0.378561	0.378561	FALSE
YAR019C	cdc15-1	200	119	218	116	245	129	0.595	0.53211	0.526531	0.438496	0.425652	0.378716	0.378716	FALSE
YLR086W	smc4-1	226	129	245	116	248	137	0.570796	0.473469	0.552419	0.420659	0.378743	0.397337	0.378743	FALSE
YJR046W	tah11-ts	225	130	183	114	188	99	0.577778	0.622951	0.526596	0.425804	0.498318	0.378763	0.378763	FALSE
YAL034W-A	mtw1-ts	264	136	307	146	150	79	0.515152	0.47557	0.526667	0.379651	0.380424	0.378814	0.378814	FALSE
YMR117C	spc24 10-1	204	126	266	126	98	93	0.617647	0.473684	0.94898	0.455187	0.378915	0.682569	0.378915	FALSE
YHR036W	brl1-C371R	280	144	289	159	295	177	0.514286	0.550173	0.6	0.379012	0.440101	0.43156	0.379012	FALSE
YPL233W	nsl1-6	239	123	263	158	107	82	0.514644	0.60076	0.766355	0.379277	0.480568	0.551214	0.379277	FALSE
YOR336W	kre5-ts2	234	130	131	70	91	48	0.555556	0.534351	0.527473	0.409427	0.427445	0.379393	0.379393	FALSE
YAL041W	cdc24-3	229	139	252	132	271	143	0.606987	0.52381	0.527675	0.44733	0.419012	0.379539	0.379539	FALSE
YBR236C	abd1-5	161	83	45	0	34	0	0.515528	0	0	0.379928	0	0	0.379928	FALSE
YLR383W	smc6-9	225	133	225	107	186	119	0.591111	0.475556	0.639785	0.43563	0.380412	0.460176	0.380412	FALSE
YOR341W	rpa190-1	205	130	206	98	170	114	0.634146	0.475728	0.670588	0.467346	0.38055	0.482332	0.38055	FALSE
YML015C	taf11-ts2	240	124	277	153	98	78	0.516667	0.552347	0.795918	0.380767	0.44184	0.572478	0.380767	FALSE
YDR060W	mak21-3	228	118	226	143	230	145	0.517544	0.632743	0.630435	0.381414	0.506152	0.453451	0.381414	FALSE
YAL041W	cdc24-11	169	89	132	63	80	54	0.526627	0.477273	0.675	0.388108	0.381786	0.485505	0.381786	FALSE
YDR170C	sec7-1	299	155	318	172	24	19	0.518395	0.540881	0.791667	0.382041	0.432668	0.569419	0.382041	FALSE
Blank	Blank	229	130	172	96	71	30	0.567686	0.55814	0.422535	0	0	0	0
YER125W	rsp5-sm1	223	124	111	65	96	51	0.556054	0.585586	0.53125	0.409794	0.468429	0.38211	0.38211	FALSE
YGL061C	duo1-2	314	182	381	182	198	150	0.579618	0.47769	0.757576	0.42716	0.38212	0.544899	0.38212	FALSE
Blank	Blank	270	167	247	148	60	38	0.618519	0.59919	0.633333	0	0	0	0
YER168C	cca1-1	374	194	354	186	177	135	0.518717	0.525424	0.762712	0.382278	0.420303	0.548593	0.382278	FALSE
YBR193C	med8-39	248	138	240	138	269	143	0.556452	0.575	0.531599	0.410087	0.459961	0.382361	0.382361	FALSE
YLR045C	stu2-13	257	154	259	124	143	85	0.599222	0.478764	0.594406	0.441608	0.382979	0.427536	0.382979	FALSE
YIL062C	arc15-10	375	195	400	197	128	87	0.52	0.4925	0.679688	0.383224	0.393967	0.488877	0.383224	FALSE
YER093C	tsc11-7	294	153	50	32	17	0	0.520408	0.64	0	0.383525	0.511957	0	0.383525	FALSE
YJR076C	cdc11-1	242	126	179	153	101	71	0.520661	0.854749	0.70297	0.383711	0.683741	0.505623	0.383711	FALSE
YDR021W	fal1-1	215	112	188	142	97	89	0.52093	0.755319	0.917526	0.383909	0.604204	0.659946	0.383909	FALSE
YFR004W	rpn11-14	238	124	95	98	21	16	0.521008	1.03158	0.761905	0.383967	0.825193	0.548013	0.383967	FALSE
YKL112W	abf1-101	207	108	178	103	74	124	0.521739	0.578652	1.67568	0.384505	0.462882	1.20526	0.384505	FALSE
YPR033C	hts1-1	208	117	133	64	31	19	0.5625	0.481203	0.612903	0.414545	0.38493	0.440841	0.38493	FALSE
YMR005W	taf4-18	224	117	230	124	146	122	0.522321	0.53913	0.835616	0.384935	0.431268	0.601031	0.384935	FALSE
Blank	Blank	17	0	0	0	0	0	0	#DIV/0!	#DIV/0!	0	#DIV/0!	#DIV/0!	999
Blank	Blank	61	0	0	0	0	0	0	#DIV/0!	#DIV/0!	0	#DIV/0!	#DIV/0!	999
Blank	Blank	24	0	0	0	0	0	0	#DIV/0!	#DIV/0!	0	#DIV/0!	#DIV/0!	999
Blank	Blank	0	0	0	0	0	0	#DIV/0!	#DIV/0!	#DIV/0!	#DIV/0!	#DIV/0!	#DIV/0!	999
Blank	Blank	0	0	0	0	0	0	#DIV/0!	#DIV/0!	#DIV/0!	#DIV/0!	#DIV/0!	#DIV/0!	999
Blank	Blank	244	94	51	0	448	85	0.385246	0	0.189732	0	0	0	0
YDR060W	mak21-1	216	113	188	141	82	82	0.523148	0.75	1	0.385544	0.599949	0.719267	0.385544	FALSE
Blank	Blank	0	0	0	0	0	0	#DIV/0!	#DIV/0!	#DIV/0!	#DIV/0!	#DIV/0!	#DIV/0!	999
YOR174W	med4-6	204	107	209	140	124	117	0.52451	0.669856	0.943548	0.386547	0.53584	0.678663	0.386547	FALSE
Blank	Blank	83	0	0	0	11	0	0	#DIV/0!	0	0	#DIV/0!	0	0
YBR196C	pgi1-2	252	150	332	168	383	206	0.595238	0.506024	0.537859	0.438672	0.404785	0.386864	0.386864	FALSE
Blank	Blank	0	0	0	0	0	0	#DIV/0!	#DIV/0!	#DIV/0!	#DIV/0!	#DIV/0!	#DIV/0!	999
YGL097W	srm1-ts	276	145	83	59	17	14	0.525362	0.710843	0.823529	0.387176	0.568627	0.592337	0.387176	FALSE
Blank	Blank	0	0	0	0	0	0	#DIV/0!	#DIV/0!	#DIV/0!	#DIV/0!	#DIV/0!	#DIV/0!	999
Blank	Blank	0	0	0	0	0	0	#DIV/0!	#DIV/0!	#DIV/0!	#DIV/0!	#DIV/0!	#DIV/0!	999
Blank	Blank	0	0	0	0	0	0	#DIV/0!	#DIV/0!	#DIV/0!	#DIV/0!	#DIV/0!	#DIV/0!	999
YJL074C	smc3-1	211	111	169	126	116	95	0.526066	0.745562	0.818966	0.387694	0.596399	0.589055	0.387694	FALSE
Blank	Blank	192	109	186	112	260	131	0.567708	0.602151	0.503846	0	0	0	0
YDR082W	stn1-13	298	157	229	114	198	128	0.526846	0.497817	0.646465	0.388269	0.39822	0.46498	0.388269	FALSE
Blank	Blank	147	92	141	77	75	75	0.62585	0.546099	1	0	0	0	0
YLR274W	cdc46-1	278	152	249	121	78	47	0.546763	0.485944	0.602564	0.402947	0.388722	0.433404	0.388722	FALSE
Blank	Blank	207	124	278	157	209	182	0.599034	0.564748	0.870813	0	0	0	0
YEL055C	pol5-1	243	146	222	108	61	23	0.600823	0.486486	0.377049	0.442788	0.389156	0.271199	0.389156	FALSE
Blank	Blank	173	103	184	118	309	152	0.595376	0.641304	0.491909	0	0	0	0
YFL039C	act1-133	231	122	36	18	21	0	0.528139	0.5	0	0.389222	0.399966	0	0.389222	FALSE
Blank	Blank	0	0	0	0	0	0	#DIV/0!	#DIV/0!	#DIV/0!	#DIV/0!	#DIV/0!	#DIV/0!	999
YHR036W	brl1-2221	248	131	278	136	155	110	0.528226	0.489209	0.709677	0.389286	0.391334	0.510447	0.389286	FALSE
Blank	Blank	0	0	0	0	0	0	#DIV/0!	#DIV/0!	#DIV/0!	#DIV/0!	#DIV/0!	#DIV/0!	999
Blank	Blank	0	0	0	0	0	12	#DIV/0!	#DIV/0!	#DIV/0!	#DIV/0!	#DIV/0!	#DIV/0!	999
Blank	Blank	217	116	155	132	196	130	0.534562	0.851613	0.663265	0	0	0	0
YKL193C	sds22-5	352	186	334	191	271	184	0.528409	0.571856	0.678967	0.389421	0.457446	0.488358	0.389421	FALSE
Blank	Blank	0	0	0	0	0	0	#DIV/0!	#DIV/0!	#DIV/0!	#DIV/0!	#DIV/0!	#DIV/0!	999
Blank	Blank	0	0	0	0	0	0	#DIV/0!	#DIV/0!	#DIV/0!	#DIV/0!	#DIV/0!	#DIV/0!	999
Blank	Blank	218	118	187	88	368	144	0.541284	0.470588	0.391304	0	0	0	0
YFL039C	act1-129	193	102	168	88	132	81	0.528497	0.52381	0.613636	0.389486	0.419012	0.441368	0.389486	FALSE
Blank	Blank	0	0	0	0	0	0	#DIV/0!	#DIV/0!	#DIV/0!	#DIV/0!	#DIV/0!	#DIV/0!	999
YDR362C	tfc6-M1	238	133	269	131	199	132	0.558824	0.486989	0.663317	0.411835	0.389558	0.477102	0.389558	FALSE
Blank	Blank	0	0	0	0	0	0	#DIV/0!	#DIV/0!	#DIV/0!	#DIV/0!	#DIV/0!	#DIV/0!	999
YDR180W	scc2-4	225	119	106	84	58	37	0.528889	0.792453	0.637931	0.389775	0.633909	0.458843	0.389775	FALSE
Blank	Blank	0	21	0	0	0	0	#DIV/0!	#DIV/0!	#DIV/0!	#DIV/0!	#DIV/0!	#DIV/0!	999
YIR010W	dsn1-8	199	139	231	134	212	115	0.698492	0.580087	0.542453	0.514767	0.46403	0.390168	0.390168	FALSE
Blank	Blank	0	0	0	0	0	0	#DIV/0!	#DIV/0!	#DIV/0!	#DIV/0!	#DIV/0!	#DIV/0!	999
YKL125W	rrn3-S213P	311	165	184	111	75	72	0.530547	0.603261	0.96	0.390996	0.482568	0.690496	0.390996	FALSE
Blank	Blank	0	0	0	0	0	0	#DIV/0!	#DIV/0!	#DIV/0!	#DIV/0!	#DIV/0!	#DIV/0!	999
YJL019W	mps3-1	210	133	238	138	171	93	0.633333	0.579832	0.54386	0.466747	0.463826	0.39118	0.39118	FALSE
Blank	Blank	0	0	0	0	0	0	#DIV/0!	#DIV/0!	#DIV/0!	#DIV/0!	#DIV/0!	#DIV/0!	999
YBR123C	tfc1-E447K	275	146	207	120	90	72	0.530909	0.57971	0.8	0.391263	0.463729	0.575413	0.391263	FALSE
Blank	Blank	0	0	0	0	0	0	#DIV/0!	#DIV/0!	#DIV/0!	#DIV/0!	#DIV/0!	#DIV/0!	999
YKR083C	dad2-9	237	138	257	132	187	102	0.582278	0.513619	0.545455	0.429121	0.41086	0.392327	0.392327	FALSE
Blank	Blank	0	8	0	0	0	0	#DIV/0!	#DIV/0!	#DIV/0!	#DIV/0!	#DIV/0!	#DIV/0!	999
Blank	Blank	0	0	0	0	0	0	#DIV/0!	#DIV/0!	#DIV/0!	#DIV/0!	#DIV/0!	#DIV/0!	999
Blank	Blank	0	0	0	0	0	0	#DIV/0!	#DIV/0!	#DIV/0!	#DIV/0!	#DIV/0!	#DIV/0!	999
YDR052C	dbf4-ts	308	164	113	83	37	28	0.532468	0.734513	0.756757	0.392412	0.587561	0.54431	0.392412	FALSE
YGL093W	spc105-4	227	121	183	122	206	133	0.53304	0.666667	0.645631	0.392834	0.533288	0.464381	0.392834	FALSE
YJR045C	ssc1-2	178	107	193	95	98	85	0.601124	0.492228	0.867347	0.443009	0.393749	0.623854	0.393749	FALSE
YDL029W	arp2-14	331	177	354	191	152	196	0.534743	0.539548	1.28947	0.394089	0.431602	0.927475	0.394089	FALSE
YLR022C	sdo1-VMA1-ts	215	115	181	128	183	116	0.534884	0.707182	0.63388	0.394193	0.565698	0.455929	0.394193	FALSE
YHR107C	cdc12-td	185	99	290	147	48	132	0.535135	0.506897	2.75	0.394378	0.405483	1.97798	0.394378	FALSE
YBR211C	ame1-4	235	129	223	110	77	51	0.548936	0.493274	0.662338	0.404549	0.394585	0.476397	0.394585	FALSE
YML114C	taf8-7	267	143	188	107	20	64	0.535581	0.569149	3.2	0.394706	0.455281	2.30165	0.394706	FALSE
YOR341W	rpa190-G728D	188	113	170	97	102	56	0.601064	0.570588	0.54902	0.442965	0.456432	0.394892	0.394892	FALSE
Blank	Blank	0	0	0	0	0	0	#DIV/0!	#DIV/0!	#DIV/0!	#DIV/0!	#DIV/0!	#DIV/0!	999
YLR186W	emg1-1	330	180	201	134	202	111	0.545455	0.666667	0.549505	0.401983	0.533288	0.395241	0.395241	FALSE
YBR060C	orc2-3	285	153	238	131	161	100	0.536842	0.55042	0.621118	0.395636	0.440299	0.446749	0.395636	FALSE
YKL042W	spc42-10	227	122	249	147	156	105	0.537445	0.590361	0.673077	0.39608	0.472249	0.484122	0.39608	FALSE
YNR053C	nog2-1	197	106	109	71	113	72	0.538071	0.651376	0.637168	0.396542	0.521057	0.458294	0.396542	FALSE
YDR212W	tcp1-2	216	147	248	123	134	94	0.680556	0.495968	0.701493	0.501548	0.396741	0.50456	0.396741	FALSE
YNL216W	rap1-1	223	127	250	124	127	96	0.569507	0.496	0.755906	0.419709	0.396766	0.543698	0.396766	FALSE
YML098W	taf13-2	425	229	333	195	52	89	0.538824	0.585586	1.71154	0.397096	0.468429	1.23105	0.397096	FALSE
YOR257W	cdc31-2	269	145	286	147	33	22	0.539033	0.513986	0.666667	0.397251	0.411154	0.479511	0.397251	FALSE
YGR113W	dam1-1	191	103	248	137	145	103	0.539267	0.552419	0.710345	0.397423	0.441898	0.510927	0.397423	FALSE
YER018C	spc25-1	300	162	242	158	56	68	0.54	0.652893	1.21429	0.397963	0.52227	0.873395	0.397963	FALSE
YPL093W	nog1-1	201	113	223	111	102	69	0.562189	0.497758	0.676471	0.414316	0.398173	0.486563	0.398173	FALSE
YDL132W	cdc53-1	168	91	82	43	32	0	0.541667	0.52439	0	0.399191	0.419477	0	0.399191	FALSE
YDR088C	slu7-ts1	249	135	150	86	66	60	0.542169	0.573333	0.909091	0.399561	0.458628	0.653879	0.399561	FALSE
Blank	Blank	246	128	206	97	79	50	0.520325	0.470874	0.632911	0	0	0	0
YNL061W	nop2-4	172	127	112	74	180	100	0.738372	0.660714	0.555556	0.544157	0.528527	0.399593	0.399593	FALSE
YFR036W	cdc26-1	280	152	320	181	65	67	0.542857	0.565625	1.03077	0.400069	0.452462	0.741398	0.400069	FALSE
YGR140W	cbf2-2	227	126	246	132	113	63	0.555066	0.536585	0.557522	0.409066	0.429232	0.401007	0.401007	FALSE
YKL018W	swd2-ts1	235	128	237	122	145	103	0.544681	0.514768	0.710345	0.401413	0.411779	0.510927	0.401413	FALSE
YAL041W	cdc24-4	223	130	222	126	120	67	0.58296	0.567568	0.558333	0.429623	0.454016	0.401591	0.401591	FALSE
YOL021C	dis3-1	295	168	217	109	138	96	0.569492	0.502304	0.695652	0.419697	0.401809	0.500359	0.401809	FALSE
YFL039C	act1-112	273	149	230	150	55	86	0.545788	0.652174	1.56364	0.402228	0.521695	1.12467	0.402228	FALSE
YPL124W	spc29-3	300	164	68	21	32	25	0.546667	0.308824	0.78125	0.402876	0.247038	0.561927	0.402876	FALSE
YJL005W	cdc35-1	201	110	182	123	143	88	0.547264	0.675824	0.615385	0.403316	0.540614	0.442626	0.403316	FALSE
YLR212C	tub4-ΔDSY	305	167	340	191	272	153	0.547541	0.561765	0.5625	0.403521	0.449374	0.404588	0.403521	FALSE
YHR036W	brl1-C371S	272	149	280	149	314	180	0.547794	0.532143	0.573248	0.403707	0.425678	0.412318	0.403707	FALSE
YBR060C	orc2-4	234	130	206	104	175	124	0.555556	0.504854	0.708571	0.409427	0.403849	0.509652	0.403849	FALSE
YPR181C	sec23-1	357	196	115	123	9	0	0.54902	1.06957	0	0.40461	0.85558	0	0.40461	FALSE
YLR310C	cdc25-2	232	145	164	83	44	24	0.625	0.506098	0.545455	0.460605	0.404844	0.392327	0.404844	FALSE
YFL039C	act1-101	203	131	226	125	254	143	0.64532	0.553097	0.562992	0.475581	0.44244	0.404941	0.404941	FALSE
YPR110C	rpc40-V78R	202	111	189	121	151	93	0.549505	0.640212	0.615894	0.404968	0.512126	0.442992	0.404968	FALSE
YGL055W	ole1-m2	259	154	158	80	23	17	0.594595	0.506329	0.73913	0.438198	0.405029	0.531632	0.405029	FALSE
YOR249C	apc5-CA	246	139	314	159	194	123	0.565041	0.506369	0.634021	0.416417	0.405061	0.45603	0.405061	FALSE
Blank	Blank	0	0	0	0	0	0	#DIV/0!	#DIV/0!	#DIV/0!	#DIV/0!	#DIV/0!	#DIV/0!	999
YHR166C	cdc23-4	239	145	306	155	131	179	0.606695	0.506536	1.36641	0.447115	0.405194	0.982815	0.405194	FALSE
Blank	Blank	19	0	0	0	0	0	0	#DIV/0!	#DIV/0!	0	#DIV/0!	#DIV/0!	999
Blank	Blank	0	14	0	0	0	0	#DIV/0!	#DIV/0!	#DIV/0!	#DIV/0!	#DIV/0!	#DIV/0!	999
Blank	Blank	0	0	0	0	0	0	#DIV/0!	#DIV/0!	#DIV/0!	#DIV/0!	#DIV/0!	#DIV/0!	999
Blank	Blank	0	0	0	12	0	0	#DIV/0!	#DIV/0!	#DIV/0!	#DIV/0!	#DIV/0!	#DIV/0!	999
Blank	Blank	0	0	0	0	0	0	#DIV/0!	#DIV/0!	#DIV/0!	#DIV/0!	#DIV/0!	#DIV/0!	999
Blank	Blank	0	0	0	0	0	0	#DIV/0!	#DIV/0!	#DIV/0!	#DIV/0!	#DIV/0!	#DIV/0!	999
Blank	Blank	0	0	0	0	0	91	#DIV/0!	#DIV/0!	#DIV/0!	#DIV/0!	#DIV/0!	#DIV/0!	999
Blank	Blank	0	0	0	0	0	0	#DIV/0!	#DIV/0!	#DIV/0!	#DIV/0!	#DIV/0!	#DIV/0!	999
Blank	Blank	0	0	0	0	0	0	#DIV/0!	#DIV/0!	#DIV/0!	#DIV/0!	#DIV/0!	#DIV/0!	999
Blank	Blank	212	137	189	86	91	38	0.646226	0.455026	0.417582	0	0	0	0
YFL039C	act1-121	305	190	369	187	320	211	0.622951	0.506775	0.659375	0.459095	0.405386	0.474266	0.405386	FALSE
Blank	Blank	0	0	0	0	0	0	#DIV/0!	#DIV/0!	#DIV/0!	#DIV/0!	#DIV/0!	#DIV/0!	999
Blank	Blank	0	0	0	0	0	0	#DIV/0!	#DIV/0!	#DIV/0!	#DIV/0!	#DIV/0!	#DIV/0!	999
Blank	Blank	251	163	206	99	137	55	0.649402	0.480583	0.40146	0	0	0	0
YER006W	nug1-2	203	114	204	104	188	106	0.561576	0.509804	0.56383	0.413864	0.407809	0.405544	0.405544	FALSE
Blank	Blank	0	0	0	0	0	0	#DIV/0!	#DIV/0!	#DIV/0!	#DIV/0!	#DIV/0!	#DIV/0!	999
Blank	Blank	0	0	0	0	0	0	#DIV/0!	#DIV/0!	#DIV/0!	#DIV/0!	#DIV/0!	#DIV/0!	999
Blank	Blank	186	93	180	73	143	72	0.5	0.405556	0.503497	0	0	0	0
YNL118C	dcp2-7	303	171	307	176	264	149	0.564356	0.57329	0.564394	0.415913	0.458593	0.40595	0.40595	FALSE
Blank	Blank	0	0	0	0	0	0	#DIV/0!	#DIV/0!	#DIV/0!	#DIV/0!	#DIV/0!	#DIV/0!	999
Blank	Blank	0	0	0	0	0	0	#DIV/0!	#DIV/0!	#DIV/0!	#DIV/0!	#DIV/0!	#DIV/0!	999
Blank	Blank	79	30	57	14	80	0	0.379747	0.245614	0	0	0	0	0
YER133W	glc7-10	285	157	236	136	92	74	0.550877	0.576271	0.804348	0.405979	0.460978	0.578541	0.405979	FALSE
Blank	Blank	0	0	0	0	0	0	#DIV/0!	#DIV/0!	#DIV/0!	#DIV/0!	#DIV/0!	#DIV/0!	999
Blank	Blank	0	0	0	0	0	0	#DIV/0!	#DIV/0!	#DIV/0!	#DIV/0!	#DIV/0!	#DIV/0!	999
Blank	Blank	0	0	0	0	0	0	#DIV/0!	#DIV/0!	#DIV/0!	#DIV/0!	#DIV/0!	#DIV/0!	999
YFR027W	eco1-1	236	137	255	153	232	131	0.580508	0.6	0.564655	0.427817	0.479959	0.406138	0.406138	FALSE
Blank	Blank	0	0	0	0	0	0	#DIV/0!	#DIV/0!	#DIV/0!	#DIV/0!	#DIV/0!	#DIV/0!	999
Blank	Blank	0	0	0	0	0	0	#DIV/0!	#DIV/0!	#DIV/0!	#DIV/0!	#DIV/0!	#DIV/0!	999
Blank	Blank	204	119	202	106	193	138	0.583333	0.524752	0.715026	0	0	0	0
YDR498C	sec20-1	241	133	295	159	178	123	0.551867	0.538983	0.691011	0.406709	0.43115	0.497021	0.406709	FALSE
Blank	Blank	0	0	0	0	0	0	#DIV/0!	#DIV/0!	#DIV/0!	#DIV/0!	#DIV/0!	#DIV/0!	999
Blank	Blank	0	0	0	0	0	0	#DIV/0!	#DIV/0!	#DIV/0!	#DIV/0!	#DIV/0!	#DIV/0!	999
Blank	Blank	123	48	54	0	39	0	0.390244	0	0	0	0	0	0
YIL109C	sec24-2	317	175	295	157	265	152	0.55205	0.532203	0.573585	0.406844	0.425727	0.412561	0.406844	FALSE
Blank	Blank	0	0	0	0	0	0	#DIV/0!	#DIV/0!	#DIV/0!	#DIV/0!	#DIV/0!	#DIV/0!	999
Blank	Blank	0	0	0	0	0	0	#DIV/0!	#DIV/0!	#DIV/0!	#DIV/0!	#DIV/0!	#DIV/0!	999
Blank	Blank	0	0	0	0	0	0	#DIV/0!	#DIV/0!	#DIV/0!	#DIV/0!	#DIV/0!	#DIV/0!	999
Blank	Blank	0	0	0	0	0	0	#DIV/0!	#DIV/0!	#DIV/0!	#DIV/0!	#DIV/0!	#DIV/0!	999
Blank	Blank	0	0	0	0	0	0	#DIV/0!	#DIV/0!	#DIV/0!	#DIV/0!	#DIV/0!	#DIV/0!	999
Blank	Blank	0	0	0	0	0	0	#DIV/0!	#DIV/0!	#DIV/0!	#DIV/0!	#DIV/0!	#DIV/0!	999
Blank	Blank	0	0	0	0	0	0	#DIV/0!	#DIV/0!	#DIV/0!	#DIV/0!	#DIV/0!	#DIV/0!	999
Blank	Blank	0	0	0	0	0	0	#DIV/0!	#DIV/0!	#DIV/0!	#DIV/0!	#DIV/0!	#DIV/0!	999
Blank	Blank	0	0	0	0	0	0	#DIV/0!	#DIV/0!	#DIV/0!	#DIV/0!	#DIV/0!	#DIV/0!	999
Blank	Blank	0	0	0	0	0	0	#DIV/0!	#DIV/0!	#DIV/0!	#DIV/0!	#DIV/0!	#DIV/0!	999
Blank	Blank	0	0	0	0	0	0	#DIV/0!	#DIV/0!	#DIV/0!	#DIV/0!	#DIV/0!	#DIV/0!	999
YIL147C	sln1-ts4	199	110	139	97	36	22	0.552764	0.697842	0.611111	0.40737	0.558226	0.439552	0.40737	FALSE
Blank	Blank	0	0	0	0	0	0	#DIV/0!	#DIV/0!	#DIV/0!	#DIV/0!	#DIV/0!	#DIV/0!	999
Blank	Blank	21	0	0	0	10	0	0	#DIV/0!	0	0	#DIV/0!	0	999
Blank	Blank	0	12	0	0	0	0	#DIV/0!	#DIV/0!	#DIV/0!	#DIV/0!	#DIV/0!	#DIV/0!	999
Blank	Blank	0	0	0	0	0	0	#DIV/0!	#DIV/0!	#DIV/0!	#DIV/0!	#DIV/0!	#DIV/0!	999
Blank	Blank	488	230	558	171	342	27	0.471311	0.306452	0.0789474	0	0	0	0
YKL006C-A	sft1-15	264	146	194	126	145	93	0.55303	0.649485	0.641379	0.407566	0.519544	0.461323	0.407566	FALSE
YCR002C	cdc10-2	226	125	236	123	108	83	0.553097	0.521186	0.768519	0.407615	0.416914	0.55277	0.407615	FALSE
YFL039C	act1-136	289	160	189	129	35	40	0.553633	0.68254	1.14286	0.40801	0.545985	0.822019	0.40801	FALSE
YER157W	cog3-1	222	136	241	123	130	92	0.612613	0.510373	0.707692	0.451476	0.408264	0.509019	0.408264	FALSE
YKR086W	prp16-2	276	153	254	134	78	94	0.554348	0.527559	1.20513	0.408537	0.422011	0.866809	0.408537	FALSE
YBL034C	stu1-7	321	178	189	165	225	167	0.554517	0.873016	0.742222	0.408662	0.698354	0.533856	0.408662	FALSE
YGL073W	hsf1-848	222	139	180	92	151	109	0.626126	0.511111	0.721854	0.461435	0.408854	0.519206	0.408854	FALSE
YNL006W	lst8-15	263	146	300	168	99	128	0.555133	0.56	1.29293	0.409116	0.447962	0.929961	0.409116	FALSE
YDR087C	rrp1-1	299	166	140	81	46	38	0.555184	0.578571	0.826087	0.409153	0.462818	0.594177	0.409153	FALSE
YHR036W	brl1-3231	241	134	239	138	48	124	0.556017	0.577406	2.58333	0.409767	0.461886	1.85811	0.409767	FALSE
YOR326W	myo2-14	238	137	220	113	154	95	0.57563	0.513636	0.616883	0.424221	0.410874	0.443703	0.410874	FALSE
YNL261W	orc5-70	190	135	220	122	248	142	0.710526	0.554545	0.572581	0.523636	0.443599	0.411838	0.411838	FALSE
YDL126C	cdc48-9	288	161	116	121	40	39	0.559028	1.0431	0.975	0.411986	0.834412	0.701285	0.411986	FALSE
Blank	Blank	0	0	0	0	0	0	#DIV/0!	#DIV/0!	#DIV/0!	#DIV/0!	#DIV/0!	#DIV/0!	999
Blank	Blank	0	0	0	0	0	0	#DIV/0!	#DIV/0!	#DIV/0!	#DIV/0!	#DIV/0!	#DIV/0!	999
YLR117C	clf1-1	420	235	55	52	27	17	0.559524	0.945455	0.62963	0.412352	0.7563	0.452872	0.412352	FALSE
YMR277W	fcp1-1	237	133	196	152	72	67	0.561181	0.77551	0.930556	0.413573	0.620356	0.669318	0.413573	FALSE
YBL084C	cdc27-1	253	142	203	134	63	63	0.561265	0.660099	1	0.413635	0.528034	0.719267	0.413635	FALSE
YOR204W	ded1-95	228	128	113	85	120	73	0.561404	0.752212	0.608333	0.413737	0.601719	0.437554	0.413737	FALSE
YLR115W	cft2-1	201	113	183	127	79	78	0.562189	0.693989	0.987342	0.414316	0.555144	0.710162	0.414316	FALSE
YOR075W	ufe1-1	288	162	295	168	29	121	0.5625	0.569492	4.17241	0.414545	0.455555	3.00108	0.414545	FALSE
YDR166C	sec5-24	224	149	272	141	164	116	0.665179	0.518382	0.707317	0.490216	0.414671	0.50875	0.414671	FALSE
YDL028C	mps1-3796	311	175	131	71	50	32	0.562701	0.541985	0.64	0.414693	0.433551	0.460331	0.414693	FALSE
YPL228W	cet1-2	293	165	124	113	50	41	0.56314	0.91129	0.82	0.415017	0.72897	0.589799	0.415017	FALSE
YPL233W	nsl1-5	228	129	85	51	56	34	0.565789	0.6	0.607143	0.416969	0.479959	0.436698	0.416969	FALSE
YPL160W	cdc60-ts	270	153	224	136	96	99	0.566667	0.607143	1.03125	0.417616	0.485673	0.741744	0.417616	FALSE
YGR099W	tel2-7	209	128	223	119	186	108	0.61244	0.533632	0.580645	0.451349	0.42687	0.417639	0.417639	FALSE
YDL084W	sub2-1	183	123	157	95	182	106	0.672131	0.605096	0.582418	0.49534	0.484035	0.418914	0.418914	FALSE
YDL090C	ram1-119	217	149	250	131	96	66	0.686636	0.524	0.6875	0.506029	0.419164	0.494496	0.419164	FALSE
YEL034W	hyp2-2	251	143	68	21	22	0	0.569721	0.308824	0	0.419867	0.247038	0	0.419867	FALSE
Blank	Blank	0	0	0	0	0	0	#DIV/0!	#DIV/0!	#DIV/0!	#DIV/0!	#DIV/0!	#DIV/0!	999
Blank	Blank	0	0	0	0	0	0	#DIV/0!	#DIV/0!	#DIV/0!	#DIV/0!	#DIV/0!	#DIV/0!	999
YBR055C	prp6-ts	251	143	255	134	52	34	0.569721	0.52549	0.653846	0.419867	0.420357	0.47029	0.419867	FALSE
YOL123W	hrp1-1	291	166	179	111	54	64	0.570447	0.620112	1.18519	0.420401	0.496047	0.852464	0.420401	FALSE
YFR005C	sad1-1	223	139	253	133	106	71	0.623318	0.525692	0.669811	0.459366	0.420518	0.481773	0.420518	FALSE
YJL050W	mtr4-1	261	168	194	102	106	111	0.643678	0.525773	1.04717	0.474371	0.420583	0.753194	0.420583	FALSE
YDL126C	cdc48-3	219	125	202	109	42	64	0.570776	0.539604	1.52381	0.420644	0.431647	1.09603	0.420644	FALSE
YLR314C	cdc3-3	292	167	146	96	87	89	0.571918	0.657534	1.02299	0.421486	0.525983	0.735802	0.421486	FALSE
YBR198C	taf5-3	246	148	277	146	156	109	0.601626	0.527076	0.698718	0.44338	0.421625	0.502565	0.421625	FALSE
YOR361C	prt1-1	249	150	146	77	23	27	0.60241	0.527397	1.17391	0.443957	0.421882	0.844357	0.421882	FALSE
YDL017W	cdc7-4	267	153	213	138	27	20	0.573034	0.647887	0.740741	0.422308	0.518266	0.53279	0.422308	FALSE
YDR182W	cdc1-1	247	164	284	150	119	126	0.663968	0.528169	1.05882	0.489323	0.422499	0.761576	0.422499	FALSE
YBL034C	stu1-12	211	121	252	158	197	169	0.57346	0.626984	0.857868	0.422622	0.501545	0.617036	0.422622	FALSE
YKL104C	gfa1-97	219	143	263	139	232	137	0.652968	0.528517	0.590517	0.481217	0.422778	0.424739	0.422778	FALSE
Blank	Blank	14	0	0	0	0	0	0	#DIV/0!	#DIV/0!	0	#DIV/0!	#DIV/0!	999
Blank	Blank	0	12	0	0	12	0	#DIV/0!	#DIV/0!	0	#DIV/0!	#DIV/0!	0	999
Blank	Blank	0	0	0	0	0	0	#DIV/0!	#DIV/0!	#DIV/0!	#DIV/0!	#DIV/0!	#DIV/0!	999
Blank	Blank	0	0	0	0	0	0	#DIV/0!	#DIV/0!	#DIV/0!	#DIV/0!	#DIV/0!	#DIV/0!	999
Blank	Blank	0	0	0	0	0	0	#DIV/0!	#DIV/0!	#DIV/0!	#DIV/0!	#DIV/0!	#DIV/0!	999
Blank	Blank	0	0	0	0	0	0	#DIV/0!	#DIV/0!	#DIV/0!	#DIV/0!	#DIV/0!	#DIV/0!	999
YBR236C	abd1-8	244	140	267	146	101	73	0.57377	0.546816	0.722772	0.422851	0.437416	0.519866	0.422851	FALSE
Blank	Blank	0	0	0	0	0	0	#DIV/0!	#DIV/0!	#DIV/0!	#DIV/0!	#DIV/0!	#DIV/0!	999
YDL164C	cdc9-1	235	135	213	114	123	81	0.574468	0.535211	0.658537	0.423365	0.428133	0.473663	0.423365	FALSE
Blank	Blank	186	108	116	63	94	54	0.580645	0.543103	0.574468	0	0	0	0
YNL061W	nop2-6	184	119	185	98	121	82	0.646739	0.52973	0.677686	0.476627	0.423748	0.487437	0.423748	FALSE
Blank	Blank	0	0	0	0	0	0	#DIV/0!	#DIV/0!	#DIV/0!	#DIV/0!	#DIV/0!	#DIV/0!	999
YER133W	glc7-12	264	152	280	155	202	135	0.575758	0.553571	0.668317	0.424315	0.44282	0.480698	0.424315	FALSE
Blank	Blank	0	0	0	0	0	0	#DIV/0!	#DIV/0!	#DIV/0!	#DIV/0!	#DIV/0!	#DIV/0!	999
YGR103W	nop7-1	210	130	150	87	83	49	0.619048	0.58	0.590361	0.456219	0.463961	0.424627	0.424627	FALSE
Blank	Blank	204	127	179	99	134	85	0.622549	0.553073	0.634328	0	0	0	0
YGL116W	cdc20-3	170	98	90	70	52	61	0.576471	0.777778	1.17308	0.424841	0.62217	0.843755	0.424841	FALSE
Blank	Blank	0	0	0	0	0	0	#DIV/0!	#DIV/0!	#DIV/0!	#DIV/0!	#DIV/0!	#DIV/0!	999
YLR045C	stu2-12	298	172	226	136	132	83	0.577181	0.60177	0.628788	0.425364	0.481375	0.452266	0.425364	FALSE
Blank	Blank	0	0	0	0	0	0	#DIV/0!	#DIV/0!	#DIV/0!	#DIV/0!	#DIV/0!	#DIV/0!	999
YDR145W	taf12-W486stop	258	149	181	115	24	23	0.577519	0.635359	0.958333	0.425614	0.508244	0.689297	0.425614	FALSE
Blank	Blank	0	0	0	0	0	0	#DIV/0!	#DIV/0!	#DIV/0!	#DIV/0!	#DIV/0!	#DIV/0!	999
YKL021C	mak11-2	410	237	218	126	92	92	0.578049	0.577982	1	0.426004	0.462346	0.719267	0.426004	FALSE
Blank	Blank	169	85	83	19	90	21	0.502959	0.228916	0.233333	0	0	0	0
YPL255W	bbp1-1	273	158	301	166	32	142	0.578755	0.551495	4.4375	0.426524	0.441159	3.19175	0.426524	FALSE
Blank	Blank	209	108	222	117	207	76	0.516746	0.527027	0.36715	0	0	0	0
YMR094W	ctf13-30	312	181	292	161	110	99	0.580128	0.55137	0.9	0.427536	0.441059	0.64734	0.427536	FALSE
Blank	Blank	194	100	222	123	338	131	0.515464	0.554054	0.387574	0	0	0	0
YOR204W	ded1-199	243	141	222	122	148	97	0.580247	0.54955	0.655405	0.427624	0.439602	0.471411	0.427624	FALSE
Blank	Blank	223	120	178	89	278	83	0.538117	0.5	0.298561	0	0	0	0
YBL105C	pkc1-ts	291	169	276	150	40	22	0.580756	0.543478	0.55	0.427999	0.434746	0.395597	0.427999	FALSE
Blank	Blank	0	0	0	0	0	0	#DIV/0!	#DIV/0!	#DIV/0!	#DIV/0!	#DIV/0!	#DIV/0!	999
YKL045W	pri2-1	285	166	215	127	85	55	0.582456	0.590698	0.647059	0.429252	0.472518	0.465408	0.429252	FALSE
Blank	Blank	245	131	235	151	118	154	0.534694	0.642553	1.30508	0	0	0	0
YDR182W	cdc1-2	251	153	177	95	44	24	0.609562	0.536723	0.545455	0.449228	0.429342	0.392327	0.429342	FALSE
Blank	Blank	187	121	200	111	275	133	0.647059	0.555	0.483636	0	0	0	0
YJL034W	kar2-159	230	134	205	113	151	95	0.582609	0.55122	0.629139	0.429364	0.440938	0.452519	0.429364	FALSE
Blank	Blank	0	0	0	0	0	0	#DIV/0!	#DIV/0!	#DIV/0!	#DIV/0!	#DIV/0!	#DIV/0!	999
YMR197C	vti1-2	230	134	230	145	240	153	0.582609	0.630435	0.6375	0.429364	0.504305	0.458533	0.429364	FALSE
Blank	Blank	0	0	0	0	0	0	#DIV/0!	#DIV/0!	#DIV/0!	#DIV/0!	#DIV/0!	#DIV/0!	999
YMR168C	cep3-2	211	123	153	92	73	47	0.582938	0.601307	0.643836	0.429607	0.481005	0.463089	0.429607	FALSE
Blank	Blank	0	0	0	0	0	0	#DIV/0!	#DIV/0!	#DIV/0!	#DIV/0!	#DIV/0!	#DIV/0!	999
YLR208W	sec13-1	192	112	196	121	104	67	0.583333	0.617347	0.644231	0.429898	0.493836	0.463374	0.429898	FALSE
Blank	Blank	0	0	0	0	0	0	#DIV/0!	#DIV/0!	#DIV/0!	#DIV/0!	#DIV/0!	#DIV/0!	999
YFL039C	act1-155	217	145	199	114	197	118	0.668203	0.572864	0.598985	0.492445	0.458253	0.43083	0.43083	FALSE
Blank	Blank	0	0	0	0	0	0	#DIV/0!	#DIV/0!	#DIV/0!	#DIV/0!	#DIV/0!	#DIV/0!	999
YDR054C	cdc34-1	246	150	237	128	58	65	0.609756	0.540084	1.12069	0.449371	0.432031	0.806075	0.432031	FALSE
Blank	Blank	0	0	0	0	0	0	#DIV/0!	#DIV/0!	#DIV/0!	#DIV/0!	#DIV/0!	#DIV/0!	999
YGL112C	taf6-ts	259	152	274	150	55	69	0.586873	0.547445	1.25455	0.432507	0.437919	0.902353	0.432507	FALSE
Blank	Blank	0	15	0	0	0	0	#DIV/0!	#DIV/0!	#DIV/0!	#DIV/0!	#DIV/0!	#DIV/0!	999
Blank	Blank	0	0	0	0	0	0	#DIV/0!	#DIV/0!	#DIV/0!	#DIV/0!	#DIV/0!	#DIV/0!	999
Blank	Blank	0	0	0	0	0	0	#DIV/0!	#DIV/0!	#DIV/0!	#DIV/0!	#DIV/0!	#DIV/0!	999
YLR215C	cdc123-4	218	128	119	78	64	54	0.587156	0.655462	0.84375	0.432716	0.524325	0.606881	0.432716	FALSE
YNL258C	dsl1-DC30	269	158	194	114	92	89	0.587361	0.587629	0.967391	0.432866	0.470063	0.695812	0.432866	FALSE
YNL102W	pol1-17	161	101	95	52	85	58	0.627329	0.547368	0.682353	0.462322	0.437858	0.490794	0.437858	FALSE
YDL147W	rpn5-1	203	135	199	109	42	31	0.665025	0.547739	0.738095	0.490102	0.438154	0.530887	0.438154	FALSE
Blank	Blank	0	0	0	0	0	0	#DIV/0!	#DIV/0!	#DIV/0!	#DIV/0!	#DIV/0!	#DIV/0!	999
YBL034C	stu1-5	256	153	274	159	118	171	0.597656	0.580292	1.44915	0.440454	0.464194	1.04233	0.440454	FALSE
YPL228W	cet1-1	202	121	79	55	70	57	0.59901	0.696203	0.814286	0.441452	0.556915	0.585689	0.441452	FALSE
YGL022W	stt3-2	275	169	230	127	152	109	0.614545	0.552174	0.717105	0.452901	0.441702	0.51579	0.441702	FALSE
YBL105C	pkc1-1	255	153	252	147	64	48	0.6	0.583333	0.75	0.442181	0.466627	0.53945	0.442181	FALSE
YDR188W	cct6-18	200	120	169	98	180	129	0.6	0.579882	0.716667	0.442181	0.463866	0.515474	0.442181	FALSE
Blank	Blank	115	18	74	0	54	0	0.156522	0	0	0	0	0	0
YML098W	taf13-1	197	134	177	98	129	114	0.680203	0.553672	0.883721	0.501288	0.4429	0.635631	0.4429	FALSE
YLR045C	stu2-10	269	162	260	152	85	76	0.60223	0.584615	0.894118	0.443825	0.467653	0.643109	0.443825	FALSE
YIL144W	tid3-1	116	70	56	28	64	22	0.603448	0.5	0.34375	0.444723	0.399966	0.247248	0.444723	FALSE
Blank	Blank	0	0	0	0	0	0	#DIV/0!	#DIV/0!	#DIV/0!	#DIV/0!	#DIV/0!	#DIV/0!	999
YIR010W	dsn1-7	227	149	230	128	64	70	0.656388	0.556522	1.09375	0.483737	0.44518	0.786698	0.44518	FALSE
YLR298C	yhc1-8	134	81	36	0	28	0	0.604478	0	0	0.445481	0	0	0.445481	FALSE
YLR314C	cdc3-1	274	166	172	120	92	74	0.605839	0.697674	0.804348	0.446485	0.558092	0.578541	0.446485	FALSE
Blank	Blank	0	0	0	0	0	0	#DIV/0!	#DIV/0!	#DIV/0!	#DIV/0!	#DIV/0!	#DIV/0!	999
YFL009W	cdc4-2	240	152	270	151	103	100	0.633333	0.559259	0.970874	0.466747	0.447369	0.698317	0.447369	FALSE
YGR098C	esp1-1	255	155	145	88	68	46	0.607843	0.606897	0.676471	0.447961	0.485476	0.486563	0.447961	FALSE
YGR006W	prp18-1202	273	166	182	119	33	44	0.608059	0.653846	1.33333	0.44812	0.523033	0.959022	0.44812	FALSE
YDL126C	cdc48-4601	161	98	19	10	19	0	0.608696	0.526316	0	0.44859	0.421017	0	0.44859	FALSE
YDL143W	cct4-1	159	98	92	52	80	50	0.616352	0.565217	0.625	0.454232	0.452136	0.449542	0.449542	FALSE
YFR028C	cdc14-3	189	116	47	0	36	9	0.613757	0	0.25	0.452319	0	0.179817	0.452319	FALSE
YDR510W	smt3-331	206	130	170	106	135	85	0.631068	0.623529	0.62963	0.465077	0.498781	0.452872	0.452872	FALSE
YBR198C	taf5-15	242	149	203	116	132	86	0.615702	0.571429	0.651515	0.453753	0.457104	0.468613	0.453753	FALSE
YBL105C	pkc1-2	253	156	184	114	67	33	0.616601	0.619565	0.492537	0.454415	0.49561	0.354266	0.454415	FALSE
YDR062W	lcb2-2	253	156	105	70	60	45	0.616601	0.666667	0.75	0.454415	0.533288	0.53945	0.454415	FALSE
YHR164C	dna2-2	183	113	150	94	115	81	0.617486	0.626667	0.704348	0.455068	0.501291	0.506614	0.455068	FALSE
Blank	Blank	195	108	96	66	143	81	0.553846	0.6875	0.566434	0	0	0	0
YCR002C	cdc10-1	246	152	184	108	110	80	0.617886	0.586957	0.727273	0.455363	0.469525	0.523103	0.455363	FALSE
YPL028W	erg10-1	222	145	223	127	130	98	0.653153	0.569507	0.753846	0.481353	0.455567	0.542216	0.455567	FALSE
YMR013C	sec59-ts	265	164	177	160	118	115	0.618868	0.903955	0.974576	0.456086	0.723103	0.70098	0.456086	FALSE
YGR211W	zpr1-1	184	114	139	99	77	81	0.619565	0.71223	1.05195	0.4566	0.569736	0.756631	0.4566	FALSE
Blank	Blank	0	0	0	0	0	0	#DIV/0!	#DIV/0!	#DIV/0!	#DIV/0!	#DIV/0!	#DIV/0!	999
YBR247C	enp1-1	199	136	103	62	85	54	0.683417	0.601942	0.635294	0.503657	0.481513	0.456946	0.456946	FALSE
YGL155W	cdc43-2	245	152	217	141	176	141	0.620408	0.64977	0.801136	0.457221	0.519772	0.576231	0.457221	FALSE
YAL038W	cdc19-1	235	146	251	148	192	169	0.621277	0.589641	0.880208	0.457861	0.471673	0.633105	0.457861	FALSE
YGR158C	mtr3-ts	111	69	41	15	43	9	0.621622	0.365854	0.209302	0.458116	0.292658	0.150544	0.458116	FALSE
Blank	Blank	0	0	0	0	0	24	#DIV/0!	#DIV/0!	#DIV/0!	#DIV/0!	#DIV/0!	#DIV/0!	999
YKL173W	snu114-60	228	142	209	143	170	128	0.622807	0.684211	0.752941	0.458989	0.547322	0.541565	0.458989	FALSE
YOR294W	rrs1-124	180	116	193	111	99	88	0.644444	0.57513	0.888889	0.474935	0.460065	0.639348	0.460065	FALSE
YDL087C	luc7-1	191	128	215	124	89	66	0.670157	0.576744	0.741573	0.493885	0.461356	0.533389	0.461356	FALSE
Blank	Blank	9	0	0	0	0	0	0	#DIV/0!	#DIV/0!	0	#DIV/0!	#DIV/0!	999
Blank	Blank	50	14	0	0	0	0	0.28	#DIV/0!	#DIV/0!	0	#DIV/0!	#DIV/0!	999
Blank	Blank	0	0	0	0	0	0	#DIV/0!	#DIV/0!	#DIV/0!	#DIV/0!	#DIV/0!	#DIV/0!	999
Blank	Blank	0	0	0	0	0	0	#DIV/0!	#DIV/0!	#DIV/0!	#DIV/0!	#DIV/0!	#DIV/0!	999
Blank	Blank	0	0	0	0	0	0	#DIV/0!	#DIV/0!	#DIV/0!	#DIV/0!	#DIV/0!	#DIV/0!	999
Blank	Blank	0	0	0	0	0	0	#DIV/0!	#DIV/0!	#DIV/0!	#DIV/0!	#DIV/0!	#DIV/0!	999
Blank	Blank	0	0	0	0	0	0	#DIV/0!	#DIV/0!	#DIV/0!	#DIV/0!	#DIV/0!	#DIV/0!	999
Blank	Blank	0	0	0	0	0	0	#DIV/0!	#DIV/0!	#DIV/0!	#DIV/0!	#DIV/0!	#DIV/0!	999
Blank	Blank	0	0	0	0	0	0	#DIV/0!	#DIV/0!	#DIV/0!	#DIV/0!	#DIV/0!	#DIV/0!	999
Blank	Blank	0	0	0	0	0	0	#DIV/0!	#DIV/0!	#DIV/0!	#DIV/0!	#DIV/0!	#DIV/0!	999
YFL009W	cdc4-3	253	166	218	126	61	57	0.656126	0.577982	0.934426	0.483545	0.462346	0.672102	0.462346	FALSE
Blank	Blank	0	10	0	0	0	0	#DIV/0!	#DIV/0!	#DIV/0!	#DIV/0!	#DIV/0!	#DIV/0!	999
Blank	Blank	0	0	0	0	0	0	#DIV/0!	#DIV/0!	#DIV/0!	#DIV/0!	#DIV/0!	#DIV/0!	999
Blank	Blank	0	0	0	0	0	0	#DIV/0!	#DIV/0!	#DIV/0!	#DIV/0!	#DIV/0!	#DIV/0!	999
Blank	Blank	0	0	0	0	0	0	#DIV/0!	#DIV/0!	#DIV/0!	#DIV/0!	#DIV/0!	#DIV/0!	999
Blank	Blank	0	0	0	0	0	0	#DIV/0!	#DIV/0!	#DIV/0!	#DIV/0!	#DIV/0!	#DIV/0!	999
Blank	Blank	0	0	0	0	0	0	#DIV/0!	#DIV/0!	#DIV/0!	#DIV/0!	#DIV/0!	#DIV/0!	999
Blank	Blank	236	144	315	171	416	197	0.610169	0.542857	0.473558	0	0	0	0
YEL034W	hyp2-ts	183	115	60	33	57	48	0.628415	0.55	0.842105	0.463122	0.439963	0.605698	0.463122	FALSE
Blank	Blank	0	0	0	0	0	0	#DIV/0!	#DIV/0!	#DIV/0!	#DIV/0!	#DIV/0!	#DIV/0!	999
Blank	Blank	0	0	0	0	0	0	#DIV/0!	#DIV/0!	#DIV/0!	#DIV/0!	#DIV/0!	#DIV/0!	999
Blank	Blank	200	113	172	119	180	113	0.565	0.69186	0.627778	0	0	0	0
YDL003W	mcd1-73	278	177	264	154	87	72	0.636691	0.583333	0.827586	0.469221	0.466627	0.595255	0.466627	FALSE
Blank	Blank	0	0	0	0	0	0	#DIV/0!	#DIV/0!	#DIV/0!	#DIV/0!	#DIV/0!	#DIV/0!	999
Blank	Blank	0	0	0	0	0	0	#DIV/0!	#DIV/0!	#DIV/0!	#DIV/0!	#DIV/0!	#DIV/0!	999
Blank	Blank	161	90	137	65	173	98	0.559006	0.474453	0.566474	0	0	0	0
YGL130W	ceg1-C354	211	141	202	118	184	129	0.668246	0.584158	0.701087	0.492477	0.467287	0.504268	0.467287	FALSE
Blank	Blank	0	0	0	0	0	0	#DIV/0!	#DIV/0!	#DIV/0!	#DIV/0!	#DIV/0!	#DIV/0!	999
Blank	Blank	0	0	0	0	0	0	#DIV/0!	#DIV/0!	#DIV/0!	#DIV/0!	#DIV/0!	#DIV/0!	999
Blank	Blank	0	0	0	0	0	0	#DIV/0!	#DIV/0!	#DIV/0!	#DIV/0!	#DIV/0!	#DIV/0!	999
YCR002C	cdc10-4	222	141	135	85	90	63	0.635135	0.62963	0.7	0.468075	0.503661	0.503487	0.468075	FALSE
Blank	Blank	0	0	0	0	0	0	#DIV/0!	#DIV/0!	#DIV/0!	#DIV/0!	#DIV/0!	#DIV/0!	999
Blank	Blank	0	0	0	0	0	0	#DIV/0!	#DIV/0!	#DIV/0!	#DIV/0!	#DIV/0!	#DIV/0!	999
Blank	Blank	0	0	0	0	0	0	#DIV/0!	#DIV/0!	#DIV/0!	#DIV/0!	#DIV/0!	#DIV/0!	999
YPR108W	rpn7-3	169	113	145	85	105	72	0.668639	0.586207	0.685714	0.492766	0.468926	0.493211	0.468926	FALSE
Blank	Blank	0	0	0	0	0	0	#DIV/0!	#DIV/0!	#DIV/0!	#DIV/0!	#DIV/0!	#DIV/0!	999
Blank	Blank	0	0	0	0	0	0	#DIV/0!	#DIV/0!	#DIV/0!	#DIV/0!	#DIV/0!	#DIV/0!	999
Blank	Blank	256	162	192	126	144	97	0.632812	0.65625	0.673611	0	0	0	0
YPL020C	ulp1-333	227	145	165	97	125	96	0.638767	0.587879	0.768	0.470751	0.470263	0.552397	0.470263	FALSE
Blank	Blank	0	0	0	0	0	0	#DIV/0!	#DIV/0!	#DIV/0!	#DIV/0!	#DIV/0!	#DIV/0!	999
Blank	Blank	11	0	0	0	0	0	0	#DIV/0!	#DIV/0!	0	#DIV/0!	#DIV/0!	999
Blank	Blank	0	0	0	0	0	0	#DIV/0!	#DIV/0!	#DIV/0!	#DIV/0!	#DIV/0!	#DIV/0!	999
YBR160W	cdc28-td	240	154	234	158	92	184	0.641667	0.675214	2	0.472888	0.540125	1.43853	0.472888	FALSE
Blank	Blank	0	0	0	0	0	0	#DIV/0!	#DIV/0!	#DIV/0!	#DIV/0!	#DIV/0!	#DIV/0!	999
Blank	Blank	0	0	0	0	0	0	#DIV/0!	#DIV/0!	#DIV/0!	#DIV/0!	#DIV/0!	#DIV/0!	999
Blank	Blank	0	0	0	0	0	0	#DIV/0!	#DIV/0!	#DIV/0!	#DIV/0!	#DIV/0!	#DIV/0!	999
YBR198C	taf5-20	232	149	237	143	190	170	0.642241	0.603376	0.894737	0.473312	0.48266	0.643554	0.473312	FALSE
Blank	Blank	0	0	0	0	0	0	#DIV/0!	#DIV/0!	#DIV/0!	#DIV/0!	#DIV/0!	#DIV/0!	999
Blank	Blank	0	0	0	0	0	0	#DIV/0!	#DIV/0!	#DIV/0!	#DIV/0!	#DIV/0!	#DIV/0!	999
Blank	Blank	58	13	0	0	0	0	0.224138	#DIV/0!	#DIV/0!	0	#DIV/0!	#DIV/0!	999
Blank	Blank	0	0	0	0	0	0	#DIV/0!	#DIV/0!	#DIV/0!	#DIV/0!	#DIV/0!	#DIV/0!	999
Blank	Blank	0	0	0	0	0	0	#DIV/0!	#DIV/0!	#DIV/0!	#DIV/0!	#DIV/0!	#DIV/0!	999
YBR058C-A	tsc3-2	226	148	209	124	65	71	0.654867	0.593301	1.09231	0.482617	0.474601	0.785661	0.474601	FALSE
YNL061W	nop2-5	146	115	124	90	103	68	0.787671	0.725806	0.660194	0.580489	0.580596	0.474856	0.474856	FALSE
YDR189W	sly1-ts	270	174	143	98	30	40	0.644444	0.685315	1.33333	0.474935	0.548205	0.959022	0.474935	FALSE
YLR066W	spc3-4	289	187	265	172	48	69	0.647059	0.649057	1.4375	0.476862	0.519201	1.03395	0.476862	FALSE
YOR048C	rat1-1	193	125	67	9	19	0	0.647668	0.134328	0	0.477311	0.107454	0	0.477311	FALSE
Blank	Blank	173	88	46	0	30	0	0.508671	0	0	0	0	0	0
YGR113W	dam1-19	179	116	200	130	166	123	0.648045	0.65	0.740964	0.477589	0.519956	0.532951	0.477589	FALSE
YNL006W	lst8-6	233	153	167	121	82	118	0.656652	0.724551	1.43902	0.483932	0.579592	1.03504	0.483932	FALSE
YDR145W	taf12-9	222	146	150	93	27	35	0.657658	0.62	1.2963	0.484673	0.495958	0.932383	0.484673	FALSE
YEL034W	hyp2-1	193	127	183	120	122	100	0.658031	0.655738	0.819672	0.484948	0.524546	0.589563	0.484948	FALSE
YCL059C	krr1-18	179	118	105	89	103	79	0.659218	0.847619	0.76699	0.485823	0.678038	0.551671	0.485823	FALSE
YER136W	gdi1-1	192	128	128	84	96	77	0.666667	0.65625	0.802083	0.491312	0.524956	0.576912	0.491312	FALSE
Blank	Blank	114	59	41	22	66	24	0.517544	0.536585	0.363636	0	0	0	0
YGL065C	alg2-1	203	137	162	110	47	104	0.674877	0.679012	2.21277	0.497363	0.543164	1.59157	0.497363	FALSE
YPL266W	dim1-2	206	141	119	84	164	115	0.684466	0.705882	0.70122	0.50443	0.564658	0.504364	0.504364	FALSE
YHR107C	cdc12-1	135	94	48	17	39	18	0.696296	0.354167	0.461538	0.513149	0.283309	0.331969	0.513149	FALSE
YPL010W	ret3-1	197	146	82	134	47	49	0.741117	1.63415	1.04255	0.54618	1.30721	0.749874	0.54618	FALSE
YIL126W	sth1-2	136	136	124	97	47	157	1	0.782258	3.34043	0.736969	0.625753	2.40266	0.625753	FALSE
YDR361C	bcp1-ts	0	0	0	0	0	0	#DIV/0!	#DIV/0!	#DIV/0!	#DIV/0!	#DIV/0!	#DIV/0!	999	FALSE
YLR459W	gab1-1	0	0	0	0	0	0	#DIV/0!	#DIV/0!	#DIV/0!	#DIV/0!	#DIV/0!	#DIV/0!	999	FALSE
YLR249W	yef3-F650S	0	0	0	0	0	0	#DIV/0!	#DIV/0!	#DIV/0!	#DIV/0!	#DIV/0!	#DIV/0!	999	FALSE
YJR065C	arp3-H161A	0	0	0	0	0	0	#DIV/0!	#DIV/0!	#DIV/0!	#DIV/0!	#DIV/0!	#DIV/0!	999	FALSE
YJR065C	arp3-G15C	0	0	0	0	0	0	#DIV/0!	#DIV/0!	#DIV/0!	#DIV/0!	#DIV/0!	#DIV/0!	999	FALSE
YDR062W	lcb2-19	0	0	0	0	0	0	#DIV/0!	#DIV/0!	#DIV/0!	#DIV/0!	#DIV/0!	#DIV/0!	999	FALSE
YER171W	rad3-ts14	0	0	0	0	0	0	#DIV/0!	#DIV/0!	#DIV/0!	#DIV/0!	#DIV/0!	#DIV/0!	999	FALSE
YMR033W	arp9-1	0	0	0	0	0	0	#DIV/0!	#DIV/0!	#DIV/0!	#DIV/0!	#DIV/0!	#DIV/0!	999	FALSE
Blank	Blank	219	119	193	101	160	77	0.543379	0.523316	0.48125	0	0	0	0
YLR163C	mas1-1	65	10	42	0	14	0	0.153846	0	0	0.11338	0	0	999	FALSE
YPL211W	nip7-1	0	0	0	0	0	0	#DIV/0!	#DIV/0!	#DIV/0!	#DIV/0!	#DIV/0!	#DIV/0!	999	FALSE
YNL267W	pik1-104	0	0	0	0	0	0	#DIV/0!	#DIV/0!	#DIV/0!	#DIV/0!	#DIV/0!	#DIV/0!	999	FALSE
YNL262W	pol2-12	0	0	0	0	0	0	#DIV/0!	#DIV/0!	#DIV/0!	#DIV/0!	#DIV/0!	#DIV/0!	999	FALSE
YNL267W	pik1-139	0	0	0	0	0	0	#DIV/0!	#DIV/0!	#DIV/0!	#DIV/0!	#DIV/0!	#DIV/0!	999	FALSE
YPR178W	prp4-1	0	0	0	0	0	0	#DIV/0!	#DIV/0!	#DIV/0!	#DIV/0!	#DIV/0!	#DIV/0!	999	FALSE
YMR235C	rna1-1	0	0	0	0	0	0	#DIV/0!	#DIV/0!	#DIV/0!	#DIV/0!	#DIV/0!	#DIV/0!	999	FALSE
YLR310C	cdc25-1	0	0	0	0	0	0	#DIV/0!	#DIV/0!	#DIV/0!	#DIV/0!	#DIV/0!	#DIV/0!	999	FALSE
YJR057W	cdc8-1	0	0	0	0	0	0	#DIV/0!	#DIV/0!	#DIV/0!	#DIV/0!	#DIV/0!	#DIV/0!	999	FALSE
Blank	Blank	0	0	0	0	0	0	#DIV/0!	#DIV/0!	#DIV/0!	#DIV/0!	#DIV/0!	#DIV/0!	999
Blank	Blank	294	161	207	155	112	75	0.547619	0.748792	0.669643	0	0	0	0
YMR001C	cdc5-1	0	0	0	0	0	0	#DIV/0!	#DIV/0!	#DIV/0!	#DIV/0!	#DIV/0!	#DIV/0!	999	FALSE
YDL017W	cdc7-1	0	0	0	0	0	0	#DIV/0!	#DIV/0!	#DIV/0!	#DIV/0!	#DIV/0!	#DIV/0!	999	FALSE
YDL220C	cdc13-1	0	0	0	0	0	0	#DIV/0!	#DIV/0!	#DIV/0!	#DIV/0!	#DIV/0!	#DIV/0!	999	FALSE
YAR019C	cdc15-2	0	0	0	0	0	0	#DIV/0!	#DIV/0!	#DIV/0!	#DIV/0!	#DIV/0!	#DIV/0!	999	FALSE
YKL022C	cdc16-1	0	0	0	0	0	0	#DIV/0!	#DIV/0!	#DIV/0!	#DIV/0!	#DIV/0!	#DIV/0!	999	FALSE
Blank	Blank	0	0	0	0	0	0	#DIV/0!	#DIV/0!	#DIV/0!	#DIV/0!	#DIV/0!	#DIV/0!	999
Blank	Blank	0	0	0	0	0	0	#DIV/0!	#DIV/0!	#DIV/0!	#DIV/0!	#DIV/0!	#DIV/0!	999
Blank	Blank	52	12	0	0	0	0	0.230769	#DIV/0!	#DIV/0!	0	#DIV/0!	#DIV/0!	999
Blank	Blank	0	0	0	0	0	0	#DIV/0!	#DIV/0!	#DIV/0!	#DIV/0!	#DIV/0!	#DIV/0!	999
Blank	Blank	0	0	0	0	0	0	#DIV/0!	#DIV/0!	#DIV/0!	#DIV/0!	#DIV/0!	#DIV/0!	999
Blank	Blank	0	0	0	0	0	0	#DIV/0!	#DIV/0!	#DIV/0!	#DIV/0!	#DIV/0!	#DIV/0!	999
Blank	Blank	0	0	0	0	0	0	#DIV/0!	#DIV/0!	#DIV/0!	#DIV/0!	#DIV/0!	#DIV/0!	999
YFL034C-B	mob2-38	0	0	0	0	0	0	#DIV/0!	#DIV/0!	#DIV/0!	#DIV/0!	#DIV/0!	#DIV/0!	999	FALSE
Blank	Blank	0	0	0	0	0	0	#DIV/0!	#DIV/0!	#DIV/0!	#DIV/0!	#DIV/0!	#DIV/0!	999
YOR236W	dfr1-td	0	0	0	0	0	0	#DIV/0!	#DIV/0!	#DIV/0!	#DIV/0!	#DIV/0!	#DIV/0!	999	FALSE
Blank	Blank	0	0	0	0	0	0	#DIV/0!	#DIV/0!	#DIV/0!	#DIV/0!	#DIV/0!	#DIV/0!	999
Blank	Blank	0	0	0	0	0	0	#DIV/0!	#DIV/0!	#DIV/0!	#DIV/0!	#DIV/0!	#DIV/0!	999
Blank	Blank	0	0	0	0	0	0	#DIV/0!	#DIV/0!	#DIV/0!	#DIV/0!	#DIV/0!	#DIV/0!	999
YFL039C	act1-2	0	0	0	0	0	0	#DIV/0!	#DIV/0!	#DIV/0!	#DIV/0!	#DIV/0!	#DIV/0!	999	FALSE
Blank	Blank	191	104	193	95	322	127	0.544503	0.492228	0.39441	0	0	0	0
YGL022W	stt3-1	37	0	0	0	0	0	0	#DIV/0!	#DIV/0!	0	#DIV/0!	#DIV/0!	999	FALSE
Blank	Blank	284	139	330	144	436	159	0.489437	0.436364	0.364679	0	0	0	0
YHR005C	gpa1-ts	0	0	0	0	0	0	#DIV/0!	#DIV/0!	#DIV/0!	#DIV/0!	#DIV/0!	#DIV/0!	999	FALSE
Blank	Blank	194	119	153	90	73	43	0.613402	0.588235	0.589041	0	0	0	0
YLR195C	nmt1-181	0	0	0	0	0	0	#DIV/0!	#DIV/0!	#DIV/0!	#DIV/0!	#DIV/0!	#DIV/0!	999	FALSE
Blank	Blank	0	0	0	0	0	0	#DIV/0!	#DIV/0!	#DIV/0!	#DIV/0!	#DIV/0!	#DIV/0!	999
yip1-4	yip1-4	0	0	0	0	0	0	#DIV/0!	#DIV/0!	#DIV/0!	#DIV/0!	#DIV/0!	#DIV/0!	999	FALSE
Blank	Blank	0	0	0	0	0	0	#DIV/0!	#DIV/0!	#DIV/0!	#DIV/0!	#DIV/0!	#DIV/0!	999
YLR268W	sec22-3	0	0	0	0	0	0	#DIV/0!	#DIV/0!	#DIV/0!	#DIV/0!	#DIV/0!	#DIV/0!	999	FALSE
Blank	Blank	229	121	232	128	158	126	0.528384	0.551724	0.797468	0	0	0	0
YPR055W	sec8-9	41	0	18	0	12	0	0	0	0	0	0	0	999	FALSE
Blank	Blank	0	0	0	0	0	0	#DIV/0!	#DIV/0!	#DIV/0!	#DIV/0!	#DIV/0!	#DIV/0!	999
YBR202W	cdc47-ts	0	0	0	0	0	8	#DIV/0!	#DIV/0!	#DIV/0!	#DIV/0!	#DIV/0!	#DIV/0!	999	FALSE
Blank	Blank	0	0	0	0	0	0	#DIV/0!	#DIV/0!	#DIV/0!	#DIV/0!	#DIV/0!	#DIV/0!	999
YJR076C	cdc11-4	0	0	8	0	0	9	#DIV/0!	0	#DIV/0!	#DIV/0!	0	#DIV/0!	999	FALSE
Blank	Blank	244	147	247	120	122	44	0.602459	0.48583	0.360656	0	0	0	0
YKL165C	mcd4-174	0	0	0	0	0	0	#DIV/0!	#DIV/0!	#DIV/0!	#DIV/0!	#DIV/0!	#DIV/0!	999	FALSE
Blank	Blank	0	0	0	0	0	0	#DIV/0!	#DIV/0!	#DIV/0!	#DIV/0!	#DIV/0!	#DIV/0!	999
YOR257W	cdc31-1	0	0	0	0	0	0	#DIV/0!	#DIV/0!	#DIV/0!	#DIV/0!	#DIV/0!	#DIV/0!	999	FALSE
Blank	Blank	252	135	278	142	364	156	0.535714	0.510791	0.428571	0	0	0	0
YKL189W	hym1-15	0	0	0	0	0	0	#DIV/0!	#DIV/0!	#DIV/0!	#DIV/0!	#DIV/0!	#DIV/0!	999	FALSE
Blank	Blank	0	0	0	0	0	0	#DIV/0!	#DIV/0!	#DIV/0!	#DIV/0!	#DIV/0!	#DIV/0!	999
YKL018W	swd2-1	0	0	0	0	0	8	#DIV/0!	#DIV/0!	#DIV/0!	#DIV/0!	#DIV/0!	#DIV/0!	999	FALSE
Blank	Blank	0	0	0	0	0	0	#DIV/0!	#DIV/0!	#DIV/0!	#DIV/0!	#DIV/0!	#DIV/0!	999
YJR065C	arp3-31	0	0	9	0	0	9	#DIV/0!	0	#DIV/0!	#DIV/0!	0	#DIV/0!	999	FALSE
Blank	Blank	0	0	0	0	0	0	#DIV/0!	#DIV/0!	#DIV/0!	#DIV/0!	#DIV/0!	#DIV/0!	999
YMR112C	med11-ts	0	0	0	0	0	8	#DIV/0!	#DIV/0!	#DIV/0!	#DIV/0!	#DIV/0!	#DIV/0!	999	FALSE
Blank	Blank	0	0	0	0	0	0	#DIV/0!	#DIV/0!	#DIV/0!	#DIV/0!	#DIV/0!	#DIV/0!	999
YGR002C	swc4-4	0	0	8	0	0	8	#DIV/0!	0	#DIV/0!	#DIV/0!	0	#DIV/0!	999	FALSE
Blank	Blank	0	0	0	0	0	0	#DIV/0!	#DIV/0!	#DIV/0!	#DIV/0!	#DIV/0!	#DIV/0!	999
YNL138W	srv2-2	0	0	0	0	0	9	#DIV/0!	#DIV/0!	#DIV/0!	#DIV/0!	#DIV/0!	#DIV/0!	999	FALSE
Blank	Blank	0	0	0	0	0	0	#DIV/0!	#DIV/0!	#DIV/0!	#DIV/0!	#DIV/0!	#DIV/0!	999
YJL097W	phs1-1	0	0	0	0	0	8	#DIV/0!	#DIV/0!	#DIV/0!	#DIV/0!	#DIV/0!	#DIV/0!	999	FALSE
Blank	Blank	0	0	0	0	15	0	#DIV/0!	#DIV/0!	0	#DIV/0!	#DIV/0!	0	999
YNL102W	pol1-12	0	0	0	0	0	0	#DIV/0!	#DIV/0!	#DIV/0!	#DIV/0!	#DIV/0!	#DIV/0!	999	FALSE
Blank	Blank	37	0	9	0	0	0	0	0	#DIV/0!	0	0	#DIV/0!	999
Blank	Blank	0	0	0	0	0	0	#DIV/0!	#DIV/0!	#DIV/0!	#DIV/0!	#DIV/0!	#DIV/0!	999
Blank	Blank	158	0	0	0	8	0	0	#DIV/0!	0	0	#DIV/0!	0	0
YCR042C	taf2-1	0	0	0	0	0	0	#DIV/0!	#DIV/0!	#DIV/0!	#DIV/0!	#DIV/0!	#DIV/0!	999	FALSE
YGL116W	cdc20-1	0	0	0	0	0	0	#DIV/0!	#DIV/0!	#DIV/0!	#DIV/0!	#DIV/0!	#DIV/0!	999	FALSE
YDL014W	nop1-2	0	0	0	0	0	0	#DIV/0!	#DIV/0!	#DIV/0!	#DIV/0!	#DIV/0!	#DIV/0!	999	FALSE
YCR002C	cdc10-5	38	0	15	0	15	0	0	0	0	0	0	0	999	FALSE
YDL140C	rpo21-1	0	0	0	0	0	0	#DIV/0!	#DIV/0!	#DIV/0!	#DIV/0!	#DIV/0!	#DIV/0!	999	FALSE
YHR170W	nmd3-4	0	0	0	0	0	9	#DIV/0!	#DIV/0!	#DIV/0!	#DIV/0!	#DIV/0!	#DIV/0!	999	FALSE
YMR296C	lcb1-10	0	0	15	0	0	0	#DIV/0!	0	#DIV/0!	#DIV/0!	0	#DIV/0!	999	FALSE
Blank	Blank	0	0	0	0	0	0	#DIV/0!	#DIV/0!	#DIV/0!	#DIV/0!	#DIV/0!	#DIV/0!	999
YHR191C	ctf8-162	0	0	0	0	0	0	#DIV/0!	#DIV/0!	#DIV/0!	#DIV/0!	#DIV/0!	#DIV/0!	999	FALSE
YPL124W	spc29-20	0	0	0	0	0	0	#DIV/0!	#DIV/0!	#DIV/0!	#DIV/0!	#DIV/0!	#DIV/0!	999	FALSE
YHR191C	ctf8-9	0	0	0	0	0	0	#DIV/0!	#DIV/0!	#DIV/0!	#DIV/0!	#DIV/0!	#DIV/0!	999	FALSE
YBR079C	rpg1-1	0	0	0	0	0	0	#DIV/0!	#DIV/0!	#DIV/0!	#DIV/0!	#DIV/0!	#DIV/0!	999	FALSE
YDL105W	nse4-ts3	0	0	17	0	0	9	#DIV/0!	0	#DIV/0!	#DIV/0!	0	#DIV/0!	999	FALSE
YDL105W	nse4-ts4	0	0	0	0	0	0	#DIV/0!	#DIV/0!	#DIV/0!	#DIV/0!	#DIV/0!	#DIV/0!	999	FALSE
YDR145W	taf12-L464A	0	0	0	0	0	0	#DIV/0!	#DIV/0!	#DIV/0!	#DIV/0!	#DIV/0!	#DIV/0!	999	FALSE
YDR145W	taf12-ts23	0	0	0	0	0	0	#DIV/0!	#DIV/0!	#DIV/0!	#DIV/0!	#DIV/0!	#DIV/0!	999	FALSE
YFL039C	act1-3	0	0	0	0	0	8	#DIV/0!	#DIV/0!	#DIV/0!	#DIV/0!	#DIV/0!	#DIV/0!	999	FALSE
YFL039C	act1-4	0	0	0	0	0	8	#DIV/0!	#DIV/0!	#DIV/0!	#DIV/0!	#DIV/0!	#DIV/0!	999	FALSE
YOR057W	sgt1-5	0	0	0	0	0	8	#DIV/0!	#DIV/0!	#DIV/0!	#DIV/0!	#DIV/0!	#DIV/0!	999	FALSE
YPL252C	yah1-ts	0	0	0	0	0	0	#DIV/0!	#DIV/0!	#DIV/0!	#DIV/0!	#DIV/0!	#DIV/0!	999	FALSE
Blank	Blank	0	0	0	0	0	0	#DIV/0!	#DIV/0!	#DIV/0!	#DIV/0!	#DIV/0!	#DIV/0!	999
YHR024C	mas2-10	0	0	0	0	0	0	#DIV/0!	#DIV/0!	#DIV/0!	#DIV/0!	#DIV/0!	#DIV/0!	999	FALSE
YLR272C	ycs4-1	19	0	0	0	0	0	0	#DIV/0!	#DIV/0!	0	#DIV/0!	#DIV/0!	999	FALSE
Blank	Blank	252	143	255	137	52	40	0.56746	0.537255	0.769231	0	0	0	0
YDR145W	taf12-L446A	0	0	0	0	0	0	#DIV/0!	#DIV/0!	#DIV/0!	#DIV/0!	#DIV/0!	#DIV/0!	999	FALSE
YDR182W	cdc1-4	0	0	0	0	0	0	#DIV/0!	#DIV/0!	#DIV/0!	#DIV/0!	#DIV/0!	#DIV/0!	999	FALSE
YDR208W	mss4-102	0	0	0	0	0	0	#DIV/0!	#DIV/0!	#DIV/0!	#DIV/0!	#DIV/0!	#DIV/0!	999	FALSE
YFL039C	act1-108	0	0	0	0	0	10	#DIV/0!	#DIV/0!	#DIV/0!	#DIV/0!	#DIV/0!	#DIV/0!	999	FALSE
YDR328C	skp1-3	0	0	0	0	0	0	#DIV/0!	#DIV/0!	#DIV/0!	#DIV/0!	#DIV/0!	#DIV/0!	999	FALSE
YOR335C	ala1-1	0	0	0	0	0	0	#DIV/0!	#DIV/0!	#DIV/0!	#DIV/0!	#DIV/0!	#DIV/0!	999	FALSE
YEL026W	snu13-L67W	0	0	0	0	0	0	#DIV/0!	#DIV/0!	#DIV/0!	#DIV/0!	#DIV/0!	#DIV/0!	999	FALSE
YGL048C	rpt6-1	0	0	0	0	0	0	#DIV/0!	#DIV/0!	#DIV/0!	#DIV/0!	#DIV/0!	#DIV/0!	999	FALSE
YER093C	tsc11-5	0	0	0	0	0	0	#DIV/0!	#DIV/0!	#DIV/0!	#DIV/0!	#DIV/0!	#DIV/0!	999	FALSE
Blank	Blank	258	156	275	170	124	169	0.604651	0.618182	1.3629	0	0	0	0
YGL048C	rpt6-20	0	0	0	0	0	0	#DIV/0!	#DIV/0!	#DIV/0!	#DIV/0!	#DIV/0!	#DIV/0!	999	FALSE
YER148W	spt15-I143N	0	0	10	0	0	0	#DIV/0!	0	#DIV/0!	#DIV/0!	0	#DIV/0!	999	FALSE
YLR071C	rgr1-100	0	0	0	0	0	0	#DIV/0!	#DIV/0!	#DIV/0!	#DIV/0!	#DIV/0!	#DIV/0!	999	FALSE
YFL039C	act1-105	0	0	0	0	0	0	#DIV/0!	#DIV/0!	#DIV/0!	#DIV/0!	#DIV/0!	#DIV/0!	999	FALSE
YFL039C	act1-159	0	0	0	0	0	0	#DIV/0!	#DIV/0!	#DIV/0!	#DIV/0!	#DIV/0!	#DIV/0!	999	FALSE
YPL169C	mex67-ts5	0	0	0	0	0	0	#DIV/0!	#DIV/0!	#DIV/0!	#DIV/0!	#DIV/0!	#DIV/0!	999	FALSE
YOR122C	pfy1-13	0	0	0	0	0	0	#DIV/0!	#DIV/0!	#DIV/0!	#DIV/0!	#DIV/0!	#DIV/0!	999	FALSE
YDR311W	tfb1-6	0	0	0	0	0	0	#DIV/0!	#DIV/0!	#DIV/0!	#DIV/0!	#DIV/0!	#DIV/0!	999	FALSE
YBR156C	sli15-3	0	0	0	0	0	0	#DIV/0!	#DIV/0!	#DIV/0!	#DIV/0!	#DIV/0!	#DIV/0!	999	FALSE
YJL125C	gcd14-4	0	0	0	0	0	0	#DIV/0!	#DIV/0!	#DIV/0!	#DIV/0!	#DIV/0!	#DIV/0!	999	FALSE
Blank	Blank	0	0	0	0	0	0	#DIV/0!	#DIV/0!	#DIV/0!	#DIV/0!	#DIV/0!	#DIV/0!	999
Blank	Blank	51	0	0	0	0	0	0	#DIV/0!	#DIV/0!	0	#DIV/0!	#DIV/0!	999
Blank	Blank	0	0	0	0	0	0	#DIV/0!	#DIV/0!	#DIV/0!	#DIV/0!	#DIV/0!	#DIV/0!	999
Blank	Blank	0	0	0	0	0	0	#DIV/0!	#DIV/0!	#DIV/0!	#DIV/0!	#DIV/0!	#DIV/0!	999
Blank	Blank	0	0	0	0	0	0	#DIV/0!	#DIV/0!	#DIV/0!	#DIV/0!	#DIV/0!	#DIV/0!	999
Blank	Blank	0	0	0	0	0	0	#DIV/0!	#DIV/0!	#DIV/0!	#DIV/0!	#DIV/0!	#DIV/0!	999
YKL112W	abf1-103	0	0	0	0	0	0	#DIV/0!	#DIV/0!	#DIV/0!	#DIV/0!	#DIV/0!	#DIV/0!	999	FALSE
Blank	Blank	0	0	0	0	0	0	#DIV/0!	#DIV/0!	#DIV/0!	#DIV/0!	#DIV/0!	#DIV/0!	999
Blank	Blank	0	0	0	0	0	0	#DIV/0!	#DIV/0!	#DIV/0!	#DIV/0!	#DIV/0!	#DIV/0!	999
Blank	Blank	0	0	0	0	0	0	#DIV/0!	#DIV/0!	#DIV/0!	#DIV/0!	#DIV/0!	#DIV/0!	999
YDL008W	apc11-22	0	0	0	0	0	0	#DIV/0!	#DIV/0!	#DIV/0!	#DIV/0!	#DIV/0!	#DIV/0!	999	FALSE
Blank	Blank	0	0	0	0	0	0	#DIV/0!	#DIV/0!	#DIV/0!	#DIV/0!	#DIV/0!	#DIV/0!	999
Blank	Blank	0	0	0	0	0	0	#DIV/0!	#DIV/0!	#DIV/0!	#DIV/0!	#DIV/0!	#DIV/0!	999
Blank	Blank	234	134	202	106	39	29	0.57265	0.524752	0.74359	0	0	0	0
YNL061W	nop2-3	0	0	0	0	0	0	#DIV/0!	#DIV/0!	#DIV/0!	#DIV/0!	#DIV/0!	#DIV/0!	999	FALSE
Blank	Blank	0	0	0	0	0	0	#DIV/0!	#DIV/0!	#DIV/0!	#DIV/0!	#DIV/0!	#DIV/0!	999
Blank	Blank	0	0	0	0	0	0	#DIV/0!	#DIV/0!	#DIV/0!	#DIV/0!	#DIV/0!	#DIV/0!	999
Blank	Blank	174	98	159	84	105	67	0.563218	0.528302	0.638095	0	0	0	0
YKL052C	ask1-2	0	0	0	0	0	0	#DIV/0!	#DIV/0!	#DIV/0!	#DIV/0!	#DIV/0!	#DIV/0!	999	FALSE
Blank	Blank	0	0	0	0	0	0	#DIV/0!	#DIV/0!	#DIV/0!	#DIV/0!	#DIV/0!	#DIV/0!	999
Blank	Blank	0	0	0	0	0	0	#DIV/0!	#DIV/0!	#DIV/0!	#DIV/0!	#DIV/0!	#DIV/0!	999
Blank	Blank	249	122	259	122	149	96	0.48996	0.471042	0.644295	0	0	0	0
YOR257W	cdc31-5	0	0	0	0	0	0	#DIV/0!	#DIV/0!	#DIV/0!	#DIV/0!	#DIV/0!	#DIV/0!	999	FALSE
Blank	Blank	0	0	0	0	0	0	#DIV/0!	#DIV/0!	#DIV/0!	#DIV/0!	#DIV/0!	#DIV/0!	999
Blank	Blank	0	0	0	0	0	0	#DIV/0!	#DIV/0!	#DIV/0!	#DIV/0!	#DIV/0!	#DIV/0!	999
Blank	Blank	254	146	310	143	61	110	0.574803	0.46129	1.80328	0	0	0	0
YGL075C	mps2-1	0	0	0	0	0	0	#DIV/0!	#DIV/0!	#DIV/0!	#DIV/0!	#DIV/0!	#DIV/0!	999	FALSE
Blank	Blank	0	0	0	0	0	0	#DIV/0!	#DIV/0!	#DIV/0!	#DIV/0!	#DIV/0!	#DIV/0!	999
Blank	Blank	0	0	0	0	0	0	#DIV/0!	#DIV/0!	#DIV/0!	#DIV/0!	#DIV/0!	#DIV/0!	999
Blank	Blank	0	0	0	0	0	0	#DIV/0!	#DIV/0!	#DIV/0!	#DIV/0!	#DIV/0!	#DIV/0!	999
Blank	Blank	0	0	0	0	0	0	#DIV/0!	#DIV/0!	#DIV/0!	#DIV/0!	#DIV/0!	#DIV/0!	999
Blank	Blank	0	0	0	0	0	0	#DIV/0!	#DIV/0!	#DIV/0!	#DIV/0!	#DIV/0!	#DIV/0!	999
Blank	Blank	0	0	0	0	0	0	#DIV/0!	#DIV/0!	#DIV/0!	#DIV/0!	#DIV/0!	#DIV/0!	999
Blank	Blank	263	147	299	152	320	184	0.558935	0.508361	0.575	0	0	0	0
YBL105C	pkc1-4	0	0	0	0	0	0	#DIV/0!	#DIV/0!	#DIV/0!	#DIV/0!	#DIV/0!	#DIV/0!	999	FALSE
Blank	Blank	0	0	0	0	0	0	#DIV/0!	#DIV/0!	#DIV/0!	#DIV/0!	#DIV/0!	#DIV/0!	999
Blank	Blank	0	0	0	0	0	0	#DIV/0!	#DIV/0!	#DIV/0!	#DIV/0!	#DIV/0!	#DIV/0!	999
Blank	Blank	233	137	258	136	282	166	0.587983	0.527132	0.588652	0	0	0	0
YGL075C	mps2-2	0	0	0	0	0	0	#DIV/0!	#DIV/0!	#DIV/0!	#DIV/0!	#DIV/0!	#DIV/0!	999	FALSE
Blank	Blank	0	0	0	0	0	0	#DIV/0!	#DIV/0!	#DIV/0!	#DIV/0!	#DIV/0!	#DIV/0!	999
Blank	Blank	0	13	0	0	0	0	#DIV/0!	#DIV/0!	#DIV/0!	#DIV/0!	#DIV/0!	#DIV/0!	999
Blank	Blank	0	0	0	0	0	0	#DIV/0!	#DIV/0!	#DIV/0!	#DIV/0!	#DIV/0!	#DIV/0!	999
YPR103W	pre2-127	0	0	0	0	0	0	#DIV/0!	#DIV/0!	#DIV/0!	#DIV/0!	#DIV/0!	#DIV/0!	999	FALSE
Blank	Blank	0	0	0	0	0	0	#DIV/0!	#DIV/0!	#DIV/0!	#DIV/0!	#DIV/0!	#DIV/0!	999
Blank	Blank	0	0	0	0	0	0	#DIV/0!	#DIV/0!	#DIV/0!	#DIV/0!	#DIV/0!	#DIV/0!	999
Blank	Blank	0	0	0	0	0	0	#DIV/0!	#DIV/0!	#DIV/0!	#DIV/0!	#DIV/0!	#DIV/0!	999
YPR103W	pre2-2	0	0	0	0	0	0	#DIV/0!	#DIV/0!	#DIV/0!	#DIV/0!	#DIV/0!	#DIV/0!	999	FALSE
Blank	Blank	0	0	0	0	0	0	#DIV/0!	#DIV/0!	#DIV/0!	#DIV/0!	#DIV/0!	#DIV/0!	999
Blank	Blank	428	211	438	181	55	24	0.492991	0.413242	0.436364	0	0	0	0
Blank	Blank	43	0	0	0	0	0	0	#DIV/0!	#DIV/0!	0	#DIV/0!	#DIV/0!	999
Blank	Blank	0	0	0	0	0	0	#DIV/0!	#DIV/0!	#DIV/0!	#DIV/0!	#DIV/0!	#DIV/0!	999
Blank	Blank	0	0	0	0	0	0	#DIV/0!	#DIV/0!	#DIV/0!	#DIV/0!	#DIV/0!	#DIV/0!	999
YPR103W	pre2-75	0	0	0	0	0	0	#DIV/0!	#DIV/0!	#DIV/0!	#DIV/0!	#DIV/0!	#DIV/0!	999	FALSE
YFR051C	ret2-1	0	0	0	0	0	0	#DIV/0!	#DIV/0!	#DIV/0!	#DIV/0!	#DIV/0!	#DIV/0!	999	FALSE
YPR103W	pre2-V214A	0	0	0	0	0	0	#DIV/0!	#DIV/0!	#DIV/0!	#DIV/0!	#DIV/0!	#DIV/0!	999	FALSE
YBR135W	cks1-35	0	0	0	0	0	0	#DIV/0!	#DIV/0!	#DIV/0!	#DIV/0!	#DIV/0!	#DIV/0!	999	FALSE
YNR043W	mvd1-1296	0	0	0	0	0	0	#DIV/0!	#DIV/0!	#DIV/0!	#DIV/0!	#DIV/0!	#DIV/0!	999	FALSE
YOR181W	las17-13	20	0	0	0	0	0	0	#DIV/0!	#DIV/0!	0	#DIV/0!	#DIV/0!	999	FALSE
YGR113W	dam1-9	0	0	0	0	0	0	#DIV/0!	#DIV/0!	#DIV/0!	#DIV/0!	#DIV/0!	#DIV/0!	999	FALSE
YGL207W	spt16-ts	0	0	0	0	0	0	#DIV/0!	#DIV/0!	#DIV/0!	#DIV/0!	#DIV/0!	#DIV/0!	999	FALSE
Blank	Blank	0	0	0	0	0	0	#DIV/0!	#DIV/0!	#DIV/0!	#DIV/0!	#DIV/0!	#DIV/0!	999
YLL036C	prp19-1	0	0	0	0	0	0	#DIV/0!	#DIV/0!	#DIV/0!	#DIV/0!	#DIV/0!	#DIV/0!	999	FALSE
YMR197C	vti1-11	0	0	0	0	0	0	#DIV/0!	#DIV/0!	#DIV/0!	#DIV/0!	#DIV/0!	#DIV/0!	999	FALSE
YKL049C	cse4-1	0	0	0	0	0	0	#DIV/0!	#DIV/0!	#DIV/0!	#DIV/0!	#DIV/0!	#DIV/0!	999	FALSE
YDR437W	gpi19-2	0	0	0	0	0	0	#DIV/0!	#DIV/0!	#DIV/0!	#DIV/0!	#DIV/0!	#DIV/0!	999	FALSE
YBL093C	rox3-182	0	0	0	0	0	0	#DIV/0!	#DIV/0!	#DIV/0!	#DIV/0!	#DIV/0!	#DIV/0!	999	FALSE
YGR216C	gpi1-1	0	0	0	0	0	0	#DIV/0!	#DIV/0!	#DIV/0!	#DIV/0!	#DIV/0!	#DIV/0!	999	FALSE
YPL209C	ipl1-1	0	0	0	0	0	0	#DIV/0!	#DIV/0!	#DIV/0!	#DIV/0!	#DIV/0!	#DIV/0!	999	FALSE
YBL034C	stu1-8	0	0	0	0	0	0	#DIV/0!	#DIV/0!	#DIV/0!	#DIV/0!	#DIV/0!	#DIV/0!	999	FALSE
YDL028C	mps1-1	0	0	0	0	0	0	#DIV/0!	#DIV/0!	#DIV/0!	#DIV/0!	#DIV/0!	#DIV/0!	999	FALSE
YPR086W	sua7-C149R	0	0	0	0	0	0	#DIV/0!	#DIV/0!	#DIV/0!	#DIV/0!	#DIV/0!	#DIV/0!	999	FALSE
YML010W	spt5-194	0	0	0	0	0	0	#DIV/0!	#DIV/0!	#DIV/0!	#DIV/0!	#DIV/0!	#DIV/0!	999	FALSE
YJL019W	mps3-7	0	0	0	0	0	0	#DIV/0!	#DIV/0!	#DIV/0!	#DIV/0!	#DIV/0!	#DIV/0!	999	FALSE
YGR116W	spt6-14	0	0	0	0	0	0	#DIV/0!	#DIV/0!	#DIV/0!	#DIV/0!	#DIV/0!	#DIV/0!	999	FALSE
YPR034W	arp7-E411K	0	0	0	0	0	0	#DIV/0!	#DIV/0!	#DIV/0!	#DIV/0!	#DIV/0!	#DIV/0!	999	FALSE
YIL126W	sth1-3	0	0	0	0	0	0	#DIV/0!	#DIV/0!	#DIV/0!	#DIV/0!	#DIV/0!	#DIV/0!	999	FALSE
YOR204W	ded1-F144C	0	0	0	0	0	0	#DIV/0!	#DIV/0!	#DIV/0!	#DIV/0!	#DIV/0!	#DIV/0!	999	FALSE
YKL203C	tor2-29	0	0	0	0	0	0	#DIV/0!	#DIV/0!	#DIV/0!	#DIV/0!	#DIV/0!	#DIV/0!	999	FALSE
YLR298C	yhc1-3	45	0	0	0	0	0	0	#DIV/0!	#DIV/0!	0	#DIV/0!	#DIV/0!	999	FALSE
YMR227C	taf7-ts1	0	0	0	0	0	0	#DIV/0!	#DIV/0!	#DIV/0!	#DIV/0!	#DIV/0!	#DIV/0!	999	FALSE
YJL002C	ost1-6	0	0	0	0	0	0	#DIV/0!	#DIV/0!	#DIV/0!	#DIV/0!	#DIV/0!	#DIV/0!	999	FALSE
YLR127C	apc2-8	0	0	0	0	0	0	#DIV/0!	#DIV/0!	#DIV/0!	#DIV/0!	#DIV/0!	#DIV/0!	999	FALSE
YGL130W	ceg1-34	0	0	0	0	0	0	#DIV/0!	#DIV/0!	#DIV/0!	#DIV/0!	#DIV/0!	#DIV/0!	999	FALSE
YLR298C	yhc1-7	0	0	0	0	0	0	#DIV/0!	#DIV/0!	#DIV/0!	#DIV/0!	#DIV/0!	#DIV/0!	999	FALSE
YPR161C	sgv1-80	0	0	0	0	0	0	#DIV/0!	#DIV/0!	#DIV/0!	#DIV/0!	#DIV/0!	#DIV/0!	999	FALSE
YKL024C	ura6-5	69	29	19	0	27	0	0.42029	0	0	0.30974	0	0	999	FALSE
YDL028C	mps1-417	0	0	0	0	0	0	#DIV/0!	#DIV/0!	#DIV/0!	#DIV/0!	#DIV/0!	#DIV/0!	999	FALSE
YDL028C	mps1-6	0	0	0	0	0	0	#DIV/0!	#DIV/0!	#DIV/0!	#DIV/0!	#DIV/0!	#DIV/0!	999	FALSE
YLL003W	sfi1-7	0	0	0	0	0	0	#DIV/0!	#DIV/0!	#DIV/0!	#DIV/0!	#DIV/0!	#DIV/0!	999	FALSE
YGR218W	crm1-1	0	0	0	0	0	0	#DIV/0!	#DIV/0!	#DIV/0!	#DIV/0!	#DIV/0!	#DIV/0!	999	FALSE
YNL216W	rap1-2	0	0	0	0	0	0	#DIV/0!	#DIV/0!	#DIV/0!	#DIV/0!	#DIV/0!	#DIV/0!	999	FALSE
YJR076C	cdc11-2	0	0	0	0	0	0	#DIV/0!	#DIV/0!	#DIV/0!	#DIV/0!	#DIV/0!	#DIV/0!	999	FALSE
YJR076C	cdc11-5	0	0	0	0	0	0	#DIV/0!	#DIV/0!	#DIV/0!	#DIV/0!	#DIV/0!	#DIV/0!	999	FALSE
YLR298C	yhc1-6	0	0	0	0	0	0	#DIV/0!	#DIV/0!	#DIV/0!	#DIV/0!	#DIV/0!	#DIV/0!	999	FALSE
Blank	Blank	368	180	429	149	50	23	0.48913	0.347319	0.46	0	0	0	0
YNL061W	nop2-10	0	0	0	0	0	0	#DIV/0!	#DIV/0!	#DIV/0!	#DIV/0!	#DIV/0!	#DIV/0!	999	FALSE
Blank	Blank	377	203	398	179	48	25	0.538462	0.449749	0.520833	0	0	0	0
Blank	Blank	505	251	550	207	60	25	0.49703	0.376364	0.416667	0	0	0	0
Blank	Blank	0	0	0	0	0	0	#DIV/0!	#DIV/0!	#DIV/0!	#DIV/0!	#DIV/0!	#DIV/0!	999
Blank	Blank	0	0	0	0	0	0	#DIV/0!	#DIV/0!	#DIV/0!	#DIV/0!	#DIV/0!	#DIV/0!	999
Blank	Blank	402	195	227	112	483	157	0.485075	0.493392	0.325052	0	0	0	0
Blank	Blank	0	0	0	0	0	0	#DIV/0!	#DIV/0!	#DIV/0!	#DIV/0!	#DIV/0!	#DIV/0!	999
Blank	Blank	0	0	0	0	0	0	#DIV/0!	#DIV/0!	#DIV/0!	#DIV/0!	#DIV/0!	#DIV/0!	999
Blank	Blank	0	0	0	0	0	0	#DIV/0!	#DIV/0!	#DIV/0!	#DIV/0!	#DIV/0!	#DIV/0!	999
YML069W	pob3-L78R	0	0	0	0	0	0	#DIV/0!	#DIV/0!	#DIV/0!	#DIV/0!	#DIV/0!	#DIV/0!	999	FALSE
Blank	Blank	282	166	363	150	378	197	0.588652	0.413223	0.521164	0	0	0	0
YML069W	pob3-Q308K	0	0	0	0	0	0	#DIV/0!	#DIV/0!	#DIV/0!	#DIV/0!	#DIV/0!	#DIV/0!	999	FALSE
Blank	Blank	235	147	311	145	332	175	0.625532	0.466238	0.527108	0	0	0	0
YOL123W	hrp1-7	0	0	0	0	0	0	#DIV/0!	#DIV/0!	#DIV/0!	#DIV/0!	#DIV/0!	#DIV/0!	999	FALSE
Blank	Blank	219	98	191	52	93	24	0.447489	0.272251	0.258065	0	0	0	0
YOR046C	dbp5-2	0	0	0	0	0	0	#DIV/0!	#DIV/0!	#DIV/0!	#DIV/0!	#DIV/0!	#DIV/0!	999	FALSE
Blank	Blank	69	0	13	0	18	0	0	0	0	0	0	0	999
YPR055W	sec8-6	12	0	0	0	0	0	0	#DIV/0!	#DIV/0!	0	#DIV/0!	#DIV/0!	999	FALSE
Blank	Blank	330	173	397	196	474	221	0.524242	0.493703	0.466245	0	0	0	0
YIL118W	rho3-1	0	0	0	0	0	0	#DIV/0!	#DIV/0!	#DIV/0!	#DIV/0!	#DIV/0!	#DIV/0!	999	FALSE
Blank	Blank	0	0	0	0	0	8	#DIV/0!	#DIV/0!	#DIV/0!	#DIV/0!	#DIV/0!	#DIV/0!	999
YAR007C	rfa1-M2	0	0	0	0	0	0	#DIV/0!	#DIV/0!	#DIV/0!	#DIV/0!	#DIV/0!	#DIV/0!	999	FALSE
Blank	Blank	410	196	463	214	551	257	0.478049	0.462203	0.466425	0	0	0	0
YDR088C	slu7-ts2	0	0	0	0	0	0	#DIV/0!	#DIV/0!	#DIV/0!	#DIV/0!	#DIV/0!	#DIV/0!	999	FALSE
Blank	Blank	0	0	0	0	0	9	#DIV/0!	#DIV/0!	#DIV/0!	#DIV/0!	#DIV/0!	#DIV/0!	999
Blank	Blank	0	0	0	0	0	0	#DIV/0!	#DIV/0!	#DIV/0!	#DIV/0!	#DIV/0!	#DIV/0!	999
Blank	Blank	362	167	91	24	25	19	0.461326	0.263736	0.76	0	0	0	0
YNL118C	dcp2-7Δ	0	0	0	0	0	0	#DIV/0!	#DIV/0!	#DIV/0!	#DIV/0!	#DIV/0!	#DIV/0!	999	FALSE
Blank	Blank	281	152	101	68	14	20	0.540925	0.673267	1.42857	0	0	0	0
YDR356W	spc110-221	0	0	0	0	0	0	#DIV/0!	#DIV/0!	#DIV/0!	#DIV/0!	#DIV/0!	#DIV/0!	999	FALSE
Blank	Blank	279	144	81	41	29	19	0.516129	0.506173	0.655172	0	0	0	0
YPL043W	nop4-3	0	0	0	0	0	0	#DIV/0!	#DIV/0!	#DIV/0!	#DIV/0!	#DIV/0!	#DIV/0!	999	FALSE
Blank	Blank	0	0	0	0	0	0	#DIV/0!	#DIV/0!	#DIV/0!	#DIV/0!	#DIV/0!	#DIV/0!	999
Blank	Blank	0	0	0	0	0	0	#DIV/0!	#DIV/0!	#DIV/0!	#DIV/0!	#DIV/0!	#DIV/0!	999
Blank	Blank	0	0	0	0	0	8	#DIV/0!	#DIV/0!	#DIV/0!	#DIV/0!	#DIV/0!	#DIV/0!	999
YOR244W	esa1-1851	0	0	0	0	0	0	#DIV/0!	#DIV/0!	#DIV/0!	#DIV/0!	#DIV/0!	#DIV/0!	999	FALSE
Blank	Blank	0	0	0	0	0	0	#DIV/0!	#DIV/0!	#DIV/0!	#DIV/0!	#DIV/0!	#DIV/0!	999
YBR155W	cns1-1	0	0	0	0	0	0	#DIV/0!	#DIV/0!	#DIV/0!	#DIV/0!	#DIV/0!	#DIV/0!	999	FALSE
Blank	Blank	305	164	342	169	212	108	0.537705	0.494152	0.509434	0	0	0	0
YOR329C	scd5-D338	0	0	0	0	0	0	#DIV/0!	#DIV/0!	#DIV/0!	#DIV/0!	#DIV/0!	#DIV/0!	999	FALSE
Blank	Blank	0	0	0	0	0	0	#DIV/0!	#DIV/0!	#DIV/0!	#DIV/0!	#DIV/0!	#DIV/0!	999
YPL175W	spt14-1-10C	0	0	0	0	0	0	#DIV/0!	#DIV/0!	#DIV/0!	#DIV/0!	#DIV/0!	#DIV/0!	999	FALSE
Blank	Blank	0	0	0	0	0	0	#DIV/0!	#DIV/0!	#DIV/0!	#DIV/0!	#DIV/0!	#DIV/0!	999
Blank	Blank	0	0	0	0	0	0	#DIV/0!	#DIV/0!	#DIV/0!	#DIV/0!	#DIV/0!	#DIV/0!	999
Blank	Blank	0	0	0	0	0	0	#DIV/0!	#DIV/0!	#DIV/0!	#DIV/0!	#DIV/0!	#DIV/0!	999
YGL048C	rpt6-25	0	0	0	0	0	0	#DIV/0!	#DIV/0!	#DIV/0!	#DIV/0!	#DIV/0!	#DIV/0!	999	FALSE
Blank	Blank	0	0	0	0	0	0	#DIV/0!	#DIV/0!	#DIV/0!	#DIV/0!	#DIV/0!	#DIV/0!	999
YGR246C	brf1-W107R	0	0	0	0	0	0	#DIV/0!	#DIV/0!	#DIV/0!	#DIV/0!	#DIV/0!	#DIV/0!	999	FALSE
Blank	Blank	0	0	0	0	0	0	#DIV/0!	#DIV/0!	#DIV/0!	#DIV/0!	#DIV/0!	#DIV/0!	999
YKL145W	rpt1-1	0	0	0	0	0	0	#DIV/0!	#DIV/0!	#DIV/0!	#DIV/0!	#DIV/0!	#DIV/0!	999	FALSE
Blank	Blank	46	11	18	0	0	0	0.23913	0	#DIV/0!	0	0	#DIV/0!	999
Blank	Blank	0	0	9	0	0	0	#DIV/0!	0	#DIV/0!	#DIV/0!	0	#DIV/0!	999
Blank	Blank	0	0	0	0	0	0	#DIV/0!	#DIV/0!	#DIV/0!	#DIV/0!	#DIV/0!	#DIV/0!	999
Blank	Blank	0	0	0	0	0	0	#DIV/0!	#DIV/0!	#DIV/0!	#DIV/0!	#DIV/0!	#DIV/0!	999
Blank	Blank	0	0	0	0	0	0	#DIV/0!	#DIV/0!	#DIV/0!	#DIV/0!	#DIV/0!	#DIV/0!	999
Blank	Blank	0	0	0	0	0	0	#DIV/0!	#DIV/0!	#DIV/0!	#DIV/0!	#DIV/0!	#DIV/0!	999
Blank	Blank	0	8	0	0	0	0	#DIV/0!	#DIV/0!	#DIV/0!	#DIV/0!	#DIV/0!	#DIV/0!	999
Blank	Blank	0	0	0	0	0	0	#DIV/0!	#DIV/0!	#DIV/0!	#DIV/0!	#DIV/0!	#DIV/0!	999
Blank	Blank	0	0	0	0	0	10	#DIV/0!	#DIV/0!	#DIV/0!	#DIV/0!	#DIV/0!	#DIV/0!	999
Blank	Blank	0	0	0	0	0	0	#DIV/0!	#DIV/0!	#DIV/0!	#DIV/0!	#DIV/0!	#DIV/0!	999
Blank	Blank	0	0	0	0	0	0	#DIV/0!	#DIV/0!	#DIV/0!	#DIV/0!	#DIV/0!	#DIV/0!	999
Blank	Blank	0	8	0	0	0	0	#DIV/0!	#DIV/0!	#DIV/0!	#DIV/0!	#DIV/0!	#DIV/0!	999
Blank	Blank	0	0	0	0	0	0	#DIV/0!	#DIV/0!	#DIV/0!	#DIV/0!	#DIV/0!	#DIV/0!	999
Blank	Blank	0	0	0	0	0	0	#DIV/0!	#DIV/0!	#DIV/0!	#DIV/0!	#DIV/0!	#DIV/0!	999
Blank	Blank	0	8	0	0	0	0	#DIV/0!	#DIV/0!	#DIV/0!	#DIV/0!	#DIV/0!	#DIV/0!	999
Blank	Blank	0	0	0	0	0	0	#DIV/0!	#DIV/0!	#DIV/0!	#DIV/0!	#DIV/0!	#DIV/0!	999
Blank	Blank	0	0	0	0	0	8	#DIV/0!	#DIV/0!	#DIV/0!	#DIV/0!	#DIV/0!	#DIV/0!	999
Blank	Blank	0	0	0	0	0	0	#DIV/0!	#DIV/0!	#DIV/0!	#DIV/0!	#DIV/0!	#DIV/0!	999
Blank	Blank	0	0	0	0	0	0	#DIV/0!	#DIV/0!	#DIV/0!	#DIV/0!	#DIV/0!	#DIV/0!	999
Blank	Blank	0	0	0	8	0	12	#DIV/0!	#DIV/0!	#DIV/0!	#DIV/0!	#DIV/0!	#DIV/0!	999
Blank	Blank	0	0	0	0	0	9	#DIV/0!	#DIV/0!	#DIV/0!	#DIV/0!	#DIV/0!	#DIV/0!	999
Blank	Blank	0	0	0	8	0	0	#DIV/0!	#DIV/0!	#DIV/0!	#DIV/0!	#DIV/0!	#DIV/0!	999
Blank	Blank	0	9	0	0	0	0	#DIV/0!	#DIV/0!	#DIV/0!	#DIV/0!	#DIV/0!	#DIV/0!	999
Blank	Blank	0	8	0	0	0	0	#DIV/0!	#DIV/0!	#DIV/0!	#DIV/0!	#DIV/0!	#DIV/0!	999
Blank	Blank	0	0	0	0	0	0	#DIV/0!	#DIV/0!	#DIV/0!	#DIV/0!	#DIV/0!	#DIV/0!	999
Blank	Blank	0	0	0	0	0	0	#DIV/0!	#DIV/0!	#DIV/0!	#DIV/0!	#DIV/0!	#DIV/0!	999
Blank	Blank	0	0	0	0	0	0	#DIV/0!	#DIV/0!	#DIV/0!	#DIV/0!	#DIV/0!	#DIV/0!	999
Blank	Blank	0	0	0	0	0	8	#DIV/0!	#DIV/0!	#DIV/0!	#DIV/0!	#DIV/0!	#DIV/0!	999
Blank	Blank	383	169	78	39	30	19	0.441253	0.5	0.633333	0	0	0	0
Blank	Blank	394	179	79	45	27	20	0.454315	0.56962	0.740741	0	0	0	0
Blank	Blank	0	0	0	0	0	0	#DIV/0!	#DIV/0!	#DIV/0!	#DIV/0!	#DIV/0!	#DIV/0!	999
Blank	Blank	0	0	0	0	0	0	#DIV/0!	#DIV/0!	#DIV/0!	#DIV/0!	#DIV/0!	#DIV/0!	999
Blank	Blank	0	0	0	0	0	0	#DIV/0!	#DIV/0!	#DIV/0!	#DIV/0!	#DIV/0!	#DIV/0!	999
Blank	Blank	0	0	0	0	0	0	#DIV/0!	#DIV/0!	#DIV/0!	#DIV/0!	#DIV/0!	#DIV/0!	999
Blank	Blank	0	0	0	0	0	10	#DIV/0!	#DIV/0!	#DIV/0!	#DIV/0!	#DIV/0!	#DIV/0!	999
Blank	Blank	0	0	0	0	0	0	#DIV/0!	#DIV/0!	#DIV/0!	#DIV/0!	#DIV/0!	#DIV/0!	999
Blank	Blank	403	199	441	205	243	120	0.493797	0.464853	0.493827	0	0	0	0
Blank	Blank	414	196	489	223	241	122	0.47343	0.456033	0.506224	0	0	0	0
Blank	Blank	0	0	0	0	0	0	#DIV/0!	#DIV/0!	#DIV/0!	#DIV/0!	#DIV/0!	#DIV/0!	999
Blank	Blank	0	0	0	0	0	0	#DIV/0!	#DIV/0!	#DIV/0!	#DIV/0!	#DIV/0!	#DIV/0!	999
Blank	Blank	0	0	0	0	0	0	#DIV/0!	#DIV/0!	#DIV/0!	#DIV/0!	#DIV/0!	#DIV/0!	999
Blank	Blank	0	0	8	0	0	0	#DIV/0!	0	#DIV/0!	#DIV/0!	0	#DIV/0!	999
Blank	Blank	0	0	0	0	0	0	#DIV/0!	#DIV/0!	#DIV/0!	#DIV/0!	#DIV/0!	#DIV/0!	999
Blank	Blank	0	0	0	0	0	0	#DIV/0!	#DIV/0!	#DIV/0!	#DIV/0!	#DIV/0!	#DIV/0!	999
Blank	Blank	0	0	0	0	0	0	#DIV/0!	#DIV/0!	#DIV/0!	#DIV/0!	#DIV/0!	#DIV/0!	999
Blank	Blank	0	0	0	0	0	0	#DIV/0!	#DIV/0!	#DIV/0!	#DIV/0!	#DIV/0!	#DIV/0!	999
Blank	Blank	0	0	0	0	0	0	#DIV/0!	#DIV/0!	#DIV/0!	#DIV/0!	#DIV/0!	#DIV/0!	999
Blank	Blank	17	0	0	0	0	0	0	#DIV/0!	#DIV/0!	0	#DIV/0!	#DIV/0!	999
Blank	Blank	55	8	20	0	0	0	0.145455	0	#DIV/0!	0	0	#DIV/0!	999
Blank	Blank	0	0	0	0	0	0	#DIV/0!	#DIV/0!	#DIV/0!	#DIV/0!	#DIV/0!	#DIV/0!	999
Blank	Blank	0	12	0	0	0	0	#DIV/0!	#DIV/0!	#DIV/0!	#DIV/0!	#DIV/0!	#DIV/0!	999
Blank	Blank	0	0	0	0	0	0	#DIV/0!	#DIV/0!	#DIV/0!	#DIV/0!	#DIV/0!	#DIV/0!	999
Blank	Blank	408	218	258	132	90	81	0.534314	0.511628	0.9	0	0	0	0
YOR174W	med4-54	0	0	0	0	0	9	#DIV/0!	#DIV/0!	#DIV/0!	#DIV/0!	#DIV/0!	#DIV/0!	999	FALSE
Blank	Blank	9	0	0	9	0	0	0	#DIV/0!	#DIV/0!	0	#DIV/0!	#DIV/0!	999
Blank	Blank	0	0	0	0	0	0	#DIV/0!	#DIV/0!	#DIV/0!	#DIV/0!	#DIV/0!	#DIV/0!	999
Blank	Blank	430	269	55	47	48	39	0.625581	0.854545	0.8125	0	0	0	0
YPL190C	nab3-11	0	0	0	0	0	0	#DIV/0!	#DIV/0!	#DIV/0!	#DIV/0!	#DIV/0!	#DIV/0!	999	FALSE
Blank	Blank	10	0	0	0	0	0	0	#DIV/0!	#DIV/0!	0	#DIV/0!	#DIV/0!	999
Blank	Blank	16	0	0	0	0	0	0	#DIV/0!	#DIV/0!	0	#DIV/0!	#DIV/0!	999
Blank	Blank	418	191	463	193	471	221	0.456938	0.416847	0.469214	0	0	0	0
YLL031C	gpi13-4	50	0	21	0	0	0	0	0	#DIV/0!	0	0	#DIV/0!	999	FALSE
Blank	Blank	0	0	0	0	0	0	#DIV/0!	#DIV/0!	#DIV/0!	#DIV/0!	#DIV/0!	#DIV/0!	999
Blank	Blank	0	0	0	0	0	0	#DIV/0!	#DIV/0!	#DIV/0!	#DIV/0!	#DIV/0!	#DIV/0!	999
Blank	Blank	17	0	0	0	0	0	0	#DIV/0!	#DIV/0!	0	#DIV/0!	#DIV/0!	999
Blank	Blank	23	12	0	0	0	0	0.521739	#DIV/0!	#DIV/0!	0	#DIV/0!	#DIV/0!	999
Blank	Blank	22	0	0	0	0	0	0	#DIV/0!	#DIV/0!	0	#DIV/0!	#DIV/0!	999
Blank	Blank	17	0	0	0	0	0	0	#DIV/0!	#DIV/0!	0	#DIV/0!	#DIV/0!	999
Blank	Blank	20	0	0	0	0	0	0	#DIV/0!	#DIV/0!	0	#DIV/0!	#DIV/0!	999
Blank	Blank	20	0	0	0	0	0	0	#DIV/0!	#DIV/0!	0	#DIV/0!	#DIV/0!	999
Blank	Blank	22	0	0	0	0	0	0	#DIV/0!	#DIV/0!	0	#DIV/0!	#DIV/0!	999
Blank	Blank	18	0	0	12	0	0	0	#DIV/0!	#DIV/0!	0	#DIV/0!	#DIV/0!	999
Blank	Blank	424	251	365	201	109	167	0.591981	0.550685	1.53211	0	0	0	0
YPL255W	bbp1-2	0	0	0	0	0	0	#DIV/0!	#DIV/0!	#DIV/0!	#DIV/0!	#DIV/0!	#DIV/0!	999	FALSE
Blank	Blank	12	0	0	0	0	0	0	#DIV/0!	#DIV/0!	0	#DIV/0!	#DIV/0!	999
Blank	Blank	14	0	0	0	0	0	0	#DIV/0!	#DIV/0!	0	#DIV/0!	#DIV/0!	999
Blank	Blank	11	0	0	0	0	0	0	#DIV/0!	#DIV/0!	0	#DIV/0!	#DIV/0!	999
Blank	Blank	10	0	9	0	0	0	0	0	#DIV/0!	0	0	#DIV/0!	999
Blank	Blank	0	0	0	0	0	0	#DIV/0!	#DIV/0!	#DIV/0!	#DIV/0!	#DIV/0!	#DIV/0!	999
Blank	Blank	0	0	0	8	0	8	#DIV/0!	#DIV/0!	#DIV/0!	#DIV/0!	#DIV/0!	#DIV/0!	999
Blank	Blank	0	0	10	8	0	11	#DIV/0!	0.8	#DIV/0!	#DIV/0!	0	#DIV/0!	999
Blank	Blank	0	0	12	0	0	0	#DIV/0!	0	#DIV/0!	#DIV/0!	0	#DIV/0!	999
Blank	Blank	12	0	0	0	0	0	0	#DIV/0!	#DIV/0!	0	#DIV/0!	#DIV/0!	999
Blank	Blank	13	0	0	0	0	0	0	#DIV/0!	#DIV/0!	0	#DIV/0!	#DIV/0!	999
Blank	Blank	12	0	0	0	0	10	0	#DIV/0!	#DIV/0!	0	#DIV/0!	#DIV/0!	999
Blank	Blank	0	0	0	0	0	0	#DIV/0!	#DIV/0!	#DIV/0!	#DIV/0!	#DIV/0!	#DIV/0!	999
Blank	Blank	11	0	0	0	0	9	0	#DIV/0!	#DIV/0!	0	#DIV/0!	#DIV/0!	999
Blank	Blank	0	0	10	0	0	11	#DIV/0!	0	#DIV/0!	#DIV/0!	0	#DIV/0!	999
Blank	Blank	14	11	9	0	0	8	0.785714	0	#DIV/0!	0	0	#DIV/0!	999
Blank	Blank	13	0	10	0	0	0	0	0	#DIV/0!	0	0	#DIV/0!	999
Blank	Blank	0	0	8	0	0	0	#DIV/0!	0	#DIV/0!	#DIV/0!	0	#DIV/0!	999
Blank	Blank	12	0	29	0	0	0	0	0	#DIV/0!	0	0	#DIV/0!	999
Blank	Blank	12	0	8	0	0	8	0	0	#DIV/0!	0	0	#DIV/0!	999
Blank	Blank	16	0	11	0	0	0	0	0	#DIV/0!	0	0	#DIV/0!	999
Blank	Blank	18	0	12	0	15	0	0	0	0	0	0	0	999
Blank	Blank	27	0	16	0	0	0	0	0	#DIV/0!	0	0	#DIV/0!	999
Blank	Blank	0	0	0	0	0	0	#DIV/0!	#DIV/0!	#DIV/0!	#DIV/0!	#DIV/0!	#DIV/0!	999
781
#VALUE!
1536								0.542764	0.500042	0.556122	0.736969	0.799932	0.719267

## Sheet: DMA before normalization
Plate	Row	Column	ORF name	Gene name	CONTROL	MTX	score
1	1	1	Blank	Blank	#REF!	#REF!	#REF!
1	1	2	YMR252C	YMR252C	363	341	0.939394
1	1	3	YLL040C	VPS13	380	230	0.605263
1	1	4	YNL276C	YNL276C	0	0	#DIV/0!
1	1	5	YAL068C	PAU8	333	132	0.396396
1	1	6	YMR253C	YMR253C	324	126	0.388889
1	1	7	Blank	Blank	0	0	#DIV/0!
1	1	8	YNL275W	BOR1	314	135	0.429936
1	1	9	YAL067C	SEO1	293	149	0.508532
1	1	10	YMR254C	YMR254C	324	144	0.444444
1	1	11	YLL041C	SDH2	347	151	0.435159
1	1	12	YNL273W	TOF1	23	9	0.391304
1	1	13	YAL066W	YAL066W	318	176	0.553459
1	1	14	YMR255W	GFD1	306	167	0.545752
1	1	15	YLL042C	ATG10	356	153	0.429775
1	1	16	YNL271C	BNI1	13	23	1.76923
1	1	17	YAL065C	YAL065C	361	226	0.626039
1	1	18	Blank	Blank	19	105	5.52632
1	1	19	YLL043W	FPS1	342	244	0.71345
1	1	20	YNL270C	ALP1	14	0	0
1	1	21	YAL062W	GDH3	336	232	0.690476
1	1	22	YMR256C	COX7	240	169	0.704167
1	1	23	YLL045C	RPL8B	311	172	0.553055
1	1	24	Blank	Blank	322	177	0.549689
1	1	25	YAL061W	BDH2	286	141	0.493007
1	1	26	YMR257C	PET111	231	223	0.965368
1	1	27	YLL046C	RNP1	306	252	0.823529
1	1	28	YNL269W	BSC4	106	107	1.00943
1	1	29	YAL060W	BDH1	319	237	0.742947
1	1	30	YMR258C	YMR258C	310	209	0.674194
1	1	31	YLL047W	YLL047W	298	207	0.694631
1	1	32	YNL268W	LYP1	297	210	0.707071
1	1	33	YAL059W	ECM1	307	191	0.62215
1	1	34	YMR259C	YMR259C	278	213	0.766187
1	1	35	YLL051C	FRE6	296	192	0.648649
1	1	36	YNL266W	YNL266W	300	187	0.623333
1	1	37	YAL058W	CNE1	296	191	0.64527
1	1	38	YMR261C	TPS3	336	198	0.589286
1	1	39	YLL052C	AQY2	349	209	0.598854
1	1	40	YNL265C	IST1	0	8	#DIV/0!
1	1	41	YAL056W	GPB2	331	211	0.637462
1	1	42	YMR262W	YMR262W	302	199	0.65894
1	1	43	YLL053C	YLL053C	317	189	0.596215
1	1	44	YNL264C	PDR17	0	11	#DIV/0!
1	1	45	YAL055W	PEX22	301	210	0.697674
1	1	46	YNL047C	SLM2	352	228	0.647727
1	1	47	YLL054C	YLL054C	387	261	0.674419
1	1	48	YNL259C	ATX1	483	274	0.567288
1	2	1	YPL222W	FMP40	0	0	#DIV/0!
1	2	2	YEL067C	YEL067C	289	197	0.681661
1	2	3	YPL102C	YPL102C	177	107	0.60452
1	2	4	YGR153W	YGR153W	252	96	0.380952
1	2	5	YPL221W	FLC1	0	0	#DIV/0!
1	2	6	YEL068C	YEL068C	0	0	#DIV/0!
1	2	7	YPL100W	ATG21	215	52	0.24186
1	2	8	YGR154C	GTO1	220	86	0.390909
1	2	9	YPL220W	RPL1A	224	89	0.397321
1	2	10	YEL071W	DLD3	212	99	0.466981
1	2	11	YPL099C	AIM43	229	108	0.471616
1	2	12	YGR157W	CHO2	93	67	0.72043
1	2	13	YPL219W	PCL8	231	130	0.562771
1	2	14	YEL072W	RMD6	0	0	#DIV/0!
1	2	15	YPL098C	MGR2	207	126	0.608696
1	2	16	YGR159C	NSR1	121	90	0.743802
1	2	17	YPL216W	YPL216W	211	135	0.63981
1	2	18	YER001W	MNN1	234	152	0.649573
1	2	19	YPL097W	MSY1	163	110	0.674847
1	2	20	YGR160W	YGR160W	142	94	0.661972
1	2	21	YPL215W	CBP3	208	141	0.677885
1	2	22	YER002W	NOP16	184	103	0.559783
1	2	23	YPL096W	PNG1	222	106	0.477477
1	2	24	YGR161C	RTS3	186	108	0.580645
1	2	25	YPL214C	THI6	201	131	0.651741
1	2	26	YER004W	FMP52	198	120	0.606061
1	2	27	YPL095C	EEB1	191	114	0.596859
1	2	28	YGR163W	GTR2	192	117	0.609375
1	2	29	YPL213W	LEA1	184	115	0.625
1	2	30	YER005W	YND1	205	139	0.678049
1	2	31	YPL092W	SSU1	195	136	0.697436
1	2	32	YGR164W	YGR164W	194	139	0.716495
1	2	33	Blank	Blank	0	0	#DIV/0!
1	2	34	YER007C-A	TMA20	193	130	0.673575
1	2	35	YBR174C	YBR174C	188	98	0.521277
1	2	36	YGR165W	MRPS35	157	120	0.764331
1	2	37	YPL212C	PUS1	184	133	0.722826
1	2	38	YER007W	PAC2	200	138	0.69
1	2	39	Blank	Blank	0	0	#DIV/0!
1	2	40	YGR166W	KRE11	252	143	0.56746
1	2	41	YPL208W	RKM1	204	129	0.632353
1	2	42	YER010C	YER010C	206	131	0.635922
1	2	43	YBR175W	SWD3	205	93	0.453659
1	2	44	YOL153C	YOL153C	235	133	0.565957
1	2	45	YPL207W	TYW1	237	136	0.57384
1	2	46	YER011W	TIR1	249	155	0.62249
1	2	47	YBR176W	ECM31	278	154	0.553957
1	2	48	YGR168C	YGR168C	342	218	0.637427
1	3	1	YLR119W	SRN2	0	0	#DIV/0!
1	3	2	YOR088W	YOR088W	291	161	0.553265
1	3	3	YMR035W	IMP2	179	80	0.446927
1	3	4	YOL019W	YOL019W	179	75	0.418994
1	3	5	YLR120C	YPS1	199	40	0.201005
1	3	6	YOR089C	VPS21	187	0	0
1	3	7	YMR036C	MIH1	207	0	0
1	3	8	YOL020W	TAT2	185	65	0.351351
1	3	9	Blank	Blank	0	0	#DIV/0!
1	3	10	YOR090C	PTC5	185	84	0.454054
1	3	11	YMR039C	SUB1	164	70	0.426829
1	3	12	YOL023W	IFM1	148	75	0.506757
1	3	13	YLR121C	YPS3	204	108	0.529412
1	3	14	YOR091W	TMA46	193	117	0.606218
1	3	15	Blank	Blank	0	11	#DIV/0!
1	3	16	YOL024W	YOL024W	220	109	0.495455
1	3	17	YLR122C	YLR122C	172	121	0.703488
1	3	18	YOR092W	ECM3	177	126	0.711864
1	3	19	YMR040W	YET2	180	129	0.716667
1	3	20	YOL025W	LAG2	178	116	0.651685
1	3	21	YLR123C	YLR123C	166	117	0.704819
1	3	22	YOR093C	YOR093C	171	117	0.684211
1	3	23	YMR041C	ARA2	165	109	0.660606
1	3	24	YOL027C	MDM38	160	104	0.65
1	3	25	YLR124W	YLR124W	177	122	0.689266
1	3	26	Blank	Blank	0	0	#DIV/0!
1	3	27	YMR042W	ARG80	186	118	0.634409
1	3	28	YOL028C	YAP7	169	115	0.680473
1	3	29	YLR125W	YLR125W	170	112	0.658824
1	3	30	YOR094W	ARF3	186	127	0.682796
1	3	31	YMR044W	IOC4	171	117	0.684211
1	3	32	Blank	Blank	0	29	#DIV/0!
1	3	33	YML089C	YML089C	176	134	0.761364
1	3	34	YOR289W	YOR289W	180	129	0.716667
1	3	35	YMR140W	SIP5	180	123	0.683333
1	3	36	YOL029C	YOL029C	177	110	0.621469
1	3	37	YML088W	UFO1	174	116	0.666667
1	3	38	YOR290C	SNF2	51	36	0.705882
1	3	39	YMR141C	YMR141C	203	110	0.541872
1	3	40	YOL030W	GAS5	172	106	0.616279
1	3	41	YML087C	AIM33	185	101	0.545946
1	3	42	YOR291W	YPK9	177	89	0.502825
1	3	43	YMR143W	RPS16A	131	69	0.526718
1	3	44	YOL031C	SIL1	191	101	0.528796
1	3	45	YML086C	ALO1	209	102	0.488038
1	3	46	YOR292C	YOR292C	214	118	0.551402
1	3	47	YMR144W	YMR144W	269	159	0.591078
1	3	48	YOL032W	OPI10	343	224	0.653061
1	4	1	YDR068W	DOS2	342	330	0.964912
1	4	2	YHR031C	RRM3	218	160	0.733945
1	4	3	YDR380W	ARO10	182	85	0.467033
1	4	4	YHR195W	NVJ1	175	55	0.314286
1	4	5	YDR069C	DOA4	80	0	0
1	4	6	YHR034C	PIH1	137	0	0
1	4	7	YDR382W	RPP2B	0	0	#DIV/0!
1	4	8	YHR198C	AIM18	0	0	#DIV/0!
1	4	9	YDR070C	FMP16	192	83	0.432292
1	4	10	YHR035W	YHR035W	185	90	0.486486
1	4	11	YDR383C	NKP1	189	91	0.481481
1	4	12	YHR199C	AIM46	196	99	0.505102
1	4	13	YDR072C	IPT1	165	105	0.636364
1	4	14	YHR037W	PUT2	204	116	0.568627
1	4	15	YDR384C	ATO3	185	120	0.648649
1	4	16	YHR200W	RPN10	139	98	0.705036
1	4	17	YDR073W	SNF11	172	117	0.680233
1	4	18	YHR038W	RRF1	162	116	0.716049
1	4	19	YDR385W	EFT2	154	111	0.720779
1	4	20	YHR202W	YHR202W	176	122	0.693182
1	4	21	YDR075W	PPH3	158	118	0.746835
1	4	22	YHR039C	MSC7	174	133	0.764368
1	4	23	YDR386W	MUS81	141	111	0.787234
1	4	24	YHR203C	RPS4B	140	108	0.771429
1	4	25	YDR076W	RAD55	153	102	0.666667
1	4	26	YHR043C	DOG2	0	0	#DIV/0!
1	4	27	YDR387C	YDR387C	182	127	0.697802
1	4	28	YHR204W	MNL1	167	115	0.688623
1	4	29	YDR077W	SED1	169	116	0.686391
1	4	30	YHR044C	DOG1	161	121	0.751553
1	4	31	YDR388W	RVS167	164	89	0.542683
1	4	32	YHR206W	SKN7	161	107	0.664596
1	4	33	YDR078C	SHU2	160	110	0.6875
1	4	34	YHR046C	INM1	160	114	0.7125
1	4	35	YDR389W	SAC7	156	112	0.717949
1	4	36	YHR207C	SET5	168	105	0.625
1	4	37	YDR079W	PET100	0	0	#DIV/0!
1	4	38	YHR047C	AAP1	170	109	0.641176
1	4	39	YDR391C	YDR391C	169	102	0.60355
1	4	40	YHR209W	CRG1	183	97	0.530055
1	4	41	Blank	Blank	0	0	#DIV/0!
1	4	42	YHR048W	YHK8	184	87	0.472826
1	4	43	YDR392W	SPT3	144	57	0.395833
1	4	44	YHR210C	YHR210C	177	84	0.474576
1	4	45	YDR080W	VPS41	144	56	0.388889
1	4	46	YHR049W	FSH1	210	117	0.557143
1	4	47	Blank	Blank	0	0	#DIV/0!
1	4	48	YCL001W	RER1	355	221	0.622535
1	5	1	YAL053W	FLC2	350	307	0.877143
1	5	2	YMR264W	CUE1	244	135	0.553279
1	5	3	YLL055W	YCT1	194	93	0.479381
1	5	4	YNL257C	SIP3	158	58	0.367089
1	5	5	YAL051W	OAF1	175	64	0.365714
1	5	6	YMR265C	YMR265C	175	69	0.394286
1	5	7	YLL056C	YLL056C	200	88	0.44
1	5	8	YNL255C	GIS2	0	0	#DIV/0!
1	5	9	YAL049C	AIM2	192	96	0.5
1	5	10	YMR266W	RSN1	180	97	0.538889
1	5	11	YLL057C	JLP1	177	105	0.59322
1	5	12	YNL254C	RTC4	0	0	#DIV/0!
1	5	13	YAL048C	GEM1	0	0	#DIV/0!
1	5	14	YMR267W	PPA2	0	15	#DIV/0!
1	5	15	YLL058W	YLL058W	169	117	0.692308
1	5	16	YNL253W	TEX1	172	123	0.715116
1	5	17	YAL046C	AIM1	159	100	0.628931
1	5	18	YMR269W	TMA23	144	111	0.770833
1	5	19	YLL060C	GTT2	155	117	0.754839
1	5	20	YNL249C	MPA43	181	115	0.635359
1	5	21	YAL045C	YAL045C	151	112	0.741722
1	5	22	YMR272C	SCS7	121	84	0.694215
1	5	23	YLL061W	MMP1	152	111	0.730263
1	5	24	YNL248C	RPA49	0	9	#DIV/0!
1	5	25	YAL044C	GCV3	124	96	0.774194
1	5	26	YMR273C	ZDS1	179	127	0.709497
1	5	27	YLL062C	MHT1	0	11	#DIV/0!
1	5	28	YNL246W	VPS75	156	117	0.75
1	5	29	YAL042W	ERV46	174	101	0.58046
1	5	30	YMR274C	RCE1	155	111	0.716129
1	5	31	YLL063C	AYT1	172	126	0.732558
1	5	32	YOR001W	RRP6	121	93	0.768595
1	5	33	YAL043C-a	YAL043C-a	159	112	0.704403
1	5	34	YMR275C	BUL1	127	99	0.779528
1	5	35	YLR001C	YLR001C	164	106	0.646341
1	5	36	YOR002W	ALG6	163	105	0.644172
1	5	37	YAL040C	CLN3	159	106	0.666667
1	5	38	YMR276W	DSK2	174	111	0.637931
1	5	39	YLR003C	CMS1	170	103	0.605882
1	5	40	YOR003W	YSP3	217	107	0.493088
1	5	41	YAL039C	CYC3	0	0	#DIV/0!
1	5	42	YMR278W	PGM3	177	88	0.497175
1	5	43	YLR004C	THI73	177	90	0.508475
1	5	44	YOR005C	DNL4	193	86	0.445596
1	5	45	YAL037W	YAL037W	168	97	0.577381
1	5	46	YMR280C	CAT8	196	85	0.433673
1	5	47	YLR011W	LOT6	292	164	0.561644
1	5	48	YOR006C	TSR3	328	211	0.643293
1	6	1	YPL206C	PGC1	0	0	#DIV/0!
1	6	2	Blank	Blank	0	0	#DIV/0!
1	6	3	YBR177C	EHT1	195	86	0.441026
1	6	4	YGR169C	PUS6	168	71	0.422619
1	6	5	YPL205C	YPL205C	160	73	0.45625
1	6	6	YPR011C	YPR011C	195	85	0.435897
1	6	7	YBR178W	YBR178W	184	90	0.48913
1	6	8	Blank	Blank	0	0	#DIV/0!
1	6	9	YPL203W	TPK2	183	92	0.502732
1	6	10	YER017C	AFG3	0	0	#DIV/0!
1	6	11	YBR179C	FZO1	0	0	#DIV/0!
1	6	12	YGR170W	PSD2	169	104	0.615385
1	6	13	YPL202C	AFT2	174	115	0.66092
1	6	14	YER019W	ISC1	188	117	0.62234
1	6	15	YBR180W	DTR1	185	108	0.583784
1	6	16	YGR171C	MSM1	0	10	#DIV/0!
1	6	17	YPL201C	YIG1	162	114	0.703704
1	6	18	YER019C-A	SBH2	168	117	0.696429
1	6	19	YBR181C	RPS6B	127	101	0.795276
1	6	20	YGR173W	RBG2	181	132	0.729282
1	6	21	YPL200W	CSM4	151	121	0.801325
1	6	22	YER020W	GPA2	171	120	0.701754
1	6	23	YBR182C	SMP1	169	119	0.704142
1	6	24	YGR174C	CBP4	158	121	0.765823
1	6	25	YPL199C	YPL199C	163	127	0.779141
1	6	26	YER024W	YAT2	166	131	0.789157
1	6	27	YBR183W	YPC1	171	131	0.766082
1	6	28	YGR176W	YGR176W	173	121	0.699422
1	6	29	YPL198W	RPL7B	165	123	0.745455
1	6	30	YER030W	CHZ1	149	113	0.758389
1	6	31	YBR184W	YBR184W	206	133	0.645631
1	6	32	YGR177C	ATF2	193	110	0.569948
1	6	33	YPL197C	YPL197C	172	114	0.662791
1	6	34	YER032W	FIR1	161	112	0.695652
1	6	35	YBR185C	MBA1	149	104	0.697987
1	6	36	YGR178C	PBP1	176	118	0.670455
1	6	37	YPL196W	OXR1	154	114	0.74026
1	6	38	YER033C	ZRG8	166	113	0.680723
1	6	39	YBR186W	PCH2	182	116	0.637363
1	6	40	YGR180C	RNR4	0	0	#DIV/0!
1	6	41	YPL195W	APL5	189	100	0.529101
1	6	42	YER034W	YER034W	162	96	0.592593
1	6	43	YBR187W	GDT1	158	50	0.316456
1	6	44	YGR181W	TIM13	181	91	0.502762
1	6	45	YPL194W	DDC1	174	38	0.218391
1	6	46	YER035W	EDC2	216	56	0.259259
1	6	47	YBR188C	NTC20	0	0	#DIV/0!
1	6	48	YGR182C	YGR182C	341	217	0.636364
1	7	1	YML084W	YML084W	445	269	0.604494
1	7	2	YOR293W	RPS10A	0	0	#DIV/0!
1	7	3	YMR145C	NDE1	188	81	0.430851
1	7	4	YOL033W	MSE1	0	0	#DIV/0!
1	7	5	YML083C	YML083C	177	65	0.367232
1	7	6	YOR295W	UAF30	0	0	#DIV/0!
1	7	7	YMR147W	YMR147W	194	91	0.469072
1	7	8	YOL035C	YOL035C	175	85	0.485714
1	7	9	YML082W	YML082W	179	95	0.530726
1	7	10	YOR296W	YOR296W	164	94	0.573171
1	7	11	YMR148W	OSW5	173	106	0.612717
1	7	12	YOL036W	YOL036W	169	103	0.609467
1	7	13	YML081W	YML081W	150	100	0.666667
1	7	14	YOR297C	TIM18	144	108	0.75
1	7	15	YMR151W	YIM2	152	102	0.671053
1	7	16	YOL037C	YOL037C	163	114	0.699387
1	7	17	YML080W	DUS1	168	116	0.690476
1	7	18	YOR298W	MUM3	163	122	0.748466
1	7	19	YMR150C	IMP1	0	12	#DIV/0!
1	7	20	YOL039W	RPP2A	157	124	0.789809
1	7	21	YML079W	YML079W	163	123	0.754601
1	7	22	YOR299W	BUD7	179	138	0.77095
1	7	23	YMR152W	YIM1	172	136	0.790698
1	7	24	YOL041C	NOP12	149	121	0.812081
1	7	25	YML078W	CPR3	157	121	0.770701
1	7	26	YOR301W	RAX1	164	128	0.780488
1	7	27	YMR153W	NUP53	163	121	0.742331
1	7	28	YOL042W	NGL1	164	126	0.768293
1	7	29	YML063W	RPS1B	166	119	0.716867
1	7	30	YOR302W	YOR302W	0	11	#DIV/0!
1	7	31	YMR153C-A	YMR153C-A	181	122	0.674033
1	7	32	YOL043C	NTG2	176	126	0.715909
1	7	33	YML062C	MFT1	163	121	0.742331
1	7	34	YOR303W	CPA1	0	10	#DIV/0!
1	7	35	YMR155W	YMR155W	173	117	0.676301
1	7	36	YOL044W	PEX15	161	119	0.73913
1	7	37	YML061C	PIF1	160	115	0.71875
1	7	38	YOR304C-A	YOR304C-A	161	118	0.732919
1	7	39	YMR156C	TPP1	163	119	0.730061
1	7	40	YOL045W	PSK2	178	119	0.668539
1	7	41	YML060W	OGG1	173	105	0.606936
1	7	42	YOR304W	ISW2	167	129	0.772455
1	7	43	YMR157C	AIM36	151	88	0.582781
1	7	44	YOL046C	YOL046C	191	93	0.486911
1	7	45	YML059C	NTE1	199	107	0.537688
1	7	46	YOR305W	RRG7	165	76	0.460606
1	7	47	YMR158W-A	YMR158W-A	282	164	0.58156
1	7	48	YOL047C	YOL047C	388	205	0.528351
1	8	1	YDR083W	RRP8	263	250	0.95057
1	8	2	YHR049C-A	YHR049C-A	243	118	0.485597
1	8	3	YDR393W	SHE9	181	85	0.469613
1	8	4	YCL002C	YCL002C	207	82	0.396135
1	8	5	YDR084C	TVP23	198	84	0.424242
1	8	6	YHR050W	SMF2	190	80	0.421053
1	8	7	YDR395W	SXM1	188	91	0.484043
1	8	8	YCL005W	LDB16	30	0	0
1	8	9	YDR085C	AFR1	186	96	0.516129
1	8	10	Blank	Blank	0	0	#DIV/0!
1	8	11	YDR399W	HPT1	168	101	0.60119
1	8	12	YMR118C	YMR118C	146	101	0.691781
1	8	13	YDR089W	YDR089W	168	107	0.636905
1	8	14	YHR051W	COX6	0	0	#DIV/0!
1	8	15	YDR400W	URH1	162	121	0.746914
1	8	16	Blank	Blank	0	12	#DIV/0!
1	8	17	YDR090C	YDR090C	165	116	0.70303
1	8	18	YHR057C	CPR2	162	124	0.765432
1	8	19	YDR401W	YDR401W	173	127	0.734104
1	8	20	YCL008C	STP22	122	96	0.786885
1	8	21	YDR092W	UBC13	190	143	0.752632
1	8	22	YHR060W	VMA22	79	38	0.481013
1	8	23	YDR402C	DIT2	197	139	0.705584
1	8	24	YCL009C	ILV6	190	139	0.731579
1	8	25	YDR093W	DNF2	199	123	0.61809
1	8	26	YHR061C	GIC1	168	134	0.797619
1	8	27	YDR403W	DIT1	160	136	0.85
1	8	28	YCL010C	SGF29	157	114	0.726115
1	8	29	YDR094W	YDR094W	174	125	0.718391
1	8	30	YHR066W	SSF1	155	121	0.780645
1	8	31	YDR405W	MRP20	0	11	#DIV/0!
1	8	32	YCL011C	GBP2	198	132	0.666667
1	8	33	YDR095C	YDR095C	185	119	0.643243
1	8	34	YHR073W	OSH3	180	127	0.705556
1	8	35	YDR406W	PDR15	177	102	0.576271
1	8	36	YCL012W	YCL012W	175	124	0.708571
1	8	37	YDR096W	GIS1	181	129	0.712707
1	8	38	YHR075C	PPE1	168	120	0.714286
1	8	39	YDR408C	ADE8	135	105	0.777778
1	8	40	YCL013W	YCL013W	168	120	0.714286
1	8	41	YDR097C	MSH6	166	111	0.668675
1	8	42	YHR076W	PTC7	173	104	0.601156
1	8	43	YDR409W	SIZ1	170	102	0.6
1	8	44	YCL014W	BUD3	168	117	0.696429
1	8	45	YDR098C	GRX3	192	85	0.442708
1	8	46	YHR077C	NMD2	197	123	0.624365
1	8	47	YDR410C	STE14	0	0	#DIV/0!
1	8	48	YCL016C	DCC1	312	188	0.602564
1	9	1	YAL036C	RBG1	314	284	0.904459
1	9	2	YMR282C	AEP2	235	158	0.67234
1	9	3	YLR012C	YLR012C	199	108	0.542714
1	9	4	YOR007C	SGT2	185	81	0.437838
1	9	5	YAL035W	FUN12	0	0	#DIV/0!
1	9	6	YMR283C	RIT1	176	86	0.488636
1	9	7	YLR013W	GAT3	168	89	0.529762
1	9	8	YOR008C	SLG1	170	91	0.535294
1	9	9	YAL034C	FUN19	162	92	0.567901
1	9	10	YMR284W	YKU70	155	95	0.612903
1	9	11	YLR014C	PPR1	150	97	0.646667
1	9	12	YOR009W	TIR4	176	112	0.636364
1	9	13	YAL031C	GIP4	162	120	0.740741
1	9	14	YMR285C	NGL2	152	120	0.789474
1	9	15	YLR015W	BRE2	170	93	0.547059
1	9	16	YOR010C	TIR2	194	136	0.701031
1	9	17	YAL030W	SNC1	169	131	0.775148
1	9	18	YMR286W	MRPL33	130	103	0.792308
1	9	19	YLR016C	PML1	158	130	0.822785
1	9	20	YOR011W	AUS1	178	135	0.758427
1	9	21	YAL029C	MYO4	181	140	0.773481
1	9	22	YMR287C	DSS1	0	10	#DIV/0!
1	9	23	YLR017W	MEU1	165	127	0.769697
1	9	24	YOR012W	YOR012W	175	134	0.765714
1	9	25	YAL028W	FRT2	193	130	0.673575
1	9	26	YMR289W	ABZ2	162	126	0.777778
1	9	27	YLR018C	POM34	171	118	0.690058
1	9	28	YOR013W	IRC11	167	133	0.796407
1	9	29	YAL027W	SAW1	190	137	0.721053
1	9	30	YMR291W	YMR291W	163	127	0.779141
1	9	31	YLR019W	PSR2	173	132	0.763006
1	9	32	YOR014W	RTS1	148	93	0.628378
1	9	33	YAL026C	DRS2	159	122	0.767296
1	9	34	YMR292W	GOT1	163	124	0.760736
1	9	35	YLR020C	YEH2	161	125	0.776398
1	9	36	YOR015W	YOR015W	163	125	0.766871
1	9	37	YAL023C	PMT2	186	123	0.66129
1	9	38	YMR293C	HER2	113	86	0.761062
1	9	39	YLR021W	IRC25	149	108	0.724832
1	9	40	YOR016C	ERP4	180	120	0.666667
1	9	41	YAL022C	FUN26	166	121	0.728916
1	9	42	YMR294W	JNM1	148	108	0.72973
1	9	43	YLR023C	IZH3	187	110	0.588235
1	9	44	YOR017W	PET127	179	105	0.586592
1	9	45	YAL021C	CCR4	126	68	0.539683
1	9	46	YMR294W-A	YMR294W-A	213	129	0.605634
1	9	47	YLR024C	UBR2	270	162	0.6
1	9	48	YOR018W	ROD1	373	230	0.616622
1	10	1	YPL193W	RSA1	0	0	#DIV/0!
1	10	2	YER038W-A	YER038W-A	231	167	0.722944
1	10	3	YBR194W	AIM4	182	127	0.697802
1	10	4	YGR183C	QCR9	162	75	0.462963
1	10	5	YPL192C	PRM3	163	90	0.552147
1	10	6	YER039C	HVG1	175	86	0.491429
1	10	7	YBR195C	MSI1	162	79	0.487654
1	10	8	YGR184C	UBR1	183	86	0.469945
1	10	9	YPL191C	YPL191C	161	89	0.552795
1	10	10	YER040W	GLN3	107	93	0.869159
1	10	11	YBR197C	YBR197C	180	96	0.533333
1	10	12	YGR187C	HGH1	175	126	0.72
1	10	13	YPL189W	GUP2	164	115	0.70122
1	10	14	YER041W	YEN1	178	126	0.707865
1	10	15	YBR199W	KTR4	160	123	0.76875
1	10	16	YGR189C	CRH1	164	121	0.737805
1	10	17	YPL188W	POS5	8	11	1.375
1	10	18	YER042W	MXR1	183	135	0.737705
1	10	19	YBR200W	BEM1	148	112	0.756757
1	10	20	YGR192C	TDH3	159	124	0.779874
1	10	21	YPL187W	MF(ALPHA)1	0	9	#DIV/0!
1	10	22	YER044C-A	MEI4	184	136	0.73913
1	10	23	YBR201W	DER1	176	127	0.721591
1	10	24	YGR193C	PDX1	166	130	0.783133
1	10	25	YPL185W	YPL185W	0	8	#DIV/0!
1	10	26	YER045C	ACA1	164	130	0.792683
1	10	27	YBR203W	COS111	177	136	0.768362
1	10	28	YGR194C	XKS1	167	135	0.808383
1	10	29	YPL186C	UIP4	195	136	0.697436
1	10	30	YER046W-A	YER046W-A	159	127	0.798742
1	10	31	YBR204C	YBR204C	171	126	0.736842
1	10	32	YGR196C	FYV8	171	119	0.695906
1	10	33	YPL184C	MRN1	156	108	0.692308
1	10	34	YER047C	SAP1	167	125	0.748503
1	10	35	YBR205W	KTR3	172	121	0.703488
1	10	36	YGR197C	SNG1	180	124	0.688889
1	10	37	YPL181W	CTI6	151	119	0.788079
1	10	38	YER048C	CAJ1	163	117	0.717791
1	10	39	YBR206W	YBR206W	163	114	0.699387
1	10	40	YGR199W	PMT6	170	117	0.688235
1	10	41	YPL182C	YPL182C	174	134	0.770115
1	10	42	YER049W	TPA1	168	120	0.714286
1	10	43	YBR207W	FTH1	172	119	0.69186
1	10	44	YGR200C	ELP2	122	99	0.811475
1	10	45	YPL180W	TCO89	138	101	0.731884
1	10	46	YER050C	RSM18	164	99	0.603659
1	10	47	YBR208C	DUR1,2	267	161	0.602996
1	10	48	YGR202C	PCT1	370	216	0.583784
1	11	1	YML058W	SML1	350	319	0.911429
1	11	2	YOR307C	SLY41	221	162	0.733032
1	11	3	YMR159C	ATG16	191	112	0.586387
1	11	4	YOL048C	RRT8	177	76	0.429379
1	11	5	YML057W	CMP2	167	84	0.502994
1	11	6	YOR308C	SNU66	159	86	0.540881
1	11	7	YMR161W	HLJ1	174	89	0.511494
1	11	8	YOL049W	GSH2	118	81	0.686441
1	11	9	YML058C-A	YML058C-A	157	87	0.55414
1	11	10	YOR311C	DGK1	147	102	0.693878
1	11	11	YMR162C	DNF3	149	111	0.744966
1	11	12	YOL050C	YOL050C	132	112	0.848485
1	11	13	YML056C	IMD4	168	122	0.72619
1	11	14	YOR312C	RPL20B	0	10	#DIV/0!
1	11	15	YMR163C	INP2	172	130	0.755814
1	11	16	YOL051W	GAL11	163	127	0.779141
1	11	17	YML055W	SPC2	174	135	0.775862
1	11	18	YOR313C	SPS4	182	133	0.730769
1	11	19	YMR164C	MSS11	202	139	0.688119
1	11	20	YOL052C	SPE2	50	51	1.02
1	11	21	YML054C	CYB2	175	133	0.76
1	11	22	YOR314W	YOR314W	173	120	0.693642
1	11	23	YMR166C	YMR166C	159	126	0.792453
1	11	24	YOL053C-A	YOL053C-A	165	128	0.775758
1	11	25	YML053C	YML053C	171	131	0.766082
1	11	26	YOR315W	SFG1	176	137	0.778409
1	11	27	YMR167W	MLH1	0	8	#DIV/0!
1	11	28	YOL053W	AIM39	186	149	0.801075
1	11	29	YML052W	SUR7	184	139	0.755435
1	11	30	YOR316C	COT1	179	133	0.743017
1	11	31	YMR169C	ALD3	193	139	0.720207
1	11	32	YOL054W	PSH1	181	132	0.729282
1	11	33	YML051W	GAL80	176	122	0.693182
1	11	34	YOR318C	YOR318C	175	126	0.72
1	11	35	YMR170C	ALD2	175	125	0.714286
1	11	36	YOL055C	THI20	181	132	0.729282
1	11	37	YML050W	AIM32	174	130	0.747126
1	11	38	YOR320C	GNT1	162	109	0.67284
1	11	39	YMR172C-A	YMR172C-A	179	121	0.675978
1	11	40	YOL056W	GPM3	157	110	0.700637
1	11	41	YML048W	GSF2	152	124	0.815789
1	11	42	YOR321W	PMT3	172	128	0.744186
1	11	43	YMR173W-A	YMR173W-A	185	114	0.616216
1	11	44	YOL057W	YOL057W	185	104	0.562162
1	11	45	YML048W-A	YML048W-A	187	111	0.593583
1	11	46	YOR322C	LDB19	225	116	0.515556
1	11	47	YMR174C	PAI3	281	158	0.562278
1	11	48	YOL058W	ARG1	0	18	#DIV/0!
1	12	1	YDR099W	BMH2	339	271	0.79941
1	12	2	YHR078W	YHR078W	237	177	0.746835
1	12	3	YDR411C	DFM1	205	120	0.585366
1	12	4	YCL023C	YCL023C	160	95	0.59375
1	12	5	YDR100W	TVP15	187	92	0.491979
1	12	6	YHR079C	IRE1	120	56	0.466667
1	12	7	YDR414C	ERD1	190	87	0.457895
1	12	8	YCL024W	KCC4	177	85	0.480226
1	12	9	YDR101C	ARX1	134	102	0.761194
1	12	10	YHR080C	YHR080C	168	92	0.547619
1	12	11	YDR415C	YDR415C	160	106	0.6625
1	12	12	YCL025C	AGP1	146	110	0.753425
1	12	13	YDR102C	YDR102C	195	132	0.676923
1	12	14	YHR081W	LRP1	125	103	0.824
1	12	15	YDR418W	RPL12B	0	11	#DIV/0!
1	12	16	YCL026C	YCL026C	156	124	0.794872
1	12	17	YDR103W	STE5	0	14	#DIV/0!
1	12	18	YHR082C	KSP1	202	141	0.69802
1	12	19	YDR419W	RAD30	209	148	0.708134
1	12	20	YCL027W	FUS1	213	141	0.661972
1	12	21	YDR104C	SPO71	154	121	0.785714
1	12	22	YHR086W	NAM8	172	136	0.790698
1	12	23	YDR420W	HKR1	165	124	0.751515
1	12	24	YCL028W	RNQ1	164	121	0.737805
1	12	25	YDR105C	TMS1	170	131	0.770588
1	12	26	YHR087W	RTC3	181	144	0.79558
1	12	27	YDR421W	ARO80	193	141	0.73057
1	12	28	YCL029C	BIK1	170	131	0.770588
1	12	29	YDR107C	TMN2	0	11	#DIV/0!
1	12	30	YHR091C	MSR1	0	11	#DIV/0!
1	12	31	YDR422C	SIP1	179	136	0.759777
1	12	32	YCL030C	HIS4	0	11	#DIV/0!
1	12	33	YDR108W	GSG1	138	72	0.521739
1	12	34	YHR092C	HXT4	180	127	0.705556
1	12	35	YDR423C	CAD1	180	124	0.688889
1	12	36	YCL032W	STE50	163	114	0.699387
1	12	37	YDR109C	YDR109C	164	127	0.77439
1	12	38	YHR093W	AHT1	166	131	0.789157
1	12	39	YDR425W	SNX41	160	115	0.71875
1	12	40	YCL033C	MXR2	169	123	0.727811
1	12	41	YDR110W	FOB1	167	123	0.736527
1	12	42	YHR094C	HXT1	180	118	0.655556
1	12	43	YDR426C	YDR426C	167	110	0.658683
1	12	44	YCL034W	LSB5	173	105	0.606936
1	12	45	YDR111C	ALT2	189	101	0.534392
1	12	46	YHR095W	YHR095W	201	120	0.597015
1	12	47	YDR428C	BNA7	265	152	0.573585
1	12	48	YCL036W	GFD2	375	222	0.592
1	13	1	YAL020C	ATS1	375	270	0.72
1	13	2	YMR295C	YMR295C	220	171	0.777273
1	13	3	YLR025W	SNF7	83	72	0.86747
1	13	4	YOR019W	YOR019W	193	105	0.544041
1	13	5	YAL019W	FUN30	164	93	0.567073
1	13	6	YMR297W	PRC1	173	93	0.537572
1	13	7	YLR027C	AAT2	87	41	0.471264
1	13	8	YOR021C	YOR021C	158	88	0.556962
1	13	9	YAL018C	YAL018C	172	101	0.587209
1	13	10	YMR299C	DYN3	141	91	0.64539
1	13	11	YLR028C	ADE16	141	97	0.687943
1	13	12	YOR022C	YOR022C	0	0	#DIV/0!
1	13	13	YAL017W	PSK1	182	112	0.615385
1	13	14	YMR300C	ADE4	143	115	0.804196
1	13	15	YLR042C	YLR042C	163	124	0.760736
1	13	16	YOR023C	AHC1	166	126	0.759036
1	13	17	YAL015C	NTG1	188	136	0.723404
1	13	18	YMR302C	YME2	193	139	0.720207
1	13	19	YLR043C	TRX1	192	133	0.692708
1	13	20	YOR024W	YOR024W	199	141	0.708543
1	13	21	YAL014C	SYN8	176	118	0.670455
1	13	22	YMR303C	ADH2	174	132	0.758621
1	13	23	YLR044C	PDC1	140	119	0.85
1	13	24	YOR025W	HST3	167	128	0.766467
1	13	25	YAL013W	DEP1	107	85	0.794393
1	13	26	YMR304W	UBP15	166	122	0.73494
1	13	27	YLR046C	YLR046C	192	145	0.755208
1	13	28	YOR026W	BUB3	138	91	0.65942
1	13	29	YAL011W	SWC3	184	119	0.646739
1	13	30	YMR304C-A	YMR304C-A	187	147	0.786096
1	13	31	YLR047C	FRE8	188	136	0.723404
1	13	32	YOR027W	STI1	188	136	0.723404
1	13	33	YAL010C	MDM10	36	17	0.472222
1	13	34	YMR305C	SCW10	189	137	0.724868
1	13	35	YLR048W	RPS0B	122	99	0.811475
1	13	36	YOR028C	CIN5	0	12	#DIV/0!
1	13	37	YAL009W	SPO7	186	135	0.725806
1	13	38	YMR306C-A	YMR306C-A	172	129	0.75
1	13	39	YLR049C	YLR049C	179	123	0.687151
1	13	40	YOR029W	YOR029W	166	127	0.76506
1	13	41	YAL008W	FUN14	180	124	0.688889
1	13	42	YMR307W	GAS1	147	108	0.734694
1	13	43	YLR053C	YLR053C	209	120	0.574163
1	13	44	YOR030W	DFG16	148	97	0.655405
1	13	45	YAL007C	ERP2	190	115	0.605263
1	13	46	YMR310C	YMR310C	231	110	0.47619
1	13	47	YLR054C	OSW2	252	145	0.575397
1	13	48	YOR031W	CRS5	326	204	0.625767
1	14	1	YPL179W	PPQ1	0	10	#DIV/0!
1	14	2	YER051W	JHD1	303	167	0.551155
1	14	3	YBR209W	YBR209W	223	146	0.654709
1	14	4	YGR203W	YCH1	207	125	0.603865
1	14	5	YPL178W	CBC2	0	0	#DIV/0!
1	14	6	YER052C	HOM3	167	92	0.550898
1	14	7	YBR210W	ERV15	175	91	0.52
1	14	8	YGR205W	YGR205W	176	90	0.511364
1	14	9	YPL177C	CUP9	146	87	0.59589
1	14	10	YER053C	PIC2	163	92	0.564417
1	14	11	YBR212W	NGR1	163	102	0.625767
1	14	12	YGR206W	MVB12	184	115	0.625
1	14	13	YPL176C	TRE1	172	121	0.703488
1	14	14	YER054C	GIP2	159	122	0.767296
1	14	15	YBR213W	MET8	166	132	0.795181
1	14	16	YGR207C	YGR207C	184	112	0.608696
1	14	17	YPL174C	NIP100	132	100	0.757576
1	14	18	YER056C	FCY2	198	146	0.737374
1	14	19	YBR214W	SDS24	187	142	0.759358
1	14	20	YGR208W	SER2	154	126	0.818182
1	14	21	YPL173W	MRPL40	123	95	0.772358
1	14	22	YER056C-A	RPL34A	155	121	0.780645
1	14	23	YBR215W	HPC2	157	117	0.745223
1	14	24	YGR209C	TRX2	179	129	0.72067
1	14	25	YPL172C	COX10	147	109	0.741497
1	14	26	YER057C	HMF1	166	129	0.777108
1	14	27	YBR216C	YBP1	174	132	0.758621
1	14	28	YGR212W	SLI1	169	114	0.674556
1	14	29	YPL171C	OYE3	178	137	0.769663
1	14	30	YER058W	PET117	0	12	#DIV/0!
1	14	31	YBR217W	ATG12	189	136	0.719577
1	14	32	YGR213C	RTA1	180	131	0.727778
1	14	33	YPL170W	DAP1	198	133	0.671717
1	14	34	YER059W	PCL6	181	133	0.734807
1	14	35	YBR218C	PYC2	212	135	0.636792
1	14	36	YGR214W	RPS0A	162	115	0.709877
1	14	37	YPL168W	YPL168W	175	129	0.737143
1	14	38	YER060W	FCY21	173	117	0.676301
1	14	39	YBR219C	YBR219C	174	129	0.741379
1	14	40	YGR215W	RSM27	0	0	#DIV/0!
1	14	41	YPL167C	REV3	176	121	0.6875
1	14	42	YER060W-A	FCY22	186	126	0.677419
1	14	43	YBR220C	YBR220C	184	98	0.532609
1	14	44	YGR217W	CCH1	176	118	0.670455
1	14	45	YPL166W	ATG29	201	104	0.517413
1	14	46	YER061C	CEM1	180	103	0.572222
1	14	47	YBR221C	PDB1	238	143	0.60084
1	14	48	YHL047C	ARN2	367	212	0.577657
1	15	1	YML037C	YML037C	440	337	0.765909
1	15	2	YOR323C	PRO2	0	18	#DIV/0!
1	15	3	YMR175W	SIP18	234	149	0.636752
1	15	4	YOL059W	GPD2	188	120	0.638298
1	15	5	YML035C	YML035C	182	100	0.549451
1	15	6	YOR324C	FRT1	167	96	0.57485
1	15	7	YMR176W	ECM5	186	91	0.489247
1	15	8	YOL060C	MAM3	182	90	0.494505
1	15	9	YML034W	YML034W	158	86	0.544304
1	15	10	YOR327C	SNC2	161	110	0.68323
1	15	11	YMR177W	MMT1	164	98	0.597561
1	15	12	YOL061W	PRS5	156	117	0.75
1	15	13	YML035C-A	YML035C-A	154	121	0.785714
1	15	14	YOR328W	PDR10	165	123	0.745455
1	15	15	YMR178W	YMR178W	160	126	0.7875
1	15	16	YOL062C	APM4	159	128	0.805031
1	15	17	YML033W	YML033W	159	125	0.786164
1	15	18	YOR330C	MIP1	132	91	0.689394
1	15	19	YMR179W	SPT21	115	99	0.86087
1	15	20	YOL063C	CRT10	166	118	0.710843
1	15	21	YML032C	RAD52	132	94	0.712121
1	15	22	YOR332W	VMA4	160	119	0.74375
1	15	23	YMR180C	CTL1	166	132	0.795181
1	15	24	YOL064C	MET22	133	108	0.81203
1	15	25	YML030W	AIM31	153	119	0.777778
1	15	26	YOR334W	MRS2	159	124	0.779874
1	15	27	YMR182C	RGM1	172	126	0.732558
1	15	28	YOL065C	INP54	166	125	0.753012
1	15	29	YML029W	USA1	177	135	0.762712
1	15	30	YOR337W	TEA1	177	134	0.757062
1	15	31	YMR183C	SSO2	177	124	0.700565
1	15	32	YOL067C	RTG1	169	119	0.704142
1	15	33	YML028W	TSA1	148	117	0.790541
1	15	34	YOR338W	YOR338W	201	137	0.681592
1	15	35	YMR184W	ADD37	0	10	#DIV/0!
1	15	36	YOL068C	HST1	184	128	0.695652
1	15	37	YML026C	RPS18B	163	124	0.760736
1	15	38	YOR339C	UBC11	190	174	0.915789
1	15	39	YMR186W	HSC82	193	131	0.678756
1	15	40	YOL070C	NBA1	196	129	0.658163
1	15	41	YML024W	RPS17A	108	86	0.796296
1	15	42	YOR342C	YOR342C	184	134	0.728261
1	15	43	YMR187C	YMR187C	173	118	0.682081
1	15	44	YOL071W	EMI5	172	117	0.680233
1	15	45	YML020W	YML020W	208	107	0.514423
1	15	46	YOR343C	YOR343C	235	125	0.531915
1	15	47	YMR188C	MRPS17	266	146	0.548872
1	15	48	YOL072W	THP1	229	180	0.786026
1	16	1	YDR112W	IRC2	0	0	#DIV/0!
1	16	2	YHR096C	HXT5	352	165	0.46875
1	16	3	YDR430C	CYM1	238	157	0.659664
1	16	4	YCL037C	SRO9	241	119	0.493776
1	16	5	YDR114C	YDR114C	0	0	#DIV/0!
1	16	6	YHR097C	YHR097C	191	116	0.60733
1	16	7	YDR431W	YDR431W	173	86	0.49711
1	16	8	YCL039W	GID7	192	85	0.442708
1	16	9	YDR115W	YDR115W	0	0	#DIV/0!
1	16	10	YHR100C	GEP4	94	68	0.723404
1	16	11	YDR432W	NPL3	56	43	0.767857
1	16	12	YCL040W	GLK1	180	123	0.683333
1	16	13	YDR116C	MRPL1	142	115	0.809859
1	16	14	YHR103W	SBE22	172	123	0.715116
1	16	15	YDR433W	YDR433W	163	129	0.791411
1	16	16	YCL042W	YCL042W	168	132	0.785714
1	16	17	YDR117C	TMA64	173	137	0.791908
1	16	18	YHR104W	GRE3	176	136	0.772727
1	16	19	YDR435C	PPM1	174	122	0.701149
1	16	20	YCL044C	MGR1	169	121	0.715976
1	16	21	YDR119W	VBA4	172	123	0.715116
1	16	22	YHR105W	YPT35	184	126	0.684783
1	16	23	YDR436W	PPZ2	183	134	0.73224
1	16	24	YCL045C	EMC1	180	128	0.711111
1	16	25	YDR120C	TRM1	177	134	0.757062
1	16	26	YHR106W	TRR2	179	140	0.782123
1	16	27	YEL001C	IRC22	183	135	0.737705
1	16	28	YCL046W	YCL046W	177	135	0.762712
1	16	29	YDR121W	DPB4	185	141	0.762162
1	16	30	YHR108W	GGA2	177	130	0.734463
1	16	31	YEL003W	GIM4	172	128	0.744186
1	16	32	YCL047C	YCL047C	186	126	0.677419
1	16	33	YDR122W	KIN1	182	132	0.725275
1	16	34	YHR109W	CTM1	203	138	0.679803
1	16	35	YEL004W	YEA4	0	10	#DIV/0!
1	16	36	YCL048W	SPS22	208	139	0.668269
1	16	37	YDR123C	INO2	0	11	#DIV/0!
1	16	38	YHR110W	ERP5	187	131	0.700535
1	16	39	YEL005C	VAB2	171	119	0.695906
1	16	40	YCL049C	YCL049C	181	140	0.773481
1	16	41	YDR124W	YDR124W	195	122	0.625641
1	16	42	YHR111W	UBA4	149	107	0.718121
1	16	43	YEL006W	YEA6	179	122	0.681564
1	16	44	YCL050C	APA1	189	118	0.624339
1	16	45	YDR125C	ECM18	218	122	0.559633
1	16	46	YHR112C	YHR112C	213	122	0.57277
1	16	47	YEL007W	YEL007W	131	65	0.496183
1	16	48	YCL051W	LRE1	374	217	0.580214
1	17	1	YAL004W	YAL004W	0	0	#DIV/0!
1	17	2	YNL339C	YRF1-6	305	231	0.757377
1	17	3	YLR055C	SPT8	0	13	#DIV/0!
1	17	4	YOR032C	HMS1	205	126	0.614634
1	17	5	YAL005C	SSA1	194	102	0.525773
1	17	6	YNL338W	YNL338W	182	113	0.620879
1	17	7	YLR056W	ERG3	0	0	#DIV/0!
1	17	8	YOR033C	EXO1	0	0	#DIV/0!
1	17	9	YAL002W	VPS8	173	115	0.66474
1	17	10	YNL336W	COS1	163	112	0.687117
1	17	11	YLR057W	YLR057W	162	120	0.740741
1	17	12	YOR034C	AKR2	170	127	0.747059
1	17	13	YAR002W	NUP60	153	126	0.823529
1	17	14	YNL335W	DDI3	185	137	0.740541
1	17	15	YLR058C	SHM2	172	130	0.755814
1	17	16	YOR035C	SHE4	169	87	0.514793
1	17	17	YAR003W	SWD1	166	96	0.578313
1	17	18	YNL334C	SNO2	177	132	0.745763
1	17	19	YLR059C	REX2	166	128	0.771084
1	17	20	YOR036W	PEP12	117	80	0.683761
1	17	21	YAR014C	BUD14	173	128	0.739884
1	17	22	YNL333W	SNZ2	189	122	0.645503
1	17	23	YLR061W	RPL22A	122	91	0.745902
1	17	24	YOR037W	CYC2	159	116	0.72956
1	17	25	YAR015W	ADE1	123	93	0.756098
1	17	26	YNL332W	THI12	220	148	0.672727
1	17	27	YLR062C	BUD28	146	96	0.657534
1	17	28	YOR038C	HIR2	192	131	0.682292
1	17	29	YAR018C	KIN3	0	12	#DIV/0!
1	17	30	YNL330C	RPD3	196	132	0.673469
1	17	31	YLR063W	YLR063W	204	135	0.661765
1	17	32	YOR039W	CKB2	168	120	0.714286
1	17	33	YAR020C	PAU7	183	125	0.68306
1	17	34	YNL329C	PEX6	160	123	0.76875
1	17	35	YLR064W	YLR064W	144	93	0.645833
1	17	36	YOR040W	GLO4	185	135	0.72973
1	17	37	YAR023C	YAR023C	200	145	0.725
1	17	38	YNL328C	MDJ2	181	134	0.740331
1	17	39	YLR065C	YLR065C	194	138	0.71134
1	17	40	YOR041C	YOR041C	180	133	0.738889
1	17	41	YAR027W	UIP3	0	0	#DIV/0!
1	17	42	YNL327W	EGT2	222	138	0.621622
1	17	43	YLR067C	PET309	0	0	#DIV/0!
1	17	44	YOR042W	CUE5	210	117	0.557143
1	17	45	YAR028W	YAR028W	0	0	#DIV/0!
1	17	46	YNL326C	PFA3	253	131	0.517787
1	17	47	YLR068W	FYV7	142	117	0.823944
1	17	48	YOR043W	WHI2	367	216	0.588556
1	18	1	YPL165C	SET6	0	0	#DIV/0!
1	18	2	YER062C	HOR2	308	203	0.659091
1	18	3	YBR222C	PCS60	268	160	0.597015
1	18	4	YHL046C	PAU13	209	124	0.593301
1	18	5	YPL164C	MLH3	188	104	0.553191
1	18	6	YER065C	ICL1	179	115	0.642458
1	18	7	YBR223C	TDP1	188	100	0.531915
1	18	8	YHL045W	YHL045W	188	97	0.515957
1	18	9	YPL163C	SVS1	193	96	0.497409
1	18	10	YER066C-A	YER066C-A	182	123	0.675824
1	18	11	YBR224W	YBR224W	173	126	0.728324
1	18	12	YHL044W	YHL044W	178	127	0.713483
1	18	13	YPL162C	YPL162C	171	121	0.707602
1	18	14	YER067W	YER067W	191	134	0.701571
1	18	15	YBR225W	YBR225W	168	105	0.625
1	18	16	YHL043W	ECM34	179	136	0.759777
1	18	17	YPL161C	BEM4	151	117	0.774834
1	18	18	YER067C-A	YER067C-A	166	126	0.759036
1	18	19	YBR226C	YBR226C	185	129	0.697297
1	18	20	YHL042W	YHL042W	193	136	0.704663
1	18	21	YPL159C	PET20	0	13	#DIV/0!
1	18	22	YER068W	MOT2	0	14	#DIV/0!
1	18	23	YBR227C	MCX1	188	132	0.702128
1	18	24	YHL041W	YHL041W	195	135	0.692308
1	18	25	YPL157W	TGS1	186	124	0.666667
1	18	26	YER068C-A	YER068C-A	0	9	#DIV/0!
1	18	27	YBR228W	SLX1	109	57	0.522936
1	18	28	YHL040C	ARN1	234	159	0.679487
1	18	29	YPL156C	PRM4	200	148	0.74
1	18	30	YER069W	ARG5,6	0	10	#DIV/0!
1	18	31	YBR229C	ROT2	186	138	0.741935
1	18	32	YHL038C	CBP2	0	14	#DIV/0!
1	18	33	YPL155C	KIP2	192	128	0.666667
1	18	34	YPR118W	MRI1	189	131	0.693122
1	18	35	YBR230C	OM14	200	135	0.675
1	18	36	YHL037C	YHL037C	197	137	0.695431
1	18	37	YPL154C	PEP4	0	11	#DIV/0!
1	18	38	YER071C	YER071C	184	139	0.755435
1	18	39	YBR231C	SWC5	35	14	0.4
1	18	40	YHL036W	MUP3	197	142	0.720812
1	18	41	YPL152W	RRD2	181	103	0.569061
1	18	42	YER072W	VTC1	191	126	0.659686
1	18	43	YBR233W	PBP2	196	131	0.668367
1	18	44	YHL035C	VMR1	195	122	0.625641
1	18	45	YPL150W	YPL150W	199	121	0.60804
1	18	46	YER073W	ALD5	219	136	0.621005
1	18	47	YBR235W	YBR235W	267	167	0.625468
1	18	48	YHL034C	SBP1	318	205	0.644654
1	19	1	YML019W	OST6	0	0	#DIV/0!
1	19	2	YOR344C	TYE7	275	183	0.665455
1	19	3	YMR189W	GCV2	214	154	0.719626
1	19	4	YOL075C	YOL075C	182	120	0.659341
1	19	5	YML018C	YML018C	183	111	0.606557
1	19	6	YOR346W	REV1	184	103	0.559783
1	19	7	YMR190C	SGS1	158	77	0.487342
1	19	8	YOL076W	MDM20	102	52	0.509804
1	19	9	YML017W	PSP2	172	119	0.69186
1	19	10	YOR347C	PYK2	173	120	0.693642
1	19	11	YMR191W	SPG5	157	128	0.815287
1	19	12	YOL079W	YOL079W	157	121	0.770701
1	19	13	YML016C	PPZ1	177	124	0.700565
1	19	14	YOR348C	PUT4	168	125	0.744048
1	19	15	YMR192W	GYL1	0	11	#DIV/0!
1	19	16	YOL080C	REX4	179	132	0.73743
1	19	17	YML014W	TRM9	68	31	0.455882
1	19	18	YOR349W	CIN1	184	138	0.75
1	19	19	YMR193W	MRPL24	182	143	0.785714
1	19	20	YOL081W	IRA2	168	97	0.577381
1	19	21	YML013W	UBX2	200	139	0.695
1	19	22	YOR350C	MNE1	167	116	0.694611
1	19	23	YMR194W	RPL36A	169	130	0.769231
1	19	24	YOL082W	ATG19	174	128	0.735632
1	19	25	YML013C-A	YML013C-A	97	69	0.71134
1	19	26	YOR351C	MEK1	226	139	0.615044
1	19	27	YMR193C-A	YMR193C-A	193	124	0.642487
1	19	28	YOL083W	YOL083W	208	143	0.6875
1	19	29	YML012W	YML012W	171	132	0.77193
1	19	30	YOR352W	YOR352W	188	139	0.739362
1	19	31	YMR195W	ICY1	182	132	0.725275
1	19	32	YOL084W	PHM7	178	129	0.724719
1	19	33	YML011C	RAD33	166	120	0.722892
1	19	34	YOR354C	MSC6	159	121	0.761006
1	19	35	YMR196W	YMR196W	180	110	0.611111
1	19	36	YOL085C	YOL085C	181	133	0.734807
1	19	37	YML009c	YML009c	174	132	0.758621
1	19	38	YOR355W	GDS1	172	121	0.703488
1	19	39	YMR198W	CIK1	154	100	0.649351
1	19	40	YPL274W	SAM3	190	137	0.721053
1	19	41	YML008C	ERG6	172	132	0.767442
1	19	42	YOR356W	YOR356W	178	115	0.646067
1	19	43	YMR199W	CLN1	192	115	0.598958
1	19	44	YPL273W	SAM4	205	129	0.629268
1	19	45	YML007W	YAP1	204	113	0.553922
1	19	46	YOR357C	SNX3	213	141	0.661972
1	19	47	YMR201C	RAD14	112	80	0.714286
1	19	48	YPL272C	YPL272C	425	210	0.494118
1	20	1	YDR126W	SWF1	350	282	0.805714
1	20	2	YHR113W	YHR113W	293	191	0.651877
1	20	3	YEL008W	YEL008W	216	157	0.726852
1	20	4	YCL055W	KAR4	204	121	0.593137
1	20	5	YDR127W	ARO1	175	102	0.582857
1	20	6	YHR114W	BZZ1	175	100	0.571429
1	20	7	YEL009C	GCN4	0	0	#DIV/0!
1	20	8	YCL056C	YCL056C	195	101	0.517949
1	20	9	YDR128W	MTC5	157	114	0.726115
1	20	10	YHR115C	DMA1	170	124	0.729412
1	20	11	YEL010W	YEL010W	163	123	0.754601
1	20	12	YCL057W	PRD1	178	104	0.58427
1	20	13	YDR129C	SAC6	163	126	0.773006
1	20	14	YHR116W	COX23	149	112	0.751678
1	20	15	YEL013W	VAC8	177	101	0.570621
1	20	16	YCL060C	YCL060C	183	127	0.693989
1	20	17	YDR130C	FIN1	187	138	0.737968
1	20	18	YHR117W	TOM71	183	136	0.743169
1	20	19	YEL014C	YEL014C	179	105	0.586592
1	20	20	YCL061C	MRC1	180	122	0.677778
1	20	21	YDR131C	YDR131C	186	135	0.725806
1	20	22	YHR120W	MSH1	0	10	#DIV/0!
1	20	23	YEL015W	EDC3	191	110	0.575916
1	20	24	YCL062W	YCL062W	157	115	0.732484
1	20	25	YDR132C	YDR132C	196	136	0.693878
1	20	26	YHR121W	LSM12	221	137	0.61991
1	20	27	YEL016C	NPP2	172	140	0.813953
1	20	28	YCL063W	VAC17	167	130	0.778443
1	20	29	YDR133C	YDR133C	214	136	0.635514
1	20	30	YHR123W	EPT1	213	136	0.638498
1	20	31	YEL017C-A	PMP2	192	134	0.697917
1	20	32	YCL064C	CHA1	186	131	0.704301
1	20	33	YDR134C	YDR134C	195	137	0.702564
1	20	34	YHR124W	NDT80	214	132	0.616822
1	20	35	YEL017W	GTT3	189	138	0.730159
1	20	36	YCL069W	VBA3	203	142	0.699507
1	20	37	YDR135C	YCF1	172	130	0.755814
1	20	38	YHR125W	YHR125W	0	11	#DIV/0!
1	20	39	YPR083W	MDM36	186	137	0.736559
1	20	40	YCR001W	YCR001W	193	134	0.694301
1	20	41	YDR136C	VPS61	104	67	0.644231
1	20	42	YHR126C	ANS1	190	126	0.663158
1	20	43	YEL020C	YEL020C	192	131	0.682292
1	20	44	YCR002C	CDC10	9	10	1.11111
1	20	45	YDR137W	RGP1	200	129	0.645
1	20	46	YHR129C	ARP1	203	131	0.64532
1	20	47	YEL023C	YEL023C	268	165	0.615672
1	20	48	YCR003W	MRPL32	274	176	0.642336
1	21	1	YAR029W	YAR029W	425	323	0.76
1	21	2	YNL324W	YNL324W	322	203	0.630435
1	21	3	YLR069C	MEF1	33	15	0.454545
1	21	4	YOR044W	IRC23	234	132	0.564103
1	21	5	YAR031W	PRM9	176	97	0.551136
1	21	6	YNL325C	FIG4	193	90	0.466321
1	21	7	YLR070C	XYL2	182	88	0.483516
1	21	8	YOR045W	TOM6	163	95	0.582822
1	21	9	YAR030C	YAR030C	175	101	0.577143
1	21	10	YNL323W	LEM3	174	124	0.712644
1	21	11	YLR072W	YLR072W	160	124	0.775
1	21	12	YOR047C	STD1	172	105	0.610465
1	21	13	YAR035W	YAT1	169	133	0.786982
1	21	14	YNL322C	KRE1	134	125	0.932836
1	21	15	YLR073C	RFU1	171	131	0.766082
1	21	16	YOR049C	RSB1	179	132	0.73743
1	21	17	YAR037W	YAR037W	0	14	#DIV/0!
1	21	18	YNL321W	VNX1	175	137	0.782857
1	21	19	YLR074C	BUD20	64	30	0.46875
1	21	20	YOR050C	YOR050C	185	131	0.708108
1	21	21	YAR040C	YAR040C	183	132	0.721311
1	21	22	YNL320W	YNL320W	196	133	0.678571
1	21	23	YLR077W	FMP25	175	120	0.685714
1	21	24	YOR051C	YOR051C	180	104	0.577778
1	21	25	YAR042W	SWH1	180	128	0.711111
1	21	26	YNL319W	YNL319W	166	129	0.777108
1	21	27	YLR079W	SIC1	97	77	0.793814
1	21	28	YOR052C	YOR052C	171	139	0.812865
1	21	29	YAR043C	YAR043C	204	141	0.691176
1	21	30	YNL318C	HXT14	203	144	0.70936
1	21	31	YLR080W	EMP46	226	144	0.637168
1	21	32	YOR053W	YOR053W	169	123	0.727811
1	21	33	YAR044W	YAR044W	187	130	0.695187
1	21	34	YNL314W	DAL82	210	132	0.628571
1	21	35	YLR081W	GAL2	0	11	#DIV/0!
1	21	36	YOR054C	VHS3	172	130	0.755814
1	21	37	YAR047C	YAR047C	192	137	0.713542
1	21	38	YNL311C	YNL311C	177	126	0.711864
1	21	39	YLR082C	SRL2	197	121	0.614213
1	21	40	YOR055W	YOR055W	171	128	0.748538
1	21	41	YLL001W	DNM1	168	126	0.75
1	21	42	YNL309W	STB1	201	137	0.681592
1	21	43	YLR083C	EMP70	186	132	0.709677
1	21	44	YOR058C	ASE1	0	0	#DIV/0!
1	21	45	YLL002W	RTT109	150	102	0.68
1	21	46	YNL053W	MSG5	217	122	0.562212
1	21	47	YLR084C	RAX2	291	168	0.57732
1	21	48	YOR059C	YOR059C	422	217	0.514218
1	22	1	YPL149W	ATG5	0	0	#DIV/0!
1	22	2	YER074W	RPS24A	0	13	#DIV/0!
1	22	3	YBR238C	YBR238C	276	164	0.594203
1	22	4	YHL033C	RPL8A	193	111	0.57513
1	22	5	YPL147W	PXA1	189	96	0.507937
1	22	6	YER075C	PTP3	193	95	0.492228
1	22	7	YBR239C	YBR239C	204	90	0.441176
1	22	8	YHL032C	GUT1	170	81	0.476471
1	22	9	YPL145C	KES1	163	109	0.668712
1	22	10	YER079W	YER079W	169	120	0.710059
1	22	11	YBR240C	THI2	156	119	0.762821
1	22	12	YHL031C	GOS1	138	143	1.03623
1	22	13	YPL144W	POC4	0	0	#DIV/0!
1	22	14	YER080W	AIM9	179	133	0.743017
1	22	15	YBR241C	YBR241C	172	131	0.761628
1	22	16	YHL030W	ECM29	175	129	0.737143
1	22	17	YPL141C	YPL141C	183	119	0.650273
1	22	18	YER081W	SER3	178	132	0.741573
1	22	19	YBR242W	YBR242W	190	134	0.705263
1	22	20	YHL029C	OCA5	186	126	0.677419
1	22	21	YPL140C	MKK2	203	139	0.684729
1	22	22	YER083C	GET2	0	13	#DIV/0!
1	22	23	YBR244W	GPX2	183	125	0.68306
1	22	24	YHL028W	WSC4	199	132	0.663317
1	22	25	YPL139C	UME1	163	127	0.779141
1	22	26	YER084W	YER084W	176	132	0.75
1	22	27	YBR245C	ISW1	185	121	0.654054
1	22	28	YHL027W	RIM101	150	114	0.76
1	22	29	YPL138C	SPP1	197	131	0.664975
1	22	30	YER085C	YER085C	192	130	0.677083
1	22	31	YBR246W	RRT2	187	123	0.657754
1	22	32	YHL026C	YHL026C	172	129	0.75
1	22	33	YPL136W	YPL136W	176	123	0.698864
1	22	34	YER086W	ILV1	162	122	0.753086
1	22	35	YBR248C	HIS7	0	11	#DIV/0!
1	22	36	YHL023C	NPR3	171	125	0.730994
1	22	37	YPL135W	ISU1	183	130	0.710383
1	22	38	YER087C-A	YER087C-A	186	130	0.698925
1	22	39	YBR249C	ARO4	176	133	0.755682
1	22	40	YHL022C	SPO11	196	114	0.581633
1	22	41	YPL133C	RDS2	165	119	0.721212
1	22	42	YGR123C	PPT1	197	112	0.568528
1	22	43	YBR250W	SPO23	212	116	0.54717
1	22	44	YHL021C	AIM17	202	122	0.60396
1	22	45	YPL130W	SPO19	201	131	0.651741
1	22	46	YGR124W	ASN2	229	140	0.611354
1	22	47	YBR251W	MRPS5	75	65	0.866667
1	22	48	YHL020C	OPI1	285	201	0.705263
1	23	1	YML006C	GIS4	0	0	#DIV/0!
1	23	2	YOR358W	HAP5	0	14	#DIV/0!
1	23	3	YMR202W	ERG2	311	165	0.530547
1	23	4	YPL271W	ATP15	0	0	#DIV/0!
1	23	5	YML005W	TRM12	191	115	0.602094
1	23	6	YOR359W	VTS1	160	75	0.46875
1	23	7	YMR204C	INP1	154	66	0.428571
1	23	8	YPL270W	MDL2	145	82	0.565517
1	23	9	YML004C	GLO1	168	101	0.60119
1	23	10	YOR360C	PDE2	167	110	0.658683
1	23	11	YMR205C	PFK2	160	123	0.76875
1	23	12	YPL269W	KAR9	177	124	0.700565
1	23	13	YML003W	YML003W	192	117	0.609375
1	23	14	YOR363C	PIP2	0	0	#DIV/0!
1	23	15	YMR206W	YMR206W	188	132	0.702128
1	23	16	YPL267W	ACM1	183	135	0.737705
1	23	17	YML002W	YML002W	190	135	0.710526
1	23	18	YOR365C	YOR365C	186	139	0.747312
1	23	19	YMR207C	HFA1	145	116	0.8
1	23	20	YPL265W	DIP5	186	131	0.704301
1	23	21	YML001W	YPT7	167	98	0.586826
1	23	22	YOR367W	SCP1	184	127	0.690217
1	23	23	YMR210W	YMR210W	178	131	0.735955
1	23	24	YPL264C	YPL264C	0	10	#DIV/0!
1	23	25	YMR002W	MIC17	178	134	0.752809
1	23	26	YOR368W	RAD17	182	118	0.648352
1	23	27	YMR214W	SCJ1	183	127	0.693989
1	23	28	YPL263C	KEL3	177	128	0.723164
1	23	29	YMR003W	AIM34	0	10	#DIV/0!
1	23	30	YOR371C	GPB1	183	132	0.721311
1	23	31	YMR215W	GAS3	179	127	0.709497
1	23	32	YPL262W	FUM1	162	110	0.679012
1	23	33	YMR006C	PLB2	213	139	0.652582
1	23	34	YOR374W	ALD4	170	127	0.747059
1	23	35	YMR216C	SKY1	177	121	0.683616
1	23	36	YPL260W	YPL260W	174	128	0.735632
1	23	37	YMR007W	YMR007W	190	127	0.668421
1	23	38	YOR375C	GDH1	177	133	0.751412
1	23	39	YMR219W	ESC1	172	129	0.75
1	23	40	YPL261C	YPL261C	0	0	#DIV/0!
1	23	41	YMR008C	PLB1	204	121	0.593137
1	23	42	YOR376W	YOR376W	178	120	0.674157
1	23	43	YMR221C	YMR221C	171	119	0.695906
1	23	44	YPL259C	APM1	174	113	0.649425
1	23	45	YMR009W	ADI1	188	122	0.648936
1	23	46	YOR377W	ATF1	207	114	0.550725
1	23	47	YMR222C	FSH2	296	158	0.533784
1	23	48	YPL258C	THI21	351	214	0.609687
1	24	1	YPR021C	AGC1	0	0	#DIV/0!
1	24	2	YHR130C	YHR130C	0	16	#DIV/0!
1	24	3	YEL024W	RIP1	237	146	0.616034
1	24	4	YCR004C	YCP4	222	124	0.558559
1	24	5	YDR139C	RUB1	194	105	0.541237
1	24	6	YHR132C	ECM14	174	80	0.45977
1	24	7	YEL025C	YEL025C	175	72	0.411429
1	24	8	YCR005C	CIT2	176	89	0.505682
1	24	9	YDR140W	MTQ2	171	95	0.555556
1	24	10	YHR133C	NSG1	173	110	0.635838
1	24	11	YEL027W	CUP5	43	12	0.27907
1	24	12	YCR006C	YCR006C	191	102	0.534031
1	24	13	YDR142C	PEX7	172	118	0.686047
1	24	14	YHR134W	WSS1	170	119	0.7
1	24	15	YEL028W	YEL028W	185	126	0.681081
1	24	16	YCR007C	YCR007C	186	131	0.704301
1	24	17	YDR143C	SAN1	0	12	#DIV/0!
1	24	18	YHR135C	YCK1	170	132	0.776471
1	24	19	YEL030W	ECM10	197	109	0.553299
1	24	20	YCR008W	SAT4	171	124	0.725146
1	24	21	YDR144C	MKC7	148	113	0.763514
1	24	22	YHR136C	SPL2	186	128	0.688172
1	24	23	YEL031W	SPF1	139	109	0.784173
1	24	24	YCR009C	RVS161	170	102	0.6
1	24	25	YDR146C	SWI5	189	135	0.714286
1	24	26	YHR137W	ARO9	177	138	0.779661
1	24	27	YEL033W	MTC7	33	18	0.545455
1	24	28	YCR010C	ADY2	203	133	0.655172
1	24	29	YDR338C	YDR338C	185	132	0.713514
1	24	30	YHR138C	YHR138C	175	124	0.708571
1	24	31	YPR091C	YPR091C	175	131	0.748571
1	24	32	YCR011C	ADP1	176	123	0.698864
1	24	33	YDR340W	YDR340W	194	130	0.670103
1	24	34	YHR139C	SPS100	191	121	0.633508
1	24	35	YEL037C	RAD23	191	120	0.628272
1	24	36	YCR014C	POL4	200	128	0.64
1	24	37	YDR344C	YDR344C	170	120	0.705882
1	24	38	YHR139C-A	YHR139C-A	171	110	0.643275
1	24	39	YEL038W	UTR4	167	125	0.748503
1	24	40	YCR015C	YCR015C	172	130	0.755814
1	24	41	YDR345C	HXT3	184	120	0.652174
1	24	42	YHR142W	CHS7	180	116	0.644444
1	24	43	YEL039C	CYC7	179	112	0.625698
1	24	44	YCR016W	YCR016W	176	110	0.625
1	24	45	YDR346C	SVF1	195	121	0.620513
1	24	46	YHR143W	DSE2	227	130	0.572687
1	24	47	YEL040W	UTR2	251	155	0.61753
1	24	48	YCR017C	CWH43	424	192	0.45283
1	25	1	YLL005C	SPO75	0	0	#DIV/0!
1	25	2	YNL305C	YNL305C	0	13	#DIV/0!
1	25	3	YLR085C	ARP6	267	114	0.426966
1	25	4	YOR061W	CKA2	213	124	0.58216
1	25	5	YLL006W	MMM1	104	72	0.692308
1	25	6	YNL304W	YPT11	178	87	0.488764
1	25	7	YLR087C	CSF1	165	73	0.442424
1	25	8	YOR062C	YOR062C	178	72	0.404494
1	25	9	YLL009C	COX17	176	84	0.477273
1	25	10	YNL303W	YNL303W	163	98	0.601227
1	25	11	YLR089C	ALT1	167	113	0.676647
1	25	12	YOR064C	YNG1	174	100	0.574713
1	25	13	YLL010C	PSR1	165	119	0.721212
1	25	14	YNL302C	RPS19B	118	96	0.813559
1	25	15	YLR090W	XDJ1	178	126	0.707865
1	25	16	YOR065W	CYT1	144	104	0.722222
1	25	17	YLL012W	YEH1	195	130	0.666667
1	25	18	YNL301C	RPL18B	198	131	0.661616
1	25	19	YLR091W	GEP5	107	82	0.766355
1	25	20	YOR066W	MSA1	179	121	0.675978
1	25	21	YLL013C	PUF3	185	126	0.681081
1	25	22	YNL299W	TRF5	169	120	0.710059
1	25	23	YLR092W	SUL2	190	128	0.673684
1	25	24	YOR067C	ALG8	178	115	0.646067
1	25	25	YLL014W	EMC6	192	125	0.651042
1	25	26	YNL298W	CLA4	166	123	0.740964
1	25	27	YLR093C	NYV1	198	100	0.505051
1	25	28	YOR068C	VAM10	145	102	0.703448
1	25	29	YLL015W	BPT1	172	119	0.69186
1	25	30	YNL086W	YNL086W	188	115	0.611702
1	25	31	YLR094C	GIS3	177	124	0.700565
1	25	32	YOR069W	VPS5	131	82	0.625954
1	25	33	YLL016W	SDC25	184	127	0.690217
1	25	34	YNL297C	MON2	115	81	0.704348
1	25	35	YLR095C	IOC2	182	118	0.648352
1	25	36	YOR070C	GYP1	128	77	0.601562
1	25	37	YLL017W	SDC25	192	122	0.635417
1	25	38	YNL295W	YNL295W	175	123	0.702857
1	25	39	YLR096W	KIN2	182	126	0.692308
1	25	40	YOR071C	NRT1	193	128	0.663212
1	25	41	YLL019C	KNS1	177	120	0.677966
1	25	42	YNL294C	RIM21	146	109	0.746575
1	25	43	YLR097C	HRT3	184	113	0.61413
1	25	44	YOR072W	YOR072W	206	98	0.475728
1	25	45	YLL020C	YLL020C	188	113	0.601064
1	25	46	YNL293W	MSB3	204	113	0.553922
1	25	47	YLR098C	CHA4	253	153	0.604743
1	25	48	YOR073W	SGO1	388	203	0.523196
1	26	1	YPL129W	TAF14	0	0	#DIV/0!
1	26	2	YGR125W	YGR125W	345	217	0.628986
1	26	3	YBR255W	MTC4	246	161	0.654472
1	26	4	YHL019C	APM2	219	126	0.575342
1	26	5	YPL127C	HHO1	0	0	#DIV/0!
1	26	6	YGR126W	YGR126W	180	74	0.411111
1	26	7	YBR258C	SHG1	198	85	0.429293
1	26	8	YHL017W	YHL017W	179	22	0.122905
1	26	9	YPL125W	KAP120	168	74	0.440476
1	26	10	YGR127W	YGR127W	182	86	0.472527
1	26	11	YBR259W	YBR259W	169	88	0.52071
1	26	12	YHL016C	DUR3	196	102	0.520408
1	26	13	YPL123C	RNY1	181	114	0.629834
1	26	14	YGR129W	SYF2	191	113	0.591623
1	26	15	YBR260C	RGD1	172	112	0.651163
1	26	16	YHL014C	YLF2	179	120	0.670391
1	26	17	YPL121C	MEI5	197	139	0.705584
1	26	18	YGR130C	YGR130C	153	116	0.75817
1	26	19	YBR261C	TAE1	193	101	0.523316
1	26	20	YHL013C	OTU2	173	116	0.67052
1	26	21	YPL120W	VPS30	166	118	0.710843
1	26	22	YGR131W	YGR131W	185	130	0.702703
1	26	23	YBR262C	AIM5	188	132	0.702128
1	26	24	YHL012W	YHL012W	182	123	0.675824
1	26	25	YPL119C	DBP1	175	123	0.702857
1	26	26	YGR132C	PHB1	160	109	0.68125
1	26	27	YBR263W	SHM1	176	120	0.681818
1	26	28	YHL010C	ETP1	182	124	0.681319
1	26	29	YPL118W	MRP51	141	97	0.687943
1	26	30	YGR133W	PEX4	154	118	0.766234
1	26	31	YBR264C	YPT10	191	102	0.534031
1	26	32	YHL009C	YAP3	196	127	0.647959
1	26	33	YPL116W	HOS3	186	128	0.688172
1	26	34	YGR135W	PRE9	147	100	0.680272
1	26	35	YBR266C	SLM6	142	102	0.71831
1	26	36	YHL008C	YHL008C	201	126	0.626866
1	26	37	YPL115C	BEM3	193	125	0.647668
1	26	38	YGR136W	LSB1	203	119	0.586207
1	26	39	YBR267W	REI1	119	94	0.789916
1	26	40	YHL007C	STE20	0	0	#DIV/0!
1	26	41	YPL114W	YPL114W	180	116	0.644444
1	26	42	YGR137W	YGR137W	197	114	0.57868
1	26	43	YBR268W	MRPL37	149	98	0.657718
1	26	44	YHL006C	SHU1	184	118	0.641304
1	26	45	YPL113C	YPL113C	200	121	0.605
1	26	46	YGR138C	TPO2	245	108	0.440816
1	26	47	YDR049W	YDR049W	207	131	0.63285
1	26	48	YHL005C	YHL005C	297	180	0.606061
1	27	1	YMR010W	YMR010W	352	294	0.835227
1	27	2	YOR378W	YOR378W	284	171	0.602113
1	27	3	YMR223W	UBP8	219	147	0.671233
1	27	4	YPL257W	YPL257W	206	128	0.621359
1	27	5	YMR011W	HXT2	219	101	0.461187
1	27	6	YOR380W	RDR1	201	90	0.447761
1	27	7	YMR224C	MRE11	0	0	#DIV/0!
1	27	8	YPL256C	CLN2	145	71	0.489655
1	27	9	YMR012W	CLU1	170	77	0.452941
1	27	10	YOR381W	FRE3	184	78	0.423913
1	27	11	YMR225C	MRPL44	167	83	0.497006
1	27	12	YPL254W	HFI1	0	0	#DIV/0!
1	27	13	YMR014W	BUD22	174	107	0.614943
1	27	14	YOR382W	FIT2	194	121	0.623711
1	27	15	YMR226C	YMR226C	192	120	0.625
1	27	16	YPL253C	VIK1	178	115	0.646067
1	27	17	YMR015C	ERG5	183	119	0.650273
1	27	18	YOR383C	FIT3	192	127	0.661458
1	27	19	YMR228W	MTF1	136	100	0.735294
1	27	20	YPL250C	ICY2	195	131	0.671795
1	27	21	YMR016C	SOK2	193	122	0.632124
1	27	22	YOR384W	FRE5	195	133	0.682051
1	27	23	YMR230W	RPS10B	0	0	#DIV/0!
1	27	24	YPL249C	GYP5	193	128	0.663212
1	27	25	YMR017W	SPO20	197	123	0.624365
1	27	26	YOR385W	YOR385W	188	103	0.547872
1	27	27	YMR231W	PEP5	174	113	0.649425
1	27	28	YPL248C	GAL4	187	130	0.695187
1	27	29	YMR018W	YMR018W	178	111	0.623596
1	27	30	YOR386W	PHR1	182	119	0.653846
1	27	31	YMR232W	FUS2	187	126	0.673797
1	27	32	YPL247C	YPL247C	188	129	0.68617
1	27	33	YMR019W	STB4	194	127	0.654639
1	27	34	YOL001W	PHO80	0	0	#DIV/0!
1	27	35	YMR233W	TRI1	209	136	0.650718
1	27	36	YPL246C	RBD2	0	0	#DIV/0!
1	27	37	YMR020W	FMS1	206	137	0.665049
1	27	38	YOL002C	IZH2	221	130	0.588235
1	27	39	YMR234W	RNH1	187	132	0.705882
1	27	40	YPL245W	YPL245W	185	122	0.659459
1	27	41	YMR021C	MAC1	132	100	0.757576
1	27	42	YOL003C	PFA4	168	111	0.660714
1	27	43	YMR237W	BCH1	186	124	0.666667
1	27	44	YPL244C	HUT1	174	111	0.637931
1	27	45	YMR022W	UBC7	195	124	0.635897
1	27	46	YOL004W	SIN3	133	90	0.676692
1	27	47	YMR238W	DFG5	316	162	0.512658
1	27	48	YPL241C	CIN2	405	241	0.595062
1	28	1	YDR347W	MRP1	226	218	0.964602
1	28	2	YHR147C	MRPL6	125	79	0.632
1	28	3	YEL041W	YEF1	259	162	0.625483
1	28	4	YCR019W	MAK32	215	129	0.6
1	28	5	YDR348C	YDR348C	244	117	0.479508
1	28	6	YHR150W	PEX28	235	95	0.404255
1	28	7	YEL042W	GDA1	242	98	0.404959
1	28	8	YCR020C	PET18	219	93	0.424658
1	28	9	YDR349C	YPS7	187	89	0.475936
1	28	10	YHR151C	MTC6	164	77	0.469512
1	28	11	YEL043W	YEL043W	178	86	0.483146
1	28	12	YCR020C-A	MAK31	184	84	0.456522
1	28	13	YDR350C	ATP22	145	86	0.593103
1	28	14	YHR152W	SPO12	11	10	0.909091
1	28	15	YEL045C	YEL045C	86	66	0.767442
1	28	16	YCR021C	HSP30	194	117	0.603093
1	28	17	YDR351W	SBE2	186	125	0.672043
1	28	18	YHR153C	SPO16	204	124	0.607843
1	28	19	YEL046C	GLY1	126	98	0.777778
1	28	20	YCR022C	YCR022C	0	0	#DIV/0!
1	28	21	YDR352W	YDR352W	216	132	0.611111
1	28	22	YHR154W	RTT107	205	128	0.62439
1	28	23	YEL047C	YEL047C	189	123	0.650794
1	28	24	YCR023C	YCR023C	189	130	0.687831
1	28	25	YDR354W	TRP4	177	127	0.717514
1	28	26	YHR155W	YSP1	182	115	0.631868
1	28	27	YEL048C	TCA17	179	94	0.52514
1	28	28	YLR420W	URA4	181	122	0.674033
1	28	29	YDR357C	YDR357C	167	126	0.754491
1	28	30	YHR156C	LIN1	201	123	0.61194
1	28	31	YEL049W	PAU2	184	119	0.646739
1	28	32	YLR451W	LEU3	209	129	0.617225
1	28	33	YDR358W	GGA1	188	136	0.723404
1	28	34	YHR157W	REC104	220	129	0.586364
1	28	35	YEL050C	RML2	44	35	0.795455
1	28	36	YLR126C	YLR126C	192	131	0.682292
1	28	37	YDR359C	EAF1	178	133	0.747191
1	28	38	YHR158C	KEL1	199	120	0.603015
1	28	39	YEL051W	VMA8	69	22	0.318841
1	28	40	YLR128W	DCN1	209	118	0.564593
1	28	41	YDR360W	OPI7	177	108	0.610169
1	28	42	YHR159W	YHR159W	173	105	0.606936
1	28	43	YEL052W	AFG1	208	113	0.543269
1	28	44	YLR130C	ZRT2	181	112	0.618785
1	28	45	YDR363W	ESC2	216	113	0.523148
1	28	46	YHR160C	PEX18	226	125	0.553097
1	28	47	YEL053C	MAK10	230	137	0.595652
1	28	48	YLR131C	ACE2	418	228	0.545455
1	29	1	YLL021W	SPA2	417	322	0.772182
1	29	2	YNL089C	YNL089C	0	17	#DIV/0!
1	29	3	YLR099C	ICT1	0	0	#DIV/0!
1	29	4	YOR076C	SKI7	100	58	0.58
1	29	5	control_kanmx	control_kanmx	0	0	#DIV/0!
1	29	6	control_kanmx	control_kanmx	0	0	#DIV/0!
1	29	7	Blank	Blank	0	0	#DIV/0!
1	29	8	Blank	Blank	0	0	#DIV/0!
1	29	9	YLL023C	YLL023C	194	82	0.42268
1	29	10	YNL291C	MID1	191	80	0.418848
1	29	11	YLR102C	APC9	203	104	0.512315
1	29	12	YOR078W	BUD21	33	0	0
1	29	13	YLL024C	SSA2	198	105	0.530303
1	29	14	YNL289W	PCL1	206	110	0.533981
1	29	15	YLR104W	YLR104W	66	26	0.393939
1	29	16	YOR079C	ATX2	208	121	0.581731
1	29	17	YLL025W	PAU17	216	132	0.611111
1	29	18	YNL288W	CAF40	186	123	0.66129
1	29	19	YLR107W	REX3	208	126	0.605769
1	29	20	YOR080W	DIA2	175	109	0.622857
1	29	21	YLL026W	HSP104	0	0	#DIV/0!
1	29	22	YNL286W	CUS2	192	129	0.671875
1	29	23	YLR108C	YLR108C	198	134	0.676768
1	29	24	YOR081C	TGL5	206	129	0.626214
1	29	25	YLL028W	TPO1	197	131	0.664975
1	29	26	YNL285W	YNL285W	196	125	0.637755
1	29	27	YLR109W	AHP1	178	128	0.719101
1	29	28	YOR082C	YOR082C	195	139	0.712821
1	29	29	YLL029W	FRA1	189	126	0.666667
1	29	30	YNL283C	WSC2	189	122	0.645503
1	29	31	YLR111W	YLR111W	191	127	0.664921
1	29	32	YOR083W	WHI5	0	0	#DIV/0!
1	29	33	YLL032C	YLL032C	203	126	0.62069
1	29	34	YNL281W	HCH1	218	132	0.605505
1	29	35	YLR112W	YLR112W	217	110	0.506912
1	29	36	YOR084W	LPX1	206	132	0.640777
1	29	37	YLL033W	IRC19	147	106	0.721088
1	29	38	YNL280C	ERG24	209	139	0.665072
1	29	39	YLR113W	HOG1	190	111	0.584211
1	29	40	YOR085W	OST3	203	139	0.684729
1	29	41	YLL038C	ENT4	169	90	0.532544
1	29	42	YNL278W	CAF120	193	111	0.57513
1	29	43	YLR114C	AVL9	0	0	#DIV/0!
1	29	44	YOR086C	TCB1	205	128	0.62439
1	29	45	YLL039C	UBI4	178	111	0.623596
1	29	46	YNL096C	RPS7B	200	121	0.605
1	29	47	YLR118C	YLR118C	297	150	0.505051
1	29	48	YOR087W	YVC1	441	251	0.569161
1	30	1	YPL112C	PEX25	358	282	0.787709
1	30	2	YGR139W	YGR139W	270	181	0.67037
1	30	3	YDR050C	TPI1	255	162	0.635294
1	30	4	YHL003C	LAG1	264	157	0.594697
1	30	5	control_kanmx	control_kanmx	0	0	#DIV/0!
1	30	6	control_kanmx	control_kanmx	0	0	#DIV/0!
1	30	7	Blank	Blank	0	0	#DIV/0!
1	30	8	Blank	Blank	0	0	#DIV/0!
1	30	9	YPL111W	CAR1	243	101	0.415638
1	30	10	YGR141W	VPS62	208	97	0.466346
1	30	11	YDR051C	DET1	229	120	0.524017
1	30	12	YHR001W-A	QCR10	0	0	#DIV/0!
1	30	13	YPL110C	GDE1	64	0	0
1	30	14	YGR142W	BTN2	240	122	0.508333
1	30	15	YDR055W	PST1	225	120	0.533333
1	30	16	YHR011W	DIA4	160	104	0.65
1	30	17	YPL109C	YPL109C	239	118	0.493724
1	30	18	YGR143W	SKN1	218	140	0.642202
1	30	19	YDR056C	YDR056C	234	144	0.615385
1	30	20	YHR012W	VPS29	198	142	0.717172
1	30	21	YPL108W	YPL108W	218	143	0.655963
1	30	22	YGR144W	THI4	216	140	0.648148
1	30	23	YDR057W	YOS9	217	138	0.635945
1	30	24	YHR013C	ARD1	36	0	0
1	30	25	YPL107W	YPL107W	235	145	0.617021
1	30	26	YGR146C	ECL1	217	142	0.654378
1	30	27	YDR059C	UBC5	204	133	0.651961
1	30	28	YHR014W	SPO13	220	139	0.631818
1	30	29	YPL106C	SSE1	182	121	0.664835
1	30	30	YGR148C	RPL24B	205	130	0.634146
1	30	31	YDR061W	YDR061W	227	138	0.60793
1	30	32	YHR015W	MIP6	0	0	#DIV/0!
1	30	33	YPL105C	SYH1	269	138	0.513011
1	30	34	YGR149W	YGR149W	235	135	0.574468
1	30	35	YDR063W	AIM7	234	141	0.602564
1	30	36	YHR018C	ARG4	0	0	#DIV/0!
1	30	37	YPL104W	MSD1	141	100	0.70922
1	30	38	YGR150C	CCM1	173	108	0.624277
1	30	39	YDR065W	RRG1	91	74	0.813187
1	30	40	YHR022C	YHR022C	219	109	0.497717
1	30	41	YPL103C	FMP30	220	145	0.659091
1	30	42	YGR151C	YGR151C	227	134	0.590308
1	30	43	YDR066C	RTR2	221	138	0.624434
1	30	44	YHR029C	YHI9	220	134	0.609091
1	30	45	YPL101W	ELP4	160	98	0.6125
1	30	46	YGR152C	RSR1	251	158	0.629482
1	30	47	YDR067C	OCA6	270	145	0.537037
1	30	48	YHR030C	SLT2	390	201	0.515385
1	31	1	YMR023C	MSS1	383	308	0.804178
1	31	2	YOL006C	TOP1	250	179	0.716
1	31	3	YMR241W	YHM2	256	150	0.585938
1	31	4	YPL240C	HSP82	261	125	0.478927
1	31	5	Blank	Blank	0	0	#DIV/0!
1	31	6	Blank	Blank	285	139	0.487719
1	31	7	Blank	Blank	339	145	0.427729
1	31	8	Blank	Blank	226	129	0.570796
1	31	9	YMR024W	MRPL3	260	132	0.507692
1	31	10	YOL007C	CSI2	270	125	0.462963
1	31	11	YMR242C	RPL20A	151	123	0.81457
1	31	12	YPL239W	YAR1	216	152	0.703704
1	31	13	YMR025W	CSI1	294	150	0.510204
1	31	14	YOL008W	COQ10	227	145	0.638767
1	31	15	YMR243C	ZRC1	243	141	0.580247
1	31	16	YPL236C	YPL236C	245	159	0.64898
1	31	17	YMR026C	PEX12	221	167	0.755656
1	31	18	YOL009C	MDM12	122	95	0.778689
1	31	19	YMR244W	YMR244W	313	153	0.488818
1	31	20	YPL234C	TFP3	117	70	0.598291
1	31	21	YMR027W	YMR027W	273	157	0.575092
1	31	22	YOL011W	PLB3	330	160	0.484848
1	31	23	YMR245W	YMR245W	284	179	0.630282
1	31	24	YPL232W	SSO1	275	164	0.596364
1	31	25	YMR029C	FAR8	247	154	0.623482
1	31	26	YOL012C	HTZ1	236	111	0.470339
1	31	27	YMR244C-A	YMR244C-A	252	162	0.642857
1	31	28	YPL230W	USV1	285	160	0.561404
1	31	29	YMR030W	RSF1	0	9	#DIV/0!
1	31	30	YOL013C	HRD1	253	158	0.624506
1	31	31	YMR246W	FAA4	266	165	0.620301
1	31	32	YPL229W	YPL229W	287	167	0.581882
1	31	33	YMR031W-A	YMR031W-A	0	11	#DIV/0!
1	31	34	YOL014W	YOL014W	311	146	0.469453
1	31	35	YMR247C	RKR1	272	173	0.636029
1	31	36	YPL227C	ALG5	261	159	0.609195
1	31	37	YMR031C	YMR031C	265	161	0.607547
1	31	38	YOL015W	IRC10	284	174	0.612676
1	31	39	YMR250W	GAD1	295	173	0.586441
1	31	40	YPL226W	NEW1	265	164	0.618868
1	31	41	YMR032W	HOF1	0	0	#DIV/0!
1	31	42	YOL017W	ESC8	273	134	0.490842
1	31	43	YMR251W	GTO3	256	146	0.570312
1	31	44	YPL225W	YPL225W	261	159	0.609195
1	31	45	YMR034C	YMR034C	279	169	0.605735
1	31	46	YOL018C	TLG2	167	102	0.610778
1	31	47	YMR251W-A	HOR7	295	165	0.559322
1	31	48	YPL223C	GRE1	422	248	0.587678
1	32	1	YDR364C	CDC40	413	401	0.970944
1	32	2	YHR161C	YAP1801	351	309	0.880342
1	32	3	YEL054C	RPL12A	301	250	0.830565
1	32	4	YLR133W	CKI1	481	191	0.397089
1	32	5	Blank	Blank	0	8	#DIV/0!
1	32	6	Blank	Blank	329	215	0.653495
1	32	7	Blank	Blank	290	197	0.67931
1	32	8	Blank	Blank	393	162	0.412214
1	32	9	YDR368W	YPR1	383	170	0.443864
1	32	10	YHR163W	SOL3	283	204	0.720848
1	32	11	YEL056W	HAT2	311	222	0.713826
1	32	12	YLR134W	PDC5	328	228	0.695122
1	32	13	YDR369C	XRS2	241	173	0.717842
1	32	14	YHR167W	THP2	0	13	#DIV/0!
1	32	15	YEL057C	YEL057C	0	14	#DIV/0!
1	32	16	YLR135W	SLX4	374	234	0.625668
1	32	17	YDR370C	YDR370C	358	225	0.628492
1	32	18	YHR176W	FMO1	325	226	0.695385
1	32	19	YEL059W	YEL059W	347	227	0.654179
1	32	20	YLR136C	TIS11	0	0	#DIV/0!
1	32	21	YDR371W	CTS2	392	250	0.637755
1	32	22	YHR177W	YHR177W	0	0	#DIV/0!
1	32	23	YEL060C	PRB1	0	15	#DIV/0!
1	32	24	YLR137W	YLR137W	382	261	0.683246
1	32	25	YDR372C	VPS74	369	225	0.609756
1	32	26	YHR178W	STB5	340	214	0.629412
1	32	27	YEL061C	CIN8	0	0	#DIV/0!
1	32	28	YLR138W	NHA1	355	234	0.659155
1	32	29	YDR374C	YDR374C	377	245	0.649867
1	32	30	YHR179W	OYE2	333	218	0.654655
1	32	31	YEL062W	NPR2	330	205	0.621212
1	32	32	YLR139C	SLS1	170	129	0.758824
1	32	33	YDR375C	BCS1	338	212	0.627219
1	32	34	YHR182W	YHR182W	379	216	0.569921
1	32	35	YEL063C	CAN1	0	17	#DIV/0!
1	32	36	YLR142W	PUT1	378	228	0.603175
1	32	37	YDR377W	ATP17	282	175	0.620567
1	32	38	YHR183W	GND1	315	214	0.679365
1	32	39	YEL064C	AVT2	0	17	#DIV/0!
1	32	40	YLR143W	YLR143W	392	230	0.586735
1	32	41	YDR378C	LSM6	327	169	0.51682
1	32	42	YHR184W	SSP1	403	224	0.555831
1	32	43	YEL065W	SIT1	0	16	#DIV/0!
1	32	44	YLR144C	ACF2	375	234	0.624
1	32	45	YDR379W	RGA2	443	205	0.462754
1	32	46	YHR189W	PTH1	352	244	0.693182
1	32	47	YEL066W	HPA3	411	271	0.659367
1	32	48	YMR074C	YMR074C	507	313	0.617357
2	1	1	YLR149C	YLR149C	570	258	0.452632
2	1	2	YOR288C	MPD1	419	150	0.357995
2	1	3	YKL063C	YKL063C	450	189	0.42
2	1	4	YLR353W	BUD8	384	174	0.453125
2	1	5	YLR150W	STM1	372	140	0.376344
2	1	6	YJL218W	YJL218W	317	143	0.451104
2	1	7	YKL064W	MNR2	356	185	0.519663
2	1	8	YLR354C	TAL1	295	208	0.705085
2	1	9	YLR151C	PCD1	303	194	0.640264
2	1	10	YJL217W	REE1	324	196	0.604938
2	1	11	YKL065C	YET1	287	146	0.508711
2	1	12	YLR356W	YLR356W	318	142	0.446541
2	1	13	YLR152C	YLR152C	337	170	0.504451
2	1	14	YJL216C	YJL216C	376	184	0.489362
2	1	15	YKL066W	YKL066W	312	184	0.589744
2	1	16	YLR357W	RSC2	33	0	0
2	1	17	YLR154C	RNH203	355	183	0.515493
2	1	18	YJL215C	YJL215C	298	152	0.510067
2	1	19	YKL067W	YNK1	344	147	0.427326
2	1	20	YLR360W	VPS38	275	124	0.450909
2	1	21	YLR164W	YLR164W	297	131	0.441077
2	1	22	YJL214W	HXT8	316	130	0.411392
2	1	23	YKL068W	NUP100	334	165	0.494012
2	1	24	YLR362W	STE11	26	0	0
2	1	25	YLR165C	PUS5	324	134	0.41358
2	1	26	YJL212C	OPT1	335	151	0.450746
2	1	27	YKL069W	YKL069W	308	141	0.457792
2	1	28	YLR363C	NMD4	316	153	0.484177
2	1	29	YLR168C	UPS2	279	150	0.537634
2	1	30	YJL210W	PEX2	302	152	0.503311
2	1	31	YKL070W	YKL070W	309	173	0.559871
2	1	32	YLR364W	GRX8	290	160	0.551724
2	1	33	YLR169W	YLR169W	324	151	0.466049
2	1	34	YJL211C	YJL211C	274	160	0.583942
2	1	35	YKL071W	YKL071W	334	167	0.5
2	1	36	YLR365W	YLR365W	316	165	0.522152
2	1	37	YLR170C	APS1	315	163	0.51746
2	1	38	YJL209W	CBP1	239	138	0.577406
2	1	39	YKL072W	STB6	322	163	0.506211
2	1	40	YLR366W	YLR366W	288	162	0.5625
2	1	41	YLR171W	YLR171W	296	165	0.557432
2	1	42	YJL208C	NUC1	324	180	0.555556
2	1	43	YKL073W	LHS1	286	181	0.632867
2	1	44	YLR367W	RPS22B	328	171	0.521341
2	1	45	YLR172C	DPH5	317	163	0.514196
2	1	46	YJL207C	LAA1	330	195	0.590909
2	1	47	YKL074C	MUD2	424	204	0.481132
2	1	48	YLR368W	MDM30	20	0	0
2	2	1	YPL066W	YPL066W	392	159	0.405612
2	2	2	YNL177C	MRPL22	210	143	0.680952
2	2	3	YPR164W	MMS1	260	117	0.45
2	2	4	YDR260C	SWM1	272	122	0.448529
2	2	5	YPL065W	VPS28	137	73	0.532847
2	2	6	YNL176C	YNL176C	235	119	0.506383
2	2	7	YPR166C	MRP2	212	112	0.528302
2	2	8	YDR261C	EXG2	232	117	0.50431
2	2	9	YPL064C	CWC27	231	147	0.636364
2	2	10	YNL175C	NOP13	21	0	0
2	2	11	YPR167C	MET16	222	152	0.684685
2	2	12	YDR262W	YDR262W	216	153	0.708333
2	2	13	YPL062W	YPL062W	203	130	0.640394
2	2	14	YNL173C	MDG1	210	134	0.638095
2	2	15	YPR170C	YPR170C	226	121	0.535398
2	2	16	YDR263C	DIN7	220	136	0.618182
2	2	17	YPL061W	ALD6	207	127	0.613527
2	2	18	YNL170W	YNL170W	142	83	0.584507
2	2	19	YPR171W	BSP1	189	131	0.693122
2	2	20	YDR264C	AKR1	204	136	0.666667
2	2	21	YPL060W	LPE10	189	127	0.671958
2	2	22	YNL171C	YNL171C	135	89	0.659259
2	2	23	YPR172W	YPR172W	224	128	0.571429
2	2	24	YDR265W	PEX10	215	134	0.623256
2	2	25	YPL058C	PDR12	188	134	0.712766
2	2	26	YNL169C	PSD1	137	92	0.671533
2	2	27	YPR173C	VPS4	137	119	0.868613
2	2	28	YDR266C	YDR266C	186	136	0.731183
2	2	29	YPL057C	SUR1	156	125	0.801282
2	2	30	YNL168C	FMP41	190	140	0.736842
2	2	31	YPR174C	YPR174C	205	133	0.64878
2	2	32	YDR269C	YDR269C	206	140	0.679612
2	2	33	YPL056C	YPL056C	188	127	0.675532
2	2	34	YNL167C	SKO1	207	142	0.68599
2	2	35	YPR179C	HDA3	183	120	0.655738
2	2	36	YDR270W	CCC2	198	150	0.757576
2	2	37	YPL055C	LGE1	132	87	0.659091
2	2	38	YNL166C	BNI5	199	151	0.758794
2	2	39	YPR184W	GDB1	192	152	0.791667
2	2	40	YDR271C	YDR271C	172	140	0.813953
2	2	41	YPL054W	LEE1	210	140	0.666667
2	2	42	YNL165W	YNL165W	192	133	0.692708
2	2	43	YPR185W	ATG13	197	139	0.705584
2	2	44	YDR272W	GLO2	197	128	0.649746
2	2	45	YPL053C	KTR6	203	136	0.669951
2	2	46	YNL164C	IBD2	253	152	0.600791
2	2	47	YPR188C	MLC2	272	178	0.654412
2	2	48	YDR273W	DON1	513	232	0.452242
2	3	1	YKL184W	SPE1	41	15	0.365854
2	3	2	YLR292C	SEC72	289	157	0.543253
2	3	3	YOR138C	RUP1	242	123	0.508264
2	3	4	YGL199C	YGL199C	225	0	0
2	3	5	YKL185W	ASH1	216	96	0.444444
2	3	6	YLR294C	YLR294C	12	0	0
2	3	7	YOR139C	YOR139C	136	100	0.735294
2	3	8	YGL200C	EMP24	18	0	0
2	3	9	YKL187C	YKL187C	207	145	0.700483
2	3	10	YLR295C	ATP14	232	135	0.581897
2	3	11	YOR140W	SFL1	127	115	0.905512
2	3	12	YGL202W	ARO8	181	130	0.718232
2	3	13	YKL188C	PXA2	196	148	0.755102
2	3	14	YLR296W	YLR296W	208	146	0.701923
2	3	15	YOR141C	ARP8	20	0	0
2	3	16	YGL203C	KEX1	194	144	0.742268
2	3	17	YKL190W	CNB1	178	116	0.651685
2	3	18	YLR297W	YLR297W	179	130	0.726257
2	3	19	YOR142W	LSC1	165	128	0.775758
2	3	20	YGL205W	POX1	181	133	0.734807
2	3	21	YGR027C	RPS25A	149	128	0.85906
2	3	22	YLR299W	ECM38	183	126	0.688525
2	3	23	YOR144C	ELG1	171	131	0.766082
2	3	24	YGL208W	SIP2	170	136	0.8
2	3	25	YGR031W	YGR031W	158	137	0.867089
2	3	26	YLR300W	EXG1	183	129	0.704918
2	3	27	YOR152C	YOR152C	157	129	0.821656
2	3	28	YGL209W	MIG2	172	125	0.726744
2	3	29	YGR033C	TIM21	155	130	0.83871
2	3	30	YLR303W	MET17	177	135	0.762712
2	3	31	YOR153W	PDR5	180	129	0.716667
2	3	32	YGL210W	YPT32	171	124	0.725146
2	3	33	YGR034W	RPL26B	151	124	0.821192
2	3	34	YLR304C	ACO1	186	144	0.774194
2	3	35	YOR154W	SLP1	168	140	0.833333
2	3	36	YGL211W	NCS6	120	107	0.891667
2	3	37	YGR035C	YGR035C	163	138	0.846626
2	3	38	YLR306W	UBC12	169	134	0.792899
2	3	39	YOR155C	ISN1	168	118	0.702381
2	3	40	YGL212W	VAM7	144	114	0.791667
2	3	41	YGR036C	CAX4	62	42	0.677419
2	3	42	YLR307W	CDA1	168	128	0.761905
2	3	43	YOR156C	NFI1	156	118	0.75641
2	3	44	YGL213C	SKI8	150	118	0.786667
2	3	45	YGR037C	ACB1	173	136	0.786127
2	3	46	YLR308W	CDA2	16	0	0
2	3	47	YOR161C	PNS1	234	166	0.709402
2	3	48	YGL214W	YGL214W	329	200	0.607903
2	4	1	YOL152W	FRE7	377	204	0.541114
2	4	2	YIL076W	SEC28	202	98	0.485149
2	4	3	YPL194W	DDC1	12	0	0
2	4	4	YGR281W	YOR1	222	0	0
2	4	5	YBL003C	HTA2	202	0	0
2	4	6	YIL077C	YIL077C	213	102	0.478873
2	4	7	YGL031C	RPL24A	148	84	0.567568
2	4	8	YGR282C	BGL2	195	105	0.538462
2	4	9	YBL005W	PDR3	187	110	0.588235
2	4	10	YIL079C	AIR1	184	115	0.625
2	4	11	YGL032C	AGA2	207	122	0.589372
2	4	12	YGR283C	YGR283C	175	114	0.651429
2	4	13	YBL006C	LDB7	25	15	0.6
2	4	14	YIL084C	SDS3	19	0	0
2	4	15	YGL033W	HOP2	125	100	0.8
2	4	16	YGR284C	ERV29	178	127	0.713483
2	4	17	YBL007C	SLA1	175	120	0.685714
2	4	18	YIL086C	YIL086C	178	139	0.780899
2	4	19	YGL034C	YGL034C	164	134	0.817073
2	4	20	YGR285C	ZUO1	72	58	0.805556
2	4	21	YBL008W	HIR1	162	122	0.753086
2	4	22	YIL087C	AIM19	174	127	0.729885
2	4	23	YGL035C	MIG1	162	129	0.796296
2	4	24	YGR286C	BIO2	154	140	0.909091
2	4	25	YBL009W	ALK2	166	136	0.819277
2	4	26	YIL088C	AVT7	158	126	0.797468
2	4	27	YGL036W	YGL036W	150	132	0.88
2	4	28	YGR287C	YGR287C	149	126	0.845638
2	4	29	YBL010C	YBL010C	165	122	0.739394
2	4	30	YIL090W	ICE2	64	43	0.671875
2	4	31	YGL037C	PNC1	144	124	0.861111
2	4	32	YGR288W	MAL13	151	130	0.860927
2	4	33	YBL011W	SCT1	159	130	0.81761
2	4	34	YIL093C	RSM25	21	0	0
2	4	35	YGL039W	YGL039W	168	127	0.755952
2	4	36	YGR290W	YGR290W	165	135	0.818182
2	4	37	YBL012C	YBL012C	140	129	0.921429
2	4	38	YIL095W	PRK1	161	120	0.745342
2	4	39	YGL041C	YGL041C	160	126	0.7875
2	4	40	YHR021W-A	ECM12	162	119	0.734568
2	4	41	YBL013W	FMT1	171	128	0.748538
2	4	42	YIL096C	YIL096C	152	105	0.690789
2	4	43	YGL042C	YGL042C	142	113	0.795775
2	4	44	YHR039C-B	YHR039C-B	59	14	0.237288
2	4	45	YBL015W	ACH1	184	125	0.679348
2	4	46	YIL097W	FYV10	17	0	0
2	4	47	YGL043W	DST1	188	121	0.643617
2	4	48	YHR079C-B	YHR079C-B	388	212	0.546392
2	5	1	YLR173W	YLR173W	382	205	0.536649
2	5	2	YJL206C	YJL206C	292	130	0.445205
2	5	3	YKL075C	YKL075C	242	105	0.433884
2	5	4	YLR371W	ROM2	12	0	0
2	5	5	YLR174W	IDP2	9	0	0
2	5	6	YJL206C-A	YJL206C-A	237	109	0.459916
2	5	7	YKL076C	PSY1	178	107	0.601124
2	5	8	YLR372W	SUR4	113	83	0.734513
2	5	9	YLR176C	RFX1	184	122	0.663043
2	5	10	YJL204C	RCY1	111	57	0.513514
2	5	11	YKL077W	YKL077W	178	125	0.702247
2	5	12	YLR373C	VID22	137	110	0.80292
2	5	13	YLR177W	YLR177W	195	129	0.661538
2	5	14	YJL201W	ECM25	179	132	0.73743
2	5	15	YKL079W	SMY1	174	128	0.735632
2	5	16	YLR374C	YLR374C	169	122	0.721893
2	5	17	Blank	Blank	19	0	0
2	5	18	YJL200C	ACO2	39	31	0.794872
2	5	19	YKL080W	VMA5	61	30	0.491803
2	5	20	YLR375W	STP3	169	136	0.804734
2	5	21	YLR178C	TFS1	162	131	0.808642
2	5	22	YJL199C	MBB1	153	135	0.882353
2	5	23	Blank	Blank	24	0	0
2	5	24	YLR376C	PSY3	165	132	0.8
2	5	25	YLR179C	YLR179C	172	137	0.796512
2	5	26	YJL198W	PHO90	163	129	0.791411
2	5	27	YKL081W	TEF4	131	86	0.656489
2	5	28	YLR377C	FBP1	153	128	0.836601
2	5	29	YLR180W	SAM1	148	128	0.864865
2	5	30	YJL197W	UBP12	173	130	0.751445
2	5	31	YKL084W	HOT13	164	127	0.77439
2	5	32	YLR380W	CSR1	152	129	0.848684
2	5	33	YLR181C	VTA1	163	134	0.822086
2	5	34	Blank	Blank	17	0	0
2	5	35	YKL085W	MDH1	170	135	0.794118
2	5	36	YLR381W	CTF3	160	139	0.86875
2	5	37	YLR182W	SWI6	102	55	0.539216
2	5	38	YJL196C	ELO1	144	130	0.902778
2	5	39	YKL086W	SRX1	170	136	0.8
2	5	40	Blank	Blank	13	0	0
2	5	41	YLR183C	TOS4	176	126	0.715909
2	5	42	YJL193W	YJL193W	168	124	0.738095
2	5	43	YKL087C	CYT2	125	95	0.76
2	5	44	YLR384C	IKI3	113	96	0.849558
2	5	45	YLR184W	YLR184W	143	107	0.748252
2	5	46	YJL192C	SOP4	202	142	0.70297
2	5	47	YKL090W	CUE2	240	159	0.6625
2	5	48	YLR385C	SWC7	328	214	0.652439
2	6	1	YPL052W	OAZ1	362	178	0.491713
2	6	2	YNL162W	RPL42A	24	0	0
2	6	3	YPR189W	SKI3	233	84	0.360515
2	6	4	YDR274C	YDR274C	231	106	0.458874
2	6	5	YPL051W	ARL3	228	108	0.473684
2	6	6	YNL160W	YGP1	17	0	0
2	6	7	YPR191W	QCR2	196	102	0.520408
2	6	8	YDR275W	BSC2	32	29	0.90625
2	6	9	YPL049C	DIG1	21	0	0
2	6	10	YNL159C	ASI2	224	138	0.616071
2	6	11	YPR192W	AQY1	198	135	0.681818
2	6	12	YDR276C	PMP3	55	57	1.03636
2	6	13	YPL048W	CAM1	168	121	0.720238
2	6	14	YNL157W	YNL157W	169	150	0.887574
2	6	15	YPR193C	HPA2	182	123	0.675824
2	6	16	YDR277C	MTH1	21	0	0
2	6	17	YPL047W	SGF11	163	125	0.766871
2	6	18	YNL156C	NSG2	161	137	0.850932
2	6	19	YPR194C	OPT2	169	130	0.769231
2	6	20	YDR278C	YDR278C	167	126	0.754491
2	6	21	YPL046C	ELC1	172	131	0.761628
2	6	22	YNL155W	YNL155W	168	133	0.791667
2	6	23	YPR195C	YPR195C	177	132	0.745763
2	6	24	YDR279W	RNH202	166	140	0.843373
2	6	25	YPL042C	SSN3	21	0	0
2	6	26	YNL154C	YCK2	22	0	0
2	6	27	YPR196W	YPR196W	180	135	0.75
2	6	28	YDR281C	PHM6	159	128	0.805031
2	6	29	YPL041C	YPL041C	24	0	0
2	6	30	YNL148C	ALF1	21	0	0
2	6	31	YPR197C	YPR197C	172	130	0.755814
2	6	32	YDR282C	YDR282C	160	130	0.8125
2	6	33	YPL040C	ISM1	149	134	0.899329
2	6	34	YKL191W	DPH2	141	130	0.921986
2	6	35	YPR198W	SGE1	166	132	0.795181
2	6	36	YDR284C	DPP1	8	0	0
2	6	37	YPL039W	YPL039W	182	137	0.752747
2	6	38	YKL197C	PEX1	142	134	0.943662
2	6	39	YPR199C	ARR1	174	141	0.810345
2	6	40	YDR285W	ZIP1	167	141	0.844311
2	6	41	YPL038W	MET31	169	135	0.798817
2	6	42	YKL198C	PTK1	168	129	0.767857
2	6	43	YPR200C	ARR2	166	118	0.710843
2	6	44	YDR286C	YDR286C	163	127	0.779141
2	6	45	YPL037C	EGD1	149	117	0.785235
2	6	46	YKL199C	YKL199C	190	139	0.731579
2	6	47	YPR201W	ARR3	245	163	0.665306
2	6	48	YDR287W	INM2	380	229	0.602632
2	7	1	YGR039W	YGR039W	348	168	0.482759
2	7	2	YLR309C	IMH1	284	137	0.482394
2	7	3	YOR162C	YRR1	241	123	0.510373
2	7	4	YGL215W	CLG1	188	109	0.579787
2	7	5	YGR041W	BUD9	213	118	0.553991
2	7	6	YLR311C	YLR311C	18	0	0
2	7	7	YOR163W	DDP1	198	126	0.636364
2	7	8	YGL216W	KIP3	189	132	0.698413
2	7	9	YGR042W	YGR042W	178	140	0.786517
2	7	10	YLR312C	YLR312C	172	139	0.80814
2	7	11	YOR164C	GET4	176	133	0.755682
2	7	12	YGL217C	YGL217C	165	130	0.787879
2	7	13	YGR043C	NQM1	178	125	0.702247
2	7	14	YLR312W-A	YLR312W-A	45	0	0
2	7	15	YOR165W	SEY1	176	129	0.732955
2	7	16	YGL218W	YGL218W	88	96	1.09091
2	7	17	YGR044C	RME1	162	127	0.783951
2	7	18	YLR313C	SPH1	160	128	0.8
2	7	19	YOR166C	SWT1	177	123	0.694915
2	7	20	YGL220W	FRA2	29	0	0
2	7	21	YGR045C	YGR045C	177	141	0.79661
2	7	22	YLR315W	NKP2	115	86	0.747826
2	7	23	YOR167C	RPS28A	160	128	0.8
2	7	24	YGL221C	NIF3	159	139	0.874214
2	7	25	Blank	Blank	27	0	0
2	7	26	YLR318W	EST2	171	140	0.818713
2	7	27	YOR170W	YOR170W	167	139	0.832335
2	7	28	YGL222C	EDC1	151	134	0.887417
2	7	29	YGR049W	SCM4	179	147	0.821229
2	7	30	YLR319C	BUD6	182	149	0.818681
2	7	31	Blank	Blank	23	0	0
2	7	32	YGL224C	SDT1	159	133	0.836478
2	7	33	YGR051C	YGR051C	157	136	0.866242
2	7	34	YLR320W	MMS22	126	101	0.801587
2	7	35	YOR171C	LCB4	167	131	0.784431
2	7	36	YGL226C-A	OST5	168	140	0.833333
2	7	37	YGR052W	FMP48	185	136	0.735135
2	7	38	YLR322W	VPS65	25	0	0
2	7	39	YOR172W	YRM1	187	141	0.754011
2	7	40	YGL226W	MTC3	172	143	0.831395
2	7	41	YGR054W	YGR054W	173	146	0.843931
2	7	42	Blank	Blank	17	0	0
2	7	43	YOR173W	DCS2	139	111	0.798561
2	7	44	YGL227W	VID30	160	131	0.81875
2	7	45	YGR055W	MUP1	164	133	0.810976
2	7	46	YDR147W	EKI1	183	140	0.765027
2	7	47	YOR175C	ALE1	238	168	0.705882
2	7	48	Blank	Blank	55	0	0
2	8	1	YBL016W	FUS3	353	198	0.560907
2	8	2	YIL006W	YIA6	16	0	0
2	8	3	YGL045W	RIM8	201	111	0.552239
2	8	4	YIL009C-A	EST3	20	0	0
2	8	5	YBL017C	PEP1	226	115	0.50885
2	8	6	YIL007C	NAS2	256	117	0.457031
2	8	7	YGL046W	YGL046W	160	122	0.7625
2	8	8	YIR017C	MET28	168	137	0.815476
2	8	9	YBL019W	APN2	200	137	0.685
2	8	10	YIL008W	URM1	199	95	0.477387
2	8	11	YGL049C	TIF4632	164	128	0.780488
2	8	12	YIR018W	YAP5	177	128	0.723164
2	8	13	YBL021C	HAP3	167	116	0.694611
2	8	14	YIL009W	FAA3	25	0	0
2	8	15	YGL050W	TYW3	164	135	0.823171
2	8	16	YIR019C	MUC1	171	126	0.736842
2	8	17	YBL022C	PIM1	25	0	0
2	8	18	YIL010W	DOT5	181	145	0.801105
2	8	19	YGL051W	MST27	167	140	0.838323
2	8	20	YIR020C	YIR020C	171	135	0.789474
2	8	21	YBL024W	NCL1	155	130	0.83871
2	8	22	YIL015C-A	YIL015C-A	173	132	0.763006
2	8	23	YGL053W	PRM8	165	132	0.8
2	8	24	YIR020W-B	YIR020W-B	173	142	0.820809
2	8	25	YBL027W	RPL19B	156	121	0.775641
2	8	26	YIL038C	NOT3	176	132	0.75
2	8	27	YGL054C	ERV14	160	122	0.7625
2	8	28	YIR021W	MRS1	156	127	0.814103
2	8	29	YBL028C	YBL028C	166	143	0.861446
2	8	30	YIL042C	PKP1	25	0	0
2	8	31	YGL056C	SDS23	22	0	0
2	8	32	YIR024C	YIR024C	176	131	0.744318
2	8	33	YBL029W	YBL029W	174	131	0.752874
2	8	34	YIL047C	SYG1	18	0	0
2	8	35	YGL057C	GEP7	171	130	0.760234
2	8	36	YIR025W	MND2	10	0	0
2	8	37	YBL031W	SHE1	16	0	0
2	8	38	YIL052C	RPL34B	170	129	0.758824
2	8	39	YGL058W	RAD6	60	40	0.666667
2	8	40	YIR026C	YVH1	159	141	0.886792
2	8	41	YBL032W	HEK2	16	0	0
2	8	42	YIL054W	YIL054W	15	0	0
2	8	43	YGL059W	PKP2	180	143	0.794444
2	8	44	YIR027C	DAL1	172	135	0.784884
2	8	45	YBL036C	YBL036C	181	143	0.790055
2	8	46	YIL055C	YIL055C	183	147	0.803279
2	8	47	YGL060W	YBP2	229	163	0.71179
2	8	48	YIR028W	DAL4	351	228	0.649573
2	9	1	YLR185W	RPL37A	364	194	0.532967
2	9	2	YJL191W	RPS14B	277	137	0.494585
2	9	3	YKL091C	YKL091C	235	125	0.531915
2	9	4	YLR386W	VAC14	252	119	0.472222
2	9	5	YLR187W	SKG3	186	106	0.569892
2	9	6	YJL190C	RPS22A	193	125	0.647668
2	9	7	YKL092C	BUD2	191	134	0.701571
2	9	8	YLR387C	REH1	175	138	0.788571
2	9	9	YLR188W	MDL1	169	132	0.781065
2	9	10	YJL189W	RPL39	24	0	0
2	9	11	YKL093W	MBR1	164	130	0.792683
2	9	12	YLR388W	RPS29A	147	123	0.836735
2	9	13	YLR189C	ATG26	173	127	0.734104
2	9	14	YJL188C	BUD19	25	0	0
2	9	15	YKL094W	YJU3	178	144	0.808989
2	9	16	YLR390W	ECM19	182	127	0.697802
2	9	17	YLR190W	MMR1	159	117	0.735849
2	9	18	YJL187C	SWE1	179	139	0.776536
2	9	19	YKL096W	CWP1	25	0	0
2	9	20	YLR392C	ART10	160	134	0.8375
2	9	21	YLR191W	PEX13	145	133	0.917241
2	9	22	YJL186W	MNN5	164	134	0.817073
2	9	23	YKL097C	YKL097C	160	134	0.8375
2	9	24	YLR393W	ATP10	26	0	0
2	9	25	YLR193C	UPS1	94	90	0.957447
2	9	26	YJL185C	YJL185C	180	138	0.766667
2	9	27	YKL098W	MTC2	168	136	0.809524
2	9	28	YLR395C	COX8	154	122	0.792208
2	9	29	YLR194C	YLR194C	171	141	0.824561
2	9	30	YJL183W	MNN11	183	157	0.857923
2	9	31	YKL100C	YKL100C	179	143	0.798883
2	9	32	YLR398C	SKI2	144	124	0.861111
2	9	33	YLR199C	PBA1	162	130	0.802469
2	9	34	YJL181W	YJL181W	179	138	0.77095
2	9	35	YKL101W	HSL1	166	137	0.825301
2	9	36	YLR400W	YLR400W	162	135	0.833333
2	9	37	YLR200W	YKE2	153	130	0.849673
2	9	38	YJL182C	YJL182C	18	0	0
2	9	39	YKL102C	YKL102C	193	142	0.735751
2	9	40	YLR401C	DUS3	166	139	0.837349
2	9	41	YLR201C	COQ9	141	113	0.801418
2	9	42	YJL180C	ATP12	13	0	0
2	9	43	YKL103C	LAP4	186	138	0.741935
2	9	44	YLR402W	YLR402W	166	97	0.584337
2	9	45	YLR202C	YLR202C	135	104	0.77037
2	9	46	YJL179W	PFD1	19	0	0
2	9	47	YKL105C	YKL105C	230	172	0.747826
2	9	48	YLR404W	FLD1	342	203	0.593567
2	10	1	Blank	Blank	15	0	0
2	10	2	YKL200C	YKL200C	317	156	0.492114
2	10	3	YCR090C	YCR090C	224	134	0.598214
2	10	4	YDR289C	RTT103	192	108	0.5625
2	10	5	YPL035C	YPL035C	207	124	0.599034
2	10	6	YKL205W	LOS1	178	128	0.719101
2	10	7	Blank	Blank	22	0	0
2	10	8	YDR290W	YDR290W	182	136	0.747253
2	10	9	YPL033C	SRL4	175	125	0.714286
2	10	10	YKL206C	ADD66	158	117	0.740506
2	10	11	YCR091W	KIN82	158	129	0.816456
2	10	12	YDR291W	HRQ1	172	129	0.75
2	10	13	YPL032C	SVL3	166	127	0.76506
2	10	14	YKL207W	AIM27	168	126	0.75
2	10	15	YCR092C	MSH3	174	128	0.735632
2	10	16	YDR293C	SSD1	184	128	0.695652
2	10	17	YPL030W	TRM44	161	130	0.807453
2	10	18	Blank	Blank	25	0	0
2	10	19	YCR094W	CDC50	143	113	0.79021
2	10	20	YDR294C	DPL1	178	143	0.803371
2	10	21	YPL029W	SUV3	122	96	0.786885
2	10	22	YKL208W	CBT1	132	104	0.787879
2	10	23	YCR098C	GIT1	178	139	0.780899
2	10	24	Blank	Blank	27	0	0
2	10	25	YPL026C	SKS1	191	141	0.73822
2	10	26	YKL211C	TRP3	173	135	0.780347
2	10	27	YCR099C	YCR099C	173	139	0.803468
2	10	28	YDR295C	HDA2	27	0	0
2	10	29	YPL025C	YPL025C	171	140	0.818713
2	10	30	YKL212W	SAC1	61	56	0.918033
2	10	31	YCR100C	YCR100C	178	143	0.803371
[truncated: 4,145 more rows]

## Sheet: DMAplate1
	score		passed thershold		0	0.1			current	normalized
ORF	before norm	norm	0.1					average	0.651475	0.4
YMR252C	0.939394	0.57678	FALSE	1	0	1
YLL040C	0.605263	0.371626	FALSE	1	0.1	6
YAL068C	0.396396	0.243384	FALSE	1	0.2	108
YMR253C	0.388889	0.238774	FALSE	1	0.3	492
YNL275W	0.429936	0.263977	FALSE	1	0.4	709
YAL067C	0.508532	0.312234	FALSE	1	0.5	30
YMR254C	0.444444	0.272885	FALSE	1	0.6	2
YLL041C	0.435159	0.267184	FALSE	1	0.7	0
YAL066W	0.553459	0.339819	FALSE	1	0.8	0
YMR255W	0.545752	0.335087	FALSE	1	0.9	0
YLL042C	0.429775	0.263878	FALSE	1	1	0
YAL065C	0.626039	0.384382	FALSE	1	1.1	0
YLL043W	0.71345	0.438052	FALSE	1	1.2	0
YAL062W	0.690476	0.423946	FALSE	1	1.3	0
YMR256C	0.704167	0.432352	FALSE	1	1.4	0
YLL045C	0.553055	0.339571	FALSE	1	1.5	0
YAL061W	0.493007	0.302702	FALSE	1	1.6	0
YMR257C	0.965368	0.592728	FALSE	1	1.7	0
YLL046C	0.823529	0.50564	FALSE	1	1.8	0
YNL269W	1.00943	0.619784	FALSE	1	1.9	0
YAL060W	0.742947	0.456163	FALSE	1	2	0
YMR258C	0.674194	0.413949	FALSE	1	2.1	0
YLL047W	0.694631	0.426497	FALSE	1	2.2	0
YNL268W	0.707071	0.434135	FALSE	1	2.3	0
YAL059W	0.62215	0.381995	FALSE	1	2.4	0
YMR259C	0.766187	0.470432	FALSE	1	2.5	0
YLL051C	0.648649	0.398265	FALSE	1	2.6	0
YNL266W	0.623333	0.382721	FALSE	1	2.7	0
YAL058W	0.64527	0.39619	FALSE	1	2.8	0
YMR261C	0.589286	0.361816	FALSE	1	2.9	0
YLL052C	0.598854	0.367691	FALSE	1	3	0
YAL056W	0.637462	0.391396	FALSE	1	3.1	0
YMR262W	0.65894	0.404584	FALSE	1	3.2	0
YLL053C	0.596215	0.366071	FALSE	1	3.3	0
YAL055W	0.697674	0.428366	FALSE	1	3.4	0
YNL047C	0.647727	0.397699	FALSE	1	3.5	0
YLL054C	0.674419	0.414087	FALSE	1	3.6	0
YNL259C	0.567288	0.34831	FALSE	1	3.7	0
YEL067C	0.681661	0.418534	FALSE	1	3.8	0
YPL102C	0.60452	0.37117	FALSE	1	3.9	0
YGR153W	0.380952	0.233901	FALSE	1	4	0
YPL100W	0.24186	0.1485	FALSE	1	4.1	0
YGR154C	0.390909	0.240015	FALSE	1	4.2	0
YPL220W	0.397321	0.243952	FALSE	1	4.3	0
YEL071W	0.466981	0.286722	FALSE	1	4.4	0
YPL099C	0.471616	0.289568	FALSE	1	4.5	0
YGR157W	0.72043	0.442338	FALSE	1	4.6	0
YPL219W	0.562771	0.345536	FALSE	1	4.7	0
YPL098C	0.608696	0.373734	FALSE	1	4.8	0
YGR159C	0.743802	0.456688	FALSE	1	4.9	0
YPL216W	0.63981	0.392838	FALSE	1	5	0
YER001W	0.649573	0.398832	FALSE	1	5.1	0
YPL097W	0.674847	0.41435	FALSE	1	5.2	0
YGR160W	0.661972	0.406445	FALSE	1	5.3	0
YPL215W	0.677885	0.416215	FALSE	1	5.4	0
YER002W	0.559783	0.343702	FALSE	1	5.5	0
YPL096W	0.477477	0.293167	FALSE	1	5.6	0
YGR161C	0.580645	0.356511	FALSE	1	5.7	0
YPL214C	0.651741	0.400163	FALSE	1	5.8	0
YER004W	0.606061	0.372116	FALSE	1	5.9	0
YPL095C	0.596859	0.366466	FALSE	1	6	0
YGR163W	0.609375	0.374151	FALSE	1	6.1	0
YPL213W	0.625	0.383745	FALSE	1	6.2	0
YER005W	0.678049	0.416316	FALSE	1
YPL092W	0.697436	0.42822	FALSE	1
YGR164W	0.716495	0.439922	FALSE	1
YER007C-A	0.673575	0.413569	FALSE	1
YBR174C	0.521277	0.320059	FALSE	1
YGR165W	0.764331	0.469293	FALSE	1
YPL212C	0.722826	0.443809	FALSE	1
YER007W	0.69	0.423654	FALSE	1
YGR166W	0.56746	0.348416	FALSE	1
YPL208W	0.632353	0.388259	FALSE	1
YER010C	0.635922	0.390451	FALSE	1
YBR175W	0.453659	0.278542	FALSE	1
YOL153C	0.565957	0.347493	FALSE	1
YPL207W	0.57384	0.352333	FALSE	1
YER011W	0.62249	0.382203	FALSE	1
YBR176W	0.553957	0.340125	FALSE	1
YGR168C	0.637427	0.391375	FALSE	1
YOR088W	0.553265	0.3397	FALSE	1
YMR035W	0.446927	0.27441	FALSE	1
YOL019W	0.418994	0.257259	FALSE	1
YLR120C	0.201005	0.123415	FALSE	1
YOL020W	0.351351	0.215727	FALSE	1
YOR090C	0.454054	0.278785	FALSE	1
YMR039C	0.426829	0.262069	FALSE	1
YOL023W	0.506757	0.311144	FALSE	1
YLR121C	0.529412	0.325054	FALSE	1
YOR091W	0.606218	0.372212	FALSE	1
YOL024W	0.495455	0.304205	FALSE	1
YLR122C	0.703488	0.431936	FALSE	1
YOR092W	0.711864	0.437079	FALSE	1
YMR040W	0.716667	0.440027	FALSE	1
YOL025W	0.651685	0.400129	FALSE	1
YLR123C	0.704819	0.432753	FALSE	1
YOR093C	0.684211	0.420099	FALSE	1
YMR041C	0.660606	0.405606	FALSE	1
YOL027C	0.65	0.399094	FALSE	1
YLR124W	0.689266	0.423203	FALSE	1
YMR042W	0.634409	0.389521	FALSE	1
YOL028C	0.680473	0.417805	FALSE	1
YLR125W	0.658824	0.404512	FALSE	1
YOR094W	0.682796	0.419231	FALSE	1
YMR044W	0.684211	0.420099	FALSE	1
YML089C	0.761364	0.467471	FALSE	1
YOR289W	0.716667	0.440027	FALSE	1
YMR140W	0.683333	0.419561	FALSE	1
YOL029C	0.621469	0.381577	FALSE	1
YML088W	0.666667	0.409328	FALSE	1
YMR141C	0.541872	0.332705	FALSE	1
YOL030W	0.616279	0.37839	FALSE	1
YML087C	0.545946	0.335206	FALSE	1
YOR291W	0.502825	0.30873	FALSE	1
YMR143W	0.526718	0.3234	FALSE	1
YOL031C	0.528796	0.324676	FALSE	1
YML086C	0.488038	0.299651	FALSE	1
YOR292C	0.551402	0.338556	FALSE	1
YMR144W	0.591078	0.362917	FALSE	1
YOL032W	0.653061	0.400974	FALSE	1
YDR068W	0.964912	0.592448	FALSE	1
YHR031C	0.733945	0.450636	FALSE	1
YDR380W	0.467033	0.286754	FALSE	1
YHR195W	0.314286	0.192969	FALSE	1
YDR070C	0.432292	0.265423	FALSE	1
YHR035W	0.486486	0.298698	FALSE	1
YDR383C	0.481481	0.295625	FALSE	1
YHR199C	0.505102	0.310128	FALSE	1
YDR072C	0.636364	0.390722	FALSE	1
YHR037W	0.568627	0.349132	FALSE	1
YDR384C	0.648649	0.398265	FALSE	1
YHR200W	0.705036	0.432886	FALSE	1
YDR073W	0.680233	0.417657	FALSE	1
YHR038W	0.716049	0.439648	FALSE	1
YDR385W	0.720779	0.442552	FALSE	1
YHR202W	0.693182	0.425608	FALSE	1
YDR075W	0.746835	0.45855	FALSE	1
YHR039C	0.764368	0.469315	FALSE	1
YDR386W	0.787234	0.483355	FALSE	1
YHR203C	0.771429	0.47365	FALSE	1
YDR076W	0.666667	0.409328	FALSE	1
YDR387C	0.697802	0.428444	FALSE	1
YHR204W	0.688623	0.422808	FALSE	1
YDR077W	0.686391	0.421438	FALSE	1
YHR044C	0.751553	0.461447	FALSE	1
YDR388W	0.542683	0.333203	FALSE	1
YHR206W	0.664596	0.408056	FALSE	1
YDR078C	0.6875	0.422119	FALSE	1
YHR046C	0.7125	0.437469	FALSE	1
YDR389W	0.717949	0.440814	FALSE	1
YHR207C	0.625	0.383745	FALSE	1
YHR047C	0.641176	0.393677	FALSE	1
YDR391C	0.60355	0.370575	FALSE	1
YHR209W	0.530055	0.325449	FALSE	1
YHR048W	0.472826	0.290311	FALSE	1
YDR392W	0.395833	0.243038	FALSE	1
YHR210C	0.474576	0.291386	FALSE	1
YDR080W	0.388889	0.238774	FALSE	1
YHR049W	0.557143	0.342081	FALSE	1
YCL001W	0.622535	0.382231	FALSE	1
YAL053W	0.877143	0.538558	FALSE	1
YMR264W	0.553279	0.339708	FALSE	1
YLL055W	0.479381	0.294336	FALSE	1
YNL257C	0.367089	0.225389	FALSE	1
YAL051W	0.365714	0.224545	FALSE	1
YMR265C	0.394286	0.242088	FALSE	1
YLL056C	0.44	0.270156	FALSE	1
YAL049C	0.5	0.306996	FALSE	1
YMR266W	0.538889	0.330873	FALSE	1
YLL057C	0.59322	0.364232	FALSE	1
YLL058W	0.692308	0.425071	FALSE	1
YNL253W	0.715116	0.439075	FALSE	1
YAL046C	0.628931	0.386158	FALSE	1
YMR269W	0.770833	0.473285	FALSE	1
YLL060C	0.754839	0.463464	FALSE	1
YNL249C	0.635359	0.390105	FALSE	1
YAL045C	0.741722	0.455411	FALSE	1
YMR272C	0.694215	0.426242	FALSE	1
YLL061W	0.730263	0.448375	FALSE	1
YAL044C	0.774194	0.475348	FALSE	1
YMR273C	0.709497	0.435625	FALSE	1
YNL246W	0.75	0.460493	FALSE	1
YAL042W	0.58046	0.356397	FALSE	1
YMR274C	0.716129	0.439697	FALSE	1
YLL063C	0.732558	0.449784	FALSE	1
YOR001W	0.768595	0.471911	FALSE	1
YAL043C-a	0.704403	0.432497	FALSE	1
YMR275C	0.779528	0.478623	FALSE	1
YLR001C	0.646341	0.396848	FALSE	1
YOR002W	0.644172	0.395516	FALSE	1
YAL040C	0.666667	0.409328	FALSE	1
YMR276W	0.637931	0.391684	FALSE	1
YLR003C	0.605882	0.372006	FALSE	1
YOR003W	0.493088	0.302751	FALSE	1
YMR278W	0.497175	0.305261	FALSE	1
YLR004C	0.508475	0.312199	FALSE	1
YOR005C	0.445596	0.273592	FALSE	1
YAL037W	0.577381	0.354507	FALSE	1
YMR280C	0.433673	0.266272	FALSE	1
YLR011W	0.561644	0.344844	FALSE	1
YOR006C	0.643293	0.394976	FALSE	1
YBR177C	0.441026	0.270786	FALSE	1
YGR169C	0.422619	0.259484	FALSE	1
YPL205C	0.45625	0.280134	FALSE	1
YPR011C	0.435897	0.267637	FALSE	1
YBR178W	0.48913	0.300322	FALSE	1
YPL203W	0.502732	0.308673	FALSE	1
YGR170W	0.615385	0.377841	FALSE	1
YPL202C	0.66092	0.405799	FALSE	1
YER019W	0.62234	0.382112	FALSE	1
YBR180W	0.583784	0.358438	FALSE	1
YPL201C	0.703704	0.432068	FALSE	1
YER019C-A	0.696429	0.427601	FALSE	1
YBR181C	0.795276	0.488292	FALSE	1
YGR173W	0.729282	0.447773	FALSE	1
YPL200W	0.801325	0.492006	FALSE	1
YER020W	0.701754	0.430871	FALSE	1
YBR182C	0.704142	0.432337	FALSE	1
YGR174C	0.765823	0.470209	FALSE	1
YPL199C	0.779141	0.478386	FALSE	1
YER024W	0.789157	0.484535	FALSE	1
YBR183W	0.766082	0.470368	FALSE	1
YGR176W	0.699422	0.429439	FALSE	1
YPL198W	0.745455	0.457703	FALSE	1
YER030W	0.758389	0.465644	FALSE	1
YBR184W	0.645631	0.396412	FALSE	1
YGR177C	0.569948	0.349943	FALSE	1
YPL197C	0.662791	0.406948	FALSE	1
YER032W	0.695652	0.427124	FALSE	1
YBR185C	0.697987	0.428558	FALSE	1
YGR178C	0.670455	0.411653	FALSE	1
YPL196W	0.74026	0.454513	FALSE	1
YER033C	0.680723	0.417958	FALSE	1
YBR186W	0.637363	0.391335	FALSE	1
YPL195W	0.529101	0.324863	FALSE	1
YER034W	0.592593	0.363847	FALSE	1
YBR187W	0.316456	0.194301	FALSE	1
YGR181W	0.502762	0.308692	FALSE	1
YPL194W	0.218391	0.13409	FALSE	1
YER035W	0.259259	0.159183	FALSE	1
YGR182C	0.636364	0.390722	FALSE	1
YML084W	0.604494	0.371154	FALSE	1
YMR145C	0.430851	0.264539	FALSE	1
YML083C	0.367232	0.225477	FALSE	1
YMR147W	0.469072	0.288006	FALSE	1
YOL035C	0.485714	0.298224	FALSE	1
YML082W	0.530726	0.325861	FALSE	1
YOR296W	0.573171	0.351922	FALSE	1
YMR148W	0.612717	0.376203	FALSE	1
YOL036W	0.609467	0.374208	FALSE	1
YML081W	0.666667	0.409328	FALSE	1
YOR297C	0.75	0.460493	FALSE	1
YMR151W	0.671053	0.41202	FALSE	1
YOL037C	0.699387	0.429417	FALSE	1
YML080W	0.690476	0.423946	FALSE	1
YOR298W	0.748466	0.459552	FALSE	1
YOL039W	0.789809	0.484936	FALSE	1
YML079W	0.754601	0.463319	FALSE	1
YOR299W	0.77095	0.473356	FALSE	1
YMR152W	0.790698	0.485481	FALSE	1
YOL041C	0.812081	0.49861	FALSE	1
YML078W	0.770701	0.473203	FALSE	1
YOR301W	0.780488	0.479213	FALSE	1
YMR153W	0.742331	0.455785	FALSE	1
YOL042W	0.768293	0.471725	FALSE	1
YML063W	0.716867	0.44015	FALSE	1
YMR153C-A	0.674033	0.41385	FALSE	1
YOL043C	0.715909	0.439562	FALSE	1
YML062C	0.742331	0.455785	FALSE	1
YMR155W	0.676301	0.415243	FALSE	1
YOL044W	0.73913	0.45382	FALSE	1
YML061C	0.71875	0.441306	FALSE	1
YOR304C-A	0.732919	0.450006	FALSE	1
YMR156C	0.730061	0.448251	FALSE	1
YOL045W	0.668539	0.410477	FALSE	1
YML060W	0.606936	0.372654	FALSE	1
YOR304W	0.772455	0.474281	FALSE	1
YMR157C	0.582781	0.357823	FALSE	1
YOL046C	0.486911	0.298959	FALSE	1
YML059C	0.537688	0.330136	FALSE	1
YOR305W	0.460606	0.282808	FALSE	1
YMR158W-A	0.58156	0.357073	FALSE	1
YOL047C	0.528351	0.324403	FALSE	1
YDR083W	0.95057	0.583642	FALSE	1
YHR049C-A	0.485597	0.298152	FALSE	1
YDR393W	0.469613	0.288338	FALSE	1
YCL002C	0.396135	0.243224	FALSE	1
YDR084C	0.424242	0.260481	FALSE	1
YHR050W	0.421053	0.258523	FALSE	1
YDR395W	0.484043	0.297198	FALSE	1
YDR085C	0.516129	0.316899	FALSE	1
YDR399W	0.60119	0.369126	FALSE	1
YMR118C	0.691781	0.424747	FALSE	1
YDR089W	0.636905	0.391054	FALSE	1
YDR400W	0.746914	0.458598	FALSE	1
YDR090C	0.70303	0.431654	FALSE	1
YHR057C	0.765432	0.469969	FALSE	1
YDR401W	0.734104	0.450734	FALSE	1
YCL008C	0.786885	0.483141	FALSE	1
YDR092W	0.752632	0.462109	FALSE	1
YHR060W	0.481013	0.295338	FALSE	1
YDR402C	0.705584	0.433222	FALSE	1
YCL009C	0.731579	0.449183	FALSE	1
YDR093W	0.61809	0.379502	FALSE	1
YHR061C	0.797619	0.489731	FALSE	1
YDR403W	0.85	0.521893	FALSE	1
YCL010C	0.726115	0.445828	FALSE	1
YDR094W	0.718391	0.441086	FALSE	1
YHR066W	0.780645	0.479309	FALSE	1
YCL011C	0.666667	0.409328	FALSE	1
YDR095C	0.643243	0.394946	FALSE	1
YHR073W	0.705556	0.433205	FALSE	1
YDR406W	0.576271	0.353825	FALSE	1
YCL012W	0.708571	0.435057	FALSE	1
YDR096W	0.712707	0.437596	FALSE	1
YHR075C	0.714286	0.438565	FALSE	1
YDR408C	0.777778	0.477549	FALSE	1
YCL013W	0.714286	0.438565	FALSE	1
YDR097C	0.668675	0.41056	FALSE	1
YHR076W	0.601156	0.369105	FALSE	1
YDR409W	0.6	0.368395	FALSE	1
YCL014W	0.696429	0.427601	FALSE	1
YDR098C	0.442708	0.271819	FALSE	1
YHR077C	0.624365	0.383355	FALSE	1
YCL016C	0.602564	0.369969	FALSE	1
YAL036C	0.904459	0.55533	FALSE	1
YMR282C	0.67234	0.412811	FALSE	1
YLR012C	0.542714	0.333221	FALSE	1
YOR007C	0.437838	0.268829	FALSE	1
YMR283C	0.488636	0.300018	FALSE	1
YLR013W	0.529762	0.325269	FALSE	1
YOR008C	0.535294	0.328666	FALSE	1
YAL034C	0.567901	0.348686	FALSE	1
YMR284W	0.612903	0.376317	FALSE	1
YLR014C	0.646667	0.397048	FALSE	1
YOR009W	0.636364	0.390722	FALSE	1
YAL031C	0.740741	0.454808	FALSE	1
YMR285C	0.789474	0.48473	FALSE	1
YLR015W	0.547059	0.335889	FALSE	1
YOR010C	0.701031	0.430427	FALSE	1
YAL030W	0.775148	0.475934	FALSE	1
YMR286W	0.792308	0.48647	FALSE	1
YLR016C	0.822785	0.505183	FALSE	1
YOR011W	0.758427	0.465668	FALSE	1
YAL029C	0.773481	0.47491	FALSE	1
YLR017W	0.769697	0.472587	FALSE	1
YOR012W	0.765714	0.470142	FALSE	1
YAL028W	0.673575	0.413569	FALSE	1
YMR289W	0.777778	0.477549	FALSE	1
YLR018C	0.690058	0.42369	FALSE	1
YOR013W	0.796407	0.488987	FALSE	1
YAL027W	0.721053	0.44272	FALSE	1
YMR291W	0.779141	0.478386	FALSE	1
YLR019W	0.763006	0.468479	FALSE	1
YOR014W	0.628378	0.385819	FALSE	1
YAL026C	0.767296	0.471113	FALSE	1
YMR292W	0.760736	0.467085	FALSE	1
YLR020C	0.776398	0.476701	FALSE	1
YOR015W	0.766871	0.470852	FALSE	1
YAL023C	0.66129	0.406027	FALSE	1
YMR293C	0.761062	0.467285	FALSE	1
YLR021W	0.724832	0.445041	FALSE	1
YOR016C	0.666667	0.409328	FALSE	1
YAL022C	0.728916	0.447548	FALSE	1
YMR294W	0.72973	0.448048	FALSE	1
YLR023C	0.588235	0.361171	FALSE	1
YOR017W	0.586592	0.360162	FALSE	1
YAL021C	0.539683	0.33136	FALSE	1
YMR294W-A	0.605634	0.371854	FALSE	1
YLR024C	0.6	0.368395	FALSE	1
YOR018W	0.616622	0.378601	FALSE	1
YER038W-A	0.722944	0.443881	FALSE	1
YBR194W	0.697802	0.428444	FALSE	1
YGR183C	0.462963	0.284255	FALSE	1
YPL192C	0.552147	0.339014	FALSE	1
YER039C	0.491429	0.301733	FALSE	1
YBR195C	0.487654	0.299416	FALSE	1
YGR184C	0.469945	0.288542	FALSE	1
YPL191C	0.552795	0.339411	FALSE	1
YER040W	0.869159	0.533656	FALSE	1
YBR197C	0.533333	0.327462	FALSE	1
YGR187C	0.72	0.442074	FALSE	1
YPL189W	0.70122	0.430543	FALSE	1
YER041W	0.707865	0.434623	FALSE	1
YBR199W	0.76875	0.472006	FALSE	1
YGR189C	0.737805	0.453006	FALSE	1
YER042W	0.737705	0.452944	FALSE	1
YBR200W	0.756757	0.464642	FALSE	1
YGR192C	0.779874	0.478836	FALSE	1
YER044C-A	0.73913	0.45382	FALSE	1
YBR201W	0.721591	0.443051	FALSE	1
YGR193C	0.783133	0.480837	FALSE	1
YER045C	0.792683	0.4867	FALSE	1
YBR203W	0.768362	0.471767	FALSE	1
YGR194C	0.808383	0.49634	FALSE	1
YPL186C	0.697436	0.42822	FALSE	1
YER046W-A	0.798742	0.490421	FALSE	1
YBR204C	0.736842	0.452415	FALSE	1
YGR196C	0.695906	0.42728	FALSE	1
YPL184C	0.692308	0.425071	FALSE	1
YER047C	0.748503	0.459574	FALSE	1
YBR205W	0.703488	0.431936	FALSE	1
YGR197C	0.688889	0.422972	FALSE	1
YPL181W	0.788079	0.483874	FALSE	1
YER048C	0.717791	0.440718	FALSE	1
YBR206W	0.699387	0.429417	FALSE	1
YGR199W	0.688235	0.42257	FALSE	1
YPL182C	0.770115	0.472844	FALSE	1
YER049W	0.714286	0.438565	FALSE	1
YBR207W	0.69186	0.424796	FALSE	1
YGR200C	0.811475	0.498239	FALSE	1
YPL180W	0.731884	0.44937	FALSE	1
YER050C	0.603659	0.370641	FALSE	1
YBR208C	0.602996	0.370234	FALSE	1
YGR202C	0.583784	0.358438	FALSE	1
YML058W	0.911429	0.559609	FALSE	1
YOR307C	0.733032	0.450075	FALSE	1
YMR159C	0.586387	0.360037	FALSE	1
YOL048C	0.429379	0.263635	FALSE	1
YML057W	0.502994	0.308834	FALSE	1
YOR308C	0.540881	0.332096	FALSE	1
YMR161W	0.511494	0.314053	FALSE	1
YOL049W	0.686441	0.421469	FALSE	1
YML058C-A	0.55414	0.340237	FALSE	1
YOR311C	0.693878	0.426035	FALSE	1
YMR162C	0.744966	0.457403	FALSE	1
YOL050C	0.848485	0.520962	FALSE	1
YML056C	0.72619	0.445875	FALSE	1
YMR163C	0.755814	0.464063	FALSE	1
YOL051W	0.779141	0.478386	FALSE	1
YML055W	0.775862	0.476373	FALSE	1
YOR313C	0.730769	0.448686	FALSE	1
YMR164C	0.688119	0.422499	FALSE	1
YML054C	0.76	0.466633	FALSE	1
YOR314W	0.693642	0.42589	FALSE	1
YMR166C	0.792453	0.486559	FALSE	1
YOL053C-A	0.775758	0.476308	FALSE	1
YML053C	0.766082	0.470368	FALSE	1
YOR315W	0.778409	0.477936	FALSE	1
YOL053W	0.801075	0.491853	FALSE	1
YML052W	0.755435	0.46383	FALSE	1
YOR316C	0.743017	0.456206	FALSE	1
YMR169C	0.720207	0.442201	FALSE	1
YOL054W	0.729282	0.447773	FALSE	1
YML051W	0.693182	0.425608	FALSE	1
YOR318C	0.72	0.442074	FALSE	1
YMR170C	0.714286	0.438565	FALSE	1
YOL055C	0.729282	0.447773	FALSE	1
YML050W	0.747126	0.458729	FALSE	1
YOR320C	0.67284	0.413118	FALSE	1
YMR172C-A	0.675978	0.415044	FALSE	1
YOL056W	0.700637	0.430185	FALSE	1
YML048W	0.815789	0.500888	FALSE	1
YOR321W	0.744186	0.456924	FALSE	1
YMR173W-A	0.616216	0.378351	FALSE	1
YOL057W	0.562162	0.345163	FALSE	1
YML048W-A	0.593583	0.364455	FALSE	1
YOR322C	0.515556	0.316547	FALSE	1
YMR174C	0.562278	0.345234	FALSE	1
YDR099W	0.79941	0.490831	FALSE	1
YHR078W	0.746835	0.45855	FALSE	1
YDR411C	0.585366	0.35941	FALSE	1
YCL023C	0.59375	0.364557	FALSE	1
YDR100W	0.491979	0.302071	FALSE	1
YHR079C	0.466667	0.286529	FALSE	1
YDR414C	0.457895	0.281143	FALSE	1
YCL024W	0.480226	0.294855	FALSE	1
YDR101C	0.761194	0.467367	FALSE	1
YHR080C	0.547619	0.336233	FALSE	1
YDR415C	0.6625	0.406769	FALSE	1
YCL025C	0.753425	0.462596	FALSE	1
YDR102C	0.676923	0.415625	FALSE	1
YHR081W	0.824	0.505929	FALSE	1
YCL026C	0.794872	0.488044	FALSE	1
YHR082C	0.69802	0.428578	FALSE	1
YDR419W	0.708134	0.434788	FALSE	1
YCL027W	0.661972	0.406445	FALSE	1
YDR104C	0.785714	0.482422	FALSE	1
YHR086W	0.790698	0.485481	FALSE	1
YDR420W	0.751515	0.461424	FALSE	1
YCL028W	0.737805	0.453006	FALSE	1
YDR105C	0.770588	0.473134	FALSE	1
YHR087W	0.79558	0.488479	FALSE	1
YDR421W	0.73057	0.448564	FALSE	1
YCL029C	0.770588	0.473134	FALSE	1
YDR422C	0.759777	0.466496	FALSE	1
YDR108W	0.521739	0.320343	FALSE	1
YHR092C	0.705556	0.433205	FALSE	1
YDR423C	0.688889	0.422972	FALSE	1
YCL032W	0.699387	0.429417	FALSE	1
YDR109C	0.77439	0.475469	FALSE	1
YHR093W	0.789157	0.484535	FALSE	1
YDR425W	0.71875	0.441306	FALSE	1
YCL033C	0.727811	0.446869	FALSE	1
YDR110W	0.736527	0.452221	FALSE	1
YHR094C	0.655556	0.402505	FALSE	1
YDR426C	0.658683	0.404425	FALSE	1
YCL034W	0.606936	0.372654	FALSE	1
YDR111C	0.534392	0.328112	FALSE	1
YHR095W	0.597015	0.366562	FALSE	1
YDR428C	0.573585	0.352176	FALSE	1
YCL036W	0.592	0.363483	FALSE	1
YAL020C	0.72	0.442074	FALSE	1
YMR295C	0.777273	0.477239	FALSE	1
YLR025W	0.86747	0.532619	FALSE	1
YOR019W	0.544041	0.334037	FALSE	1
YAL019W	0.567073	0.348178	FALSE	1
YMR297W	0.537572	0.330065	FALSE	1
YLR027C	0.471264	0.289352	FALSE	1
YOR021C	0.556962	0.34197	FALSE	1
YAL018C	0.587209	0.360541	FALSE	1
YMR299C	0.64539	0.396264	FALSE	1
YLR028C	0.687943	0.422391	FALSE	1
YAL017W	0.615385	0.377841	FALSE	1
YMR300C	0.804196	0.493769	FALSE	1
YLR042C	0.760736	0.467085	FALSE	1
YOR023C	0.759036	0.466042	FALSE	1
YAL015C	0.723404	0.444164	FALSE	1
YMR302C	0.720207	0.442201	FALSE	1
YLR043C	0.692708	0.425317	FALSE	1
YOR024W	0.708543	0.435039	FALSE	1
YAL014C	0.670455	0.411653	FALSE	1
YMR303C	0.758621	0.465787	FALSE	1
YLR044C	0.85	0.521893	FALSE	1
YOR025W	0.766467	0.470604	FALSE	1
YAL013W	0.794393	0.48775	FALSE	1
YMR304W	0.73494	0.451247	FALSE	1
YLR046C	0.755208	0.463691	FALSE	1
YOR026W	0.65942	0.404878	FALSE	1
YAL011W	0.646739	0.397092	FALSE	1
YMR304C-A	0.786096	0.482656	FALSE	1
YLR047C	0.723404	0.444164	FALSE	1
YOR027W	0.723404	0.444164	FALSE	1
YMR305C	0.724868	0.445062	FALSE	1
YLR048W	0.811475	0.498239	FALSE	1
YAL009W	0.725806	0.445639	FALSE	1
YMR306C-A	0.75	0.460493	FALSE	1
YLR049C	0.687151	0.421905	FALSE	1
YOR029W	0.76506	0.46974	FALSE	1
YAL008W	0.688889	0.422972	FALSE	1
YMR307W	0.734694	0.451096	FALSE	1
YLR053C	0.574163	0.352531	FALSE	1
YOR030W	0.655405	0.402413	FALSE	1
YAL007C	0.605263	0.371626	FALSE	1
YMR310C	0.47619	0.292377	FALSE	1
YLR054C	0.575397	0.353289	FALSE	1
YOR031W	0.625767	0.384215	FALSE	1
YER051W	0.551155	0.338404	FALSE	1
YBR209W	0.654709	0.401985	FALSE	1
YGR203W	0.603865	0.370768	FALSE	1
YER052C	0.550898	0.338247	FALSE	1
YBR210W	0.52	0.319275	FALSE	1
YGR205W	0.511364	0.313973	FALSE	1
YPL177C	0.59589	0.365872	FALSE	1
YER053C	0.564417	0.346547	FALSE	1
YBR212W	0.625767	0.384215	FALSE	1
YGR206W	0.625	0.383745	FALSE	1
YPL176C	0.703488	0.431936	FALSE	1
YER054C	0.767296	0.471113	FALSE	1
YBR213W	0.795181	0.488234	FALSE	1
YGR207C	0.608696	0.373734	FALSE	1
YPL174C	0.757576	0.465145	FALSE	1
YER056C	0.737374	0.452741	FALSE	1
YBR214W	0.759358	0.466239	FALSE	1
YGR208W	0.818182	0.502357	FALSE	1
YPL173W	0.772358	0.474221	FALSE	1
YER056C-A	0.780645	0.479309	FALSE	1
YBR215W	0.745223	0.45756	FALSE	1
YGR209C	0.72067	0.442485	FALSE	1
YPL172C	0.741497	0.455272	FALSE	1
YER057C	0.777108	0.477138	FALSE	1
YBR216C	0.758621	0.465787	FALSE	1
YGR212W	0.674556	0.414172	FALSE	1
YPL171C	0.769663	0.472566	FALSE	1
YBR217W	0.719577	0.441814	FALSE	1
YGR213C	0.727778	0.446849	FALSE	1
YPL170W	0.671717	0.412429	FALSE	1
YER059W	0.734807	0.451165	FALSE	1
YBR218C	0.636792	0.390985	FALSE	1
YGR214W	0.709877	0.435858	FALSE	1
YPL168W	0.737143	0.452599	FALSE	1
YER060W	0.676301	0.415243	FALSE	1
YBR219C	0.741379	0.4552	FALSE	1
YPL167C	0.6875	0.422119	FALSE	1
YER060W-A	0.677419	0.41593	FALSE	1
YBR220C	0.532609	0.327017	FALSE	1
YGR217W	0.670455	0.411653	FALSE	1
YPL166W	0.517413	0.317687	FALSE	1
YER061C	0.572222	0.351339	FALSE	1
YBR221C	0.60084	0.368911	FALSE	1
YHL047C	0.577657	0.354676	FALSE	1
YML037C	0.765909	0.470262	FALSE	1
YMR175W	0.636752	0.39096	FALSE	1
YOL059W	0.638298	0.391909	FALSE	1
YML035C	0.549451	0.337358	FALSE	1
YOR324C	0.57485	0.352953	FALSE	1
YMR176W	0.489247	0.300394	FALSE	1
YOL060C	0.494505	0.303622	FALSE	1
YML034W	0.544304	0.334198	FALSE	1
YOR327C	0.68323	0.419497	FALSE	1
YMR177W	0.597561	0.366897	FALSE	1
YOL061W	0.75	0.460493	FALSE	1
YML035C-A	0.785714	0.482422	FALSE	1
YOR328W	0.745455	0.457703	FALSE	1
YMR178W	0.7875	0.483518	FALSE	1
YOL062C	0.805031	0.494282	FALSE	1
YML033W	0.786164	0.482698	FALSE	1
YOR330C	0.689394	0.423282	FALSE	1
YMR179W	0.86087	0.528566	FALSE	1
YOL063C	0.710843	0.436452	FALSE	1
YML032C	0.712121	0.437236	FALSE	1
YOR332W	0.74375	0.456656	FALSE	1
YMR180C	0.795181	0.488234	FALSE	1
YOL064C	0.81203	0.498579	FALSE	1
YML030W	0.777778	0.477549	FALSE	1
YOR334W	0.779874	0.478836	FALSE	1
YMR182C	0.732558	0.449784	FALSE	1
YOL065C	0.753012	0.462343	FALSE	1
YML029W	0.762712	0.468298	FALSE	1
YOR337W	0.757062	0.46483	FALSE	1
YMR183C	0.700565	0.430141	FALSE	1
YOL067C	0.704142	0.432337	FALSE	1
YML028W	0.790541	0.485385	FALSE	1
YOR338W	0.681592	0.418492	FALSE	1
YOL068C	0.695652	0.427124	FALSE	1
YML026C	0.760736	0.467085	FALSE	1
YOR339C	0.915789	0.562287	FALSE	1
YMR186W	0.678756	0.416751	FALSE	1
YOL070C	0.658163	0.404107	FALSE	1
YML024W	0.796296	0.488919	FALSE	1
YOR342C	0.728261	0.447146	FALSE	1
YMR187C	0.682081	0.418792	FALSE	1
YOL071W	0.680233	0.417657	FALSE	1
YML020W	0.514423	0.315851	FALSE	1
YOR343C	0.531915	0.326591	FALSE	1
YMR188C	0.548872	0.337003	FALSE	1
YOL072W	0.786026	0.482613	FALSE	1
YHR096C	0.46875	0.287808	FALSE	1
YDR430C	0.659664	0.405028	FALSE	1
YCL037C	0.493776	0.303174	FALSE	1
YHR097C	0.60733	0.372895	FALSE	1
YDR431W	0.49711	0.305221	FALSE	1
YCL039W	0.442708	0.271819	FALSE	1
YHR100C	0.723404	0.444164	FALSE	1
YCL040W	0.683333	0.419561	FALSE	1
YDR116C	0.809859	0.497246	FALSE	1
YHR103W	0.715116	0.439075	FALSE	1
YDR433W	0.791411	0.485919	FALSE	1
YCL042W	0.785714	0.482422	FALSE	1
YDR117C	0.791908	0.486224	FALSE	1
YHR104W	0.772727	0.474448	FALSE	1
YDR435C	0.701149	0.4305	FALSE	1
YCL044C	0.715976	0.439603	FALSE	1
YDR119W	0.715116	0.439075	FALSE	1
YHR105W	0.684783	0.420451	FALSE	1
YDR436W	0.73224	0.449589	FALSE	1
YCL045C	0.711111	0.436616	FALSE	1
YDR120C	0.757062	0.46483	FALSE	1
YHR106W	0.782123	0.480217	FALSE	1
YEL001C	0.737705	0.452944	FALSE	1
YCL046W	0.762712	0.468298	FALSE	1
YDR121W	0.762162	0.467961	FALSE	1
YHR108W	0.734463	0.450954	FALSE	1
YEL003W	0.744186	0.456924	FALSE	1
YCL047C	0.677419	0.41593	FALSE	1
YDR122W	0.725275	0.445312	FALSE	1
YHR109W	0.679803	0.417393	FALSE	1
YCL048W	0.668269	0.410311	FALSE	1
YHR110W	0.700535	0.430122	FALSE	1
YEL005C	0.695906	0.42728	FALSE	1
YCL049C	0.773481	0.47491	FALSE	1
YDR124W	0.625641	0.384138	FALSE	1
YHR111W	0.718121	0.44092	FALSE	1
YEL006W	0.681564	0.418475	FALSE	1
YCL050C	0.624339	0.383338	FALSE	1
YDR125C	0.559633	0.34361	FALSE	1
YHR112C	0.57277	0.351676	FALSE	1
YEL007W	0.496183	0.304652	FALSE	1
YCL051W	0.580214	0.356246	FALSE	1
YNL339C	0.757377	0.465023	FALSE	1
YOR032C	0.614634	0.37738	FALSE	1
YAL005C	0.525773	0.32282	FALSE	1
YNL338W	0.620879	0.381214	FALSE	1
YAL002W	0.66474	0.408145	FALSE	1
YNL336W	0.687117	0.421884	FALSE	1
YLR057W	0.740741	0.454808	FALSE	1
YOR034C	0.747059	0.458688	FALSE	1
YAR002W	0.823529	0.50564	FALSE	1
YNL335W	0.740541	0.454685	FALSE	1
YLR058C	0.755814	0.464063	FALSE	1
YOR035C	0.514793	0.316078	FALSE	1
YAR003W	0.578313	0.355079	FALSE	1
YNL334C	0.745763	0.457892	FALSE	1
YLR059C	0.771084	0.473439	FALSE	1
YOR036W	0.683761	0.419823	FALSE	1
YAR014C	0.739884	0.454283	FALSE	1
YNL333W	0.645503	0.396333	FALSE	1
YLR061W	0.745902	0.457977	FALSE	1
YOR037W	0.72956	0.447943	FALSE	1
YAR015W	0.756098	0.464237	FALSE	1
YNL332W	0.672727	0.413049	FALSE	1
YLR062C	0.657534	0.40372	FALSE	1
YOR038C	0.682292	0.418921	FALSE	1
YNL330C	0.673469	0.413504	FALSE	1
YLR063W	0.661765	0.406318	FALSE	1
YOR039W	0.714286	0.438565	FALSE	1
YAR020C	0.68306	0.419393	FALSE	1
YNL329C	0.76875	0.472006	FALSE	1
YLR064W	0.645833	0.396536	FALSE	1
YOR040W	0.72973	0.448048	FALSE	1
YAR023C	0.725	0.445144	FALSE	1
YNL328C	0.740331	0.454557	FALSE	1
YLR065C	0.71134	0.436757	FALSE	1
YOR041C	0.738889	0.453671	FALSE	1
YNL327W	0.621622	0.38167	FALSE	1
YOR042W	0.557143	0.342081	FALSE	1
YNL326C	0.517787	0.317916	FALSE	1
YLR068W	0.823944	0.505894	FALSE	1
YOR043W	0.588556	0.361368	FALSE	1
YER062C	0.659091	0.404676	FALSE	1
YBR222C	0.597015	0.366562	FALSE	1
YHL046C	0.593301	0.364282	FALSE	1
YPL164C	0.553191	0.339655	FALSE	1
YER065C	0.642458	0.394464	FALSE	1
YBR223C	0.531915	0.326591	FALSE	1
YHL045W	0.515957	0.316793	FALSE	1
YPL163C	0.497409	0.305405	FALSE	1
YER066C-A	0.675824	0.41495	FALSE	1
YBR224W	0.728324	0.447184	FALSE	1
YHL044W	0.713483	0.438072	FALSE	1
[truncated: 618 more rows]

## Sheet: DMAplate2
	score		passed thershold		0	0.1			current	normalized
[truncated: 1,352 more rows]

[truncated: 5 more sheets: DMAplate3, DMAplate4, TS1 distribution, TS2 distribution, Final distribution]
