# Supplementary material for: Reverse PCA, a Systematic Approach for Identifying Genes Important for the Physical Interaction between Protein Pairs
Source: PLoS Genet. 2013 Oct 10;9(10):e1003838. doi: 10.1371/journal.pgen.1003838 (PMC3794912; doi:10.1371/journal.pgen.1003838)
Supplement: Table S5 — RPN5-RPN11 screen results including the full data and the calculations used to achieve the final scores. (XLSX) [file pgen.1003838.s008.xlsx]

## Sheet: TS1 final
ORF	score
YGL142C	0.815872		TS1 final - Temperaure Sensitive collection No1 (Ben-Aroya S. et al., 2008) - final scores
YMR211W	0.149327		TS2 final - Temperaure Sensitive collection No2 (Li Z. et al.,2011) - final scores
YOR004W	0.299475		DMA final - Deletion Mutation Array (Giaever G. et al., 2002) - final scores
YHR196W	0.348072		TS1 - Temperaure Sensitive collection No1 - raw data + normalization
YMR298W	0.522429		TS2 - Temperaure Sensitive collection No2 - raw data + normalization
YHR197W	0.571578		DMA before normalization - Deletion Mutation Array - raw data + unnormalized scores
YLR007W	0.283043		DMAplate1-4 - normalization of the DMA collection data for each of the 4 collection plates and the distribution of the normalized score (ratio) values
YBR079C	0.394575		TS1 distribution - The normalized data of the TS1 collection and the distribution of the normalized score (ratio) values
YHR118C	0.320472		TS2 distribution - The normalized data of the TS2 collection and the distribution of the normalized score (ratio) values
YBR070C	0.443348		Final distribution
YHR036W	0.435712
YBR049C	0.417991
YGR005C	0.507104
YBR011C	0.473286
YER094C	0.550168
YBR029C	0.236555
YFR050C	0.468966
YBL041W	0.32609
YKR063C	0.333559
YDR339C	0.291326
YIL078W	0.313246
YDL166C	0.361684
YNL158W	0.52254
YCR052W	0.375283
YLR222C	0.519035
YPR137W	0.529209
YGL245W	0.405107
YJR007W	0.287711
YOR224C	0.344707
YPL131W	0.579138
YLR153C	0.30878
YPL151C	0.467473
YJR064W	0.377401
YBL026W	0.186194
YLR145W	0.252708
YBL074C	0.387896
YHR040W	0.456567
YLR197W	0.378535
YBR256C	0.390595
YLR186W	0.462403
YBR253W	0.343271
YCL052C	0.416603
YLR115W	0.302307
YBR142W	0.49257
YLR129W	0.548029
YAL043C	0.451283
YLR033W	0.257351
YBR121C	0.573541
YLR141W	0.377149
YIL022W	0.441089
YPL204W	0.345087
YDR232W	0.101908
YGL047W	0.414343
YJL031C	0.32017
YFL035C	0.371685
YPL128C	0.392214
YPR107C	0.25002
YOR260W	0.216168
YDR449C	0.416375
YOR310C	0.507308
YHR172W	0.555464
YPL007C	0.560964
YPL235W	0.397882
YIL106W	0.252089
YPR019W	0.63013
YOR148C	0.409424
YFR042W	0.36413
YCL004W	0.412448
YGR277C	0.368576
YNL256W	0.37283
YBR154C	0.372297
YBR153W	0.203464
YBR167C	0.347616
YCR072C	0.443422
YBR152W	0.348388
YLR276C	0.502485
YDR044W	0.406817
YLR291C	0.23065
YDR016C	0.470381
YDR045C	0.288711
YLR340W	0.447219
YLR424W	0.567504
YOL038W	0.354703
YDL098C	0.200766
YDL105W	0.280558
YOL144W	0.304855
YJL069C	0.159553
YHR065C	0.337243
YKL033W	0.348263
YNL132W	0.33033
YKL088W	0.101626
YLR022C	0.345779
YJL097W	0.396283
YHR122W	0.316591
YKL060C	0.356091
YKR071C	0.376206
YOR353C	0.426894
YLR132C	0.293409
YJR042W	0.449113
YMR134W	0.366231
YJL174W	0.704198
YML125C	0.434918
YNL247W	0.483509
YDR404C	0.613246
YOR056C	0.30079
YKL035W	0.273436
YDR487C	0.334826
YNL232W	0.360242
YNL244C	0.428961
YNL007C	0.262001
YFL022C	0.362611
YNL131W	0.401262
YGL011C	0.57384
YMR314W	0.411576
YGR128C	0.499144
YNR043W	0.264785
YGR119C	0.44957
YER009W	0.553806
YOR103C	0.601386
YER012W	0.502106
YKL012W	0.350223
YNL260C	0.202929
YKL013C	0.270133
YIL083C	0.309525
YNL181W	0.463175
YNL313C	0.322123
YAR008W	0.282167
YGR145W	0.457694
YPR016C	0.599506
YGL030W	0.453578
YML023C	0.391572
YOL149W	0.416124
YHR085W	0.331317
YER165W	0.207963
YDL045C	0.247659
YJR002W	0.314262
YDR235W	0.367515
YHR070W	0.323247
YDL209C	0.475898
YDR341C	0.401758
YMR260C	0.395849
YDR280W	0.374988
YMR288W	0.260635
YGL113W	0.288438
YNL002C	0.429163
YGL091C	0.317047
YGR046W	0.341561
YMR218C	0.477361
YEL026W	0.317487
YMR290C	0.442401
YGR013W	0.506487
YMR281W	0.136709
YOL146W	0.391907
YDR201W	0.487658
YJR006W	0.224794
YDL055C	0.330137
YDR299W	0.38005
YKL059C	0.323501
YDR288W	0.363813
YJL167W	0.477061
YDR246W	0.0749554
YDR429C	0.165688
YLR009W	0.293861
YGL111W	0.449445
YOR060C	0.38574
YKL186C	0.475189
YJL010C	0.361511
YCR035C	0.357455
YHR020W	0.369531
YKL095W	0.605911
YDL193W	0.577821
YJR072C	0.307349
YLR002C	0.294232
YKL196C	0.172776
YNR038W	0.389404
YKL195W	0.375803
YOL021C	0.375844
YGR029W	0.368477
YHR188C	0.441945
YKL144C	0.329847
YLL035W	0.384233
YNR017W	0.447454
YGR172C	0.380917
YNL282W	0.510197
YGR195W	0.547982
YML065W	0.332042
YHR019C	0.420722
YDR091C	0.397305
YOR063W	0.508041
YDL111C	0.391153
YOR143C	0.268421
YDR531W	0.212926
YJL072C	0.291486
YFL009W	0.327049
YBR088C	0.245193
YDL003W	0.222596
YDR331W	0.186422
YKR022C	0.232311
YDR180w	0.406798
YPR085C	0.462995
YPR088C	0.396558
YKR025W	0.242657
YBR254C	0.153119
YNL310C	0.209746
YBR257W	0.274569
YDL103C	0.285702
YDL208W	0.356531
YHR088W	0.431566
YDR434W	0.264068
YJR093C	0.282845
YKL021C	0.409177
YKR081C	0.456807
YJL035C	0.381743
YNL189W	0.529846
YHR190W	0.328308
YDR454C	0.414785
YIL104C	0.38982
YDR478W	0.23624
YLL011W	0.412392
YLR275W	0.171392
YDR240C	0.186938
YDR416W	0.343271
YGL238W	0.380832
YPR082C	0.372992
YDR081C	0.363674
YGL008C	0.482186
YGL201C	0.429088
YGR094W	0.372403
YMR049C	0.296864
YLL008W	0.304627
YMR200W	0.438952
YHR101C	0.353245
YOR206W	0.361633
YJL025W	0.396545
YOR250C	0.313244
YML092C	0.476633
YNL126W	0.344732
YOR160W	0.455827
YML077W	0.213936
YPR133C	0.305716
YLR005W	0.373758
YPR144C	0.296002
YPR161C	0.258908
YMR061W	0.395676
YMR146C	0.278141
YDR398W	0.291046
YBR004C	0.293978
YFL017C	0.164266
YDR236C	0.237477
YMR093W	0.340675
YPR162C	0.295458
YPR035W	0.290901
YJR141W	0.272716

## Sheet: TS2 final
ORF	score
YDR364C	0.501964
YDL058W	0.346297
YLR440C	0.406389
YDL043C	0.338047
YDR182W	0.533488
YDL103C	0.440681
YDL103C	0.392005
YCR002C	0.511714
YLR117C	0.379146
YPL124W	0.301367
YGR274C	0.382778
YFR028C	0.389696
YBR080C	0.426119
YLR298C	0.485726
YPL076W	0.566318
YGL145W	0.420057
YDR088C	0.34236
YLR116W	0.292987
YJR057W	0.0515231
YNL287W	0.0478409
YBR087W	0.0523732
YMR240C	0.0532353
YLR078C	0.0556694
YOR181W	0.0717656
YGL130W	0.0739452
YLR298C	0.0829243
YJL203W	0.0852935
YLR321C	0.0874805
YBR236C	0.46788
YDL164C	0.0894464
YJR006W	0.309125
YDL030W	0.112734
YFR028C	0.398109
YMR268C	0.114057
YIR008C	0.118713
YBR156C	0.122771
YMR236W	0.128023
YDL028C	0.129629
YPL209C	0.14705
YDR182W	0.568434
YDR238C	0.148866
YML130C	0.150111
YLR272C	0.15219
YNR026C	0.204808
YOR244W	0.154792
YDL030W	0.209972
YAR019C	0.454261
YFL039C	0.205476
YDL126C	0.205559
YHR186C	0.206653
YFL017C	0.216344
YKR037C	0.218597
YHR058C	0.218984
YLR007W	0.219334
YFR028C	0.380627
YIL068C	0.226207
YIL046W	0.229139
YGR120C	0.232351
YKL024C	0.23581
YKL210W	0.23913
YDL195W	0.242394
YPR178W	0.368943
YDL028C	0.421754
YER136W	0.512785
YLR305C	0.24782
YDR243C	0.248269
YFR037C	0.24828
YLR026C	0.24897
YNL062C	0.249048
YDR437W	0.249252
YGR006W	0.252277
YBR237W	0.254384
YGR091W	0.254743
YIR006C	0.255035
YLR268W	0.255152
YDR113C	0.256079
YFL037W	0.258588
YNR035C	0.261206
YGL137W	0.263194
YFL039C	0.26337
YKL154W	0.26427
YGR092W	0.42951
YDR088C	0.266363
YHR036W	0.266832
YDR356W	0.268647
YPR183W	0.268647
YPR033C	0.270695
YJL090C	0.271458
YBL035C	0.273827
YIL115C	0.275066
YOR149C	0.277519
YBR060C	0.278248
YIL118W	0.280837
YOR244W	0.281401
YNR035C	0.281652
YFL029C	0.281943
YBR123C	0.283953
YBR109C	0.285628
YFL039C	0.286348
YER012W	0.286665
YJR046W	0.288432
YPR168W	0.289481
YGR099W	0.289548
YMR117C	0.289816
YKL042W	0.290803
YLR105C	0.291246
YFR037C	0.291317
YDR303C	0.28021
YDR460W	0.292209
YIL150C	0.292574
YDR164C	0.293633
YJR068W	0.294184
YBR060C	0.294707
YBR143C	0.294842
YKL193C	0.297508
YDR182W	0.298527
yip1-4	0.298701
YLL050C	0.300058
YIL048W	0.300214
YDL102W	0.383155
YFL034C-B	0.302983
YGR140W	0.30314
YBL050W	0.304456
YFR036W	0.305448
YGL097W	0.305448
YDR292C	0.305542
YBR060C	0.305841
YGR075C	0.305923
YFL034C-B	0.306064
YBR109C	0.307534
YML046W	0.307712
YBR109C	0.308293
YJR093C	0.309285
YGL022W	0.309491
YDL105W	0.309767
YKL045W	0.310065
YMR229C	0.310704
YIL109C	0.276452
YDL007W	0.31373
YKL193C	0.31404
YLL036C	0.315595
YAR007C	0.288495
YBR055C	0.320363
YIL109C	0.320401
YOR048C	0.321167
YEL055C	0.269046
YGR092W	0.323386
YGR156W	0.323463
YKR037C	0.323535
YML105C	0.325075
YLR298C	0.322159
YPL020C	0.325465
YKL021C	0.327472
YFL039C	0.328191
YDL064W	0.168252
YML069W	0.329378
YOR057W	0.330236
YPR161C	0.330249
YPR176C	0.330396
YGL130W	0.330482
YER157W	0.33092
YPR034W	0.331697
YBL105C	0.333133
YDR228C	0.334873
YOR236W	0.335207
YJL085W	0.336005
YPL228W	0.290335
YLR440C	0.337482
YDR328C	0.337728
YHR036W	0.337791
YPL228W	0.338331
YPR165W	0.339411
YFL039C	0.339974
YDR062W	0.340426
YMR094W	0.341311
YBL076C	0.342348
YFL034C-B	0.342351
YBR160W	0.342828
YOR260W	0.343404
YBR055C	0.344097
YBL023C	0.344717
YNR026C	0.334338
YGR185C	0.34744
YMR168C	0.347644
YLR383W	0.347877
YHR036W	0.348213
YLR163C	0.349015
YGR156W	0.349652
YHR107C	0.351574
YDR362C	0.351583
YKL173W	0.352195
YDR188W	0.35248
YMR079W	0.352732
YGR274C	0.354313
YOR122C	0.35447
YJL194W	0.421725
YMR239C	0.355467
YPL233W	0.355595
YKR086W	0.356071
YOL144W	0.356194
YGL061C	0.356321
YJL085W	0.357713
YGR140W	0.357803
YJR065C	0.358272
YDR208W	0.356952
YDL029W	0.358825
YLL004W	0.358885
YBR196C	0.359629
YDL108W	0.320256
YMR033W	0.34625
YPR161C	0.362143
YER133W	0.363159
YBR160W	0.363403
YBR154C	0.360749
YCR002C	0.366011
YPR055W	0.366838
YDR238C	0.367056
ydr196c-1	0.367135
YPR103W	0.367963
YGL098W	0.368031
YOR259C	0.368883
YKL089W	0.369349
YOL034W	0.370361
YIL062C	0.357248
YFL039C	0.372615
YHR036W	0.372676
YLL003W	0.372857
YKL028W	0.373396
YAL041W	0.370929
YDR212W	0.376236
YML064C	0.37697
YGL044C	0.377624
YEL019C	0.378197
YBR110W	0.378342
YMR197C	0.361068
YBR193C	0.379082
YOL021C	0.379379
yip1-40	0.379503
YIL126W	0.379892
YEL034W	0.38012
YEL055C	0.380346
YMR005W	0.380666
YGR179C	0.381099
YFL008W	0.42779
YOR326W	0.384769
YKL052C	0.385092
YPR055W	0.3851
YLR127C	0.38527
YOR341W	0.385648
YKL104C	0.388422
YLR459W	0.388775
YAL001C	0.3895
YIL021W	0.389561
YJR112W	0.389846
YOR057W	0.348857
YKL173W	0.372642
YPL010W	0.39207
YBL034C	0.393241
YFL034C-B	0.393461
YLL050C	0.394191
YJR112W	0.386818
YCR002C	0.394619
YPR108W	0.394678
YBR193C	0.3954
YKL018W	0.395738
YML069W	0.395897
YDR054C	0.396313
YOR249C	0.365432
YJR076C	0.350197
YLR215C	0.398724
YBR236C	0.380053
YER018C	0.367451
YOR122C	0.400464
YNL006W	0.378001
YJL002C	0.401204
YAR019C	0.401528
YDL014W	0.402715
YLR066W	0.400348
YFL034C-B	0.403661
YFL034C-B	0.403858
YNL118C	0.375257
YFL034C-B	0.405094
YBR211C	0.377607
YBR060C	0.405311
YAL041W	0.406372
YMR117C	0.368635
YJL097W	0.399321
YHR107C	0.407485
YLR314C	0.408443
YGR140W	0.399877
YHR036W	0.409093
YNR003C	0.35584
YPR161C	0.401135
YDR145W	0.307345
YLR310C	0.410785
YHR007C	0.410886
YLR088W	0.362179
YFL034C-B	0.411472
YDR087C	0.412168
YDR002W	0.412565
YPR103W	0.412627
YCL059C	0.412909
YDR228C	0.413388
YDL105W	0.376362
YOR075W	0.411253
YJL050W	0.414621
YBL034C	0.416386
YKR086W	0.416724
YAL041W	0.343574
YAL041W	0.384609
YNL222W	0.417296
YNR053C	0.417938
YDR228C	0.347429
YDR166C	0.4187
YBR265W	0.419331
YER093C	0.419914
YER013W	0.393636
YKL018W	0.420349
YFL034C-B	0.420416
YOR074C	0.420885
YAL003W	0.420612
YJR112W	0.414167
YLR045C	0.421596
YPR181C	0.318356
YER125W	0.421882
YER008C	0.421962
YDR145W	0.391575
YDR082W	0.423251
YHR027C	0.423835
YGR092W	0.424025
YNL138W	0.39953
YFL039C	0.378585
YKL165C	0.424439
YPL076W	0.552065
YLR071C	0.417646
YPL160W	0.424845
YPR133C	0.425721
YLR459W	0.345437
YAL034W-A	0.421346
YKL112W	0.427445
YEL034W	0.429429
YAL041W	0.424365
YOR341W	0.43017
YBL105C	0.381435
YLR457C	0.429029
YKL006C-A	0.432979
YDL217C	0.427337
YFL034C-B	0.435998
YGL048C	0.43635
YNL102W	0.386922
YDL126C	0.429751
YLR397C	0.43706
YDR050C	0.436372
YGR113W	0.411868
YDR172W	0.43804
YJR017C	0.439499
YDR325W	0.435438
YML114C	0.332493
YGR099W	0.405273
YKL189W	0.410495
YBR160W	0.443526
YGL233W	0.443685
YML098W	0.314085
YDR168W	0.412838
YDR060W	0.377886
YPR025C	0.423308
YOR272W	0.438401
YOR149C	0.45016
YOR294W	0.452314
YOL139C	0.452963
YML015C	0.397337
YNL061W	0.422037
YFL034C-B	0.45401
YOR232W	0.383369
YDR228C	0.412302
YLR166C	0.457646
YHR069C	0.458848
YFL039C	0.414461
YIR010W	0.436514
YOR294W	0.458965
YAL041W	0.409349
YNL216W	0.418647
YAL041W	0.454178
YOR204W	0.404766
YER006W	0.460208
YOL135C	0.439325
YLR298C	0.442582
YDR394W	0.441392
YMR168C	0.412185
YEL026W	0.468039
YGL155W	0.412314
YBL105C	0.470028
YBR198C	0.457226
YIL118W	0.424246
YHR052W	0.471503
YGR113W	0.41091
YPR103W	0.474804
YPR103W	0.454158
YPR103W	0.476736
YGR211W	0.43455
YNL006W	0.478261
YER125W	0.412205
YLR145W	0.477114
YDR052C	0.42078
YOR204W	0.416296
YPL266W	0.383332
YMR112C	0.393177
YLR208W	0.483365
YDR212W	0.467544
YDL017W	0.353752
YIL143C	0.447824
YDL087C	0.444134
YIL147C	0.442749
YKR062W	0.436811
YDR013W	0.455196
YKR083C	0.429371
YLR195C	0.425049
YDR311W	0.467652
YGL093W	0.430804
YFL039C	0.396613
YMR213W	0.432008
YMR220W	0.400148
YNL102W	0.497546
YGL001C	0.372547
YEL034W	0.493784
YHR088W	0.502028
YJL005W	0.441131
YGR103W	0.503511
YGL120C	0.41771
YMR296C	0.297004
YAL038W	0.435355
YGL093W	0.503832
YBL105C	0.388617
YLR314C	0.372642
YNL207W	0.366408
YHR164C	0.409407
YBR247C	0.479799
YLR459W	0.422326
YGL048C	0.463656
YGR006W	0.455038
YLR045C	0.401367
YNL061W	0.498683
YGR098C	0.46579
YLR430W	0.44619
YNL102W	0.437591
YLR086W	0.467187
YPL228W	0.425865
YCR002C	0.362451
YLR274W	0.398687
YDR311W	0.46281
YFL034C-B	0.526184
YOR335C	0.488489
YPL028W	0.49131
YGR113W	0.367046
YLR115W	0.498683
YML049C	0.383487
YFL039C	0.451809
YMR277W	0.487219
YLR103C	0.384003
YLR186W	0.452474
YGL073W	0.413817
YOR116C	0.481415
YDR052C	0.429307
YML098W	0.45489
YLR022C	0.420295
YBL034C	0.43047
YOR259C	0.443134
YBL084C	0.467983
YDL220C	0.447281
YDR510W	0.476136
YNL061W	0.518069
YLR212C	0.53388
YNL102W	0.479346
YER022W	0.499028
YML031W	0.375551
YNL061W	0.546355
YDR189W	0.40356
YPL233W	0.418359
YGR009C	0.365553
YGL065C	0.451753
YER133W	0.4321
YIR010W	0.45079
YJL074C	0.382772
YJR076C	0.42445
YOR326W	0.409007
YDR361C	0.432461
YLR005W	0.412341
YNR011C	0.42417
YBL084C	0.455594
YLR212C	0.540677
YIL046W	0.320468
YFL039C	0.47046
YKL049C	0.436697
YGR245C	0.389518
YKL022C	0.376644
YDR228C	0.457073
YEL055C	0.555694
YFL039C	0.444115
YOL069W	0.3071
YFL039C	0.462614
YBR079C	0.437731
YPL255W	0.385508
YFL009W	0.469099
YFR027W	0.33416
YIL026C	0.394245
YOR361C	0.402947
YDL017W	0.443913
YJR045C	0.518245
YHR166C	0.44619
YLR045C	0.396613
YCL059C	0.527315
YGR074W	0.478556
YPL211W	0.606273
YDL084W	0.431579
YDL003W	0.359966
YHR170W	0.472734
YER148W	0.428426
YJR076C	0.404929
YOR157C	0.510751
YBR198C	0.487028
YBR058C-A	0.432447
YFL008W	0.376432
YLL031C	0.368592
YJL039C	0.371385
YGL116W	0.41727
YDR498C	0.419814
YDR180W	0.454431
YMR013C	0.636058
YJL074C	0.441358
YDR062W	0.4088
YDL097C	0.480743
YJL034W	0.470528
YMR239C	0.617495
YGR002C	0.174756
YLR268W	0.176086
YDL102W	0.184665
YFL038C	0.186717
YGR091W	0.186781
YDR167W	0.261919
YOL094C	0.194991
YFL045C	0.475835
YOR181W	0.911571

## Sheet: DMA final
ORF	score
YMR252C	0.356671
YLL040C	0.32835
YAL068C	0.295896
YMR253C	0.300889
YNL275W	0.284476
YAL067C	0.31571
YMR254C	0.289657
YLL041C	0.295285
YAL066W	0.22964
YMR255W	0.266153
YLL042C	0.261829
YAL065C	0.283384
YLL043W	0.331013
YAL062W	0.258614
YMR256C	0.223098
YLL045C	0.268046
YAL061W	0.278013
YMR257C	0.315802
YLL046C	0.266671
YAL060W	0.279323
YMR258C	0.29567
YLL047W	0.272256
YNL268W	0.251424
YAL059W	0.270914
YMR259C	0.296436
YLL051C	0.291425
YAL058W	0.290009
YMR261C	0.294047
YLL052C	0.282671
YAL056W	0.275858
YMR262W	0.286626
YLL053C	0.274575
YAL055W	0.317417
YNL047C	0.280477
YLL054C	0.309529
YNL259C	0.397428
YPL222W	0.313295
YEL067C	0.391052
YPL102C	0.253301
YGR153W	0.320698
YEL068C	0.371233
YPL100W	0.362953
YGR154C	0.362518
YPL220W	0.372366
YEL071W	0.373131
YPL099C	0.399774
YPL219W	0.398668
YPL098C	0.390563
YGR159C	0.664617
YPL216W	0.348902
YER001W	0.340646
YPL097W	0.394176
YGR160W	0.567397
YPL215W	0.422424
YER002W	0.479761
YPL096W	0.368127
YGR161C	0.357722
YPL214C	0.366849
YER004W	0.365159
YPL095C	0.364152
YGR163W	0.347269
YPL213W	0.428141
YER005W	0.355228
YPL092W	0.332193
YGR164W	0.357664
YER007C-A	0.37471
YBR174C	0.332939
YGR165W	0.49251
YPL212C	0.395061
YER007W	0.390424
YGR166W	0.398726
YPL208W	0.395291
YER010C	0.414016
YBR175W	0.304157
YOL153C	0.370486
YPL207W	0.407792
YER011W	0.380445
YBR176W	0.374212
YGR168C	0.302603
YLR119W	0.35919
YOR088W	0.324044
YMR035W	0.333181
YOL019W	0.287695
YLR120C	0.27256
YOR089C	0.259124
YMR036C	0.292971
YOL020W	0.329518
YOR090C	0.356221
YOL023W	0.435713
YLR121C	0.367295
YOR091W	0.419375
YOL024W	0.361274
YLR122C	0.387707
YOR092W	0.384721
YMR040W	0.396671
YOL025W	0.335344
YLR123C	0.392338
YOR093C	0.352132
YMR041C	0.362818
YOL027C	0.372698
YLR124W	0.36616
YMR042W	0.349743
YOL028C	0.384243
YLR125W	0.379781
YOR094W	0.403821
YMR044W	0.374556
YML089C	0.350984
YOR289W	0.396887
YMR140W	0.394341
YOL029C	0.382507
YMR141C	0.362818
YOL030W	0.353747
YML087C	0.26353
YOR291W	0.38837
YMR143W	0.761918
YOL031C	0.355168
YML086C	0.382956
YOR292C	0.393946
YMR144W	0.394305
YOL032W	0.345486
YDR068W	0.320821
YHR031C	0.304726
YDR380W	0.286738
YHR195W	0.278304
YHR034C	0.393053
YDR070C	0.317262
YHR035W	0.363206
YDR383C	0.353747
YHR199C	0.34867
YDR072C	0.368285
YHR037W	0.370889
YDR384C	0.360009
YDR073W	0.420798
YHR038W	0.449069
YDR385W	0.394961
YHR202W	0.379886
YDR075W	0.429267
YHR039C	0.372172
YDR386W	0.380641
YHR203C	0.484765
YDR076W	0.307806
YHR043C	0.414607
YDR387C	0.39199
YHR204W	0.383967
YDR077W	0.393053
YHR044C	0.415964
YDR388W	0.29345
YHR206W	0.386235
YHR046C	0.396966
YDR389W	0.394961
YHR207C	0.376056
YDR079W	0.418243
YHR047C	0.372216
YDR391C	0.378428
YHR209W	0.370889
YHR048W	0.368285
YDR392W	0.238894
YHR210C	0.334797
YDR080W	0.384203
YHR049W	0.368888
YCL001W	0.311635
YAL053W	0.379381
YMR264W	0.341733
YLL055W	0.288583
YNL257C	0.262404
YAL051W	0.338141
YMR265C	0.316614
YLL056C	0.323993
YNL255C	0.308662
YAL049C	0.393053
YMR266W	0.391897
YLL057C	0.426152
YNL254C	0.439794
YLL058W	0.373301
YNL253W	0.41356
YAL046C	0.452333
YMR269W	0.465911
YLL060C	0.430649
YNL249C	0.423075
YAL045C	0.40817
YMR272C	0.214935
YLL061W	0.380445
YNL248C	0.427991
YAL044C	0.463854
YMR273C	0.38712
YNL246W	0.424497
YAL042W	0.386857
YMR274C	0.384961
YLL063C	0.379475
YOR001W	0.465202
YAL043C-a	0.365638
YMR275C	0.467765
YLR001C	0.435689
YOR002W	0.484586
YAL040C	0.392641
YMR276W	0.400412
YLR003C	0.314442
YOR003W	0.334275
YAL039C	0.396197
YMR278W	0.399447
YLR004C	0.342053
YOR005C	0.358874
YAL037W	0.369263
YMR280C	0.357664
YLR011W	0.386288
YOR006C	0.326652
YPL206C	0.357376
YBR177C	0.30198
YGR169C	0.293105
YPL205C	0.254986
YPR011C	0.326254
YBR178W	0.324572
YPL203W	0.439135
YER017C	0.471663
YBR179C	0.451237
YGR170W	0.441093
YPL202C	0.373771
YER019W	0.410425
YBR180W	0.409413
YGR171C	0.212983
YPL201C	0.394281
YER019C-A	0.418411
YBR181C	0.52407
YGR173W	0.415345
YPL200W	0.385233
YER020W	0.394633
YBR182C	0.332249
YGR174C	0.353747
YPL199C	0.431944
YER024W	0.38726
YBR183W	0.398589
YGR176W	0.443559
YPL198W	0.411825
YER030W	0.461013
YBR184W	0.41239
YGR177C	0.383967
YPL197C	0.390342
YER032W	0.420396
YBR185C	0.400396
YGR178C	0.41541
YPL196W	0.396471
YER033C	0.407346
YBR186W	0.389122
YPL195W	0.38969
YER034W	0.405232
YBR187W	0.427991
YGR181W	0.378659
YPL194W	0.329139
YER035W	0.371691
YGR182C	0.307933
YML084W	0.281164
YMR145C	0.283698
YML083C	0.267068
YMR147W	0.362818
YOL035C	0.346528
YML082W	0.260194
YOR296W	0.469181
YMR148W	0.430046
YOL036W	0.435382
YML081W	0.387981
YOR297C	0.374186
YMR151W	0.420209
YOL037C	0.408699
YML080W	0.3402
YOR298W	0.40817
YOL039W	0.438647
YML079W	0.263991
YOR299W	0.422331
YMR152W	0.387522
YOL041C	0.522395
YML078W	0.279707
YOR301W	0.388734
YMR153W	0.351749
YOL042W	0.382521
YML063W	0.307477
YMR153C-A	0.379276
YOL043C	0.389844
YML062C	0.440069
YMR155W	0.451517
YOL044W	0.502093
YML061C	0.304024
YOR304C-A	0.436174
YMR156C	0.42374
YOL045W	0.387981
YML060W	0.410481
YOR304W	0.396752
YMR157C	0.391078
YOL046C	0.404786
YML059C	0.376818
YOR305W	0.420585
YMR158W-A	0.381384
YOL047C	0.381619
YDR083W	0.45635
YHR049C-A	0.325595
YDR393W	0.347073
YCL002C	0.312993
YDR084C	0.310363
YHR050W	0.315505
YDR395W	0.53793
YDR085C	0.535981
YDR399W	0.519086
YMR118C	0.437626
YDR089W	0.448354
YHR051W	0.451494
YDR400W	0.437806
YDR090C	0.429305
YHR057C	0.430046
YDR401W	0.427713
YDR092W	0.40559
YDR402C	0.36804
YCL009C	0.424497
YDR093W	0.391457
YHR061C	0.436465
YDR403W	0.441735
YCL010C	0.3991
YDR094W	0.4092
YHR066W	0.490748
YDR405W	0.447599
YCL011C	0.422152
YDR095C	0.437626
YHR073W	0.477649
YDR406W	0.421638
YCL012W	0.492014
YDR096W	0.440576
YHR075C	0.424497
YDR408C	0.55966
YDR097C	0.412988
YHR076W	0.449203
YDR409W	0.440303
YCL014W	0.39199
YDR098C	0.398134
YHR077C	0.429043
YCL016C	0.453076
YAL036C	0.353747
YMR282C	0.38837
YLR012C	0.350561
YOR007C	0.312447
YMR283C	0.343829
YLR013W	0.442702
YOR008C	0.417538
YAL034C	0.43743
YMR284W	0.414233
YLR014C	0.494394
YOR009W	0.47439
YAL031C	0.427445
YMR285C	0.408026
YOR010C	0.384438
YAL030W	0.378094
YMR286W	0.485012
YLR016C	0.390706
YOR011W	0.348468
YAL029C	0.407925
YMR287C	0.222687
YOR012W	0.413326
YAL028W	0.408026
YMR289W	0.373107
YLR018C	0.402608
YOR013W	0.397575
YAL027W	0.425941
YMR291W	0.368419
YLR019W	0.410919
YOR014W	0.414889
YAL026C	0.476031
YMR292W	0.425292
YLR020C	0.391457
YOR015W	0.405202
YAL023C	0.449069
YLR021W	0.418411
YOR016C	0.445819
YAL022C	0.452509
YMR294W	0.42184
YLR023C	0.399763
YOR017W	0.383474
YMR294W-A	0.404666
YLR024C	0.410734
YOR018W	0.31852
YPL193W	0.448412
YER038W-A	0.360274
YBR194W	0.346811
YGR183C	0.337251
YPL192C	0.366989
YER039C	0.403003
YBR195C	0.440596
YGR184C	0.340271
YPL191C	0.474539
YER040W	0.544962
YBR197C	0.394281
YGR187C	0.384961
YPL189W	0.427788
YER041W	0.40267
YBR199W	0.382923
YGR189C	0.385906
YER042W	0.399279
YGR192C	0.422871
YPL187W	0.412012
YER044C-A	0.370434
YBR201W	0.409413
YGR193C	0.418065
YER045C	0.347197
YBR203W	0.403272
YGR194C	0.434851
YPL186C	0.449875
YER046W-A	0.402728
YBR204C	0.43925
YGR196C	0.421776
YPL184C	0.497038
YER047C	0.43113
YBR205W	0.434815
YGR197C	0.429683
YPL181W	0.526691
YER048C	0.423175
YBR206W	0.418374
YGR199W	0.391526
YPL182C	0.698651
YER049W	0.450544
YBR207W	0.399279
YER050C	0.467084
YBR208C	0.395259
YGR202C	0.334666
YML058W	0.397084
YOR307C	0.372869
YMR159C	0.387865
YOL048C	0.367279
YML057W	0.370012
YOR308C	0.37657
YMR161W	0.349984
YOL049W	0.434494
YML058C-A	0.430125
YOR311C	0.458562
YMR162C	0.433878
YOL050C	0.575429
YML056C	0.423797
YMR163C	0.407346
YOL051W	0.369128
YML055W	0.41439
YOR313C	0.397545
YMR164C	0.36954
YML054C	0.384587
YOR314W	0.361609
YMR166C	0.403734
YOL053C-A	0.390596
YML053C	0.40379
YOR315W	0.409602
YMR167W	0.416596
YOL053W	0.40681
YML052W	0.484832
YOR316C	0.421564
YMR169C	0.417136
YOL054W	0.458488
YML051W	0.361609
YOR318C	0.414233
YMR170C	0.382521
YOL055C	0.464177
YML050W	0.375187
YOR320C	0.462882
YMR172C-A	0.389908
YOL056W	0.382956
YML048W	0.420075
YOR321W	0.425838
YMR173W-A	0.395267
YOL057W	0.385906
YML048W-A	0.400256
YOR322C	0.475837
YMR174C	0.379877
YDR099W	0.356671
YHR078W	0.379781
YDR411C	0.414045
YCL023C	0.379813
YDR100W	0.396796
YDR414C	0.505354
YCL024W	0.434815
YDR101C	0.514949
YHR080C	0.429267
YDR415C	0.450931
YCL025C	0.428785
YDR102C	0.421564
YHR081W	0.532036
YCL026C	0.42374
YHR082C	0.406433
YDR419W	0.433387
YCL027W	0.407346
YDR104C	0.406284
YHR086W	0.421959
YDR420W	0.375486
YCL028W	0.413005
YDR105C	0.3807
YHR087W	0.442184
YDR421W	0.476551
YCL029C	0.429013
YDR107C	0.403772
YDR422C	0.388215
YDR108W	0.301726
YHR092C	0.403368
YDR423C	0.41439
YDR109C	0.427713
YHR093W	0.444241
YDR425W	0.50747
YCL033C	0.396626
YDR110W	0.409787
YHR094C	0.370755
YDR426C	0.388955
YCL034W	0.378293
YDR111C	0.363458
YHR095W	0.416018
YDR428C	0.414738
YCL036W	0.329499
YAL020C	0.383226
YMR295C	0.396626
YOR019W	0.334949
YAL019W	0.396345
YMR297W	0.410919
YOR021C	0.447225
YAL018C	0.44768
YMR299C	0.446204
YLR028C	0.463389
YAL017W	0.416174
YMR300C	0.500759
YLR042C	0.417136
YOR023C	0.342839
YAL015C	0.426804
YMR302C	0.403772
YLR043C	0.393053
YOR024W	0.401367
YAL014C	0.398639
YMR303C	0.389122
YLR044C	0.421486
YOR025W	0.461104
YMR304W	0.393518
YLR046C	0.408607
YOR026W	0.281293
YAL011W	0.240797
YMR304C-A	0.413005
YLR047C	0.397064
YOR027W	0.415779
YMR305C	0.478251
YLR048W	0.639028
YAL009W	0.509701
YMR306C-A	0.405232
YLR049C	0.40817
YOR029W	0.37773
YAL008W	0.406886
YLR053C	0.448987
YOR030W	0.664355
YAL007C	0.382276
YMR310C	0.43819
YLR054C	0.402086
YOR031W	0.329324
YPL179W	0.338293
YER051W	0.383005
YBR209W	0.342693
YGR203W	0.359304
YER052C	0.403688
YBR210W	0.424497
YGR205W	0.4703
YPL177C	0.481097
YER053C	0.416596
YBR212W	0.425807
YGR206W	0.44038
YPL176C	0.407
YER054C	0.402155
YBR213W	0.410197
YGR207C	0.439794
YPL174C	0.353747
YER056C	0.39877
YBR214W	0.442184
YGR208W	0.400396
YPL173W	0.248579
YER056C-A	0.424497
YBR215W	0.396441
YGR209C	0.413024
YPL172C	0.261413
YER057C	0.42527
YBR216C	0.379136
YGR212W	0.391526
YPL171C	0.433979
YER058W	0.453305
YBR217W	0.383854
YGR213C	0.437296
YPL170W	0.396197
YER059W	0.411334
YBR218C	0.391526
YGR214W	0.471663
YPL168W	0.448582
YER060W	0.391163
YBR219C	0.398364
YPL167C	0.41356
YER060W-A	0.411633
YBR220C	0.40191
YGR217W	0.435382
YPL166W	0.43342
YER061C	0.472721
YBR221C	0.409972
YHL047C	0.305509
YML037C	0.32357
YMR175W	0.382507
YOL059W	0.43316
YML035C	0.344272
YOR324C	0.447829
YMR176W	0.458264
YOL060C	0.403196
YML034W	0.448987
YOR327C	0.452947
YMR177W	0.45586
YOL061W	0.428221
YML035C-A	0.45545
YOR328W	0.435091
YMR178W	0.441716
YOL062C	0.423813
YML033W	0.358225
YOR330C	0.425365
YMR179W	0.603643
YOL063C	0.427299
YOR332W	0.405879
YMR180C	0.408854
YOL064C	0.601777
YML030W	0.38969
YOR334W	0.371982
YMR182C	0.3991
YOL065C	0.40063
YML029W	0.40379
YOR337W	0.452213
YMR183C	0.450224
YOL067C	0.46141
YML028W	0.432945
YOR338W	0.41439
YOL068C	0.386764
YML026C	0.577167
YOR339C	0.415064
YMR186W	0.39877
YOL070C	0.386174
YML024W	0.679568
YOR342C	0.39413
YMR187C	0.416978
YOL071W	0.413256
YML020W	0.364561
YOR343C	0.419858
YMR188C	0.398374
YOL072W	0.360723
YDR112W	0.331358
YHR096C	0.423986
YDR430C	0.389277
YCL037C	0.378659
YHR097C	0.389122
YDR431W	0.460944
YCL039W	0.457151
YHR100C	0.478401
YCL040W	0.406901
YDR116C	0.390342
YHR103W	0.450931
YDR433W	0.447443
YCL042W	0.386254
YDR117C	0.3734
YHR104W	0.39342
YDR435C	0.453865
YCL044C	0.450544
YDR119W	0.375338
YHR105W	0.394961
YDR436W	0.388624
YCL045C	0.401367
YDR120C	0.435931
YHR106W	0.425194
YEL001C	0.396887
YCL046W	0.449554
YDR121W	0.359232
YHR108W	0.498875
YEL003W	0.338232
YCL047C	0.435091
YDR122W	0.392032
YHR109W	0.407241
YCL048W	0.434427
YHR110W	0.379781
YEL005C	0.401023
YCL049C	0.396417
YDR124W	0.383474
YEL006W	0.410804
YCL050C	0.426392
YDR125C	0.400524
YHR112C	0.40837
YEL007W	0.441036
YCL051W	0.315818
YAL004W	0.348162
YNL339C	0.409997
YOR032C	0.373962
YAL005C	0.402301
YNL338W	0.428785
YLR056W	0.572734
YAL002W	0.411875
YNL336W	0.402367
YLR057W	0.390706
YOR034C	0.407143
YAR002W	0.486156
YNL335W	0.41705
YLR058C	0.427788
YOR035C	0.378265
YNL334C	0.362104
YLR059C	0.417422
YOR036W	0.361438
YAR014C	0.46141
YNL333W	0.466075
YOR037W	0.353747
YAR015W	0.476476
YNL332W	0.3883
YLR062C	0.527623
YOR038C	0.453395
YAR018C	0.449852
YNL330C	0.403806
YLR063W	0.415345
YOR039W	0.419375
YAR020C	0.476551
YNL329C	0.541539
YOR040W	0.442561
YAR023C	0.486781
YNL328C	0.441373
YLR065C	0.469459
YOR041C	0.382844
YNL327W	0.370329
YLR067C	0.460089
YOR042W	0.404283
YNL326C	0.448501
YLR068W	0.519235
YOR043W	0.262784
YPL165C	0.330621
YER062C	0.411825
YBR222C	0.353747
YHL046C	0.423779
YPL164C	0.398699
YER065C	0.379015
YBR223C	0.428896
YHL045W	0.403806
YPL163C	0.443078
YER066C-A	0.37412
YBR224W	0.398293
YHL044W	0.452645
YPL162C	0.407579
YER067W	0.427524
YBR225W	0.409602
YHL043W	0.415744
YPL161C	0.39751
YER067C-A	0.38948
YBR226C	0.42663
YHL042W	0.379951
YBR227C	0.404724
YHL041W	0.3734
YPL157W	0.483001
YBR228W	0.413513
YHL040C	0.428579
YPL156C	0.413885
YBR229C	0.482569
YHL038C	0.53172
YPL155C	0.550274
YPR118W	0.480438
YBR230C	0.456994
YHL037C	0.476071
YPL154C	0.448918
YER071C	0.393053
YHL036W	0.43766
YPL152W	0.463315
YER072W	0.418786
YBR233W	0.421281
YHL035C	0.393053
YPL150W	0.403448
YER073W	0.393889
YBR235W	0.401387
YHL034C	0.294003
YML019W	0.340793
YOR344C	0.409728
YMR189W	0.39199
YOL075C	0.376465
YML018C	0.376627
YOR346W	0.417723
YMR190C	0.38157
YML017W	0.431078
YOR347C	0.443618
YMR191W	0.427167
YOL079W	0.434494
YML016C	0.403571
YOR348C	0.439893
YMR192W	0.408026
YOL080C	0.453076
YOR349W	0.4106
YMR193W	0.408553
YOL081W	0.374556
YML013W	0.402944
YOR350C	0.358874
YMR194W	0.442588
YOL082W	0.418518
YOR351C	0.388491
YMR193C-A	0.469219
YOL083W	0.444406
YML012W	0.400141
YOR352W	0.438783
YMR195W	0.454574
YOL084W	0.470502
YML011C	0.476875
YOR354C	0.404283
YMR196W	0.434851
YOL085C	0.431235
YML009c	0.409602
YOR355W	0.43282
YPL274W	0.375661
YML008C	0.427641
YOR356W	0.428483
YMR199W	0.425905
YPL273W	0.393379
YML007W	0.425696
YOR357C	0.433893
YMR201C	0.369778
YPL272C	0.385174
YDR126W	0.261135
YHR113W	0.402879
YEL008W	0.371924
YCL055W	0.379381
YDR127W	0.373962
YHR114W	0.384587
YCL056C	0.433841
YDR128W	0.46792
YHR115C	0.422331
YEL010W	0.413024
YCL057W	0.464056
YDR129C	0.422331
YHR116W	0.434046
YEL013W	0.4459
YCL060C	0.413416
YDR130C	0.392677
YHR117W	0.467016
YEL014C	0.415945
YCL061C	0.450634
YDR131C	0.389122
YEL015W	0.421564
YCL062W	0.391649
YDR132C	0.412426
YHR121W	0.389277
YEL016C	0.401023
YCL063W	0.497061
YDR133C	0.495976
YHR123W	0.451267
YEL017C-A	0.401651
YCL064C	0.500062
YDR134C	0.460944
YHR124W	0.445327
YEL017W	0.472735
YCL069W	0.439504
YDR135C	0.412705
YPR083W	0.416978
YCR001W	0.406041
YDR136C	0.468035
YHR126C	0.429787
YEL020C	0.318494
YDR137W	0.411875
YHR129C	0.425602
YEL023C	0.365363
YCR003W	0.380959
YAR029W	0.341899
YNL324W	0.398856
YLR069C	0.538095
YOR044W	0.34321
YAR031W	0.394708
YNL325C	0.437584
YLR070C	0.385192
YOR045W	0.458488
YAR030C	0.50655
YNL323W	0.464091
YLR072W	0.369746
YOR047C	0.506862
YAR035W	0.470389
YNL322C	0.518165
YLR073C	0.367133
YOR049C	0.388937
YAR037W	0.439294
YNL321W	0.404283
YLR074C	0.509906
YOR050C	0.407052
YAR040C	0.407143
YNL320W	0.397966
YLR077W	0.40379
YOR051C	0.418518
YAR042W	0.502959
YNL319W	0.415744
YLR079W	0.318373
YOR052C	0.41177
YAR043C	0.390807
YNL318C	0.448841
YLR080W	0.439984
YOR053W	0.4092
YAR044W	0.417422
YNL314W	0.460252
YOR054C	0.418518
YAR047C	0.370278
YNL311C	0.414625
YLR082C	0.379475
YOR055W	0.44546
YLL001W	0.410804
YNL309W	0.425807
YLR083C	0.4197
YNL053W	0.401614
YLR084C	0.347393
YOR059C	0.304047
YPL149W	0.27524
YER074W	0.433626
YBR238C	0.338064
YHL033C	0.494752
YPL147W	0.341049
YER075C	0.382923
YBR239C	0.409806
YHL032C	0.41374
YPL145C	0.422485
YER079W	0.455114
YBR240C	0.457089
YHL031C	0.339598
YPL144W	0.393863
YER080W	0.403772
YBR241C	0.432146
YHL030W	0.504763
YPL141C	0.407
YER081W	0.430185
YBR242W	0.400167
YHL029C	0.430649
YPL140C	0.42365
YBR244W	0.436982
YHL028W	0.386534
YPL139C	0.433298
YBR245C	0.404724
YPL138C	0.393053
YER085C	0.384657
YBR246W	0.506658
YHL026C	0.374006
YPL136W	0.440576
YER086W	0.454064
YHL023C	0.473324
YPL135W	0.373151
YER087C-A	0.406217
YBR249C	0.415995
YHL022C	0.390563
YPL133C	0.38436
YGR123C	0.425212
YBR250W	0.375765
YHL021C	0.385426
YGR124W	0.394881
YBR251W	0.729955
YHL020C	0.402022
YML006C	0.362681
YMR202W	0.278801
YML005W	0.331439
YOR359W	0.421486
YMR204C	0.418457
YPL270W	0.454818
YML004C	0.468921
YOR360C	0.508201
YMR205C	0.472905
YPL269W	0.438874
YML003W	0.450563
YOR363C	0.508815
YMR206W	0.486637
YPL267W	0.455941
YML002W	0.442638
YOR365C	0.456016
YMR207C	0.449069
YPL265W	0.399014
YML001W	0.3991
YOR367W	0.396471
YMR210W	0.411633
YPL264C	0.407893
YMR002W	0.386174
YOR368W	0.379136
YMR214W	0.423175
YPL263C	0.40681
YMR003W	0.371614
YOR371C	0.411162
YMR215W	0.396328
YPL262W	0.450224
YMR006C	0.417595
YOR374W	0.430801
YMR216C	0.488508
YPL260W	0.447044
YMR007W	0.418865
YOR375C	0.44262
YMR219W	0.475407
YPL261C	0.427445
YMR008C	0.342244
YOR376W	0.418655
YMR221C	0.424497
YPL259C	0.462038
YMR009W	0.390706
YOR377W	0.416018
YMR222C	0.357678
YPL258C	0.299813
YPR021C	0.350063
YHR130C	0.36038
YEL024W	0.347073
YCR004C	0.366317
YDR139C	0.370416
YHR132C	0.374336
YEL025C	0.371614
YCR005C	0.431307
YDR140W	0.427607
YHR133C	0.408306
YCR006C	0.379886
YDR142C	0.412369
YHR134W	0.410455
YEL028W	0.457565
YCR007C	0.423
YDR143C	0.441453
YHR135C	0.459692
YEL030W	0.418865
YCR008W	0.575429
YDR144C	0.446127
YHR136C	0.395777
YCR009C	0.389447
YDR146C	0.387762
YHR137W	0.375542
YEL033W	0.442981
YCR010C	0.453797
YDR338C	0.410919
YHR138C	0.416792
YPR091C	0.392732
YCR011C	0.428125
YDR340W	0.420294
YHR139C	0.397966
YEL037C	0.43677
YCR014C	0.452663
YDR344C	0.415779
YHR139C-A	0.416174
YEL038W	0.430046
YCR015C	0.428221
YDR345C	0.408839
YHR142W	0.42374
YEL039C	0.441753
YCR016W	0.34426
YDR346C	0.38187
YHR143W	0.442928
YEL040W	0.388509
YCR017C	0.383226
YLL005C	0.314854
YNL305C	0.359743
YOR061W	0.290647
YLL006W	0.577954
YNL304W	0.361522
YLR087C	0.522199
YOR062C	0.366317
YLL009C	0.401328
YNL303W	0.405879
YLR089C	0.44808
YOR064C	0.414866
YLL010C	0.3807
YNL302C	0.571189
YLR090W	0.432146
YOR065W	0.421225
YLL012W	0.444832
YNL301C	0.430185
YLR091W	0.364632
YOR066W	0.353747
YLL013C	0.414607
YNL299W	0.409602
YLR092W	0.411502
YOR067C	0.471663
YLL014W	0.412133
YLR093C	0.366191
YOR068C	0.436465
YLL015W	0.398172
YNL086W	0.402923
YLR094C	0.44719
YOR069W	0.493912
YLL016W	0.360577
YLR095C	0.3991
YOR070C	0.373621
YLL017W	0.421709
YNL295W	0.431235
YLR096W	0.397241
YOR071C	0.402591
YLL019C	0.34223
YNL294C	0.5601
YLR097C	0.38187
YOR072W	0.304955
YLL020C	0.409237
YNL293W	0.371145
YLR098C	0.37493
YOR073W	0.329246
YGR125W	0.347792
YBR255W	0.353747
YHL019C	0.311557
YPL127C	0.347009
YGR126W	0.357357
YBR258C	0.333181
YHL017W	0.344389
YPL125W	0.397469
YGR127W	0.37851
YBR259W	0.425292
YHL016C	0.402832
YPL123C	0.398639
YGR129W	0.401266
YBR260C	0.439135
YHL014C	0.456448
YPL121C	0.485686
YGR130C	0.428428
YBR261C	0.410197
YHL013C	0.402155
YPL120W	0.419114
YGR131W	0.393392
YBR262C	0.372729
YHL012W	0.429305
YPL119C	0.447024
YGR132C	0.452333
YBR263W	0.405147
YHL010C	0.400293
YGR133W	0.42311
YBR264C	0.414523
YHL009C	0.44546
YPL116W	0.462284
YGR135W	0.537424
YBR266C	0.538095
YHL008C	0.430649
YPL115C	0.402879
YGR136W	0.40191
YBR267W	0.61358
YPL114W	0.36753
YGR137W	0.334977
YHL006C	0.343803
YPL113C	0.36604
YGR138C	0.435382
YDR049W	0.506458
YHL005C	0.354657
YMR010W	0.351749
YOR378W	0.340314
YMR223W	0.304767
YPL257W	0.350279
YMR011W	0.35725
YOR380W	0.369827
YPL256C	0.381529
YMR012W	0.379015
YOR381W	0.397064
YMR225C	0.424497
YMR014W	0.479271
YOR382W	0.412441
YMR226C	0.454536
YPL253C	0.453115
YMR015C	0.450931
YOR383C	0.39199
YMR228W	0.413368
YPL250C	0.410993
YMR016C	0.415779
YOR384W	0.419132
YMR230W	0.475594
YPL249C	0.405769
YMR017W	0.415779
YOR385W	0.416373
YMR231W	0.458706
YPL248C	0.411633
YMR018W	0.409922
YOR386W	0.427445
YMR232W	0.407052
YPL247C	0.453685
YMR019W	0.422576
YMR233W	0.370727
YMR020W	0.40559
YOL002C	0.383356
YMR234W	0.363613
YPL245W	0.35919
YMR021C	0.428785
YOL003C	0.34836
YMR237W	0.340246
YPL244C	0.331358
YOL004W	0.440027
YMR238W	0.376089
YPL241C	0.34312
YDR347W	0.321194
YHR147C	0.543356
YEL041W	0.303981
YCR019W	0.27455
YDR348C	0.315129
YHR150W	0.352267
YEL042W	0.355292
YCR020C	0.350984
YHR151C	0.37322
YEL043W	0.414607
YCR020C-A	0.397727
YDR350C	0.462415
YCR021C	0.406356
YDR351W	0.421128
YHR153C	0.39474
YDR352W	0.36604
YHR154W	0.474539
YEL047C	0.442604
YCR023C	0.406886
YDR354W	0.409073
YHR155W	0.446839
YEL048C	0.475467
YLR420W	0.386764
YHR156C	0.421549
YLR451W	0.402923
YDR358W	0.43218
YHR157W	0.401395
YLR126C	0.381636
YDR359C	0.379122
YHR158C	0.366849
YLR128W	0.337421
YDR360W	0.363692
YHR159W	0.336902
YEL052W	0.378718
YLR130C	0.322811
YDR363W	0.349618
YHR160C	0.344792
YLR131C	0.325974
YLL021W	0.3734
YNL089C	0.385406
YLR099C	0.344754
YOR076C	0.355348
YLL023C	0.383226
YNL291C	0.427607
YLR102C	0.399888
YOR078W	0.493822
YLL024C	0.382844
YNL289W	0.409117
YLR104W	0.412972
YOR079C	0.446839
YLL025W	0.416562
YLR107W	0.410707
YOR080W	0.375857
YNL286W	0.505354
YLR108C	0.401635
YOR081C	0.386832
YLL028W	0.442953
YNL285W	0.462708
YLR109W	0.424497
YOR082C	0.404283
YLL029W	0.429136
YNL283C	0.423912
YLR111W	0.383854
YLL032C	0.43491
YNL281W	0.418722
YLR112W	0.399392
YOR084W	0.387374
YLL033W	0.428785
YNL280C	0.346001
YLR113W	0.365841
YOR085W	0.362375
YLL038C	0.361274
YNL278W	0.350962
YLR114C	0.338607
YOR086C	0.312204
YLL039C	0.444711
YNL096C	0.3896
YLR118C	0.361808
YOR087W	0.370367
YPL112C	0.377928
YGR139W	0.369932
YDR050C	0.348935
YHL003C	0.352432
YPL111W	0.400141
YGR141W	0.415614
YDR051C	0.401343
YPL110C	0.384684
YGR142W	0.413705
YDR055W	0.449467
YHR011W	0.460882
YPL109C	0.42699
YGR143W	0.418441
YDR056C	0.412218
YHR012W	0.37047
YPL108W	0.408712
YGR144W	0.411995
YDR057W	0.418195
YPL107W	0.404283
YGR146C	0.422871
YHR014W	0.401185
YPL106C	0.652222
YGR148C	0.420353
YDR061W	0.397012
YPL105C	0.371145
YGR149W	0.387438
YDR063W	0.416779
YPL104W	0.403836
YGR150C	0.403338
YDR065W	0.570068
YHR022C	0.373184
YPL103C	0.371822
YGR151C	0.358433
YDR066C	0.355072
YPL101W	0.484857
YGR152C	0.353747
YDR067C	0.337421
YHR030C	0.386739
YMR023C	0.360714
YOL006C	0.426504
YMR241W	0.421317
YPL240C	0.398419
YMR024W	0.399353
YOL007C	0.395891
YMR242C	0.639467
YMR025W	0.377649
YOL008W	0.381602
YMR243C	0.392764
YPL236C	0.393665
YMR026C	0.422345
YOL009C	0.540073
YMR244W	0.379577
YPL234C	0.535981
YMR027W	0.389743
YOL011W	0.347197
YMR245W	0.360918
YPL232W	0.372741
YMR029C	0.421046
YOL012C	0.036753
YMR244C-A	0.374693
YPL230W	0.359547
YMR030W	0.358402
YOL013C	0.36942
YMR246W	0.386878
YPL229W	0.396441
YOL014W	0.354767
YMR247C	0.361813
YPL227C	0.362716
YOL015W	0.335673
YMR250W	0.326536
YPL226W	0.370297
YOL017W	0.372586
YMR251W	0.347073
YPL225W	0.392338
YMR034C	0.347282
YOL018C	0.342693
YMR251W-A	0.299269
YPL223C	0.411092
YDR364C	0.327709
YHR161C	0.392181
YEL054C	0.540865
YLR133W	0.296326
YDR368W	0.339598
YHR163W	0.382089
YEL056W	0.375317
YLR134W	0.400984
YDR369C	0.255162
YEL057C	0.337389
YLR135W	0.29494
YDR370C	0.295725
YHR176W	0.301278
YLR136C	0.289136
YDR371W	0.335673
YEL060C	0.311591
YLR137W	0.298341
YDR372C	0.344129
YHR178W	0.322145
YLR138W	0.315389
YDR374C	0.312826
YHR179W	0.318643
YEL062W	0.330423
YLR139C	0.389001
YDR375C	0.3094
YHR182W	0.382799
YLR142W	0.286041
YDR377W	0.36844
YLR143W	0.288477
YDR378C	0.251319
YHR184W	0.269807
YLR144C	0.282073
YDR379W	0.340294
YHR189W	0.301865
YMR074C	0.432358
YLR085C	0.113589
YLR017W	0.207122
YLR149C	0.408288
YOR288C	0.329235
YKL063C	0.305286
YLR353W	0.311432
YLR150W	0.33442
YJL218W	0.332843
YKL064W	0.319421
YLR354C	0.285801
YLR151C	0.326406
YJL217W	0.295776
YKL065C	0.336837
YLR356W	0.35555
YLR152C	0.459669
YJL216C	0.391863
YKL066W	0.32936
YLR154C	0.432761
YJL215C	0.335849
YKL067W	0.369386
YLR360W	0.279875
YLR164W	0.287881
YJL214W	0.340997
YKL068W	0.360151
YLR165C	0.34967
YJL212C	0.277232
YKL069W	0.338449
YLR363C	0.341575
YLR168C	0.327596
YJL210W	0.269821
YKL070W	0.314817
YLR364W	0.297807
YLR169W	0.316423
YJL211C	0.344938
YKL071W	0.303813
YLR365W	0.289312
YLR170C	0.32339
YJL209W	0.325354
YKL072W	0.349072
YLR366W	0.307614
YLR171W	0.420452
YJL208C	0.317893
YKL073W	0.26947
YLR367W	0.235222
YLR172C	0.292178
YJL207C	0.367514
YKL074C	0.386856
YPL066W	0.389104
YNL177C	0.357399
YPR164W	0.416054
YDR260C	0.3396
YPL065W	0.372235
YNL176C	0.366127
YPR166C	0.369143
YDR261C	0.40385
YPL064C	0.389858
YPR167C	0.404245
YDR262W	0.385177
YPL062W	0.405584
YNL173C	0.381585
YPR170C	0.34418
YDR263C	0.372254
YPL061W	0.364323
YPR171W	0.371833
YDR264C	0.391723
YPL060W	0.360529
YPR172W	0.357387
YDR265W	0.357405
YPL058C	0.391014
YNL169C	0.445294
YPR173C	0.372038
YDR266C	0.443343
YPL057C	0.399908
YNL168C	0.387466
YPR174C	0.367008
YDR269C	0.409351
YPL056C	0.406432
YNL167C	0.417786
YPR179C	0.421511
YDR270W	0.389004
YNL166C	0.444438
YPR184W	0.430463
YDR271C	0.431714
YPL054W	0.439392
YNL165W	0.390317
YPR185W	0.396859
YDR272W	0.356965
YPL053C	0.389646
YNL164C	0.313175
YPR188C	0.346354
YDR273W	0.433636
YKL184W	0.30421
YLR292C	0.357125
YOR138C	0.359418
YGL199C	0.350595
YKL185W	0.371325
YOR139C	0.450124
YKL187C	0.394657
YLR295C	0.410506
YOR140W	0.411068
YGL202W	0.417316
YKL188C	0.384041
YLR296W	0.381498
YGL203C	0.43129
YKL190W	0.435621
YLR297W	0.42709
YOR142W	0.432696
YGL205W	0.376807
YGR027C	0.492932
YLR299W	0.388807
YOR144C	0.387677
YGL208W	0.381481
YGR031W	0.404487
YLR300W	0.409351
YOR152C	0.436245
YGL209W	0.374739
YGR033C	0.427473
YLR303W	0.470867
YOR153W	0.399728
YGL210W	0.483498
YGR034W	0.428043
YLR304C	0.407306
YOR154W	0.424997
YGL211W	0.485201
YGR035C	0.438909
YLR306W	0.446085
YOR155C	0.361334
YGL212W	0.528655
YGR036C	0.569247
YLR307W	0.448943
YOR156C	0.428702
YGL213C	0.450788
YGR037C	0.480498
YOR161C	0.383634
YGL214W	0.434579
YOL152W	0.25856
YIL076W	0.341229
YBL003C	0.300894
YIL077C	0.367072
YGL031C	0.427598
YGR282C	0.411334
YBL005W	0.400436
YIL079C	0.38707
YGL032C	0.447825
YGR283C	0.390334
YGR284C	0.41806
YBL007C	0.372009
YIL086C	0.400997
YGL034C	0.425918
YBL008W	0.343559
YIL087C	0.460497
YGL035C	0.423203
YGR286C	0.432205
YBL009W	0.445147
YIL088C	0.415346
YGL036W	0.441535
YGR287C	0.433606
YBL010C	0.465212
YGL037C	0.426266
YGR288W	0.459917
YBL011W	0.502978
YGL039W	0.431243
YGR290W	0.459323
YIL095W	0.51768
YGL041C	0.445352
YHR021W-A	0.457629
YBL013W	0.451668
YIL096C	0.453409
YGL042C	0.46598
YHR039C-B	0.4976
YBL015W	0.358781
YIL097W	0.396786
YGL043W	0.478751
YHR079C-B	0.370422
YLR173W	0.361047
YJL206C	0.369099
YKL075C	0.352583
YJL206C-A	0.313485
YKL076C	0.345426
YLR372W	0.394857
YLR176C	0.367
YJL204C	0.38277
YKL077W	0.430192
YLR373C	0.473905
YLR177W	0.358283
YJL201W	0.393706
YKL079W	0.389532
YLR374C	0.433805
YIL005W	0.0523446
YLR375W	0.447315
YLR178C	0.421993
YJL199C	0.408694
YLR376C	0.452364
YLR179C	0.416297
YJL198W	0.440489
YKL081W	0.437451
YLR377C	0.435621
YLR180W	0.445796
YJL197W	0.397606
YKL084W	0.45264
YLR380W	0.428702
YLR181C	0.45209
YKL085W	0.43317
YLR381W	0.464891
YLR182W	0.378654
YJL196C	0.497177
YKL086W	0.456514
YLR183C	0.400806
YJL193W	0.434348
YKL087C	0.421047
YLR384C	0.589957
YLR184W	0.605856
YJL192C	0.434044
YKL090W	0.400712
YLR385C	0.395423
YPL052W	0.367958
YPR189W	0.412791
YDR274C	0.353881
YPL051W	0.337662
YPR191W	0.374894
YDR275W	0.36926
YNL159C	0.357806
YPR192W	0.377416
YDR276C	0.423225
YPL048W	0.397268
YNL157W	0.416054
YPR193C	0.402046
YDR277C	0.415092
YPL047W	0.425299
YNL156C	0.424658
YPR194C	0.437032
YDR278C	0.459323
YPL046C	0.402185
YNL155W	0.393195
YPR195C	0.4081
YDR279W	0.445893
YNL154C	0.475562
YPR196W	0.426266
YDR281C	0.457456
YPL041C	0.416346
YPR197C	0.422641
YDR282C	0.425299
YPL040C	0.469693
YKL191W	0.462448
YPR198W	0.399869
YPL039W	0.355344
YKL197C	0.447281
YPR199C	0.43095
YDR285W	0.662398
YKL198C	0.48372
YPR200C	0.487777
YDR286C	0.503463
YPL037C	0.50398
YKL199C	0.457335
YPR201W	0.407526
YDR287W	0.315037
YGR039W	0.35526
YLR309C	0.368766
YOR162C	0.410653
YGL215W	0.351661
YGR041W	0.380093
YOR163W	0.27767
YGL216W	0.346106
YGR042W	0.381268
YLR312C	0.378158
YOR164C	0.368935
YGL217C	0.421047
YGR043C	0.38277
YOR165W	0.391339
YGL218W	0.339163
YGR044C	0.401547
YLR313C	0.423676
YOR166C	0.416824
YGR045C	0.385271
YLR315W	0.417025
YOR167C	0.415578
YGL221C	0.42988
YLR318W	0.431375
YOR170W	0.442072
YGL222C	0.453982
YGR049W	0.549548
YLR319C	0.415654
YGL224C	0.416824
YGR051C	0.432116
YOR171C	0.391852
YGL226C-A	0.446348
YGR052W	0.374912
YOR172W	0.400116
YGL226W	0.483192
YGR054W	0.444742
YOR173W	0.447075
YGL227W	0.444202
YGR055W	0.487161
YDR147W	0.487393
YOR175C	0.417886
YBL016W	0.324832
YGL045W	0.473566
YBL017C	0.380016
YIL007C	0.38844
YGL046W	0.36816
YIR017C	0.365502
YBL019W	0.425299
YIL008W	0.357252
YGL049C	0.402438
YIR018W	0.462803
YGL050W	0.372809
YIR019C	0.397052
YIL010W	0.407376
YGL051W	0.400037
YIR020C	0.414292
YBL024W	0.371987
YIL015C-A	0.349039
YGL053W	0.394547
YIR020W-B	0.38277
YBL027W	0.329414
YIL038C	0.411334
YGL054C	0.323142
YIR021W	0.357874
YBL028C	0.420775
YIR024C	0.374958
YBL029W	0.388613
YGL057C	0.464343
YIR026C	0.500002
YGL059W	0.3682
YIR027C	0.389086
YBL036C	0.464685
YIL055C	0.442937
YGL060W	0.426318
YIR028W	0.270003
YLR185W	0.445178
YJL191W	0.355004
YKL091C	0.399412
YLR386W	0.432266
YLR187W	0.352148
YJL190C	0.363102
YKL092C	0.374338
YLR387C	0.38277
YLR188W	0.439297
YKL093W	0.436024
YLR388W	0.435881
YLR189C	0.415664
YKL094W	0.404601
YLR390W	0.37581
YLR190W	0.370808
YJL187C	0.36838
YLR392C	0.385737
YLR191W	0.415208
YJL186W	0.359278
YKL097C	0.342556
YLR193C	0.321526
YJL185C	0.407934
YKL098W	0.365502
YLR395C	0.432442
YLR194C	0.410653
YJL183W	0.355429
YKL100C	0.398467
YLR398C	0.424236
YLR199C	0.326533
YJL181W	0.393706
YLR400W	0.42292
YLR200W	0.407665
YKL102C	0.393045
YLR401C	0.368505
YKL103C	0.367356
YLR402W	0.469983
YLR202C	0.483699
YKL105C	0.441411
YLR404W	0.404972
YKL200C	0.358383
YCR090C	0.401638
YDR289C	0.408749
YPL035C	0.359746
YKL205W	0.433183
YDR290W	0.42212
YPL033C	0.388525
YKL206C	0.3732
YCR091W	0.42349
YDR291W	0.39683
YPL032C	0.454344
YKL207W	0.400168
YCR092C	0.372659
YDR293C	0.360254
YPL030W	0.387344
YCR094W	0.41283
YDR294C	0.406005
YKL208W	0.403801
YCR098C	0.416054
YPL026C	0.355886
YKL211C	0.359107
YCR099C	0.396538
YPL025C	0.411007
YCR100C	0.356907
YDR297W	0.409215
YPL023C	0.359107
YKL213C	0.363889
YCR101C	0.466723
YKL214C	0.397979
YCR102C	0.440118
YDR304C	0.408288
YPL021W	0.381347
YKL216W	0.368301
YCR105W	0.344872
YDR305C	0.38844
YPL019C	0.421511
YKL217W	0.401964
YCR106W	0.435264
YDR306C	0.391919
YDR148C	0.360113
YOR177C	0.370151
YGL228W	0.354905
YGR057C	0.35469
YDR149C	0.385959
YOR178C	0.390102
YGL229C	0.402131
YGR058W	0.381245
YDR150W	0.381257
YOR182C	0.441657
YGL230C	0.299176
YGR059W	0.373302
YDR151C	0.390102
YOR183W	0.39226
YGL231C	0.409895
YGR061C	0.513529
YDR152W	0.393035
YOR184W	0.464792
YGL232W	0.372955
YDR153C	0.452505
YOR185C	0.405285
YGL234W	0.424925
YDR154C	0.381407
YOR186W	0.403349
YGL235W	0.396638
YGR066C	0.412596
YGL236C	0.378796
YGR067C	0.418609
YDR156W	0.418412
YOR188W	0.37586
YGL237C	0.410357
YGR068C	0.384016
YDR157W	0.379077
YOR189W	0.411204
YGL241W	0.400037
YGR069W	0.356552
YDR158W	0.370151
YOR190W	0.432572
YGL242C	0.409805
YGR070W	0.405584
YDR159W	0.507357
YOR191W	0.377141
YGL243W	0.38662
YBL037W	0.320392
YIL059C	0.370081
YGL062W	0.40703
YIR029W	0.369867
YIL060W	0.342867
YGL063W	0.402753
YIR031C	0.385737
YIL067C	0.388161
YIR033W	0.397573
YBL039C	0.446329
YBL042C	0.398658
YIL070C	0.427057
YGL066W	0.343367
YIR035C	0.358117
YBL043W	0.290745
YIL071C	0.384282
YGL067W	0.404938
YIR036C	0.363438
YKL114C	0.112167
YIR037W	0.360827
YIL074C	0.339708
YBL046W	0.358117
YIL089W	0.338659
YGL076C	0.394893
YIR038C	0.390102
YBL047C	0.35508
YIL092W	0.442898
YGL077C	0.373498
YIR039C	0.373434
YBL048W	0.367569
YGL078C	0.399973
YIR042C	0.435507
YBL049W	0.380268
YGL079W	0.394731
YKL033W-A	0.355722
YLR203C	0.400256
YJL178C	0.361334
YKL106W	0.370849
YLR405W	0.378594
YKL107W	0.374264
YLR407W	0.413199
YLR205C	0.446293
YJL172W	0.443527
YKL109W	0.378195
YLR408C	0.358028
YLR206W	0.415409
YJL171C	0.390581
YKL110C	0.319927
YLR410W	0.303026
YLR207W	0.351493
YJL170C	0.401821
YKL113C	0.259736
YLR412W	0.446564
YLR209C	0.36977
YJL169W	0.410551
YLR413W	0.420507
YLR210W	0.333423
YJL168C	0.361651
YKL116C	0.408288
YLR414C	0.458771
YLR211C	0.362371
YKL117W	0.381585
YLR415C	0.367252
YLR213C	0.378594
YJL165C	0.474228
YKL118W	0.364188
YLR416C	0.396605
YLR214W	0.401142
YJL164C	0.381378
YKL119C	0.553649
YLR216C	0.377562
YJL163C	0.3777
YKL120W	0.448859
YLR217W	0.495065
YJL162C	0.679611
YKL121W	0.433245
YLR421C	0.365103
YPL018W	0.407542
YKL218C	0.383955
YDL130W-A	0.398467
YDR307W	0.395878
YPL015C	0.371512
YKL221W	0.369963
YDR363W-A	0.434495
YDR309C	0.424952
YPL014W	0.457456
YKL222C	0.420754
YDR525W-A	0.396605
YDR310C	0.420296
YKR001C	0.436024
YDR535C	0.379441
YDR312W	0.446838
YPL009C	0.403867
YKR003W	0.415848
YDR536W	0.423146
YDR313C	0.404913
YPL008W	0.311224
YKR005C	0.399544
YDR538W	0.375602
YDR314C	0.407072
YKR007W	0.47446
YDR539W	0.447982
YDR315C	0.372196
YKR009C	0.383985
YDR540C	0.396574
YPL003W	0.353562
YKR011C	0.365103
YDR541C	0.363354
YKR012C	0.385409
YER039C-A	0.405285
YDR318W	0.397238
YPL001W	0.406772
YKR013W	0.453074
YER091C-A	0.467109
YDR319C	0.407709
YPR001W	0.497451
YKR014C	0.360639
YER144C	0.447489
YDR320C	0.403572
YGR071C	0.353326
YDR161W	0.325124
YOR192C	0.393991
YDR162C	0.398779
YOR193W	0.409548
YGL246C	0.490944
YGR076C	0.445294
YGR260W	0.139498
YOR195W	0.39447
YGL248W	0.402399
YGR077C	0.407072
YDR165W	0.411435
YOR196C	0.373699
YGL249W	0.299118
YGR078C	0.351614
YDR169C	0.406481
YOR197W	0.462082
YGL250W	0.402399
YGR079W	0.414783
YDR171W	0.348853
YGL251C	0.366127
YGR080W	0.385584
YDR173C	0.374264
YGL252C	0.418703
YGR081C	0.403743
YGL253W	0.46349
YGR084C	0.377416
YGL254W	0.372283
YGR085C	0.576127
YDR178W	0.370333
YOR202W	0.384025
YGL255W	0.404573
YGR087C	0.40501
YDR179C	0.438489
YOR205C	0.514442
YGL256W	0.411752
YGR088W	0.478714
YDR179W-A	0.431728
YOR208W	0.407526
YGL257C	0.378102
YBL051C	0.399096
YGL080W	0.331843
YKL162C-A	0.408867
YBL052C	0.395423
YFL020C	0.438785
YGL081W	0.462406
YKR035W-A	0.451636
YBL053W	0.440185
YFL021W	0.424236
YGL082W	0.407072
YKR066C	0.384471
YBL054W	0.39607
YGL083W	0.360063
YKR067W	0.491316
YBL055C	0.409631
YFL025C	0.384058
YKR069W	0.401835
YBL056W	0.395117
YGL085W	0.354416
YKR070W	0.38875
YBL057C	0.390518
YFL027C	0.384192
YGL086W	0.370901
YKR072C	0.447315
YBL058W	0.178957
YFL028C	0.367759
YGL087C	0.381531
YKR073C	0.393444
YBL059W	0.374694
YFL030W	0.309629
YGL089C	0.351112
YKR074W	0.403648
YBL060W	0.360254
YFL031W	0.38707
[truncated: 2,731 more rows]

## Sheet: TS1
		Control1			MTX1			Control2			MTX2			Control3			MTX3			Control4			MTX4		control median			MTX median			CON STDEV						ratio				normalization			passed threshold
orf / temp	30	34	37	30	34	37	30	34	37	30	34	37	30	34	37	30	34	37	30	34	37	30	34	37	30	34	37	30	34	37	30	34	37	30	34	37	30	34	37	30	34	37	score	0.1
BLANK	0	0	0	0	0	0	0	0	0	0	0	0	0	0	0	0	0	0	0	0	0	0	0	0	0	0	0	0	0	0	0	0	0	FALSE	FALSE	FALSE	#DIV/0!	#DIV/0!	#DIV/0!				999
YGL142C	100	0	34	183	0	27	91	0	22	146	0	18	51	0	11	124	0	0	37	0	10	97	0	0	71	0	16.5	135	0	9	1.90141	#DIV/0!	0.545455	FALSE	#DIV/0!	FALSE	1.90141	#DIV/0!	0.545455	0.815872	#DIV/0!	0.216168	0.815872	FALSE
YMR211W	397	340	270	226	203	188	350	312	270	230	194	188	285	243	245	164	10	136	260	238	230	159	0	134	317.5	277.5	257.5	195	102	162	62.2308	50.7108	19.7379	TRUE	TRUE	FALSE	0.614173	0.367568	0.629126	0.263535	0.149327	0.249328	0.149327	FALSE
BLANK	0	0	0	0	0	0	0	0	10	0	0	0	0	0	12	0	0	0	0	0	0	0	0	0	0	0	5.5	0	0	0	0	0	6.40312	FALSE	FALSE	FALSE	#DIV/0!	#DIV/0!	0				999
YOR004W	350	98	66	232	99	57	350	101	65	245	116	54	251	46	53	193	51	32	279	64	54	207	71	40	314.5	81	59.5	219.5	85	47	50.3885	26.7504	6.95222	TRUE	FALSE	FALSE	0.697933	1.04938	0.789916	0.299475	0.42632	0.31305	0.299475	FALSE
YMR043W	0	0	0	0	0	0	0	0	0	0	0	0	0	0	0	0	0	0	0	0	0	0	0	0	0	0	0	0	0	0	0	0	0	FALSE	FALSE	FALSE	#DIV/0!	#DIV/0!	#DIV/0!	#DIV/0!	#DIV/0!	#DIV/0!	999	FALSE
YDR489W	0	0	0	0	0	9	0	0	0	0	0	0	0	0	0	0	0	0	0	0	0	0	0	0	0	0	0	0	0	0	0	0	0	FALSE	FALSE	FALSE	#DIV/0!	#DIV/0!	#DIV/0!	#DIV/0!	#DIV/0!	#DIV/0!	999	FALSE
YHR196W	250	69	79	182	96	65	206	69	63	136	109	58	211	65	58	175	100	68	218	53	62	173	102	75	214.5	67	62.5	174	101	66.5	19.7885	7.57188	9.25563	FALSE	FALSE	FALSE	0.811189	1.50746	1.064	0.348072	0.612419	0.421672	0.348072	FALSE
YMR298W	160	87	107	170	112	75	166	43	40	180	102	61	148	33	36	195	71	54	140	29	43	204	57	57	154	38	41.5	187.5	86.5	59	11.7047	26.6583	33.7886	FALSE	FALSE	FALSE	1.21753	2.27632	1.42169	0.522429	0.924772	0.563426	0.522429	FALSE
YFL002C	11	0	0	0	10	0	457	429	373	230	256	196	0	0	0	0	0	0	64	0	36	71	34	48	37.5	0	18	35.5	22	24	217.8	214.5	181.296	TRUE	TRUE	TRUE	0.946667	#DIV/0!	1.33333	0.406204	#DIV/0!	0.528411	999	FALSE
YHR197W	143	120	78	171	191	128	180	302	241	204	205	158	113	88	65	159	163	105	122	90	72	182	152	123	132.5	105	75	176.5	177	125.5	29.7825	102.385	84.8332	FALSE	TRUE	TRUE	1.33208	1.68571	1.67333	0.571578	0.684835	0.663156	0.571578	FALSE
YLR007W	179	106	93	98	95	71	169	103	97	95	93	66	163	88	84	122	96	83	161	85	84	121	77	97	166	95.5	88.5	109.5	94	77	8.0829	10.5357	6.55744	FALSE	FALSE	FALSE	0.659639	0.984293	0.870056	0.283043	0.399877	0.344811	0.283043	FALSE
YBR079C	242	113	45	221	123	65	239	111	48	202	155	71	221	90	32	241	127	53	180	80	34	201	124	54	230	100.5	39.5	211.5	125.5	59.5	28.5482	16.1348	7.932	FALSE	FALSE	FALSE	0.919565	1.24876	1.50633	0.394575	0.507317	0.596971	0.394575	FALSE
YHR118C	214	88	109	152	69	68	224	64	68	137	84	73	185	55	46	146	52	59	178	52	52	154	57	57	199.5	59.5	60	149	63	63.5	22.2167	16.3172	28.3945	FALSE	FALSE	FALSE	0.746867	1.05882	1.05833	0.320472	0.430156	0.419426	0.320472	FALSE
YBR070C	180	55	34	136	95	54	202	65	41	160	150	51	151	42	34	182	82	37	146	36	31	182	92	40	165.5	48.5	34	171	93.5	45.5	26.2091	13.0256	4.24264	FALSE	FALSE	FALSE	1.03323	1.92784	1.33824	0.443348	0.783199	0.530354	0.443348	FALSE
YHR036W	250	239	197	230	236	202	243	215	82	217	195	185	206	185	72	245	211	184	199	179	76	233	218	178	224.5	200	79	231.5	214.5	184.5	25.7229	27.8747	60.3069	FALSE	FALSE	TRUE	1.03118	1.0725	2.33544	0.442468	0.435712	0.925556	0.435712	FALSE
YBR049C	234	151	82	206	140	97	250	158	71	216	166	99	193	126	57	213	142	86	205	125	58	224	143	83	219.5	138.5	64.5	214.5	142.5	91.5	26.1343	16.9902	11.8603	FALSE	FALSE	FALSE	0.977221	1.02888	1.4186	0.419314	0.417991	0.562205	0.417991	FALSE
YGR005C	146	99	39	151	163	48	147	93	38	156	165	39	107	52	27	148	118	22	104	59	21	147	122	26	126.5	76	32.5	149.5	142.5	32.5	23.7065	23.6837	8.73212	FALSE	FALSE	FALSE	1.18182	1.875	1	0.507104	0.761734	0.396308	0.507104	FALSE
YBR011C	158	139	150	205	178	102	149	149	51	173	195	133	30	19	19	48	54	74	84	0	15	84	26	21	116.5	79	35	128.5	116	88	60.0299	78.1468	62.9305	TRUE	TRUE	TRUE	1.103	1.46835	2.51429	0.473286	0.596531	0.996433	0.473286	FALSE
YER094C	151	33	33	159	56	22	130	22	27	158	34	25	72	0	8	101	12	9	62	0	0	79	0	11	101	11	17.5	129.5	23	16.5	43.4847	16.5	15.5563	FALSE	FALSE	FALSE	1.28218	2.09091	0.942857	0.550168	0.849449	0.373662	0.550168	FALSE
YBR029C	266	213	22	257	123	31	244	188	20	244	98	28	190	128	18	188	86	25	179	113	13	195	79	26	217	158	19	219.5	92	27	41.9235	47.697	3.86221	FALSE	FALSE	FALSE	1.01152	0.582278	1.42105	0.434032	0.236555	0.563175	0.236555	FALSE
YFR050C	156	51	48	154	88	68	253	260	151	232	206	157	113	34	30	138	62	42	110	33	29	140	60	38	134.5	42.5	39	147	75	55	66.7283	110.642	58.3238	TRUE	TRUE	TRUE	1.09294	1.76471	1.41026	0.468966	0.716926	0.558897	0.468966	FALSE
YBL041W	263	233	89	257	184	85	240	214	88	231	156	80	166	139	65	173	139	60	182	161	74	180	145	68	211	187.5	81	205.5	150.5	74	46.1835	44.0634	11.5758	FALSE	FALSE	FALSE	0.973934	0.802667	0.91358	0.417904	0.32609	0.36206	0.32609	FALSE
YKR063C	330	124	71	271	106	92	350	181	165	291	154	159	273	148	66	234	116	84	330	137	82	253	118	99	330	142.5	76.5	262	117	95.5	33.2002	24.3926	46.483	FALSE	FALSE	FALSE	0.793939	0.821053	1.24837	0.34067	0.333559	0.494738	0.333559	FALSE
YDR339C	240	139	90	181	120	69	189	81	61	150	98	42	326	299	215	250	273	168	168	83	45	144	102	39	214.5	111	75.5	165.5	111	55.5	70.3296	102.585	77.1163	TRUE	TRUE	TRUE	0.771562	1	0.735099	0.331068	0.406258	0.291326	0.291326	FALSE
YOR362C	0	0	0	0	0	0	0	0	0	0	0	0	0	0	0	0	0	0	0	0	0	0	0	0	0	0	0	0	0	0	0	0	0	FALSE	FALSE	FALSE	#DIV/0!	#DIV/0!	#DIV/0!	#DIV/0!	#DIV/0!	#DIV/0!	999	FALSE
YPL063W	0	0	0	0	0	0	0	0	0	0	0	0	0	0	0	0	0	0	32	0	0	0	0	0	0	0	0	0	0	0	16	0	0	FALSE	FALSE	FALSE	#DIV/0!	#DIV/0!	#DIV/0!	#DIV/0!	#DIV/0!	#DIV/0!	999	FALSE
YIL078W	181	187	167	147	78	183	181	193	183	175	194	196	166	164	178	155	99	192	177	197	176	170	212	193	179	190	177	162.5	146.5	192.5	7.08872	14.7507	6.68331	FALSE	FALSE	FALSE	0.907821	0.771053	1.08757	0.389536	0.313246	0.431013	0.313246	FALSE
BLANK	0	0	0	0	0	0	0	0	0	0	0	0	0	0	0	0	0	0	0	0	0	0	0	0	0	0	0	0	0	0	0	0	0	FALSE	FALSE	FALSE	#DIV/0!	#DIV/0!	#DIV/0!				999
YDL166C	146	42	53	122	59	38	100	59	41	109	110	42	115	39	39	111	59	39	315	428	387	87	104	78	130.5	50.5	47	110	81.5	40.5	99.2001	190.87	171.445	TRUE	TRUE	TRUE	0.842912	1.61386	0.861702	0.361684	0.655644	0.3415	0.361684	FALSE
YNL158W	184	56	46	214	105	42	177	47	42	207	96	42	144	42	33	190	84	43	149	39	39	179	79	37	163	44.5	40.5	198.5	90	42	19.9416	7.43864	5.47723	FALSE	FALSE	FALSE	1.21779	2.02247	1.03704	0.52254	0.821646	0.410987	0.52254	FALSE
blank	0	0	0	0	0	0	0	0	0	0	0	0	0	0	0	0	0	0	0	0	0	0	0	0	0	0	0	0	0	0	0	0	0	FALSE	FALSE	FALSE	#DIV/0!	#DIV/0!	#DIV/0!				999
YCR052W	206	233	121	198	201	122	215	158	136	199	155	137	195	183	127	184	160	153	177	117	185	163	123	203	200.5	170.5	131.5	191	157.5	145	16.358	48.5137	29.159	FALSE	FALSE	FALSE	0.952618	0.923754	1.10266	0.408758	0.375283	0.436994	0.375283	FALSE
YLR222C	148	77	53	178	163	140	160	84	52	194	172	140	127	73	58	163	146	126	143	77	39	174	143	94	145.5	77	52.5	176	154.5	133	13.6748	4.57347	8.1035	FALSE	FALSE	FALSE	1.20962	2.00649	2.53333	0.519035	0.815154	1.00398	0.519035	FALSE
YKL078W	0	0	0	0	0	0	230	209	159	135	122	74	0	0	0	0	0	0	0	0	0	0	0	0	0	0	0	0	0	0	115	104.5	79.5	TRUE	TRUE	TRUE	#DIV/0!	#DIV/0!	#DIV/0!	#DIV/0!	#DIV/0!	#DIV/0!	999	FALSE
YOR261C	0	0	0	0	0	0	0	0	0	0	0	0	0	0	0	0	0	0	0	0	0	0	0	0	0	0	0	0	0	0	0	0	0	FALSE	FALSE	FALSE	#DIV/0!	#DIV/0!	#DIV/0!	#DIV/0!	#DIV/0!	#DIV/0!	999	FALSE
YNL182C	0	0	0	0	0	0	0	0	0	0	0	0	0	0	0	0	0	0	0	0	0	0	0	0	0	0	0	0	0	0	0	0	0	FALSE	FALSE	FALSE	#DIV/0!	#DIV/0!	#DIV/0!	#DIV/0!	#DIV/0!	#DIV/0!	999	FALSE
YPR137W	154	29	39	186	73	54	146	30	37	181	69	57	179	170	182	202	188	196	146	29	38	184	67	51	150	29.5	38.5	185	71	55.5	15.6285	70.3349	72.0046	FALSE	TRUE	TRUE	1.23333	2.40678	1.44156	0.529209	0.977774	0.571302	0.529209	FALSE
YGL245W	159	187	176	180	184	184	159	168	177	177	161	179	151	158	148	175	179	183	160	185	169	185	173	184	159	176.5	172.5	178.5	176	183.5	4.19325	13.9164	13.4784	FALSE	FALSE	FALSE	1.12264	0.997167	1.06377	0.481712	0.405107	0.42158	0.405107	FALSE
YPR161C	69	19	15	64	19	16	68	22	16	72	18	17	58	16	17	63	17	18	71	34	17	75	19	21	68.5	20.5	16.5	68	18.5	17.5	5.8023	7.88987	0.957427	FALSE	FALSE	FALSE	0.992701	0.902439	1.06061	0.425956	0.366623	0.420327	999	FALSE
YLR277C	0	0	0	0	0	0	111	0	19	132	31	25	45	8	10	77	41	15	0	0	0	0	0	0	22.5	0	5	38.5	15.5	7.5	52.4786	4	9.14239	TRUE	FALSE	FALSE	1.71111	#DIV/0!	1.5	0.734218	#DIV/0!	0.594463	999	FALSE
YJR007W	160	145	137	154	110	103	149	135	144	152	102	106	151	134	127	147	108	101	155	127	146	144	102	94	153	134.5	140.5	149.5	105	102	4.85627	7.41058	8.58293	FALSE	FALSE	FALSE	0.977124	0.780669	0.725979	0.419273	0.317153	0.287711	0.287711	FALSE
YOR224C	127	72	64	97	33	39	120	24	40	89	27	31	117	17	27	95	27	30	119	23	41	104	30	33	119.5	23.5	40.5	96	28.5	32	4.34933	25.5212	15.384	FALSE	FALSE	FALSE	0.803347	1.21277	0.790123	0.344707	0.492696	0.313133	0.344707	FALSE
YLR029C	69	8	25	106	43	40	66	8	19	128	40	74	55	8	24	93	37	38	210	208	217	140	134	110	67.5	8	24.5	117	41.5	57	73.5799	100	97.2021	TRUE	TRUE	TRUE	1.73333	5.1875	2.32653	0.743753	2.10746	0.922024	999	FALSE
YPL131W	80	10	14	113	54	44	77	0	14	104	50	26	85	18	12	171	58	32	83	16	18	107	51	32	81.5	13	14	110	52.5	32	3.5	8.0829	2.51661	FALSE	FALSE	FALSE	1.34969	4.03846	2.28571	0.579138	1.64066	0.905848	0.579138	FALSE
YLR153C	177	62	63	178	51	57	177	164	137	170	144	138	171	93	96	171	70	70	170	64	67	172	49	53	174	78.5	81.5	171.5	60.5	63.5	3.77492	47.6541	34.1602	FALSE	FALSE	FALSE	0.985632	0.770701	0.779141	0.422923	0.313103	0.30878	0.30878	FALSE
YPL151C	145	10	19	161	18	23	151	11	18	166	23	27	179	198	157	178	178	169	162	12	30	175	23	28	156.5	11.5	24.5	170.5	23	27.5	14.9304	93.5036	67.5524	FALSE	TRUE	TRUE	1.08946	2	1.12245	0.467473	0.812516	0.444836	0.467473	FALSE
YJR064W	201	167	99	209	181	124	299	251	146	259	214	170	224	179	124	220	204	145	410	233	136	240	216	155	261.5	206	130	230	209	150	94.1435	40.8044	20.2711	TRUE	FALSE	FALSE	0.879541	1.01456	1.15385	0.377401	0.412175	0.457279	0.377401	FALSE
YBL026W	466	147	42	238	50	28	206	10	28	77	0	12	324	56	43	140	30	28	236	9	39	103	0	22	280	33	40.5	121.5	15	25	116.63	64.8203	6.87992	TRUE	TRUE	FALSE	0.433929	0.454545	0.617284	0.186194	0.184663	0.244635	0.186194	FALSE
YLR145W	236	260	278	165	0	211	208	216	205	94	0	180	208	226	274	131	0	222	203	200	154	114	0	43	208	221	239.5	122.5	0	195.5	15.0194	25.3706	59.5	FALSE	FALSE	TRUE	0.588942	0	0.816284	0.252708	0	0.3235	0.252708	FALSE
YAL025C	0	0	0	0	0	0	13	0	0	0	0	0	0	0	0	0	0	0	0	0	0	0	10	0	0	0	0	0	0	0	6.5	0	0	FALSE	FALSE	FALSE	#DIV/0!	#DIV/0!	#DIV/0!	#DIV/0!	#DIV/0!	#DIV/0!	999	FALSE
YLR147C	48	0	24	42	0	0	44	0	15	78	11	14	41	0	21	73	8	15	304	395	366	145	220	202	46	0	22.5	75.5	9.5	14.5	129.865	197.5	173.04	TRUE	TRUE	TRUE	1.6413	#DIV/0!	0.644444	0.704265	#DIV/0!	0.255399	999	FALSE
YBL074C	175	57	53	157	51	52	197	59	93	180	79	61	188	62	62	166	69	59	187	60	67	173	80	73	187.5	59.5	64.5	169.5	74	60	9.03235	2.08167	17.1731	FALSE	FALSE	FALSE	0.904	1.2437	0.930233	0.387896	0.505262	0.368659	0.387896	FALSE
YLR175W	30	0	14	54	23	22	14	0	0	30	9	15	31	0	17	61	21	38	14	0	10	29	10	18	22	0	12	42	15.5	20	9.53502	0	7.41058	FALSE	FALSE	FALSE	1.90909	#DIV/0!	1.66667	0.819169	#DIV/0!	0.660514	999	FALSE
YHR040W	114	70	65	125	100	84	101	47	58	104	93	86	102	47	50	111	97	80	85	37	51	105	79	75	101.5	47	54.5	108	95	82	11.9024	13.9851	6.97615	FALSE	FALSE	FALSE	1.06404	2.02128	1.50459	0.456567	0.82116	0.596281	0.456567	FALSE
YLR197W	176	120	97	181	139	107	172	98	85	158	128	86	166	103	66	149	125	79	178	232	214	138	152	140	174	111.5	91	153.5	133.5	96.5	5.2915	63.2054	66.8954	FALSE	TRUE	TRUE	0.882184	1.19731	1.06044	0.378535	0.486417	0.420261	0.378535	FALSE
YBR256C	194	226	196	182	221	237	185	181	203	172	190	225	193	221	198	182	209	234	200	194	193	174	189	220	193.5	207.5	197	178	199.5	229.5	6.16441	21.5484	4.20317	FALSE	FALSE	FALSE	0.919897	0.961446	1.16497	0.394717	0.390595	0.461689	0.390595	FALSE
YLR186W	148	50	80	161	108	108	172	47	89	175	110	110	158	59	68	180	109	104	164	57	83	172	102	117	161	53.5	81.5	173.5	108.5	109	10.116	5.67891	8.83176	FALSE	FALSE	FALSE	1.07764	2.02804	1.33742	0.462403	0.823907	0.530032	0.462403	FALSE
YBR253W	147	130	114	94	94	72	33	0	11	50	16	0	26	0	8	36	11	8	271	357	299	173	215	196	90	65	62.5	72	55	40	115.373	168.381	136.536	TRUE	TRUE	TRUE	0.8	0.846154	0.64	0.343271	0.343757	0.253637	0.343271	FALSE
YLR196W	11	0	8	23	11	11	13	0	9	22	0	14	150	99	47	202	202	155	0	0	54	12	0	50	12	0	28	22.5	5.5	32	71.2297	49.5	24.4199	TRUE	FALSE	FALSE	1.875	#DIV/0!	1.14286	0.804541	#DIV/0!	0.452924	999	FALSE
YCL052C	211	235	198	224	245	236	223	230	186	231	220	227	197	202	170	214	223	213	193	180	161	214	207	212	204	216	178	219	221.5	220	13.7113	25.6694	16.4798	FALSE	FALSE	FALSE	1.07353	1.02546	1.23596	0.460639	0.416603	0.489819	0.416603	FALSE
YLR115W	72	27	26	103	73	37	214	271	183	157	175	113	215	250	205	158	163	148	121	133	131	146	122	172	167.5	191.5	157	151.5	142.5	130.5	71.0047	113.165	79.7804	TRUE	TRUE	TRUE	0.904478	0.744125	0.83121	0.388101	0.302307	0.329416	0.302307	FALSE
YBR142W	171	80	50	199	133	73	177	85	49	207	147	81	188	83	59	213	139	80	196	93	55	212	159	87	182.5	84	52.5	209.5	143	80.5	11.1654	5.56028	4.64579	FALSE	FALSE	FALSE	1.14795	1.70238	1.53333	0.49257	0.691606	0.607673	0.49257	FALSE
YLR116W	0	0	12	0	0	0	87	0	21	60	11	16	0	0	10	0	0	14	241	297	247	158	149	125	43.5	0	16.5	30	5.5	15	113.657	148.5	116.432	TRUE	TRUE	TRUE	0.689655	#DIV/0!	0.909091	0.295923	#DIV/0!	0.36028	999	FALSE
YBR234C	0	0	0	0	0	0	0	0	0	0	0	0	0	0	0	0	0	0	0	0	0	0	0	0	0	0	0	0	0	0	0	0	0	FALSE	FALSE	FALSE	#DIV/0!	#DIV/0!	#DIV/0!	#DIV/0!	#DIV/0!	#DIV/0!	999	FALSE
YLR129W	147	91	44	190	170	140	134	83	47	177	160	133	150	86	43	187	157	118	138	85	46	174	151	120	142.5	85.5	45	182	158.5	126.5	7.5	3.40343	1.82574	FALSE	FALSE	FALSE	1.27719	1.8538	2.81111	0.548029	0.753122	1.11407	0.548029	FALSE
YAL043C	190	121	81	210	132	83	201	32	41	212	38	33	214	56	50	215	64	68	205	74	58	229	81	59	203	65	54	213.5	72.5	63.5	9.94987	37.6597	17.1367	FALSE	FALSE	FALSE	1.05172	1.11538	1.17593	0.451283	0.453134	0.466029	0.451283	FALSE
YLR033W	177	126	62	168	79	42	176	116	51	167	76	38	185	143	62	192	92	46	177	125	58	290	80	49	177	125.5	60	180	79.5	44	4.19325	11.2694	5.18813	FALSE	FALSE	FALSE	1.01695	0.633466	0.733333	0.436361	0.257351	0.290626	0.257351	FALSE
YBR121C	125	95	43	257	142	21	119	88	50	150	123	116	102	69	44	135	103	129	105	82	48	220	117	209	112	85	46	185	120	122.5	11.0265	11.0303	3.30404	FALSE	FALSE	FALSE	1.65179	1.41176	2.66304	0.708762	0.573541	1.05539	0.573541	FALSE
YLR141W	175	190	194	179	200	184	183	195	199	182	198	186	184	199	187	189	197	190	192	202	205	188	206	188	183.5	197	196.5	185	199	187	6.95222	5.19615	7.63217	FALSE	FALSE	FALSE	1.00817	1.01015	0.951654	0.432596	0.410383	0.377149	0.377149	FALSE
YBL040C	0	0	0	0	0	0	0	0	0	0	0	0	0	0	0	0	0	0	0	0	0	0	0	0	0	0	0	0	0	0	0	0	0	FALSE	FALSE	FALSE	#DIV/0!	#DIV/0!	#DIV/0!	#DIV/0!	#DIV/0!	#DIV/0!	999	FALSE
YIL022W	117	68	79	148	106	95	0	119	101	163	131	112	122	68	76	145	102	87	0	107	98	140	108	102	58.5	87.5	88.5	146.5	107	98.5	69.0235	26.4386	12.8193	TRUE	FALSE	FALSE	2.50427	1.22286	1.11299	1.07455	0.496796	0.441089	0.441089	FALSE
YPL204W	373	256	126	279	302	120	134	57	73	124	75	82	243	125	135	180	131	109	135	46	74	113	63	93	189	91	100	152	103	101	113.362	96.5436	33.116	TRUE	TRUE	FALSE	0.804233	1.13187	1.01	0.345087	0.459831	0.400272	0.345087	FALSE
YDR232W	72	40	65	22	0	18	67	36	70	14	0	17	87	52	87	65	18	24	75	43	70	53	0	18	73.5	41.5	70	37.5	0	18	8.5	6.80074	9.62635	FALSE	FALSE	FALSE	0.510204	0	0.257143	0.218923	0	0.101908	0.101908	FALSE
YGL047W	146	0	23	144	23	11	148	0	30	138	32	18	140	9	26	143	33	13	145	8	32	130	33	22	145.5	4	28	140.5	32.5	15.5	3.40343	4.92443	4.03113	FALSE	FALSE	FALSE	0.965636	8.125	0.553571	0.414343	3.30085	0.219385	0.414343	FALSE
YJL031C	208	197	52	168	110	31	213	215	52	176	194	31	213	205	55	168	137	42	245	264	291	174	203	166	213	210	53.5	171	165.5	36.5	16.9975	30.0818	119.008	FALSE	FALSE	TRUE	0.802817	0.788095	0.682243	0.344479	0.32017	0.270379	0.32017	FALSE
YOR168W	38	0	28	11	15	26	0	0	0	0	0	0	0	0	0	0	0	0	0	0	0	0	0	0	0	0	0	0	0	0	19	0	14	FALSE	FALSE	FALSE	#DIV/0!	#DIV/0!	#DIV/0!	#DIV/0!	#DIV/0!	#DIV/0!	999	FALSE
YFL035C	155	36	33	143	33	37	153	25	38	132	39	34	146	23	39	127	33	38	141	36	41	116	32	35	149.5	30.5	38.5	129.5	33	36	6.44851	6.97615	3.40343	FALSE	FALSE	FALSE	0.866221	1.08197	0.935065	0.371685	0.439558	0.370574	0.371685	FALSE
YPL128C	137	56	68	122	113	60	116	53	64	116	102	62	144	65	66	118	115	66	119	54	59	109	87	63	128	55	65	117	107.5	62.5	13.6382	5.47723	3.86221	FALSE	FALSE	FALSE	0.914062	1.95455	0.961538	0.392214	0.79405	0.381066	0.392214	FALSE
YPR107C	113	67	78	108	69	41	104	60	65	100	63	47	108	73	71	103	65	47	116	76	116	116	66	57	110.5	70	74.5	105.5	65.5	47	5.31507	7.07107	22.9565	FALSE	FALSE	FALSE	0.954751	0.935714	0.630872	0.409673	0.380142	0.25002	0.25002	FALSE
YOR260W	96	59	71	85	49	38	92	59	74	83	58	39	93	68	72	73	47	39	96	65	65	87	60	44	94.5	62	71.5	84	53.5	39	2.06155	4.5	3.87298	FALSE	FALSE	FALSE	0.888889	0.862903	0.545455	0.381412	0.350562	0.216168	0.216168	FALSE
YDR449C	156	61	88	150	102	81	139	67	69	151	103	84	156	71	95	144	100	87	147	64	70	150	102	82	151.5	65.5	79	150	102	83	8.18535	4.272	13.0256	FALSE	FALSE	FALSE	0.990099	1.55725	1.05063	0.42484	0.632646	0.416375	0.416375	FALSE
YOR310C	92	65	61	103	102	81	104	72	56	124	108	89	100	74	73	120	91	82	91	65	64	107	89	85	96	68.5	62.5	113.5	96.5	83.5	6.29153	4.69042	7.14143	FALSE	FALSE	FALSE	1.18229	1.40876	1.336	0.507308	0.57232	0.529468	0.507308	FALSE
YHR172W	144	35	61	188	86	59	147	36	56	194	96	53	145	35	72	190	94	60	244	278	265	128	108	139	146	35.5	66.5	189	95	59.5	49.3491	121.334	101.221	FALSE	TRUE	TRUE	1.29452	2.67606	0.894737	0.555464	1.08717	0.354592	0.555464	FALSE
YPL007C	108	93	59	138	128	102	268	314	219	156	193	134	108	97	65	142	134	109	110	91	63	143	132	107	109	95	64	142.5	133	108	79.6722	110.195	78.373	TRUE	TRUE	TRUE	1.30734	1.4	1.6875	0.560964	0.568761	0.668771	0.560964	FALSE
YIL061C	0	0	0	0	0	9	0	0	0	0	0	8	265	288	327	174	165	212	0	0	0	0	0	0	0	0	0	0	0	8.5	132.5	144	163.5	TRUE	TRUE	TRUE	#DIV/0!	#DIV/0!	#DIV/0!	#DIV/0!	#DIV/0!	#DIV/0!	999	FALSE
YPL235W	77	35	26	77	55	33	79	42	21	76	64	18	90	44	32	84	58	24	86	50	21	76	59	20	82.5	43	23.5	76.5	58.5	22	6.0553	6.18466	5.22813	FALSE	FALSE	FALSE	0.927273	1.36047	0.93617	0.397882	0.5527	0.371012	0.397882	FALSE
YIL106W	122	25	52	71	43	52	118	24	45	71	39	55	123	25	60	70	43	51	110	28	52	69	43	49	120	25	52	70.5	43	51.5	5.90903	1.73205	6.13052	FALSE	FALSE	FALSE	0.5875	1.72	0.990385	0.252089	0.698764	0.392498	0.252089	FALSE
YPR019W	72	65	64	105	89	64	74	71	70	105	88	71	71	69	62	102	95	59	71	64	59	108	76	68	71.5	67	63	105	88.5	66	1.41421	3.30404	4.64579	FALSE	FALSE	FALSE	1.46853	1.3209	1.04762	0.63013	0.536625	0.41518	0.63013	FALSE
YOR148C	178	192	160	214	191	181	189	199	153	211	199	195	0	0	0	0	0	0	183	193	153	202	197	187	180.5	192.5	153	206.5	194	184	91.7769	97.3824	77.7367	TRUE	TRUE	TRUE	1.14404	1.00779	1.20261	0.490896	0.409424	0.476606	0.409424	FALSE
YDR196C	0	0	0	0	0	0	10	0	8	0	0	0	0	0	9	0	8	0	0	0	0	0	0	0	0	0	4	0	0	0	5	0	4.92443	FALSE	FALSE	FALSE	#DIV/0!	#DIV/0!	0	#DIV/0!	#DIV/0!	0	999	FALSE
YER147C	0	0	0	0	0	0	0	0	0	0	0	0	0	0	0	0	0	0	0	0	0	71	0	74	0	0	0	0	0	0	0	0	0	FALSE	FALSE	FALSE	#DIV/0!	#DIV/0!	#DIV/0!	#DIV/0!	#DIV/0!	#DIV/0!	999	FALSE
YFR042W	203	192	116	208	174	108	184	184	114	202	164	99	191	186	133	207	175	126	198	185	118	211	174	107	194.5	185.5	117	207.5	174	107.5	8.28654	3.59398	8.65544	FALSE	FALSE	FALSE	1.06684	0.938005	0.918803	0.457768	0.381072	0.36413	0.36413	FALSE
YCL004W	118	89	102	132	117	108	130	111	114	126	127	112	140	112	107	144	132	118	148	125	115	147	133	141	135	111.5	110.5	138	129.5	115	12.9615	14.9304	6.13732	FALSE	FALSE	FALSE	1.02222	1.16143	1.04072	0.438624	0.471842	0.412448	0.412448	FALSE
YGR277C	182	115	60	164	122	64	206	55	37	171	52	34	185	62	34	159	41	30	205	65	35	183	46	35	195	63.5	36	167.5	49	34.5	12.7671	27.4879	12.3962	FALSE	FALSE	FALSE	0.858974	0.771654	0.958333	0.368576	0.313491	0.379796	0.368576	FALSE
YNL256W	234	156	79	200	175	122	174	85	50	109	100	44	216	138	83	191	177	121	250	287	124	232	180	157	225	147	81	195.5	176	121.5	32.7567	85.8002	30.4521	FALSE	TRUE	FALSE	0.868889	1.19728	1.5	0.37283	0.486404	0.594463	0.37283	FALSE
YBR154C	194	147	111	173	150	225	214	177	94	194	218	209	146	30	60	122	37	29	112	0	44	108	0	16	170	88.5	77	147.5	93.5	119	46.1988	86.6199	30.6744	FALSE	TRUE	FALSE	0.867647	1.0565	1.54545	0.372297	0.429211	0.612477	0.372297	FALSE
YDL097C	0	0	0	0	0	0	0	0	0	0	0	0	0	0	0	0	0	0	0	0	0	0	0	0	0	0	0	0	0	0	0	0	0	FALSE	FALSE	FALSE	#DIV/0!	#DIV/0!	#DIV/0!	#DIV/0!	#DIV/0!	#DIV/0!	999	FALSE
YBR153W	100	0	45	48	0	13	103	14	44	51	0	19	110	12	49	50	0	16	110	16	40	60	0	19	106.5	13	44.5	50.5	0	17.5	5.058	7.18795	3.69685	FALSE	FALSE	FALSE	0.474178	0	0.393258	0.203464	0	0.155852	0.203464	FALSE
YGR253C	0	0	0	0	0	0	280	308	356	145	202	210	0	0	0	0	0	0	0	0	0	0	0	0	0	0	0	0	0	0	140	154	178	TRUE	TRUE	TRUE	#DIV/0!	#DIV/0!	#DIV/0!	#DIV/0!	#DIV/0!	#DIV/0!	999	FALSE
YBR167C	235	224	214	192	223	222	241	227	230	179	222	224	237	242	239	192	215	231	237	230	226	197	217	222	237	228.5	228	192	219.5	223	2.51661	7.88987	10.3722	FALSE	FALSE	FALSE	0.810127	0.960613	0.97807	0.347616	0.390257	0.387617	0.347616	FALSE
YCR072C	130	182	130	128	173	139	97	81	78	118	133	92	82	76	65	90	102	68	0	0	10	0	13	0	89.5	78.5	71.5	104	117.5	80	55.2653	74.6788	49.284	TRUE	TRUE	FALSE	1.16201	1.49682	1.11888	0.498606	0.608093	0.443422	0.443422	FALSE
YBR152W	213	175	117	164	176	98	190	170	106	154	169	98	223	206	115	190	183	100	245	191	104	190	179	101	218	183	110.5	177	177.5	99	22.8236	16.3401	6.45497	FALSE	FALSE	FALSE	0.811927	0.969945	0.895928	0.348388	0.394048	0.355064	0.348388	FALSE
YLR276C	152	58	65	173	124	80	150	68	65	172	129	82	158	80	66	183	145	104	152	74	57	192	135	82	152	71	65	178	132	82	3.4641	9.38083	4.19325	FALSE	FALSE	FALSE	1.17105	1.85915	1.26154	0.502485	0.755297	0.499958	0.502485	FALSE
YDR044W	135	126	124	134	129	136	140	117	143	132	128	135	139	139	120	136	126	141	129	123	140	133	126	115	137	124.5	132	133.5	127	135.5	4.99166	9.28709	11.4419	FALSE	FALSE	FALSE	0.974453	1.02008	1.02652	0.418126	0.414416	0.406817	0.406817	FALSE
YLR291C	137	151	173	97	83	76	140	167	131	117	95	86	143	159	116	106	92	73	139	145	124	104	84	90	139.5	155	127.5	105	88	81	2.5	9.57427	25.4165	FALSE	FALSE	FALSE	0.752688	0.567742	0.635294	0.32297	0.23065	0.251772	0.23065	FALSE
YDR016C	118	34	52	129	54	47	121	30	49	133	51	41	115	33	52	122	34	43	210	225	254	151	102	174	119.5	33.5	52	131	52.5	45	46.0652	96.3483	101.51	FALSE	TRUE	TRUE	1.09623	1.56716	0.865385	0.470381	0.636673	0.342959	0.470381	FALSE
YLR316C	0	0	0	0	0	0	0	0	0	0	0	0	0	0	0	0	0	0	0	0	0	0	0	0	0	0	0	0	0	0	0	0	0	FALSE	FALSE	FALSE	#DIV/0!	#DIV/0!	#DIV/0!	#DIV/0!	#DIV/0!	#DIV/0!	999	FALSE
YDR045C	200	175	103	141	103	76	142	58	50	143	72	53	197	139	65	124	68	48	131	56	56	132	67	56	169.5	98.5	60.5	136.5	70	54.5	36.0971	59.5819	23.8118	FALSE	TRUE	FALSE	0.80531	0.71066	0.900826	0.345549	0.288711	0.357005	0.288711	FALSE
YLR317W	0	0	0	0	0	0	0	0	0	0	0	0	0	0	0	0	0	0	0	0	0	0	0	0	0	0	0	0	0	0	0	0	0	FALSE	FALSE	FALSE	#DIV/0!	#DIV/0!	#DIV/0!	#DIV/0!	#DIV/0!	#DIV/0!	999	FALSE
YDR064W	48	10	25	72	26	29	36	0	24	60	22	30	42	8	25	63	26	30	30	0	20	56	22	29	39	4	24.5	61.5	24	29.5	7.74597	5.25991	2.38048	FALSE	FALSE	FALSE	1.57692	6	1.20408	0.676639	2.43755	0.477188	999	FALSE
YLR340W	67	19	32	74	42	50	69	46	29	74	38	43	73	18	38	72	40	49	87	79	143	74	67	107	71	32.5	35	74	41	49.5	9.0185	28.7576	55.1271	FALSE	FALSE	TRUE	1.04225	1.26154	1.41429	0.447219	0.51251	0.560493	0.447219	FALSE
YDR086C	41	0	12	60	21	13	42	0	16	64	19	19	32	0	11	51	17	14	32	0	13	55	13	15	36.5	0	12.5	57.5	18	14.5	5.5	0	2.16025	FALSE	FALSE	FALSE	1.57534	#DIV/0!	1.16	0.675961	#DIV/0!	0.459718	999	FALSE
YLR424W	152	109	49	198	162	129	151	103	56	194	160	132	123	94	44	175	150	110	128	90	54	165	146	125	139.5	98.5	51.5	184.5	155	127	15.1548	8.60233	5.37742	FALSE	FALSE	FALSE	1.32258	1.5736	2.46602	0.567504	0.63929	0.977304	0.567504	FALSE
YDL015C	30	0	13	29	13	0	224	248	245	146	131	126	30	0	16	26	9	11	32	13	18	33	18	20	31	6.5	17	31	15.5	15.5	96.6713	121.987	114.685	TRUE	TRUE	TRUE	1	2.38462	0.911765	0.429088	0.96877	0.36134	999	FALSE
YOL038W	0	0	0	10	0	0	220	252	232	242	236	295	0	0	0	27	0	0	147	197	125	187	172	155	73.5	98.5	62.5	107	86	77.5	110.056	131.546	111.933	TRUE	TRUE	TRUE	1.45578	0.873096	1.24	0.624659	0.354703	0.491422	0.354703	FALSE
YDL098C	157	19	37	75	27	30	161	21	33	76	32	32	166	19	36	77	27	29	184	167	242	110	82	130	163.5	20	36.5	76.5	29.5	31	11.9164	73.6727	103.347	FALSE	TRUE	TRUE	0.46789	1.475	0.849315	0.200766	0.599231	0.336591	0.200766	FALSE
YOL069W	9	0	0	0	0	0	17	16	22	9	0	0	0	0	0	0	0	0	0	0	0	0	0	0	4.5	0	0	0	0	0	8.18535	8	11	FALSE	FALSE	FALSE	0	#DIV/0!	#DIV/0!	0	#DIV/0!	#DIV/0!	999	FALSE
YDL105W	180	101	82	124	84	65	195	96	90	131	82	65	195	107	88	124	73	68	205	103	79	134	74	62	195	102	85	127.5	78	65	10.3078	4.57347	5.12348	FALSE	FALSE	FALSE	0.653846	0.764706	0.764706	0.280558	0.310668	0.303059	0.280558	FALSE
YOL144W	187	64	49	170	80	60	273	127	67	176	111	71	214	67	53	162	85	60	298	132	68	189	90	67	243.5	97	60	173	87.5	63.5	51.3225	37.027	9.67385	TRUE	FALSE	FALSE	0.710472	0.902062	1.05833	0.304855	0.36647	0.419426	0.304855	FALSE
YJL069C	352	251	80	209	128	45	276	167	78	169	104	23	361	258	76	207	122	34	287	176	45	172	119	28	319.5	213.5	77	189.5	120.5	31	43.6883	48.1456	16.5806	FALSE	FALSE	FALSE	0.593114	0.564403	0.402597	0.254498	0.229293	0.159553	0.159553	FALSE
YHR065C	157	14	45	119	21	21	138	20	38	113	19	20	161	18	42	120	27	22	142	19	46	116	24	28	149.5	18.5	43.5	117.5	22.5	21.5	11.2101	2.62996	3.59398	FALSE	FALSE	FALSE	0.785953	1.21622	0.494253	0.337243	0.494098	0.195877	0.337243	FALSE
YKL033W	217	193	86	157	197	75	180	107	145	153	112	147	178	27	38	115	29	29	181	96	223	140	102	213	180.5	101.5	115.5	146.5	107	111	18.7083	68.0949	79.7454	FALSE	TRUE	TRUE	0.811634	1.05419	0.961039	0.348263	0.428272	0.380868	0.348263	FALSE
YNL132W	202	208	223	183	195	262	120	53	70	92	79	74	126	43	67	93	66	74	126	52	64	101	76	79	126	52.5	68.5	97	77.5	76.5	39.1024	79.4607	78.0385	FALSE	TRUE	TRUE	0.769841	1.47619	1.11679	0.33033	0.599714	0.442593	0.33033	FALSE
YKL088W	132	58	60	33	30	36	134	53	56	30	33	37	128	67	53	29	31	35	140	54	63	41	35	46	133	56	58	31.5	32	36.5	5	6.37704	4.39697	FALSE	FALSE	FALSE	0.236842	0.571429	0.62931	0.101626	0.232148	0.249401	0.101626	FALSE
YLR060W	30	0	27	19	14	21	289	373	322	174	194	206	35	0	34	29	15	21	22	0	32	16	10	20	32.5	0	33	24	14.5	21	130.11	186.5	145.53	TRUE	TRUE	TRUE	0.738462	#DIV/0!	0.636364	0.316865	#DIV/0!	0.252196	999	FALSE
YDR367W	299	365	331	186	216	224	0	0	0	0	0	0	0	0	13	0	0	0	31	0	18	25	12	13	15.5	0	15.5	12.5	6	6.5	145.071	182.5	160.513	TRUE	TRUE	TRUE	0.806452	#DIV/0!	0.419355	0.346039	#DIV/0!	0.166194	999	FALSE
YOR176W	0	0	0	0	0	0	0	0	0	0	0	0	0	0	0	0	0	0	0	0	0	0	0	0	0	0	0	0	0	0	0	0	0	FALSE	FALSE	FALSE	#DIV/0!	#DIV/0!	#DIV/0!	#DIV/0!	#DIV/0!	#DIV/0!	999	FALSE
YLR022C	225	241	185	188	210	203	212	216	155	180	176	172	262	250	197	198	236	205	254	252	273	200	217	161	239.5	245.5	191	193	213.5	187.5	23.6414	16.5404	50.2096	FALSE	FALSE	TRUE	0.805846	0.869654	0.981675	0.345779	0.353304	0.389046	0.345779	FALSE
YKL004W	150	175	237	66	61	124	39	20	25	31	17	27	36	0	24	21	11	14	55	26	43	29	15	32	47	23	34	30	16	29.5	53.9815	80.6035	103.535	TRUE	TRUE	TRUE	0.638298	0.695652	0.867647	0.273886	0.282614	0.343856	999	FALSE
YJL097W	217	222	191	228	221	209	210	226	163	215	222	218	211	227	164	234	216	208	213	204	184	221	214	200	212	224	174	224.5	218.5	208.5	3.0957	10.7199	14.1539	FALSE	FALSE	FALSE	1.05896	0.975446	1.19828	0.454388	0.396283	0.474887	0.396283	FALSE
YOL102C	0	0	0	0	0	0	0	0	0	0	0	0	0	0	0	0	0	0	0	0	0	0	0	0	0	0	0	0	0	0	0	0	0	FALSE	FALSE	FALSE	#DIV/0!	#DIV/0!	#DIV/0!	#DIV/0!	#DIV/0!	#DIV/0!	999	FALSE
YHR122W	153	142	88	185	137	72	157	132	86	188	143	74	148	131	89	181	130	67	144	123	81	173	113	59	150.5	131.5	87	183	133.5	69.5	5.68624	7.78888	3.55903	FALSE	FALSE	FALSE	1.21595	1.01521	0.798851	0.521749	0.412437	0.316591	0.316591	FALSE
YKL060C	237	220	181	159	146	136	240	259	212	215	216	230	201	193	110	214	184	115	172	189	144	198	178	177	219	206.5	162.5	206	181	156.5	32.2955	32.2529	44.3048	FALSE	FALSE	FALSE	0.940639	0.876513	0.963077	0.403617	0.356091	0.381676	0.356091	FALSE
YKR071C	214	190	140	228	192	190	217	178	244	203	165	193	177	187	180	195	173	173	156	107	111	179	109	148	195.5	182.5	160	199	169	181.5	29.586	39.3319	57.5927	FALSE	FALSE	TRUE	1.0179	0.926027	1.13437	0.43677	0.376206	0.449562	0.376206	FALSE
YOR353C	191	172	154	187	181	170	172	158	138	182	166	162	170	157	123	165	149	147	175	150	136	176	165	152	173.5	157.5	137	179	165.5	157	9.55685	9.21502	12.7115	FALSE	FALSE	FALSE	1.0317	1.05079	1.14599	0.442691	0.426894	0.454164	0.426894	FALSE
YLR132C	222	200	83	216	140	69	214	164	70	208	117	52	207	157	77	192	113	55	208	160	70	203	117	61	211	162	73.5	205.5	117	58	6.89807	20.0395	6.27163	FALSE	FALSE	FALSE	0.973934	0.722222	0.789116	0.417904	0.293409	0.312733	0.293409	FALSE
YJR042W	153	104	77	159	113	95	151	100	66	162	113	88	149	92	68	155	114	98	149	97	104	149	126	106	150	98.5	72.5	157	113.5	96.5	1.91485	5.058	17.5	FALSE	FALSE	FALSE	1.04667	1.15228	1.33103	0.449113	0.468125	0.5275	0.449113	FALSE
YMR134W	175	138	118	192	158	105	216	306	339	191	174	211	163	138	106	194	155	98	162	146	105	180	169	102	169	142	112	191.5	163.5	103.5	25.364	82.7526	114.819	FALSE	TRUE	TRUE	1.13314	1.15141	0.924107	0.486216	0.467769	0.366231	0.366231	FALSE
YJL174W	109	26	20	179	71	24	60	0	0	119	24	9	119	33	26	174	71	34	100	24	21	169	60	20	104.5	25	20.5	171.5	65.5	22	25.8586	14.3614	11.471	FALSE	FALSE	FALSE	1.64115	2.62	1.07317	0.704198	1.0644	0.425307	0.704198	FALSE
YML125C	177	53	54	181	63	52	181	51	48	186	72	47	187	64	50	190	67	55	190	56	57	187	69	53	184	54.5	52	186.5	68	52.5	5.85235	5.71548	4.03113	FALSE	FALSE	FALSE	1.01359	1.24771	1.00962	0.434918	0.506891	0.400119	0.434918	FALSE
YJL087C	0	0	0	0	0	0	0	0	0	0	0	0	0	0	0	0	0	0	0	0	0	0	0	0	0	0	0	0	0	0	0	0	0	FALSE	FALSE	FALSE	#DIV/0!	#DIV/0!	#DIV/0!	#DIV/0!	#DIV/0!	#DIV/0!	999	FALSE
YNL247W	98	23	27	114	42	25	107	29	28	117	44	26	89	23	22	103	44	19	107	68	25	117	45	24	102.5	26	26	115.5	44	24.5	8.61684	21.6852	2.64575	FALSE	FALSE	FALSE	1.12683	1.69231	0.942308	0.483509	0.687514	0.373445	0.483509	FALSE
YDR404C	0	0	0	0	0	0	137	55	47	176	105	38	96	61	22	161	75	22	143	56	46	172	101	32	116.5	55.5	34	166.5	88	27	66.0555	28.7866	22.3812	TRUE	FALSE	FALSE	1.42918	1.58559	0.794118	0.613246	0.644157	0.314716	0.613246	FALSE
YDL147W	0	0	0	0	0	0	0	0	0	0	0	0	0	0	0	0	0	0	0	0	0	0	0	0	0	0	0	0	0	0	0	0	0	FALSE	FALSE	FALSE	#DIV/0!	#DIV/0!	#DIV/0!	#DIV/0!	#DIV/0!	#DIV/0!	999	FALSE
YOR056C	165	85	79	111	81	73	131	60	69	101	69	75	161	82	86	108	76	80	140	74	64	103	74	63	150.5	78	74	105.5	75	74	16.3783	11.1766	9.88264	FALSE	FALSE	FALSE	0.700997	0.961538	1	0.30079	0.390633	0.396308	0.30079	FALSE
YDR472W	0	0	12	0	0	0	0	0	0	0	0	0	0	0	0	0	0	0	0	0	34	0	0	0	0	0	6	0	0	0	0	0	16.0312	FALSE	FALSE	FALSE	#DIV/0!	#DIV/0!	0	#DIV/0!	#DIV/0!	0	999	FALSE
YKL035W	15	0	0	0	0	0	230	253	229	181	247	246	314	263	233	160	183	158	0	0	0	0	0	0	122.5	126.5	114.5	80	91.5	79	156.632	149.012	133.378	TRUE	TRUE	TRUE	0.653061	0.72332	0.689956	0.280221	0.293855	0.273436	0.273436	FALSE
YDR487C	215	215	200	172	212	223	218	238	201	186	232	232	220	242	207	169	221	245	219	236	204	168	226	242	218.5	237	202.5	170.5	223.5	237	2.16025	12.0934	3.16228	FALSE	FALSE	FALSE	0.78032	0.943038	1.17037	0.334826	0.383117	0.463828	0.334826	FALSE
YMR149W	52	0	20	74	0	12	39	0	14	58	0	0	58	0	19	70	0	0	119	50	34	116	107	13	55	0	19.5	72	0	6	35.5622	25	8.57807	FALSE	FALSE	FALSE	1.30909	#DIV/0!	0.307692	0.561716	#DIV/0!	0.121941	999	FALSE
YER003C	0	0	0	0	0	0	0	0	0	0	0	0	51	0	0	69	0	0	0	0	0	0	0	0	0	0	0	0	0	0	25.5	0	0	FALSE	FALSE	FALSE	#DIV/0!	#DIV/0!	#DIV/0!	#DIV/0!	#DIV/0!	#DIV/0!	999	FALSE
YNL232W	66	15	54	45	21	26	227	211	155	180	204	169	202	247	156	182	220	191	65	10	49	42	18	30	134	113	104.5	112.5	112.5	99.5	86.6295	125.874	60.0805	TRUE	TRUE	TRUE	0.839552	0.995575	0.952153	0.360242	0.404461	0.377346	0.360242	FALSE
YER023W	0	0	0	0	0	0	0	0	0	0	0	0	0	0	10	0	0	0	0	0	0	0	0	0	0	0	0	0	0	0	0	0	5	FALSE	FALSE	FALSE	#DIV/0!	#DIV/0!	#DIV/0!	#DIV/0!	#DIV/0!	#DIV/0!	999	FALSE
YNL244C	184	173	112	206	192	152	171	156	121	189	170	160	192	184	133	199	178	155	173	167	122	190	181	171	178.5	170	121.5	194.5	179.5	157.5	9.83192	11.6905	8.60233	FALSE	FALSE	FALSE	1.08964	1.05588	1.2963	0.46755	0.428961	0.513733	0.428961	FALSE
YER168C	275	294	239	160	158	158	101	103	122	112	68	145	33	0	0	28	0	15	33	0	16	24	0	12	67	51.5	69	70	34	80	114.256	138.615	110.648	TRUE	TRUE	TRUE	1.04478	0.660194	1.15942	0.448301	0.268209	0.459488	999	FALSE
YNL007C	277	278	242	168	183	190	251	259	173	185	153	212	93	44	58	96	70	67	244	262	226	166	188	177	247.5	260.5	199.5	167	168	183.5	83.3842	111.479	83.2321	TRUE	TRUE	TRUE	0.674747	0.644914	0.919799	0.289526	0.262001	0.364524	0.262001	FALSE
YFL022C	169	189	156	190	184	196	203	209	166	193	191	183	145	129	130	149	101	177	180	174	214	148	140	124	174.5	181.5	161	169.5	162	180	24.1022	34.0037	35.1141	FALSE	FALSE	FALSE	0.971347	0.892562	1.11801	0.416794	0.362611	0.443078	0.362611	FALSE
YNL131W	82	49	81	86	67	76	72	55	72	89	60	80	86	59	79	94	67	88	81	68	82	97	70	82	81.5	57	80	91.5	67	81	5.90903	7.97392	4.50925	FALSE	FALSE	FALSE	1.1227	1.17544	1.0125	0.481737	0.477532	0.401262	0.401262	FALSE
YGL011C	96	74	71	134	109	115	90	78	65	129	110	100	106	82	79	146	120	116	106	86	82	144	116	137	101	80	75	139	113	115.5	7.89515	5.16398	7.71902	FALSE	FALSE	FALSE	1.37624	1.4125	1.54	0.590528	0.57384	0.610315	0.57384	FALSE
YMR314W	187	192	159	203	199	206	180	190	170	190	193	219	173	197	169	199	194	218	188	175	179	191	193	211	183.5	191	169.5	195	193.5	214.5	6.97615	9.46925	8.18026	FALSE	FALSE	FALSE	1.06267	1.01309	1.26549	0.455979	0.411576	0.501523	0.411576	FALSE
YGR128C	93	41	43	110	59	49	96	38	53	110	60	47	100	45	57	118	63	57	112	58	53	126	78	53	98	43	53	114	61.5	51	8.34166	8.81287	5.97216	FALSE	FALSE	FALSE	1.16327	1.43023	0.962264	0.499144	0.581044	0.381353	0.499144	FALSE
YNR043W	218	217	191	167	139	129	208	208	178	159	138	123	0	0	0	0	0	0	257	293	311	178	195	209	213	212.5	184.5	163	138.5	126	115.78	125.593	128.174	TRUE	TRUE	TRUE	0.765258	0.651765	0.682927	0.328363	0.264785	0.27065	0.264785	FALSE
YGR119C	195	164	94	204	218	169	211	179	79	216	232	178	208	167	77	223	232	187	222	186	83	248	243	198	209.5	173	81	219.5	232	182.5	11.1056	10.2956	7.58837	FALSE	FALSE	FALSE	1.04773	1.34104	2.25309	0.44957	0.544809	0.892917	0.44957	FALSE
YNL038W	260	366	358	172	214	218	11	0	0	0	0	0	0	0	0	0	0	0	0	0	0	0	0	0	5.5	0	0	0	0	0	128.272	183	179	TRUE	TRUE	TRUE	0	#DIV/0!	#DIV/0!	0	#DIV/0!	#DIV/0!	999	FALSE
YER009W	141	35	40	168	45	37	137	37	40	167	52	42	150	40	43	219	41	51	148	37	40	205	41	49	144.5	37	40	186.5	43	45.5	6.0553	2.06155	1.5	FALSE	FALSE	FALSE	1.29066	1.16216	1.1375	0.553806	0.472138	0.450801	0.553806	FALSE
YOR103C	119	10	17	165	8	0	142	16	17	185	25	12	124	11	19	178	12	22	135	16	23	205	20	34	129.5	13.5	18	181.5	16	17	10.4243	3.20156	2.82843	FALSE	FALSE	FALSE	1.40154	1.18519	0.944444	0.601386	0.481491	0.374291	0.601386	FALSE
YER012W	231	83	60	281	198	48	245	87	50	276	202	46	222	82	54	292	188	111	251	83	66	0	195	79	238	83	57	278.5	196.5	63.5	13.1751	2.21736	7	FALSE	FALSE	FALSE	1.17017	2.36747	1.11404	0.502106	0.961804	0.441502	0.502106	FALSE
YKL012W	244	124	56	232	111	35	292	137	75	245	0	48	233	122	55	275	114	103	342	188	68	271	159	68	268	130.5	62	258	112.5	58	49.9091	30.8909	9.67815	FALSE	FALSE	FALSE	0.962687	0.862069	0.935484	0.413078	0.350223	0.37074	0.350223	FALSE
YNL260C	251	89	98	180	68	44	212	95	60	147	67	41	268	99	102	165	62	48	200	75	68	137	56	39	231.5	92	83	156	64.5	42.5	32.0351	10.504	21.1029	FALSE	FALSE	FALSE	0.673866	0.701087	0.512048	0.289148	0.284822	0.202929	0.202929	FALSE
YKL013C	249	229	187	156	200	186	220	191	166	138	175	171	247	204	162	164	188	171	195	163	97	136	163	124	233.5	197.5	164	147	181.5	171	25.5261	27.4757	38.9102	FALSE	FALSE	FALSE	0.62955	0.918987	1.04268	0.270133	0.373346	0.413224	0.270133	FALSE
YIL083C	196	109	60	135	92	48	205	112	61	142	109	56	188	91	70	132	90	53	187	106	62	147	95	53	192	107.5	61.5	138.5	93.5	53	8.3666	9.32738	4.57347	FALSE	FALSE	FALSE	0.721354	0.869767	0.861789	0.309525	0.35335	0.341534	0.309525	FALSE
YNL110C	30	0	22	40	12	24	171	158	144	151	165	188	29	0	31	32	16	24	31	0	31	35	18	52	30.5	0	31	37.5	17	38	70.5047	79	58.155	TRUE	TRUE	TRUE	1.22951	#DIV/0!	1.22581	0.527568	#DIV/0!	0.485797	999	FALSE
YNL181W	99	44	54	109	51	44	305	378	325	178	213	226	113	51	62	122	54	41	101	53	58	108	55	37	107	52	60	115.5	54.5	42.5	100.524	164.379	133.54	TRUE	TRUE	TRUE	1.07944	1.04808	0.708333	0.463175	0.42579	0.280718	0.463175	FALSE
YJL011C	0	0	35	0	0	0	19	0	18	0	8	10	0	0	0	0	0	0	0	0	0	0	0	0	0	0	9	0	0	0	9.5	0	16.8003	FALSE	FALSE	FALSE	#DIV/0!	#DIV/0!	0	#DIV/0!	#DIV/0!	0	999	FALSE
YNL313C	136	67	108	146	99	96	128	73	95	147	96	83	268	340	256	98	96	75	102	46	94	123	66	82	132	70	101.5	134.5	96	82.5	74.4289	139.481	78.7586	TRUE	TRUE	TRUE	1.01894	1.37143	0.812808	0.437215	0.557154	0.322123	0.322123	FALSE
YAR008W	226	148	93	138	92	74	222	113	87	157	83	71	207	98	86	141	79	82	219	87	77	149	71	79	220.5	105.5	86.5	145	81	76.5	8.18535	26.5644	6.60177	FALSE	FALSE	FALSE	0.657596	0.767773	0.884393	0.282167	0.311914	0.350492	0.282167	FALSE
YOL022C	0	0	0	0	0	0	0	0	14	0	0	8	234	281	203	226	256	230	0	0	9	0	0	0	0	0	11.5	0	0	4	117	140.5	97.8383	TRUE	TRUE	TRUE	#DIV/0!	#DIV/0!	0.347826	#DIV/0!	#DIV/0!	0.137846	999	FALSE
YOL130W	0	0	0	0	0	0	0	0	0	0	0	0	0	0	0	0	0	0	0	0	0	0	0	0	0	0	0	0	0	0	0	0	0	FALSE	FALSE	FALSE	#DIV/0!	#DIV/0!	#DIV/0!	#DIV/0!	#DIV/0!	#DIV/0!	999	FALSE
YGR145W	302	335	302	195	231	187	171	142	103	179	179	128	187	166	108	201	179	127	173	151	97	189	183	131	180	158.5	105.5	192	181	129.5	62.904	91.5369	99.7681	TRUE	TRUE	TRUE	1.06667	1.14196	1.22749	0.457694	0.463929	0.486464	0.457694	FALSE
YPR016C	70	22	52	94	62	60	63	24	39	89	54	61	71	27	45	103	70	60	184	196	164	182	183	201	70.5	25.5	48.5	98.5	66	60.5	58.1091	85.8579	59.5707	TRUE	TRUE	TRUE	1.39716	2.58824	1.24742	0.599506	1.05149	0.494364	0.599506	FALSE
YLR440C	272	298	250	167	182	187	0	0	0	0	0	0	0	0	0	0	0	0	0	0	10	0	0	0	0	0	5	0	0	0	136	149	123.423	TRUE	TRUE	TRUE	#DIV/0!	#DIV/0!	0	#DIV/0!	#DIV/0!	0	999	FALSE
YGL030W	122	86	80	169	118	103	115	85	86	155	142	99	154	103	87	181	126	98	124	89	99	164	116	99	123	87.5	86.5	166.5	122	99	17.2699	8.34166	7.95822	FALSE	FALSE	FALSE	1.35366	1.39429	1.14451	0.580839	0.56644	0.453578	0.453578	FALSE
YML023C	99	73	75	84	73	69	92	61	65	83	62	78	91	71	76	85	69	80	84	62	69	75	66	69	91.5	66.5	72	83.5	67.5	73.5	6.13732	6.13052	5.18813	FALSE	FALSE	FALSE	0.912568	1.01504	1.02083	0.391572	0.412367	0.404565	0.391572	FALSE
YOL149W	192	209	125	172	157	104	126	100	76	169	114	79	131	93	77	161	108	87	140	94	83	171	101	81	135.5	97	80	170	111	84	30.3905	56.7509	23.372	FALSE	TRUE	FALSE	1.25461	1.14433	1.05	0.53834	0.464893	0.416124	0.416124	FALSE
YOR262W	23	9	27	47	25	22	36	27	25	84	42	30	166	197	197	89	73	74	32	15	24	77	36	26	34	21	26	80.5	39	28	68.0508	90.3106	85.8424	TRUE	TRUE	TRUE	2.36765	1.85714	1.07692	1.01593	0.75448	0.426794	999	FALSE
YGR024C	0	0	0	0	0	0	0	0	0	0	0	0	0	0	0	0	0	0	268	314	332	194	203	216	0	0	0	0	0	0	134	157	166	TRUE	TRUE	TRUE	#DIV/0!	#DIV/0!	#DIV/0!	#DIV/0!	#DIV/0!	#DIV/0!	999	FALSE
YDR527W	18	0	11	25	0	11	15	0	13	27	0	14	12	0	16	18	0	15	11	0	10	22	0	11	13.5	0	12	23.5	0	12.5	3.16228	0	2.64575	FALSE	FALSE	FALSE	1.74074	#DIV/0!	1.04167	0.746932	#DIV/0!	0.412821	999	FALSE
YKL019W	34	0	11	18	8	17	43	11	17	22	0	25	230	85	86	262	64	94	38	12	0	13	0	13	40.5	11.5	14	20	4	21	95.904	39.047	38.9744	TRUE	FALSE	FALSE	0.493827	0.347826	1.5	0.211896	0.141307	0.594463	999	FALSE
YNL152W	48	31	51	42	0	28	42	30	49	47	0	27	53	33	49	41	11	34	54	37	48	41	9	31	50.5	32	49	41.5	4.5	29.5	5.5	3.0957	1.25831	FALSE	FALSE	FALSE	0.821782	0.140625	0.602041	0.352617	0.0571301	0.238594	999	FALSE
YPR086W	306	419	304	240	232	262	8	0	0	25	0	0	0	0	0	18	0	17	0	0	0	26	0	0	4	0	0	25.5	0	8.5	151.714	209.5	152	TRUE	TRUE	TRUE	6.375	#DIV/0!	#DIV/0!	2.73544	#DIV/0!	#DIV/0!	999	FALSE
YHR085W	135	97	54	148	84	81	153	107	54	151	83	71	135	99	50	145	84	60	157	115	50	151	95	67	144	103	52	149.5	84	69	11.6619	8.22598	2.3094	FALSE	FALSE	FALSE	1.03819	0.815534	1.32692	0.445477	0.331317	0.525871	0.331317	FALSE
YER165W	68	16	29	35	26	40	95	22	44	41	50	63	68	17	27	38	20	33	99	29	44	45	60	58	81.5	19.5	36.5	39.5	38	49	16.8226	5.94418	9.27362	FALSE	FALSE	FALSE	0.484663	1.94872	1.34247	0.207963	0.791683	0.532031	0.207963	FALSE
YDL045C	345	360	282	206	204	165	268	306	220	182	215	151	362	414	297	267	200	182	247	259	219	182	202	176	306.5	333	251	194	203	170.5	56.5125	67.0392	40.8779	TRUE	TRUE	FALSE	0.632953	0.60961	0.679283	0.271593	0.247659	0.269206	0.247659	FALSE
YJR002W	226	238	236	167	208	231	204	206	228	149	196	235	222	246	232	163	208	231	197	213	240	145	190	231	213	225.5	234	156	202	231	13.9613	19.2592	5.16398	FALSE	FALSE	FALSE	0.732394	0.895787	0.987179	0.314262	0.363921	0.391228	0.314262	FALSE
YDR235W	84	16	38	69	17	27	267	332	335	121	199	180	103	19	39	81	16	29	120	27	44	110	23	33	111.5	23	41.5	95.5	20	31	83.6361	155.736	147.357	TRUE	TRUE	TRUE	0.856502	0.869565	0.746988	0.367515	0.353268	0.296038	0.367515	FALSE
YHR070W	121	80	129	92	83	106	209	252	292	134	166	178	128	91	126	92	101	108	172	207	163	134	212	157	150	149	146	113	133.5	132.5	41.0893	85.2623	78.1558	FALSE	TRUE	TRUE	0.753333	0.895973	0.907534	0.323247	0.363996	0.359664	0.323247	FALSE
YDL209C	138	37	60	156	39	43	160	42	92	163	49	28	133	34	49	140	38	33	137	33	50	149	38	36	137.5	35.5	55	152.5	38.5	34.5	12.1929	4.04145	20.1225	FALSE	FALSE	FALSE	1.10909	1.08451	0.627273	0.475898	0.44059	0.248593	0.475898	FALSE
YMR208W	0	0	0	0	0	0	258	307	331	188	229	236	0	0	0	0	0	0	0	0	0	0	0	0	0	0	0	0	0	0	129	153.5	165.5	TRUE	TRUE	TRUE	#DIV/0!	#DIV/0!	#DIV/0!	#DIV/0!	#DIV/0!	#DIV/0!	999	FALSE
YDR341C	152	118	132	127	147	159	162	150	126	143	200	159	180	155	135	188	202	185	147	132	134	151	188	197	157	141	133	147	194	172	14.5688	16.9975	4.03113	FALSE	FALSE	FALSE	0.936306	1.37589	1.29323	0.401758	0.558965	0.512519	0.401758	FALSE
YMR260C	211	255	218	206	237	257	50	0	36	51	35	29	89	39	59	71	49	45	53	0	42	60	35	36	71	19.5	50.5	65.5	42	40.5	75.6059	122.389	86.7155	TRUE	TRUE	TRUE	0.922535	2.15385	0.80198	0.395849	0.875018	0.317832	0.395849	FALSE
YDR280W	206	204	136	198	173	138	221	192	155	199	201	150	228	218	161	202	209	150	205	210	171	204	208	149	213.5	207	158	200.5	204.5	149.5	11.3431	10.9545	14.7281	FALSE	FALSE	FALSE	0.93911	0.987923	0.946203	0.402961	0.401352	0.374988	0.374988	FALSE
YMR288W	237	74	87	175	51	66	229	193	300	185	84	183	219	80	105	170	50	54	216	95	117	170	66	80	224	87.5	111	172.5	58.5	73	9.60469	55.7046	99.2686	FALSE	TRUE	TRUE	0.770089	0.668571	0.657658	0.330436	0.271613	0.260635	0.260635	FALSE
YGL113W	173	92	85	147	76	56	189	88	88	152	59	57	177	95	84	148	78	68	185	95	74	155	80	66	181	93.5	84.5	150	77	61.5	7.30297	3.31662	6.07591	FALSE	FALSE	FALSE	0.828729	0.823529	0.727811	0.355598	0.334566	0.288438	0.288438	FALSE
YNL002C	158	89	83	179	121	102	163	116	110	176	134	95	211	238	264	178	139	154	173	91	77	190	107	107	168	103.5	96.5	178.5	127.5	104.5	23.9913	70.7413	88.176	FALSE	TRUE	TRUE	1.0625	1.23188	1.0829	0.455906	0.500463	0.429163	0.429163	FALSE
YGL091C	119	74	73	136	78	55	143	152	116	151	100	72	113	74	62	130	70	50	129	91	72	141	85	61	124	82.5	72.5	138.5	81.5	58	13.1149	37.0439	24.0191	FALSE	FALSE	FALSE	1.11694	0.987879	0.8	0.479264	0.401334	0.317047	0.317047	FALSE
YML127W	37	11	39	0	0	24	34	0	32	11	0	21	30	0	28	0	0	19	278	335	275	210	202	244	35.5	5.5	35.5	5.5	0	22.5	122.2	165.748	121.085	TRUE	TRUE	TRUE	0.15493	0	0.633803	0.0664785	0	0.251181	999	FALSE
YGR046W	197	224	209	210	182	208	131	145	147	138	140	171	203	231	201	234	177	225	173	203	216	218	186	241	185	213.5	205	214	179.5	216.5	32.6803	39.0246	31.4364	FALSE	FALSE	FALSE	1.15676	0.840749	1.0561	0.496351	0.341561	0.41854	0.341561	FALSE
YMR218C	160	55	62	181	41	55	157	44	66	176	38	45	160	41	57	169	28	48	168	50	50	180	43	53	160	47	59.5	178	39.5	50.5	4.71699	6.245	6.89807	FALSE	FALSE	FALSE	1.1125	0.840426	0.848739	0.477361	0.34143	0.336363	0.477361	FALSE
YEL026W	247	296	261	161	196	196	264	299	231	196	199	175	111	87	64	142	98	78	124	93	65	151	108	82	185.5	194.5	148	156	152	128.5	80.1519	119.831	105.503	TRUE	TRUE	TRUE	0.84097	0.781491	0.868243	0.360851	0.317487	0.344092	0.317487	FALSE
YMR290C	207	129	74	213	157	96	205	144	77	223	169	105	212	147	73	218	168	94	219	139	72	214	164	91	209.5	141.5	73.5	216	166	95	6.23832	7.88987	2.16025	FALSE	FALSE	FALSE	1.03103	1.17314	1.29252	0.442401	0.4766	0.512235	0.442401	FALSE
YGR013W	163	102	57	176	64	39	155	69	79	190	60	110	161	63	49	184	57	37	152	67	60	189	49	46	158	68	58.5	186.5	58.5	42.5	5.12348	18.0069	12.7115	FALSE	FALSE	FALSE	1.18038	0.860294	0.726496	0.506487	0.349502	0.287916	0.506487	FALSE
YMR281W	254	316	252	280	312	319	0	0	0	9	0	0	280	315	299	127	106	92	0	0	0	0	0	0	127	157.5	126	68	53	46	154.518	182.154	160.213	TRUE	TRUE	TRUE	0.535433	0.336508	0.365079	0.229748	0.136709	0.144684	0.136709	FALSE
YDR118W	0	0	0	0	0	0	0	0	0	0	0	0	0	0	0	0	0	0	104	39	33	119	48	42	0	0	0	0	0	0	52	19.5	16.5	TRUE	FALSE	FALSE	#DIV/0!	#DIV/0!	#DIV/0!	#DIV/0!	#DIV/0!	#DIV/0!	999	FALSE
YOL146W	211	43	60	193	46	82	205	45	62	195	56	83	218	134	172	195	66	91	216	53	67	196	41	67	213.5	49	64.5	195	51	82.5	5.8023	43.714	54.5795	FALSE	FALSE	TRUE	0.913349	1.04082	1.27907	0.391907	0.42284	0.506906	0.391907	FALSE
YDR201W	138	27	41	164	31	63	137	39	23	139	25	29	199	48	39	219	50	71	222	42	42	221	44	50	168.5	40.5	40	191.5	37.5	56.5	43.1818	8.83176	8.92095	FALSE	FALSE	FALSE	1.1365	0.925926	1.4125	0.487658	0.376165	0.559786	0.487658	FALSE
YJR006W	271	62	66	158	38	63	340	88	86	151	56	69	277	63	69	162	36	61	330	99	76	160	63	68	303.5	75.5	72.5	159	47	65.5	35.5387	18.4572	8.88351	FALSE	FALSE	FALSE	0.523888	0.622517	0.903448	0.224794	0.252902	0.358044	0.224794	FALSE
YCRO54C	388	415	355	292	270	301	0	0	12	0	0	0	23	9	28	0	0	18	13	0	11	0	11	0	18	4.5	20	0	5.5	9	188.236	206.044	169.179	TRUE	TRUE	TRUE	0	1.22222	0.45	0	0.496538	0.178339	999	FALSE
YDL055C	251	228	87	191	244	124	216	203	100	167	219	97	277	259	105	205	274	108	226	232	95	176	244	105	238.5	230	97.5	183.5	244	106.5	27.3069	22.9274	7.67572	FALSE	FALSE	FALSE	0.769392	1.06087	1.09231	0.330137	0.430987	0.432891	0.330137	FALSE
YDR299W	100	25	39	89	43	35	150	179	174	122	166	190	107	33	48	92	46	40	103	36	45	94	57	42	105	34.5	46.5	93	51.5	41	23.5089	73.9792	65.1076	FALSE	TRUE	TRUE	0.885714	1.49275	0.88172	0.38005	0.606443	0.349433	0.38005	FALSE
YKL059C	187	164	158	146	157	177	195	176	189	141	192	172	211	168	184	154	162	164	181	172	139	142	193	163	191	170	171	144	177	168	13	5.16398	23.3595	FALSE	FALSE	FALSE	0.753927	1.04118	0.982456	0.323501	0.422986	0.389356	0.323501	FALSE
YDR288W	154	95	122	94	87	56	146	98	74	107	80	64	139	103	74	235	93	208	202	210	338	238	129	330	150	100.5	98	171	90	136	28.5	55.7644	126.048	FALSE	TRUE	TRUE	1.14	0.895522	1.38776	0.489161	0.363813	0.549979	0.363813	FALSE
YJL167W	83	60	34	89	125	59	81	55	36	91	125	62	77	53	33	82	98	67	80	51	38	90	103	72	80.5	54	35	89.5	114	64.5	2.5	3.86221	2.21736	FALSE	FALSE	FALSE	1.1118	2.11111	1.84286	0.477061	0.857656	0.73034	0.477061	FALSE
YDR246W	168	138	84	88	26	45	149	133	85	67	24	30	150	124	89	62	21	38	165	152	202	115	131	148	157.5	135.5	87	77.5	25	41.5	9.89949	11.7011	58.0402	FALSE	FALSE	TRUE	0.492063	0.184502	0.477011	0.211139	0.0749554	0.189044	0.0749554	TRUE
YDR429C	140	78	83	123	69	27	141	67	97	121	52	47	130	67	75	115	63	32	149	76	94	132	62	42	140.5	71.5	88.5	122	62.5	37	7.78888	5.83095	10.1448	FALSE	FALSE	FALSE	0.868327	0.874126	0.418079	0.372589	0.355121	0.165688	0.165688	FALSE
YDR267C	0	0	24	0	0	11	0	0	19	0	0	0	0	0	0	0	0	0	0	0	0	0	0	0	0	0	9.5	0	0	0	0	0	12.5797	FALSE	FALSE	FALSE	#DIV/0!	#DIV/0!	0	#DIV/0!	#DIV/0!	0	999	FALSE
YLR009W	89	60	82	87	62	55	86	39	51	94	77	51	319	372	345	172	250	208	88	37	65	98	74	54	88.5	49.5	73.5	96	75.5	54.5	115.673	163.664	140.075	TRUE	TRUE	TRUE	1.08475	1.52525	0.741497	0.465452	0.619646	0.293861	0.293861	FALSE
YGL111W	75	54	70	85	74	84	110	86	87	119	94	104	103	81	93	115	95	99	115	104	92	135	108	109	106.5	83.5	89.5	117	94.5	101.5	17.8582	20.6781	10.6615	FALSE	FALSE	FALSE	1.09859	1.13174	1.13408	0.471393	0.459777	0.449445	0.449445	FALSE
YGL040C	50	39	32	50	43	26	45	38	31	40	39	31	58	52	41	58	58	32	123	155	175	71	69	99	54	45.5	36.5	54	50.5	31.5	36.396	56.3619	70.3106	FALSE	TRUE	TRUE	1	1.10989	0.863014	0.429088	0.450902	0.34202	999	FALSE
YOR060C	185	197	151	164	181	180	181	209	159	172	190	169	188	198	151	176	193	173	182	198	163	167	186	174	183.5	198	155	169.5	188	173.5	3.16228	5.68624	6	FALSE	FALSE	FALSE	0.923706	0.949495	1.11935	0.396351	0.38574	0.44361	0.38574	FALSE
YKL186C	135	67	66	140	61	53	113	50	79	132	55	136	127	55	51	132	58	52	115	47	45	136	49	34	121	52.5	58.5	134	56.5	52.5	10.3763	8.80814	15.3052	FALSE	FALSE	FALSE	1.10744	1.07619	0.897436	0.475189	0.437211	0.355661	0.475189	FALSE
YJL010C	216	224	176	220	139	158	187	159	96	204	155	133	190	166	102	199	155	110	186	179	257	191	152	139	188.5	172.5	139	201.5	153.5	136	14.2683	29.2005	75.5088	FALSE	FALSE	TRUE	1.06897	0.889855	0.978417	0.458681	0.361511	0.387755	0.361511	FALSE
YCR035C	145	82	79	175	100	83	141	82	71	155	122	63	144	76	76	160	105	70	143	91	77	159	114	68	143.5	82	76.5	159.5	109.5	69	1.70783	6.18466	3.40343	FALSE	FALSE	FALSE	1.1115	1.33537	0.901961	0.476931	0.542503	0.357455	0.357455	FALSE
YHR020W	160	51	68	188	75	66	186	50	58	209	69	61	160	53	80	197	77	72	209	190	232	193	146	171	173	52	74	195	76	69	23.5991	69.3446	82.1604	FALSE	TRUE	TRUE	1.12717	1.46154	0.932432	0.483655	0.593762	0.369531	0.369531	FALSE
BLANK	0	0	0	0	0	0	0	0	0	0	0	0	0	0	0	0	0	0	0	0	0	0	0	0	0	0	0	0	0	0	0	0	0	FALSE	FALSE	FALSE	#DIV/0!	#DIV/0!	#DIV/0!				999
YKL095W	91	39	39	130	39	39	91	45	34	131	38	34	80	33	32	117	34	27	91	41	48	127	45	38	91	40	36.5	128.5	38.5	36	5.5	5	7.13559	FALSE	FALSE	FALSE	1.41209	0.9625	0.986301	0.605911	0.391024	0.39088	0.605911	FALSE
BLANK	0	0	0	0	0	0	0	0	0	0	0	0	0	0	0	0	0	0	0	0	0	0	0	0	0	0	0	0	0	0	0	0	0	FALSE	FALSE	FALSE	#DIV/0!	#DIV/0!	#DIV/0!				999
YDL193W	162	70	52	225	70	48	164	70	45	227	66	42	155	64	48	201	59	38	164	64	48	214	57	40	163	67	48	219.5	62.5	41	4.272	3.4641	2.87228	FALSE	FALSE	FALSE	1.34663	0.932836	0.854167	0.577821	0.378972	0.338513	0.577821	FALSE
BLANK	0	0	0	0	0	0	0	0	0	0	0	0	0	0	0	0	0	0	0	0	0	0	0	0	0	0	0	0	0	0	0	0	0	FALSE	FALSE	FALSE	#DIV/0!	#DIV/0!	#DIV/0!				999
YJR072C	245	297	234	230	231	231	259	307	235	231	236	235	279	305	232	238	223	225	295	327	244	261	232	247	269	306	234.5	234.5	231.5	233	21.9924	12.7541	5.31507	FALSE	FALSE	FALSE	0.871747	0.756536	0.993603	0.374057	0.307349	0.393773	0.307349	FALSE
BLANK	0	0	0	0	0	0	19	0	24	22	23	0	0	0	0	0	0	0	22	0	22	18	23	0	10.25	0	11.5	10	11.5	0	11.8989	0	13.3041	FALSE	FALSE	FALSE	0.97561	#DIV/0!	0				999
YGL247W	0	0	0	0	0	0	0	0	0	0	0	0	0	0	0	0	0	0	0	0	0	0	0	0	0	0	0	0	0	0	0	0	0	FALSE	FALSE	FALSE	#DIV/0!	#DIV/0!	#DIV/0!	#DIV/0!	#DIV/0!	#DIV/0!	999	FALSE
YLR002C	204	78	51	126	65	45	150	61	46	105	55	39	186	78	45	132	59	44	164	63	46	114	58	38	175	70.5	46	120	58.5	41.5	23.8328	9.27362	2.70801	FALSE	FALSE	FALSE	0.685714	0.829787	0.902174	0.294232	0.337108	0.357539	0.294232	FALSE
YKL196C	191	120	51	130	53	30	178	133	52	130	81	21	215	128	69	148	53	28	202	140	55	157	58	26	196.5	130.5	53.5	139	55.5	27	15.7586	8.4212	8.34166	FALSE	FALSE	FALSE	0.707379	0.425287	0.504673	0.303528	0.172776	0.200006	0.172776	FALSE
YNR038W	167	52	50	153	88	67	255	328	318	137	203	180	173	52	55	161	93	67	173	65	45	168	129	69	173	58.5	52.5	157	111	68	42.0951	135.972	134.062	FALSE	TRUE	TRUE	0.907514	1.89744	1.29524	0.389404	0.770849	0.513314	0.389404	FALSE
YKL195W	149	135	132	129	147	131	154	137	132	132	137	141	152	142	119	136	164	140	157	142	134	138	154	142	153	139.5	132	134	150.5	140.5	3.3665	3.55903	6.89807	FALSE	FALSE	FALSE	0.875817	1.07885	1.06439	0.375803	0.438293	0.421828	0.375803	FALSE
YOL021C	181	136	109	168	156	111	193	140	110	177	168	126	218	147	118	186	166	113	227	154	127	183	159	113	205.5	143.5	114	180	162.5	113	21.3912	7.932	8.3666	FALSE	FALSE	FALSE	0.875912	1.1324	0.991228	0.375844	0.460048	0.392832	0.375844	FALSE
YGR029W	224	244	221	192	257	257	221	251	221	204	257	259	242	261	228	191	254	257	222	284	236	188	249	265	223	256	224.5	191.5	255.5	258	9.91211	17.4547	7.14143	FALSE	FALSE	FALSE	0.858744	0.998047	1.14922	0.368477	0.405465	0.455446	0.368477	FALSE
YHR188C	115	14	40	126	36	32	136	16	49	141	36	38	131	72	55	134	52	36	146	18	36	151	34	39	133.5	17	44.5	137.5	36	37	12.9357	28.0476	8.60233	FALSE	FALSE	FALSE	1.02996	2.11765	0.831461	0.441945	0.860311	0.329515	0.441945	FALSE
YKL144C	129	71	68	100	75	71	133	79	82	105	70	63	137	75	79	110	69	53	225	282	229	141	115	153	135	77	80.5	107.5	72.5	67	46.1158	103.552	76.5702	FALSE	TRUE	TRUE	0.796296	0.941558	0.832298	0.341681	0.382516	0.329847	0.329847	FALSE
YLL035W	226	107	106	227	141	117	261	103	117	230	140	123	249	118	127	227	143	125	258	120	117	218	147	129	253.5	112.5	117	227	142	124	15.843	8.28654	8.57807	FALSE	FALSE	FALSE	0.895464	1.26222	1.05983	0.384233	0.512788	0.420019	0.384233	FALSE
YKR068C	0	0	0	0	0	0	0	0	0	0	0	0	0	0	0	0	0	0	0	0	0	0	0	0	0	0	0	0	0	0	0	0	0	FALSE	FALSE	FALSE	#DIV/0!	#DIV/0!	#DIV/0!	#DIV/0!	#DIV/0!	#DIV/0!	999	FALSE
YNR017W	133	93	102	135	106	108	107	83	85	119	97	104	301	289	141	186	168	130	124	90	89	133	104	124	128.5	91.5	95.5	134	105	116	90.4779	100.254	25.5522	TRUE	TRUE	FALSE	1.0428	1.14754	1.21466	0.447454	0.466198	0.48138	0.447454	FALSE
YGR172C	224	252	212	226	235	228	234	247	207	222	213	223	240	266	220	222	260	263	240	261	261	239	246	268	237	256.5	216	224	240.5	245.5	7.54983	8.58293	24.59	FALSE	FALSE	FALSE	0.945148	0.937622	1.13657	0.405552	0.380917	0.450434	0.380917	FALSE
YNL282W	75	45	67	91	63	57	79	51	61	88	65	53	96	61	72	110	66	62	85	61	58	104	68	63	82	56	64	97.5	65.5	59.5	9.14239	7.89515	6.245	FALSE	FALSE	FALSE	1.18902	1.16964	0.929688	0.510197	0.475177	0.368443	0.510197	FALSE
YGR195W	163	141	128	203	187	172	147	140	118	203	188	149	173	152	123	222	209	183	162	139	120	218	205	164	162.5	140.5	121.5	210.5	196.5	168	10.7199	6.0553	4.34933	FALSE	FALSE	FALSE	1.29538	1.39858	1.38272	0.555834	0.568183	0.547982	0.547982	FALSE
YML065W	115	69	71	106	59	60	141	125	126	118	90	135	132	87	77	120	86	57	132	71	63	126	101	64	132	79	74	119	88	62	10.8628	25.9487	28.418	FALSE	FALSE	FALSE	0.901515	1.11392	0.837838	0.38683	0.452541	0.332042	0.332042	FALSE
YHR019C	216	220	165	203	216	216	143	40	35	149	61	50	216	254	157	206	221	223	141	34	48	149	62	43	179.5	130	102.5	176	139	133	42.7317	116.327	69.2742	FALSE	TRUE	TRUE	0.980501	1.06923	1.29756	0.420722	0.434384	0.514234	0.420722	FALSE
YOL077C	0	0	0	0	0	0	0	0	0	0	0	0	0	0	0	0	0	0	0	0	0	0	0	0	0	0	0	0	0	0	0	0	0	FALSE	FALSE	FALSE	#DIV/0!	#DIV/0!	#DIV/0!	#DIV/0!	#DIV/0!	#DIV/0!	999	FALSE
YDR091C	190	199	114	189	192	134	193	177	94	200	172	121	192	186	105	201	183	122	181	170	116	196	162	131	191	181.5	109.5	198	177.5	126.5	5.47723	12.5167	10.0457	FALSE	FALSE	FALSE	1.03665	0.977961	1.15525	0.444814	0.397305	0.457836	0.397305	FALSE
YOR063W	194	112	69	221	155	111	180	122	71	207	163	113	181	119	74	223	166	123	201	117	64	227	148	106	187.5	118	70	222	159	112	10.2307	4.20317	4.20317	FALSE	FALSE	FALSE	1.184	1.34746	1.6	0.508041	0.547416	0.634094	0.508041	FALSE
YDL111C	239	253	246	228	245	245	254	271	245	242	260	253	224	238	237	232	247	254	244	258	226	248	241	244	241.5	255.5	241	237	246	249	12.5	13.6382	9.25563	FALSE	FALSE	FALSE	0.981366	0.962818	1.0332	0.421093	0.391153	0.409464	0.391153	FALSE
YLR100W	0	0	0	0	0	0	0	0	0	0	0	0	0	0	0	0	0	0	0	0	0	0	0	0	0	0	0	0	0	0	0	0	0	FALSE	FALSE	FALSE	#DIV/0!	#DIV/0!	#DIV/0!	#DIV/0!	#DIV/0!	#DIV/0!	999	FALSE
YGR278W	0	0	0	14	0	0	0	0	0	8	0	0	9	0	0	18	0	0	10	0	0	16	0	0	4.5	0	0	15	0	0	5.5	0	0	FALSE	FALSE	FALSE	3.33333	#DIV/0!	#DIV/0!	1.43029	#DIV/0!	#DIV/0!	999	FALSE
YOR143C	264	62	57	204	50	47	302	217	80	200	70	69	271	62	65	198	53	51	298	106	96	213	58	89	284.5	84	72.5	202	55.5	60	19.0504	73.1682	17.2143	FALSE	TRUE	FALSE	0.710018	0.660714	0.827586	0.30466	0.268421	0.327979	0.268421	FALSE
YDR531W	444	234	59	264	115	25	276	120	40	175	59	23	323	191	55	204	99	28	278	120	35	178	64	20	300.5	155.5	47.5	191	81.5	24	78.877	56.2161	11.5578	TRUE	TRUE	FALSE	0.635607	0.524116	0.505263	0.272732	0.212926	0.20024	0.212926	FALSE
BLANK	0	0	0	0	0	0	0	0	0	0	0	0	0	0	0	0	0	0	0	0	0	0	0	0	0	0	0	0	0	0	0	0	0	FALSE	FALSE	FALSE	#DIV/0!	#DIV/0!	#DIV/0!				999
YLR060W	19	0	8	10	11	9	251	298	294	204	301	311	19	0	13	11	15	17	20	0	11	13	13	0	19.5	0	12	12	14	13	115.834	149	141.682	TRUE	TRUE	TRUE	0.615385	#DIV/0!	1.08333	0.264054	#DIV/0!	0.429334	999	FALSE
BLANK	25	0	0	0	0	0	0	0	0	0	0	0	0	0	0	0	0	0	0	0	0	0	0	0	6.25	0	0	0	0	0	12.5	0	0	FALSE	FALSE	FALSE	0	#DIV/0!	#DIV/0!				999
YJL072C	237	120	60	215	79	43	224	113	50	186	91	48	212	104	45	172	81	43	223	110	52	189	79	44	223.5	111.5	51	187.5	80	43.5	10.2307	6.65207	6.23832	FALSE	FALSE	FALSE	0.838926	0.717489	0.852941	0.359973	0.291486	0.338028	0.291486	FALSE
BLANK	0	0	0	0	0	0	0	0	0	0	0	0	0	0	0	0	0	0	0	0	0	0	0	0	0	0	0	0	0	0	0	0	0	FALSE	FALSE	FALSE	#DIV/0!	#DIV/0!	#DIV/0!				999
YFL009W	72	0	21	68	0	11	256	278	251	231	279	297	0	0	0	13	0	0	343	399	387	182	227	244	164	139	136	125	113.5	127.5	158.964	201.579	186.763	TRUE	TRUE	TRUE	0.762195	0.816547	0.9375	0.327049	0.331729	0.371539	0.327049	FALSE
BLANK	0	0	0	0	0	0	0	0	16	0	0	0	0	0	0	0	0	0	0	0	0	0	0	0	0	0	4	0	0	0	0	0	8	FALSE	FALSE	FALSE	#DIV/0!	#DIV/0!	0				999
YBR088C	202	60	74	117	48	58	207	67	86	133	52	47	190	50	60	98	47	43	171	60	59	107	46	40	196	60	67	112	47.5	45	16.0104	6.99405	12.816	FALSE	FALSE	FALSE	0.571429	0.791667	0.671642	0.245193	0.321621	0.266177	0.245193	FALSE
BLANK	0	0	0	0	0	0	0	0	0	0	0	0	0	0	0	0	0	0	0	0	0	0	0	0	0	0	0	0	0	0	0	0	0	FALSE	FALSE	FALSE	#DIV/0!	#DIV/0!	#DIV/0!				999
YDL003W	348	482	391	208	263	263	0	0	0	0	0	0	0	0	0	0	0	0	376	480	402	215	290	283	174	240	195.5	104	131.5	131.5	209.313	277.707	228.963	TRUE	TRUE	TRUE	0.597701	0.547917	0.672634	0.256467	0.222596	0.266571	0.222596	FALSE
BLANK	0	0	0	0	0	0	0	0	0	0	0	0	0	0	0	0	0	0	0	0	0	0	0	0	0	0	0	0	0	0	0	0	0	FALSE	FALSE	FALSE	#DIV/0!	#DIV/0!	#DIV/0!				999
YDR331W	247	223	111	156	64	52	202	183	252	162	95	147	195	45	45	184	41	37	192	48	35	181	42	43	198.5	115.5	78	171.5	53	47.5	25.6775	91.8273	100.021	FALSE	TRUE	TRUE	0.86398	0.458874	0.608974	0.370724	0.186422	0.241342	0.186422	FALSE
BLANK	0	0	0	0	0	0	0	0	0	0	0	0	0	0	0	0	0	0	0	0	0	0	0	0	0	0	0	0	0	0	0	0	0	FALSE	FALSE	FALSE	#DIV/0!	#DIV/0!	#DIV/0!				999
YKR022C	252	173	90	256	98	61	241	175	86	228	108	65	278	196	88	259	105	69	263	180	82	258	90	73	257.5	177.5	87	257	101.5	67	15.8008	10.4243	3.41565	FALSE	FALSE	FALSE	0.998058	0.571831	0.770115	0.428255	0.232311	0.305203	0.232311	FALSE
BLANK	0	0	0	0	0	0	0	0	0	0	0	0	0	0	0	0	0	0	0	0	0	0	0	0	0	0	0	0	0	0	0	0	0	FALSE	FALSE	FALSE	#DIV/0!	#DIV/0!	#DIV/0!				999
YDR180w	214	131	100	216	211	107	279	161	85	261	233	122	236	136	87	220	213	113	226	150	86	218	230	115	231	143	86.5	219	221.5	114	28.3005	13.626	7.04746	FALSE	FALSE	FALSE	0.948052	1.54895	1.31792	0.406798	0.629274	0.522302	0.406798	FALSE
BLANK	0	0	0	0	0	0	0	0	0	0	0	0	0	0	0	0	0	0	0	0	0	0	0	0	0	0	0	0	0	0	0	0	0	FALSE	FALSE	FALSE	#DIV/0!	#DIV/0!	#DIV/0!				999
YPR085C	181	149	88	197	197	150	186	152	83	197	195	143	195	168	79	207	210	142	175	143	75	199	182	139	183.5	150.5	81	198	196	142.5	8.46069	10.6771	5.56028	FALSE	FALSE	FALSE	1.07902	1.30233	1.75926	0.462995	0.52908	0.697209	0.462995	FALSE
BLANK	0	0	0	0	0	0	0	0	0	0	0	0	0	0	0	0	0	0	0	0	0	0	0	0	0	0	0	0	0	0	0	0	0	FALSE	FALSE	FALSE	#DIV/0!	#DIV/0!	#DIV/0!				999
YPR088C	256	263	239	121	70	60	153	86	78	149	92	155	116	25	48	129	34	44	124	23	50	127	32	45	138.5	55.5	64	128	52	52.5	64.4897	113.014	91.2008	TRUE	TRUE	TRUE	0.924188	0.936937	0.820312	0.396558	0.380638	0.325097	0.396558	FALSE
BLANK	0	0	0	0	0	0	0	0	0	0	0	0	0	0	0	0	0	0	0	0	0	0	0	0	0	0	0	0	0	0	0	0	0	FALSE	FALSE	FALSE	#DIV/0!	#DIV/0!	#DIV/0!				999
YDL132W	95	65	0	116	43	14	18	0	0	26	9	0	11	0	0	17	0	0	0	0	0	0	0	0	14.5	0	0	21.5	4.5	0	43.3051	32.5	0	FALSE	FALSE	FALSE	1.48276	#DIV/0!	#DIV/0!	0.636235	#DIV/0!	#DIV/0!	999	FALSE
BLANK	0	0	0	0	0	0	23	8	18	29	9	0	0	0	0	0	0	0	19	0	15	0	0	10	10.5	2	8.25	7.25	2.25	2.5	12.2338	4	9.60469	FALSE	FALSE	FALSE	0.690476	1.125	0.30303				999
YKR025W	29	15	22	26	27	11	0	0	0	0	0	0	116	90	29	56	54	11	285	268	161	114	116	51	72.5	52.5	25.5	41	40.5	11	128.189	122.973	73.0525	TRUE	TRUE	TRUE	0.565517	0.771429	0.431373	0.242657	0.313399	0.170957	0.242657	FALSE
YBR254C	266	224	104	120	122	154	231	184	110	110	94	53	308	234	138	123	116	16	270	199	110	122	128	32	268	211.5	110	121	119	42.5	31.4894	22.8674	15.2643	FALSE	FALSE	FALSE	0.451493	0.562648	0.386364	0.19373	0.22858	0.153119	0.153119	FALSE
YNL310C	163	131	42	78	76	18	145	131	94	75	91	47	181	129	57	81	68	16	150	123	38	70	69	15	156.5	130	49.5	76.5	72.5	17	16.0702	3.78594	25.5131	FALSE	FALSE	FALSE	0.488818	0.557692	0.343434	0.209746	0.226567	0.136106	0.209746	FALSE
YBR257W	194	103	68	119	88	61	183	119	68	191	111	65	178	87	71	108	74	52	175	112	63	112	101	55	180.5	107.5	68	115.5	94.5	58	8.34666	13.8173	3.31662	FALSE	FALSE	FALSE	0.639889	0.87907	0.852941	0.274569	0.357129	0.338028	0.274569	FALSE
YDL103C	286	390	277	149	225	162	197	30	36	133	31	33	204	34	30	134	28	31	195	25	47	126	33	32	200.5	32	41.5	133.5	32	32.5	43.8368	180.204	119.874	FALSE	TRUE	TRUE	0.665835	1	0.783133	0.285702	0.406258	0.310362	0.285702	FALSE
YDL208W	160	86	55	139	95	58	173	91	64	140	101	57	288	430	201	149	212	125	170	85	65	145	96	55	171.5	88.5	64.5	142.5	98.5	57.5	60.4228	171.353	69.978	TRUE	TRUE	TRUE	0.830904	1.11299	0.891473	0.356531	0.452163	0.353298	0.356531	FALSE
YHR058C	16	0	0	0	0	0	14	0	0	13	0	19	348	440	444	163	251	245	20	0	0	0	0	0	18	0	0	6.5	0	9.5	165.685	220	222	TRUE	TRUE	TRUE	0.361111	#DIV/0!	#DIV/0!	0.154949	#DIV/0!	#DIV/0!	999	FALSE
YDR302W	0	0	0	0	0	0	0	0	8	0	0	0	299	335	232	162	184	112	14	11	0	0	0	0	7	5.5	4	0	0	0	147.315	165.748	114.729	TRUE	TRUE	TRUE	0	0	0	0	0	0	999	FALSE
YHR088W	185	155	102	189	161	133	181	150	140	186	163	142	256	270	210	199	184	131	175	129	98	175	147	135	183	152.5	121	187.5	162	134	38.0559	63.671	51.907	FALSE	TRUE	TRUE	1.02459	1.0623	1.10744	0.43964	0.431566	0.438887	0.431566	FALSE
YDR434W	183	27	46	178	47	42	238	253	421	181	121	258	196	133	60	177	54	38	216	22	38	193	50	43	206	80	53	179.5	52	42.5	24.033	108.941	186.721	FALSE	TRUE	TRUE	0.871359	0.65	0.801887	0.37389	0.264068	0.317795	0.264068	FALSE
YJR093C	131	42	62	94	35	47	131	50	57	84	35	44	136	49	60	91	24	49	148	44	63	85	37	47	133.5	46.5	61	88	35	47	8.02081	3.86221	2.64575	FALSE	FALSE	FALSE	0.659176	0.752688	0.770492	0.282845	0.305786	0.305352	0.282845	FALSE
YDR437W	0	0	14	0	12	11	0	0	14	0	0	0	0	0	16	0	9	9	0	0	12	0	0	8	0	0	14	0	4.5	8.5	0	0	1.63299	FALSE	FALSE	FALSE	#DIV/0!	#DIV/0!	0.607143	#DIV/0!	#DIV/0!	0.240616	999	FALSE
YKL021C	258	250	372	217	142	205	208	107	84	197	135	101	209	115	68	203	147	88	222	116	77	208	138	88	215.5	115.5	80.5	205.5	140	94.5	23.3862	68.7847	147.978	FALSE	TRUE	TRUE	0.953596	1.21212	1.17391	0.409177	0.492434	0.465232	0.409177	FALSE
YNL312W	0	0	0	0	0	0	0	0	0	0	0	0	0	0	0	0	0	0	0	0	0	0	0	0	0	0	0	0	0	0	0	0	0	FALSE	FALSE	FALSE	#DIV/0!	#DIV/0!	#DIV/0!	#DIV/0!	#DIV/0!	#DIV/0!	999	FALSE
YKR081C	188	61	68	214	96	78	189	65	61	204	93	75	210	67	58	208	98	69	198	71	67	203	91	60	193.5	66	64	206	94.5	72	10.2103	4.16333	4.79583	FALSE	FALSE	FALSE	1.0646	1.43182	1.125	0.456807	0.581688	0.445847	0.456807	FALSE
YOL066C	0	0	0	0	0	0	0	0	0	0	0	0	0	0	0	0	0	0	0	0	0	0	0	0	0	0	0	0	0	0	0	0	0	FALSE	FALSE	FALSE	#DIV/0!	#DIV/0!	#DIV/0!	#DIV/0!	#DIV/0!	#DIV/0!	999	FALSE
YJL035C	210	79	62	192	83	79	205	153	218	200	135	216	243	157	84	196	155	79	226	79	69	190	76	64	218	116	76.5	194	109	79	17.1853	43.909	73.74	FALSE	FALSE	TRUE	0.889908	0.939655	1.03268	0.381849	0.381743	0.40926	0.381743	FALSE
YNL189W	122	37	48	154	48	38	119	33	46	151	52	36	125	31	51	145	38	36	126	31	56	155	42	32	123.5	32	49.5	152.5	45	36	3.16228	2.82843	4.34933	FALSE	FALSE	FALSE	1.23482	1.40625	0.727273	0.529846	0.571301	0.288224	0.529846	FALSE
YHR190W	204	213	60	221	169	60	200	222	71	217	182	74	207	221	68	223	178	64	205	226	55	217	180	65	204.5	221.5	64	219	179	64.5	2.94392	5.44671	7.32575	FALSE	FALSE	FALSE	1.0709	0.808126	1.00781	0.459513	0.328308	0.399405	0.328308	FALSE
YDR454C	104	8	17	100	30	15	92	10	15	101	19	22	106	8	13	102	19	16	110	0	15	109	18	18	105	8	15	101.5	19	17	7.74597	4.43471	1.63299	FALSE	FALSE	FALSE	0.966667	2.375	1.13333	0.414785	0.964863	0.44915	0.414785	FALSE
YIL104C	227	254	242	242	251	266	223	253	236	234	247	257	227	265	246	232	241	269	236	265	243	238	252	259	227	259.5	242.5	236	249	262.5	5.5	6.65207	4.19325	FALSE	FALSE	FALSE	1.03965	0.959538	1.08247	0.446101	0.38982	0.428994	0.38982	FALSE
YDR478W	175	44	53	103	33	55	184	39	46	97	32	61	165	41	46	99	27	46	181	42	46	91	28	50	178	41.5	46	98	30	52.5	8.38153	2.08167	3.5	FALSE	FALSE	FALSE	0.550562	0.722892	1.1413	0.23624	0.293681	0.452309	0.23624	FALSE
YLL011W	254	76	58	256	76	78	264	80	55	252	83	72	251	164	52	242	150	55	260	82	55	240	83	60	257	81	55	247	83	66	5.85235	42.4068	2.44949	FALSE	FALSE	FALSE	0.961089	1.02469	1.2	0.412392	0.416289	0.47557	0.412392	FALSE
YLR275W	356	389	301	293	279	292	532	547	357	0	306	390	342	383	305	282	277	285	350	474	360	0	280	357	353	431.5	331	141	279.5	324.5	91.5132	77.8519	32.1079	TRUE	TRUE	FALSE	0.399433	0.64774	0.980363	0.171392	0.26315	0.388526	0.171392	FALSE
YDL148C	0	0	0	0	0	0	0	0	0	0	0	0	240	54	63	127	41	44	0	0	0	0	0	0	0	0	0	0	0	0	120	27	31.5	TRUE	FALSE	FALSE	#DIV/0!	#DIV/0!	#DIV/0!	#DIV/0!	#DIV/0!	#DIV/0!	999	FALSE
BLANK	0	0	0	0	0	0	0	0	0	0	0	0	0	0	0	0	0	0	0	0	0	0	0	0	0	0	0	0	0	0	0	0	0	FALSE	FALSE	FALSE	#DIV/0!	#DIV/0!	#DIV/0!				999
YDR240C	273	235	158	176	187	73	240	225	155	162	218	78	303	258	168	181	184	77	252	227	160	168	199	70	262.5	231	159	172	193	75	27.6043	15.13	5.56028	FALSE	FALSE	FALSE	0.655238	0.835498	0.471698	0.281155	0.339428	0.186938	0.186938	FALSE
BLANK	0	0	0	0	0	0	0	0	0	0	0	0	0	0	28	0	0	0	0	0	0	0	0	0	0	0	7	0	0	0	0	0	14	FALSE	FALSE	FALSE	#DIV/0!	#DIV/0!	0				999
YDR416W	210	13	27	168	21	18	200	15	43	172	23	23	220	10	30	172	18	13	221	8	35	174	12	12	215	11.5	32.5	172	19.5	15.5	9.84463	3.10913	6.99405	FALSE	FALSE	FALSE	0.8	1.69565	0.476923	0.343271	0.688873	0.189009	0.343271	FALSE
BLANK	0	0	0	0	0	0	0	0	0	0	0	0	15	0	0	0	0	0	0	0	0	0	0	0	3.75	0	0	0	0	0	7.5	0	0	FALSE	FALSE	FALSE	0	#DIV/0!	#DIV/0!				999
YGL238W	90	0	33	97	19	24	182	107	55	165	171	46	182	100	44	149	160	45	147	70	37	143	133	27	164.5	85	40.5	146	146.5	36	43.4233	48.8765	9.63933	FALSE	FALSE	FALSE	0.887538	1.72353	0.888889	0.380832	0.700198	0.352274	0.380832	FALSE
BLANK	13	0	0	0	0	0	0	0	0	0	0	0	0	0	0	0	0	0	0	0	0	0	0	0	3.25	0	0	0	0	0	6.5	0	0	FALSE	FALSE	FALSE	0	#DIV/0!	#DIV/0!				999
YPR082C	196	176	63	177	190	84	229	202	70	189	213	86	211	177	55	191	174	61	225	200	57	190	202	92	218	188.5	60	189.5	196	85	14.975	14.1745	6.75154	FALSE	FALSE	FALSE	0.869266	1.03979	1.41667	0.372992	0.422422	0.561437	0.372992	FALSE
BLANK	0	0	0	0	0	0	0	0	0	0	0	0	0	0	0	0	0	0	0	0	0	0	0	0	0	0	0	0	0	0	0	0	0	FALSE	FALSE	FALSE	#DIV/0!	#DIV/0!	#DIV/0!				999
YPR190C	0	0	0	0	0	0	0	0	0	0	0	0	0	0	0	0	0	0	0	0	0	0	0	0	0	0	0	0	0	0	0	0	0	FALSE	FALSE	FALSE	#DIV/0!	#DIV/0!	#DIV/0!	#DIV/0!	#DIV/0!	#DIV/0!	999	FALSE
BLANK	0	0	0	0	0	0	0	0	0	0	0	0	0	0	0	0	0	0	0	0	0	0	0	0	0	0	0	0	0	0	0	0	0	FALSE	FALSE	FALSE	#DIV/0!	#DIV/0!	#DIV/0!				999
YCR057C	0	0	0	0	0	0	0	0	0	0	0	0	0	0	0	0	0	0	0	0	0	0	0	0	0	0	0	0	0	0	0	0	0	FALSE	FALSE	FALSE	#DIV/0!	#DIV/0!	#DIV/0!	#DIV/0!	#DIV/0!	#DIV/0!	999	FALSE
BLANK	0	0	0	0	0	0	0	0	0	0	0	0	0	0	0	0	0	0	0	0	0	0	0	0	0	0	0	0	0	0	0	0	0	FALSE	FALSE	FALSE	#DIV/0!	#DIV/0!	#DIV/0!				999
YDR081C	288	198	65	246	196	60	265	192	56	230	200	54	286	209	58	237	192	52	260	193	58	225	185	51	275.5	195.5	58	233.5	194	53	14.3149	7.78888	3.94757	FALSE	FALSE	FALSE	0.84755	0.992327	0.913793	0.363674	0.403141	0.362144	0.363674	FALSE
BLANK	0	0	0	0	0	0	0	0	0	0	0	0	0	0	0	0	0	0	0	0	0	0	0	0	0	0	0	0	0	0	0	0	0	FALSE	FALSE	FALSE	#DIV/0!	#DIV/0!	#DIV/0!				999
YGL008C	181	222	268	184	216	269	139	67	70	165	133	63	146	70	57	163	130	65	153	75	52	171	132	71	149.5	72.5	63.5	168	132.5	68	18.4097	75.7386	104.443	FALSE	TRUE	TRUE	1.12375	1.82759	1.07087	0.482186	0.742472	0.424393	0.482186	FALSE
BLANK	0	0	0	0	0	0	0	0	0	0	0	0	0	0	0	0	0	0	0	0	0	0	0	0	0	0	0	0	0	0	0	0	0	FALSE	FALSE	FALSE	#DIV/0!	#DIV/0!	#DIV/0!				999
YGL201C	133	21	43	159	19	24	164	22	42	164	20	25	159	23	44	155	19	23	192	25	36	184	11	14	161.5	22.5	42.5	161.5	19	23.5	24.1799	1.70783	3.59398	FALSE	FALSE	FALSE	1	0.844444	0.552941	0.429088	0.343062	0.219135	0.429088	FALSE
BLANK	0	0	0	0	0	0	0	0	0	0	0	0	0	0	0	0	0	0	0	0	0	0	0	0	0	0	0	0	0	0	0	0	0	FALSE	FALSE	FALSE	#DIV/0!	#DIV/0!	#DIV/0!				999
YGR047C	322	337	290	182	144	114	8	0	0	8	0	8	0	0	0	0	0	0	0	0	0	9	0	0	4	0	0	8.5	0	4	159.711	168.5	145	TRUE	TRUE	TRUE	2.125	#DIV/0!	#DIV/0!	0.911813	#DIV/0!	#DIV/0!	999	FALSE
BLANK	0	0	0	0	0	0	0	0	0	0	0	0	0	0	0	0	0	0	0	0	0	0	0	0	0	0	0	0	0	0	0	0	0	FALSE	FALSE	FALSE	#DIV/0!	#DIV/0!	#DIV/0!				999
YGR094W	201	65	57	197	64	62	212	75	63	209	64	72	224	69	58	212	68	63	248	80	65	229	69	64	218	72	60.5	210.5	66	63.5	20.1556	6.60177	3.86221	FALSE	FALSE	FALSE	0.965596	0.916667	1.04959	0.414326	0.372403	0.41596	0.372403	FALSE
BLANK	0	0	0	0	0	0	27	10	15	27	0	0	0	0	0	0	0	0	28	11	18	31	0	0	13.75	5.25	8.25	14.5	0	0	15.8824	6.07591	9.60469	FALSE	FALSE	FALSE	1.05455	0	0				999
BLANK	0	0	0	0	0	0	0	0	0	0	0	0	0	0	0	0	0	0	0	0	0	0	0	0	0	0	0	0	0	0	0	0	0	FALSE	FALSE	FALSE	#DIV/0!	#DIV/0!	#DIV/0!				999
BLANK	0	0	0	0	0	0	0	0	0	0	0	0	0	13	0	0	0	0	0	0	0	0	0	0	0	3.25	0	0	0	0	0	6.5	0	FALSE	FALSE	FALSE	#DIV/0!	0	#DIV/0!				999
YMR049C	262	133	76	175	114	35	238	128	62	163	123	33	274	141	67	188	119	34	241	139	65	173	128	34	251.5	136	66	174	121	34	17.2119	5.90903	6.02771	FALSE	FALSE	FALSE	0.691849	0.889706	0.515152	0.296864	0.36145	0.204159	0.296864	FALSE
YLL008W	228	147	134	165	146	127	231	183	141	180	190	126	262	183	165	182	174	154	308	273	364	170	181	154	246.5	183	153	175	177.5	140.5	37.1607	53.7494	109.475	FALSE	TRUE	TRUE	0.709939	0.969945	0.918301	0.304627	0.394048	0.36393	0.304627	FALSE
YMR200W	102	22	20	114	60	12	115	32	19	127	73	13	146	33	18	140	71	10	250	300	324	165	226	190	130.5	32.5	19.5	133.5	72	12.5	67.0889	135.591	152.502	TRUE	TRUE	TRUE	1.02299	2.21538	0.641026	0.438952	0.900018	0.254044	0.438952	FALSE
YOR194C	0	0	0	0	0	0	13	0	0	0	0	0	47	0	9	0	0	0	50	0	11	15	0	0	30	0	4.5	0	0	0	24.8529	0	5.83095	FALSE	FALSE	FALSE	0	#DIV/0!	0	0	#DIV/0!	0	999	FALSE
YHR101C	195	41	39	165	57	23	199	45	44	166	59	20	214	53	29	182	82	21	223	51	36	174	82	19	206.5	48	37.5	170	70.5	20.5	13.048	5.50757	6.27163	FALSE	FALSE	FALSE	0.823245	1.46875	0.546667	0.353245	0.596692	0.216649	0.353245	FALSE
YOR206W	81	19	30	82	32	31	321	441	436	159	232	255	102	28	30	87	44	24	127	58	37	106	65	32	114.5	43	33.5	96.5	54.5	31.5	110.446	203.684	201.86	TRUE	TRUE	TRUE	0.842795	1.26744	0.940299	0.361633	0.514909	0.372648	0.361633	FALSE
YJL025W	178	140	73	157	139	99	150	113	64	143	145	90	178	157	67	173	150	90	182	139	78	172	154	112	178	139.5	70	164.5	147.5	94.5	14.7874	18.1544	6.245	FALSE	FALSE	FALSE	0.924157	1.05735	1.35	0.396545	0.429556	0.535016	0.396545	FALSE
YOR250C	183	24	41	151	17	21	214	32	41	168	20	22	259	207	81	179	168	123	249	33	40	170	20	14	231.5	32.5	41	169	20	21.5	34.6927	88.7581	20.1722	FALSE	TRUE	FALSE	0.730022	0.615385	0.52439	0.313244	0.250005	0.20782	0.313244	FALSE
YML092C	177	131	62	200	205	108	180	127	65	203	192	113	183	132	65	201	201	119	181	130	64	195	181	108	180.5	130.5	64.5	200.5	196.5	110.5	2.5	2.16025	1.41421	FALSE	FALSE	FALSE	1.1108	1.50575	1.71318	0.476633	0.611722	0.678947	0.476633	FALSE
YNL126W	308	241	98	252	292	187	332	244	78	267	301	208	314	228	70	242	287	193	364	254	64	278	292	194	323	242.5	74	259.5	292	193.5	25.1595	10.7199	14.8212	FALSE	FALSE	FALSE	0.803406	1.20412	2.61486	0.344732	0.489185	1.03629	0.344732	FALSE
YML126C	0	0	0	0	0	0	0	0	0	0	0	0	0	0	0	0	0	0	0	0	0	0	0	0	0	0	0	0	0	0	0	0	0	FALSE	FALSE	FALSE	#DIV/0!	#DIV/0!	#DIV/0!	#DIV/0!	#DIV/0!	#DIV/0!	999	FALSE
YOR160W	163	49	52	174	101	41	144	43	57	160	96	40	178	52	55	184	112	37	174	44	49	188	103	36	168.5	46.5	53.5	179	102	38.5	15.2179	4.24264	3.5	FALSE	FALSE	FALSE	1.06231	2.19355	0.719626	0.455827	0.891147	0.285194	0.455827	FALSE
YML077W	144	53	41	67	43	34	114	23	32	50	18	14	376	390	231	268	306	197	209	144	46	109	119	39	176.5	98.5	43.5	88	81	36.5	117.085	166.482	95.8419	TRUE	TRUE	TRUE	0.498584	0.822335	0.83908	0.213936	0.33408	0.332535	0.213936	FALSE
YPR133C	124	81	16	55	57	0	258	258	275	204	275	268	308	334	289	263	289	264	295	274	323	190	206	179	276.5	266	282	197	240.5	221.5	84.2076	108.865	141.278	TRUE	TRUE	TRUE	0.712477	0.904135	0.785461	0.305716	0.367312	0.311285	0.305716	FALSE
YLR005W	189	109	53	177	105	47	187	110	56	171	102	46	238	144	53	218	127	41	196	115	44	180	101	41	192.5	112.5	53	178.5	103.5	43.5	23.9792	16.5429	5.19615	FALSE	FALSE	FALSE	0.927273	0.92	0.820755	0.397882	0.373758	0.325272	0.373758	FALSE
YPR144C	270	212	116	203	171	99	287	197	78	225	146	66	285	190	69	215	139	59	307	213	73	240	152	49	286	204.5	75.5	220	149	62.5	15.1959	11.3431	21.6487	FALSE	FALSE	FALSE	0.769231	0.728606	0.827815	0.330068	0.296002	0.32807	0.296002	FALSE
YIR011C	8	0	0	0	0	0	20	0	0	18	0	0	0	0	0	0	0	0	0	0	0	0	0	0	4	0	0	0	0	0	9.45163	0	0	FALSE	FALSE	FALSE	0	#DIV/0!	#DIV/0!	0	#DIV/0!	#DIV/0!	999	FALSE
YPR161C	139	46	29	80	12	11	140	48	28	94	0	10	160	55	31	94	13	10	155	52	27	84	13	8	147.5	50	28.5	89	12.5	10	10.5987	4.03113	1.70783	FALSE	FALSE	FALSE	0.60339	0.25	0.350877	0.258908	0.101565	0.139056	0.258908	FALSE
YMR061W	125	11	26	115	0	18	119	0	26	110	0	18	119	8	33	97	0	16	138	9	29	122	0	25	122	8.5	27.5	112.5	0	18	8.95824	4.83046	3.31662	FALSE	FALSE	FALSE	0.922131	0	0.654545	0.395676	0	0.259402	0.395676	FALSE
YMR146C	271	261	75	232	195	73	292	281	94	241	177	80	335	331	119	269	233	92	320	332	113	266	224	85	306	306	103.5	253.5	209.5	82.5	28.5715	35.8736	19.9228	FALSE	FALSE	FALSE	0.828431	0.684641	0.797101	0.35547	0.278141	0.315898	0.278141	FALSE
BLANK	0	0	0	0	0	0	0	0	0	0	0	0	0	0	0	0	0	0	0	0	0	0	0	0	0	0	0	0	0	0	0	0	0	FALSE	FALSE	FALSE	#DIV/0!	#DIV/0!	#DIV/0!				999
BLANK	0	0	0	0	0	0	0	13	23	26	0	0	0	0	0	0	0	0	0	15	22	23	0	0	0	7	11.25	12.25	0	0	0	8.12404	12.9968	FALSE	FALSE	FALSE	#DIV/0!	0	0				999
BLANK	0	0	0	0	0	0	0	0	0	0	0	0	0	0	0	0	0	0	0	0	0	0	0	0	0	0	0	0	0	0	0	0	0	FALSE	FALSE	FALSE	#DIV/0!	#DIV/0!	#DIV/0!				999
BLANK	0	0	0	0	0	0	0	0	0	0	0	0	0	0	0	0	0	0	0	0	0	0	0	0	0	0	0	0	0	0	0	0	0	FALSE	FALSE	FALSE	#DIV/0!	#DIV/0!	#DIV/0!				999
YDL141W	40	0	11	24	0	0	39	0	17	39	16	0	56	19	26	47	33	22	632	622	491	135	264	189	48	9.5	21.5	43	24.5	11	293.603	307.964	236.58	TRUE	TRUE	TRUE	0.895833	2.57895	0.511628	0.384392	1.04772	0.202762	999	FALSE
BLANK	0	0	0	0	0	0	0	0	0	0	0	0	0	0	0	0	0	0	0	0	0	0	0	0	0	0	0	0	0	0	0	0	0	FALSE	FALSE	FALSE	#DIV/0!	#DIV/0!	#DIV/0!				999
YDR398W	281	294	233	195	275	212	275	287	249	206	256	227	355	383	268	222	297	253	350	374	287	232	272	286	315.5	334	258.5	214	273.5	240	43.1306	51.0196	23.3862	FALSE	TRUE	FALSE	0.678288	0.818862	0.928433	0.291046	0.33267	0.367946	0.291046	FALSE
BLANK	0	0	0	0	0	0	24	0	0	0	0	0	0	0	0	0	0	0	0	0	0	0	0	0	6	0	0	0	0	0	12	0	0	FALSE	FALSE	FALSE	0	#DIV/0!	#DIV/0!				999
YBR004C	263	100	21	196	86	20	256	99	24	191	78	21	332	127	27	208	84	20	315	250	35	200	142	34	289	113.5	25.5	198	85	20.5	37.705	71.8471	6.0208	FALSE	TRUE	FALSE	0.685121	0.748899	0.803922	0.293978	0.304246	0.318601	0.293978	FALSE
BLANK	0	0	0	0	0	0	0	0	0	0	0	0	0	0	0	0	0	0	0	0	0	0	0	0	0	0	0	0	0	0	0	0	0	FALSE	FALSE	FALSE	#DIV/0!	#DIV/0!	#DIV/0!				999
YFL017C	273	30	30	97	16	22	261	29	32	105	20	25	286	91	32	109	34	14	299	37	33	117	38	20	279.5	33.5	32	107	27	21	16.3987	29.7139	1.25831	FALSE	FALSE	FALSE	0.382826	0.80597	0.65625	0.164266	0.327432	0.260077	0.164266	FALSE
BLANK	0	0	0	0	0	0	0	0	0	0	0	0	0	0	0	0	0	0	0	11	0	0	0	0	0	2.75	0	0	0	0	0	5.5	0	FALSE	FALSE	FALSE	#DIV/0!	0	#DIV/0!				999
YDR236C	265	179	126	184	138	74	242	173	115	187	138	76	312	208	131	211	154	78	271	197	145	185	133	78	268	188	128.5	186	138	77	29.149	16.1323	12.4466	FALSE	FALSE	FALSE	0.69403	0.734043	0.599222	0.2978	0.298211	0.237477	0.237477	FALSE
BLANK	0	0	0	0	0	0	0	0	0	0	0	0	0	0	0	0	0	0	0	0	0	0	0	0	0	0	0	0	0	0	0	0	0	FALSE	FALSE	FALSE	#DIV/0!	#DIV/0!	#DIV/0!				999
YMR093W	242	121	69	196	142	84	268	148	77	209	156	88	261	128	74	211	144	71	291	143	87	224	163	80	264.5	135.5	75.5	210	150	82	20.2402	12.6227	7.58837	FALSE	FALSE	FALSE	0.793951	1.10701	1.08609	0.340675	0.449732	0.430428	0.340675	FALSE
BLANK	0	0	0	0	0	0	0	0	0	0	0	0	0	0	0	0	0	0	0	0	0	0	0	0	0	0	0	0	0	0	0	0	0	FALSE	FALSE	FALSE	#DIV/0!	#DIV/0!	#DIV/0!				999
YPR180W	0	0	0	0	0	0	0	0	0	0	0	0	0	0	0	0	0	0	0	0	0	0	0	0	0	0	0	0	0	0	0	0	0	FALSE	FALSE	FALSE	#DIV/0!	#DIV/0!	#DIV/0!	#DIV/0!	#DIV/0!	#DIV/0!	999	FALSE
BLANK	0	0	0	0	0	0	0	0	0	0	0	0	0	0	0	0	0	0	0	0	0	0	0	0	0	0	0	0	0	0	0	0	0	FALSE	FALSE	FALSE	#DIV/0!	#DIV/0!	#DIV/0!				999
YPR162C	312	264	198	242	214	186	295	288	238	240	237	212	440	451	258	351	344	228	388	389	286	238	258	243	350	338.5	248	241	247.5	220	67.5938	87.4567	37.0045	TRUE	TRUE	FALSE	0.688571	0.731167	0.887097	0.295458	0.297043	0.351564	0.295458	FALSE
BLANK	0	0	0	0	0	0	0	0	0	0	0	0	0	0	0	0	0	0	0	0	0	0	0	0	0	0	0	0	0	0	0	0	0	FALSE	FALSE	FALSE	#DIV/0!	#DIV/0!	#DIV/0!				999
YPR035W	262	282	58	164	201	66	209	118	36	162	82	42	220	44	27	142	34	20	216	43	30	124	26	17	218	81	33	152	58	31	23.9357	112.459	14.0089	FALSE	TRUE	FALSE	0.697248	0.716049	0.939394	0.299181	0.290901	0.37229	0.290901	FALSE
BLANK	0	0	0	0	0	0	0	0	0	0	0	0	0	0	0	0	0	0	0	0	0	0	0	0	0	0	0	0	0	0	0	0	0	FALSE	FALSE	FALSE	#DIV/0!	#DIV/0!	#DIV/0!				999
YJR141W	251	247	119	228	187	98	199	188	113	209	138	96	311	332	285	260	212	248	263	258	115	249	152	90	257	252.5	117	238.5	169.5	97	46	59.1178	84.7034	FALSE	TRUE	TRUE	0.928016	0.671287	0.82906	0.398201	0.272716	0.328563	0.272716	FALSE
BLANK	0	0	0	0	0	0	0	0	0	0	0	0	0	0	0	0	0	0	0	0	0	0	0	0	0	0	0	0	0	0	0	0	0	FALSE	FALSE	FALSE	#DIV/0!	#DIV/0!	#DIV/0!				999
BLANK	0	0	0	0	0	0	0	0	0	0	0	0	0	0	0	0	0	0	0	0	0	0	0	0	0	0	0	0	0	0	0	0	0	FALSE	FALSE	FALSE	#DIV/0!	#DIV/0!	#DIV/0!				999
BLANK	0	0	0	0	0	0	0	16	26	19	0	0	0	0	10	18	0	0	59	21	31	0	0	43	14.75	9.25	16.75	9.25	0	10.75	29.5	10.8743	14.3149	FALSE	FALSE	FALSE	0.627119	0	0.641791				999
																																					0.932209	0.984596	1.00931	0.429088	0.406258	0.396308

## Sheet: TS2
		25		30		ratio		normalization			passed threshold
OrfName	allele	control	MTX	control	MTX	25	30	25	30	score	0.1
Blank	Blank	0	0	0	0	#DIV/0!	#DIV/0!
Blank	Blank	0	0	11	0	#DIV/0!	0
Blank	Blank	0	0	8	0	#DIV/0!	0
Blank	Blank	8	0	11	0	0	0
Blank	Blank	0	0	9	0	#DIV/0!	0
Blank	Blank	0	0	12	0	#DIV/0!	0
Blank	Blank	0	0	12	0	#DIV/0!	0
Blank	Blank	0	0	12	0	#DIV/0!	0
Blank	Blank	0	0	13	0	#DIV/0!	0
Blank	Blank	0	0	13	0	#DIV/0!	0
Blank	Blank	0	0	12	0	#DIV/0!	0
Blank	Blank	0	0	9	0	#DIV/0!	0
Blank	Blank	0	0	10	0	#DIV/0!	0
Blank	Blank	0	0	12	0	#DIV/0!	0
Blank	Blank	0	0	16	0	#DIV/0!	0
Blank	Blank	0	0	14	0	#DIV/0!	0
Blank	Blank	0	0	13	0	#DIV/0!	0
Blank	Blank	0	0	13	0	#DIV/0!	0
Blank	Blank	0	0	14	0	#DIV/0!	0
Blank	Blank	0	0	15	0	#DIV/0!	0
Blank	Blank	0	0	15	0	#DIV/0!	0
Blank	Blank	0	0	14	0	#DIV/0!	0
Blank	Blank	0	0	14	0	#DIV/0!	0
Blank	Blank	0	0	16	0	#DIV/0!	0
Blank	Blank	0	0	18	0	#DIV/0!	0
Blank	Blank	0	0	22	0	#DIV/0!	0
Blank	Blank	0	0	24	0	#DIV/0!	0
Blank	Blank	0	0	21	0	#DIV/0!	0
Blank	Blank	0	8	20	0	#DIV/0!	0
Blank	Blank	0	8	24	0	#DIV/0!	0
Blank	Blank	0	12	18	0	#DIV/0!	0
Blank	Blank	0	11	19	0	#DIV/0!	0
Blank	Blank	0	9	25	0	#DIV/0!	0
Blank	Blank	0	12	20	0	#DIV/0!	0
Blank	Blank	0	13	21	0	#DIV/0!	0
Blank	Blank	0	10	25	0	#DIV/0!	0
Blank	Blank	0	9	22	0	#DIV/0!	0
Blank	Blank	0	12	13	0	#DIV/0!	0
Blank	Blank	0	12	14	0	#DIV/0!	0
Blank	Blank	0	8	14	0	#DIV/0!	0
Blank	Blank	0	0	13	0	#DIV/0!	0
Blank	Blank	0	0	13	0	#DIV/0!	0
Blank	Blank	0	0	13	0	#DIV/0!	0
Blank	Blank	0	0	9	0	#DIV/0!	0
Blank	Blank	0	0	0	0	#DIV/0!	#DIV/0!
Blank	Blank	0	0	0	0	#DIV/0!	#DIV/0!
Blank	Blank	0	0	0	0	#DIV/0!	#DIV/0!
Blank	Blank	343	448	424	9	1.30612	0.0212264
Blank	Blank	0	0	0	0	#DIV/0!	#DIV/0!
Blank	Blank	0	0	0	0	#DIV/0!	#DIV/0!
Blank	Blank	0	0	0	0	#DIV/0!	#DIV/0!
Blank	Blank	0	0	0	0	#DIV/0!	#DIV/0!
Blank	Blank	0	0	0	0	#DIV/0!	#DIV/0!
Blank	Blank	0	0	0	0	#DIV/0!	#DIV/0!
Blank	Blank	0	0	0	0	#DIV/0!	#DIV/0!
Blank	Blank	0	0	0	0	#DIV/0!	#DIV/0!
Blank	Blank	0	0	0	0	#DIV/0!	#DIV/0!
Blank	Blank	0	0	0	0	#DIV/0!	#DIV/0!
Blank	Blank	0	0	0	0	#DIV/0!	#DIV/0!
Blank	Blank	0	0	0	0	#DIV/0!	#DIV/0!
Blank	Blank	0	0	0	0	#DIV/0!	#DIV/0!
Blank	Blank	0	0	0	0	#DIV/0!	#DIV/0!
Blank	Blank	0	0	0	0	#DIV/0!	#DIV/0!
Blank	Blank	0	0	0	0	#DIV/0!	#DIV/0!
Blank	Blank	0	0	9	0	#DIV/0!	0
Blank	Blank	0	0	11	0	#DIV/0!	0
Blank	Blank	0	0	9	0	#DIV/0!	0
Blank	Blank	0	0	9	0	#DIV/0!	0
Blank	Blank	0	0	9	0	#DIV/0!	0
Blank	Blank	0	0	9	0	#DIV/0!	0
Blank	Blank	0	0	8	0	#DIV/0!	0
Blank	Blank	0	0	12	0	#DIV/0!	0
Blank	Blank	0	0	11	0	#DIV/0!	0
Blank	Blank	0	0	12	0	#DIV/0!	0
Blank	Blank	0	0	12	0	#DIV/0!	0
Blank	Blank	0	0	12	0	#DIV/0!	0
Blank	Blank	0	0	13	0	#DIV/0!	0
Blank	Blank	0	8	14	0	#DIV/0!	0
Blank	Blank	0	0	13	0	#DIV/0!	0
Blank	Blank	0	0	11	0	#DIV/0!	0
Blank	Blank	0	0	10	0	#DIV/0!	0
Blank	Blank	0	0	12	0	#DIV/0!	0
Blank	Blank	0	0	9	0	#DIV/0!	0
Blank	Blank	0	0	9	0	#DIV/0!	0
Blank	Blank	646	310	641	387	0.479876	0.603744
Blank	Blank	0	0	0	0	#DIV/0!	#DIV/0!
Blank	Blank	0	0	0	0	#DIV/0!	#DIV/0!
Blank	Blank	0	0	0	0	#DIV/0!	#DIV/0!
Blank	Blank	0	0	0	0	#DIV/0!	#DIV/0!
Blank	Blank	0	0	0	0	#DIV/0!	#DIV/0!
Blank	Blank	0	0	0	0	#DIV/0!	#DIV/0!
Blank	Blank	0	0	0	0	#DIV/0!	#DIV/0!
Blank	Blank	0	0	0	0	#DIV/0!	#DIV/0!
Blank	Blank	0	0	0	0	#DIV/0!	#DIV/0!
Blank	Blank	0	0	0	0	#DIV/0!	#DIV/0!
Blank	Blank	10	0	14	0	0	0
Blank	Blank	0	0	0	0	#DIV/0!	#DIV/0!
Blank	Blank	0	0	0	0	#DIV/0!	#DIV/0!
YLR249W	yef3-F650S	0	0	9	0	#DIV/0!	0	#DIV/0!	0	999	FALSE
YJR065C	arp3-G302Y	0	0	8	0	#DIV/0!	0	#DIV/0!	0	999	FALSE
YKL203C	tor2-21	0	210	31	0	#DIV/0!	0	#DIV/0!	0	999	FALSE
YDR364C	cdc40-ts	80	45	19	0	0.5625	0	0.501964	0	0.501964	FALSE
YDL058W	uso1-1	469	182	187	0	0.38806	0	0.346297	0	0.346297	FALSE
YLR440C	sec39-1	426	194	232	0	0.455399	0	0.406389	0	0.406389	FALSE
Blank	Blank	0	0	0	0	#DIV/0!	#DIV/0!
Blank	Blank	0	0	0	0	#DIV/0!	#DIV/0!
YFL005W	sec4-8	0	0	10	0	#DIV/0!	0	#DIV/0!	0	999	FALSE
YDL043C	prp11-ts	557	211	192	0	0.378815	0	0.338047	0	0.338047	FALSE
YBR202W	cdc47-ts	0	0	10	0	#DIV/0!	0	#DIV/0!	0	999	FALSE
YDR182W	cdc1-1	184	110	29	0	0.597826	0	0.533488	0	0.533488	FALSE
YDL103C	qri1-ts1	567	280	513	0	0.493827	0	0.440681	0	0.440681	FALSE
YDL103C	qri1-ts6	667	293	201	0	0.43928	0	0.392005	0	0.392005	FALSE
YJR065C	arp3-31	0	0	9	0	#DIV/0!	0	#DIV/0!	0	999	FALSE
Blank	Blank	132	0	8	0	0	0
YCR002C	cdc10-5	143	82	19	0	0.573427	0	0.511714	0	0.511714	FALSE
YLR117C	clf1-1	772	328	201	0	0.42487	0	0.379146	0	0.379146	FALSE
YDR168W	cdc37-1	0	0	8	0	#DIV/0!	0	#DIV/0!	0	999	FALSE
YMR296C	lcb1-10	0	0	8	0	#DIV/0!	0	#DIV/0!	0	999	FALSE
YIR022W	sec11-2	0	0	8	0	#DIV/0!	0	#DIV/0!	0	999	FALSE
YPL124W	spc29-3	533	180	17	0	0.337711	0	0.301367	0	0.301367	FALSE
YKR002W	pap1-1	204	0	0	0	0	#DIV/0!	0	#DIV/0!	999	FALSE
YFR004W	rpn11-8	0	0	10	0	#DIV/0!	0	#DIV/0!	0	999	FALSE
YFR031C	smc2-8	0	0	8	0	#DIV/0!	0	#DIV/0!	0	999	FALSE
YGR274C	taf1-2	387	166	16	0	0.428941	0	0.382778	0	0.382778	FALSE
YDR478W	snm1-172	0	0	9	0	#DIV/0!	0	#DIV/0!	0	999	FALSE
YFR028C	cdc14-3	387	169	28	0	0.436693	0	0.389696	0	0.389696	FALSE
YBR080C	sec18-1	289	138	33	0	0.477509	0	0.426119	0	0.426119	FALSE
YOR181W	las17-13	0	0	15	0	#DIV/0!	0	#DIV/0!	0	999	FALSE
YKL042W	spc42-11	0	0	12	0	#DIV/0!	0	#DIV/0!	0	999	FALSE
YOR074C	cdc21-1	69	38	16	0	0.550725	0	0.491456	0	999	FALSE
YLR298C	yhc1-3	79	43	9	0	0.544304	0	0.485726	0	0.485726	FALSE
YOR046C	dbp5-1	0	0	8	0	#DIV/0!	0	#DIV/0!	0	999	FALSE
YOR174W	med4-6	68	30	49	0	0.441176	0	0.393697	0	999	FALSE
YPL076W	gpi2-1-7B	104	66	22	0	0.634615	0	0.566318	0	0.566318	FALSE
YGL145W	tip20-5	461	217	58	0	0.470716	0	0.420057	0	0.420057	FALSE
YDR088C	slu7-ts2	159	61	50	0	0.383648	0	0.34236	0	0.34236	FALSE
YER093C	tsc11-1	0	0	23	0	#DIV/0!	0	#DIV/0!	0	999	FALSE
YDR052C	dbf4-ts	0	117	28	0	#DIV/0!	0	#DIV/0!	0	999	FALSE
YLR116W	msl5-9	399	131	28	0	0.328321	0	0.292987	0	0.292987	FALSE
YGR048W	ufd1-2	142	0	0	0	0	#DIV/0!	0	#DIV/0!	999	FALSE
YMR028W	tap42-11	175	0	0	0	0	#DIV/0!	0	#DIV/0!	999	FALSE
YOL123W	hrp1-1	0	0	12	0	#DIV/0!	0	#DIV/0!	0	999	FALSE
Blank	Blank	0	0	0	0	#DIV/0!	#DIV/0!
Blank	Blank	9	0	13	0	0	0
Blank	Blank	0	0	0	0	#DIV/0!	#DIV/0!
Blank	Blank	0	0	0	0	#DIV/0!	#DIV/0!
Blank	Blank	0	0	0	0	#DIV/0!	#DIV/0!
Blank	Blank	0	0	0	0	#DIV/0!	#DIV/0!
Blank	Blank	0	0	0	0	#DIV/0!	#DIV/0!
Blank	Blank	0	0	0	0	#DIV/0!	#DIV/0!
Blank	Blank	0	0	0	0	#DIV/0!	#DIV/0!
Blank	Blank	0	0	0	0	#DIV/0!	#DIV/0!
Blank	Blank	0	0	0	0	#DIV/0!	#DIV/0!
Blank	Blank	0	0	0	0	#DIV/0!	#DIV/0!
Blank	Blank	0	0	0	0	#DIV/0!	#DIV/0!
Blank	Blank	0	0	0	0	#DIV/0!	#DIV/0!
Blank	Blank	0	0	0	0	#DIV/0!	#DIV/0!
Blank	Blank	0	0	0	0	#DIV/0!	#DIV/0!
Blank	Blank	0	0	0	0	#DIV/0!	#DIV/0!
Blank	Blank	0	0	0	0	#DIV/0!	#DIV/0!
Blank	Blank	0	0	0	0	#DIV/0!	#DIV/0!
Blank	Blank	0	0	0	0	#DIV/0!	#DIV/0!
Blank	Blank	0	0	0	0	#DIV/0!	#DIV/0!
Blank	Blank	0	0	0	0	#DIV/0!	#DIV/0!
Blank	Blank	0	0	0	0	#DIV/0!	#DIV/0!
Blank	Blank	0	0	0	0	#DIV/0!	#DIV/0!
Blank	Blank	0	0	0	0	#DIV/0!	#DIV/0!
Blank	Blank	0	0	0	0	#DIV/0!	#DIV/0!
Blank	Blank	0	0	8	0	#DIV/0!	0
Blank	Blank	0	0	9	0	#DIV/0!	0
Blank	Blank	0	0	8	0	#DIV/0!	0
Blank	Blank	0	0	0	0	#DIV/0!	#DIV/0!
Blank	Blank	0	0	0	0	#DIV/0!	#DIV/0!
Blank	Blank	0	0	0	0	#DIV/0!	#DIV/0!
Blank	Blank	0	0	0	0	#DIV/0!	#DIV/0!
Blank	Blank	0	0	0	0	#DIV/0!	#DIV/0!
Blank	Blank	0	0	0	0	#DIV/0!	#DIV/0!
Blank	Blank	0	0	0	0	#DIV/0!	#DIV/0!
Blank	Blank	0	0	0	0	#DIV/0!	#DIV/0!
Blank	Blank	0	0	0	0	#DIV/0!	#DIV/0!
Blank	Blank	0	0	0	0	#DIV/0!	#DIV/0!
Blank	Blank	0	0	0	0	#DIV/0!	#DIV/0!
Blank	Blank	0	0	0	0	#DIV/0!	#DIV/0!
Blank	Blank	0	0	0	0	#DIV/0!	#DIV/0!
Blank	Blank	0	0	0	0	#DIV/0!	#DIV/0!
Blank	Blank	0	25	0	0	#DIV/0!	#DIV/0!
Blank	Blank	0	0	0	0	#DIV/0!	#DIV/0!
Blank	Blank	0	0	0	0	#DIV/0!	#DIV/0!
Blank	Blank	0	0	0	0	#DIV/0!	#DIV/0!
Blank	Blank	0	0	0	0	#DIV/0!	#DIV/0!
Blank	Blank	0	0	19	0	#DIV/0!	0
Blank	Blank	0	0	14	0	#DIV/0!	0
Blank	Blank	0	0	0	0	#DIV/0!	#DIV/0!
Blank	Blank	0	0	0	0	#DIV/0!	#DIV/0!
YDR145W	taf12-L464A	173	0	0	0	0	#DIV/0!	0	#DIV/0!	999	FALSE
Blank	Blank	0	0	0	0	#DIV/0!	#DIV/0!
YFR028C	cdc14-1	250	0	0	0	0	#DIV/0!	0	#DIV/0!	999	FALSE
YMR227C	taf7-ts1	124	0	0	0	0	#DIV/0!	0	#DIV/0!	999	FALSE
YOR249C	apc5-CA-PAps	206	0	0	0	0	#DIV/0!	0	#DIV/0!	999	FALSE
YJR057W	cdc8-2	433	25	25	0	0.0577367	0	0.0515231	0	0.0515231	TRUE
YNL287W	sec21-1	403	175	208	15	0.434243	0.0721154	0.38751	0.0478409	0.0478409	TRUE
YBR087W	rfc5-1	514	111	114	9	0.215953	0.0789474	0.192712	0.0523732	0.0523732	TRUE
YMR240C	cus1-3	447	215	162	13	0.480984	0.0802469	0.429221	0.0532353	0.0532353	TRUE
YLR078C	bos1-1	410	199	143	12	0.485366	0.0839161	0.433131	0.0556694	0.0556694	TRUE
YOR181W	las17-14	414	230	379	41	0.555556	0.108179	0.495767	0.0717656	0.0717656	TRUE
YGL130W	ceg1-3	542	172	314	35	0.317343	0.111465	0.283191	0.0739452	0.0739452	TRUE
YLR298C	yhc1-2	432	143	72	9	0.331019	0.125	0.295394	0.0829243	0.0829243	TRUE
YJL203W	prp21-ts	521	223	70	9	0.428023	0.128571	0.381959	0.0852935	0.0852935	TRUE
YLR321C	sfh1-1	536	134	91	12	0.25	0.131868	0.223095	0.0874805	0.0874805	TRUE
YBR236C	abd1-5	288	151	55	10	0.524306	0.181818	0.46788	0.120617	0.46788	FALSE
YDL164C	cdc9-1	288	108	89	12	0.375	0.134831	0.334642	0.0894464	0.0894464	TRUE
YJR006W	hys2-ts	459	159	197	0	0.346405	0	0.309125	0	0.309125	FALSE
YDL030W	prp9-1	587	246	153	26	0.41908	0.169935	0.373979	0.112734	0.112734	FALSE
YFR028C	cdc14-8	464	207	38	8	0.446121	0.210526	0.398109	0.139662	0.398109	FALSE
YMR268C	prp24-ts	471	143	285	49	0.303609	0.17193	0.270935	0.114057	0.114057	FALSE
YIR008C	pri1-M4	342	157	190	34	0.459064	0.178947	0.40966	0.118713	0.118713	FALSE
YBR156C	sli15-3	468	196	308	57	0.418803	0.185065	0.373732	0.122771	0.122771	FALSE
YMR236W	taf9-ts2	289	122	114	22	0.422145	0.192982	0.376714	0.128023	0.128023	FALSE
YDL028C	mps1-3796	553	212	174	34	0.383363	0.195402	0.342106	0.129629	0.129629	FALSE
Blank	Blank	0	0	0	0	#DIV/0!	#DIV/0!
YPL209C	ipl1-2	420	218	397	88	0.519048	0.221662	0.463188	0.14705	0.14705	FALSE
Blank	Blank	0	0	8	0	#DIV/0!	0
YDR182W	cdc1-6	146	93	46	12	0.636986	0.26087	0.568434	0.173059	0.568434	FALSE
YDR238C	sec26-F856AW860A	399	203	459	103	0.508772	0.224401	0.454018	0.148866	0.148866	FALSE
Blank	Blank	0	0	0	0	#DIV/0!	#DIV/0!
YML130C	ero1-1	688	239	137	31	0.347384	0.226277	0.309998	0.150111	0.150111	FALSE
YLR272C	ycs4-1	0	81	170	39	#DIV/0!	0.229412	#DIV/0!	0.15219	0.15219	FALSE
Blank	Blank	0	0	0	0	#DIV/0!	#DIV/0!
YNR026C	sec12-1	305	70	44	0	0.229508	0	0.204808	0	0.204808	FALSE
YOR244W	esa1-L254P	452	183	210	49	0.404867	0.233333	0.361295	0.154792	0.154792	FALSE
YDL030W	prp9-ts	663	156	30	0	0.235294	0	0.209972	0	0.209972	FALSE
Blank	Blank	0	0	0	0	#DIV/0!	#DIV/0!
YAR019C	cdc15-2	387	197	27	8	0.509044	0.296296	0.454261	0.196561	0.454261	FALSE
YFL039C	act1-120	288	131	226	70	0.454861	0.309735	0.405909	0.205476	0.205476	FALSE
YDL126C	cdc48-1	60	39	71	22	0.65	0.309859	0.580047	0.205559	0.205559	FALSE
YHR186C	kog1-1	407	135	504	157	0.331695	0.311508	0.295998	0.206653	0.206653	FALSE
YKL024C	ura6-5	66	53	40	13	0.80303	0.325	0.716608	0.215603	999	FALSE
YFL017C	gna1-ts	680	270	739	241	0.397059	0.326116	0.354327	0.216344	0.216344	FALSE
Blank	Blank	624	181	312	201	0.290064	0.644231
Blank	Blank	0	0	18	0	#DIV/0!	0
Blank	Blank	0	0	0	0	#DIV/0!	#DIV/0!
Blank	Blank	0	0	0	0	#DIV/0!	#DIV/0!
Blank	Blank	0	0	0	0	#DIV/0!	#DIV/0!
Blank	Blank	0	0	0	0	#DIV/0!	#DIV/0!
YKR037C	spc34 41-1	472	243	698	230	0.514831	0.329513	0.459424	0.218597	0.218597	FALSE
Blank	Blank	0	0	0	0	#DIV/0!	#DIV/0!
YHR058C	med6-ts	233	95	103	34	0.407725	0.330097	0.363846	0.218984	0.218984	FALSE
Blank	Blank	0	0	0	0	#DIV/0!	#DIV/0!
YLR007W	nse1-16	479	222	369	122	0.463466	0.330623	0.413587	0.219334	0.219334	FALSE
Blank	Blank	0	0	0	0	#DIV/0!	#DIV/0!
YFR028C	cdc14-2	490	209	33	11	0.426531	0.333333	0.380627	0.221131	0.380627	FALSE
Blank	Blank	0	0	0	0	#DIV/0!	#DIV/0!
YIL068C	sec6-4	575	239	610	208	0.415652	0.340984	0.37092	0.226207	0.226207	FALSE
Blank	Blank	0	0	0	0	#DIV/0!	#DIV/0!
YIL046W	met30-9	554	219	359	124	0.395307	0.345404	0.352764	0.229139	0.229139	FALSE
Blank	Blank	0	0	0	0	#DIV/0!	#DIV/0!
YGR120C	cog2-1	561	232	611	214	0.413547	0.350245	0.369041	0.232351	0.232351	FALSE
Blank	Blank	0	0	0	0	#DIV/0!	#DIV/0!
YKL024C	ura6-6	459	249	467	166	0.542484	0.35546	0.484101	0.23581	0.23581	FALSE
Blank	Blank	0	0	8	0	#DIV/0!	0
YKL210W	uba1-1	562	265	774	279	0.47153	0.360465	0.420784	0.23913	0.23913	FALSE
Blank	Blank	0	0	0	0	#DIV/0!	#DIV/0!
YDL195W	sec31-1	685	252	676	247	0.367883	0.365385	0.328292	0.242394	0.242394	FALSE
Blank	Blank	0	0	0	0	#DIV/0!	#DIV/0!
YPR178W	prp4-ts	387	160	43	16	0.413437	0.372093	0.368943	0.246844	0.368943	FALSE
Blank	Blank	0	0	8	0	#DIV/0!	0
YDL028C	mps1-1	493	233	43	16	0.472617	0.372093	0.421754	0.246844	0.421754	FALSE
Blank	Blank	0	0	0	0	#DIV/0!	#DIV/0!
YER136W	gdi1-1	268	154	67	25	0.574627	0.373134	0.512785	0.247535	0.512785	FALSE
Blank	Blank	0	0	0	0	#DIV/0!	#DIV/0!
YLR305C	stt4-4	431	188	174	65	0.436195	0.373563	0.389252	0.24782	0.24782	FALSE
Blank	Blank	0	0	0	0	#DIV/0!	#DIV/0!
YDR243C	prp28-101	601	246	823	308	0.409318	0.374241	0.365267	0.248269	0.248269	FALSE
Blank	Blank	0	0	0	0	#DIV/0!	#DIV/0!
YFR037C	rsc8-ts16	432	224	505	189	0.518519	0.374257	0.462715	0.24828	0.24828	FALSE
Blank	Blank	0	0	0	0	#DIV/0!	#DIV/0!
YLR026C	sed5-1	471	267	421	158	0.566879	0.375297	0.505871	0.24897	0.24897	FALSE
Blank	Blank	0	0	0	0	#DIV/0!	#DIV/0!
YNL062C	gcd10-506	538	195	301	113	0.362454	0.375415	0.323446	0.249048	0.249048	FALSE
Blank	Blank	0	0	0	0	#DIV/0!	#DIV/0!
YDR437W	gpi19-2-XH	367	154	173	65	0.419619	0.375723	0.374459	0.249252	0.249252	FALSE
Blank	Blank	0	0	0	0	#DIV/0!	#DIV/0!
YGR006W	prp18-1202	212	94	71	27	0.443396	0.380282	0.395678	0.252277	0.252277	FALSE
Blank	Blank	0	0	0	0	#DIV/0!	#DIV/0!
YBR237W	prp5-1	570	256	133	51	0.449123	0.383459	0.400788	0.254384	0.254384	FALSE
Blank	Blank	0	0	0	0	#DIV/0!	#DIV/0!
YGR091W	prp31-ts	630	237	375	144	0.37619	0.384	0.335705	0.254743	0.254743	FALSE
Blank	Blank	0	0	17	0	#DIV/0!	0
Blank	Blank	0	0	0	0	#DIV/0!	#DIV/0!
Blank	Blank	0	0	0	0	#DIV/0!	#DIV/0!
YIR006C	pan1-4	472	219	437	168	0.463983	0.384439	0.414049	0.255035	0.255035	FALSE
YLR268W	sec22-3	177	82	195	75	0.463277	0.384615	0.413419	0.255152	0.255152	FALSE
YDR113C	pds1-128	565	215	715	276	0.380531	0.386014	0.339578	0.256079	0.256079	FALSE
Blank	Blank	0	0	0	0	#DIV/0!	#DIV/0!
YFL037W	tub2-443	0	206	490	191	#DIV/0!	0.389796	#DIV/0!	0.258588	0.258588	FALSE
YNR035C	arc35-5	451	203	767	302	0.450111	0.393742	0.40167	0.261206	0.261206	FALSE
YGL137W	sec27-1	496	232	184	73	0.467742	0.396739	0.417403	0.263194	0.263194	FALSE
YFL039C	act1-129	308	121	267	106	0.392857	0.397004	0.350578	0.26337	0.26337	FALSE
YKL154W	srp102-510	538	234	610	243	0.434944	0.398361	0.388135	0.26427	0.26427	FALSE
YGR092W	dbf2-2	428	206	65	26	0.481308	0.4	0.42951	0.265358	0.42951	FALSE
YDR088C	slu7-ts1	409	167	132	53	0.408313	0.401515	0.36437	0.266363	0.266363	FALSE
YHR036W	brl1-K405I	438	159	450	181	0.363014	0.402222	0.323946	0.266832	0.266832	FALSE
YDR356W	spc110-220	484	185	363	147	0.382231	0.404959	0.341096	0.268647	0.268647	FALSE
YPR183W	dpm1-6	344	174	121	49	0.505814	0.404959	0.451378	0.268647	0.268647	FALSE
YPR033C	hts1-1	399	175	174	71	0.438596	0.408046	0.391395	0.270695	0.270695	FALSE
Blank	Blank	0	0	0	0	#DIV/0!	#DIV/0!
YJL090C	dpb11-1	498	211	435	178	0.423695	0.409195	0.378097	0.271458	0.271458	FALSE
YBL035C	pol12-ts	522	195	470	194	0.373563	0.412766	0.33336	0.273827	0.273827	FALSE
YIL115C	nup159-1	597	228	574	238	0.38191	0.414634	0.340808	0.275066	0.275066	FALSE
YOR149C	smp3-2	774	257	851	356	0.332041	0.418331	0.296307	0.277519	0.277519	FALSE
YBR060C	orc2-2	0	210	422	177	#DIV/0!	0.419431	#DIV/0!	0.278248	0.278248	FALSE
YIL118W	rho3-Ser228	464	208	300	127	0.448276	0.423333	0.400032	0.280837	0.280837	FALSE
Blank	Blank	0	0	0	0	#DIV/0!	#DIV/0!
YOR244W	esa1-D414	626	248	521	221	0.396166	0.424184	0.353531	0.281401	0.281401	FALSE
YNR035C	arc35-6	507	194	570	242	0.382643	0.424561	0.341463	0.281652	0.281652	FALSE
YFL029C	cak1-23	499	206	600	255	0.412826	0.425	0.368397	0.281943	0.281943	FALSE
YBR123C	tfc1-E447K	482	195	528	226	0.404564	0.42803	0.361025	0.283953	0.283953	FALSE
YBR109C	cmd1-1	280	145	216	93	0.517857	0.430556	0.462125	0.285628	0.285628	FALSE
YFL039C	act1-124	550	225	512	221	0.409091	0.431641	0.365064	0.286348	0.286348	FALSE
YER012W	pre1-1	437	232	604	261	0.530892	0.432119	0.473758	0.286665	0.286665	FALSE
YJR046W	tah11-ts	437	186	92	40	0.425629	0.434783	0.379823	0.288432	0.288432	FALSE
YPR168W	nut2-ts	396	208	275	120	0.525253	0.436364	0.468725	0.289481	0.289481	FALSE
YGR099W	tel2-15	455	198	362	158	0.435165	0.436464	0.388332	0.289548	0.289548	FALSE
YMR117C	spc24 4-2	754	279	792	346	0.370027	0.436869	0.330204	0.289816	0.289816	FALSE
YKL042W	spc42-10	396	166	219	96	0.419192	0.438356	0.374078	0.290803	0.290803	FALSE
YLR105C	sen2-1	528	284	533	234	0.537879	0.439024	0.479992	0.291246	0.291246	FALSE
Blank	Blank	0	0	0	0	#DIV/0!	#DIV/0!
YFR037C	rsc8-ts21	452	208	230	101	0.460177	0.43913	0.410653	0.291317	0.291317	FALSE
YDR303C	rsc3-1	707	222	603	265	0.314003	0.439469	0.28021	0.291541	0.28021	FALSE
YDR460W	tfb3-ts	554	215	588	259	0.388087	0.440476	0.346321	0.292209	0.292209	FALSE
YIL150C	mcm10-43	514	220	585	258	0.428016	0.441026	0.381952	0.292574	0.292574	FALSE
YDR164C	sec1-1	507	191	488	216	0.376726	0.442623	0.336183	0.293633	0.293633	FALSE
YJR068W	rfc2-1	398	198	336	149	0.497487	0.443452	0.443948	0.294184	0.294184	FALSE
YBR060C	orc2-1	636	289	547	243	0.454403	0.444241	0.4055	0.294707	0.294707	FALSE
Blank	Blank	0	0	8	0	#DIV/0!	0
Blank	Blank	0	0	21	0	#DIV/0!	0
Blank	Blank	0	0	0	0	#DIV/0!	#DIV/0!
Blank	Blank	0	0	0	0	#DIV/0!	#DIV/0!
Blank	Blank	0	0	0	0	#DIV/0!	#DIV/0!
Blank	Blank	0	0	0	0	#DIV/0!	#DIV/0!
YBR143C	sup45-ts	341	175	180	80	0.513196	0.444444	0.457966	0.294842	0.294842	FALSE
Blank	Blank	0	0	0	0	#DIV/0!	#DIV/0!
Blank	Blank	0	0	0	0	#DIV/0!	#DIV/0!
Blank	Blank	0	0	0	0	#DIV/0!	#DIV/0!
Blank	Blank	0	0	0	0	#DIV/0!	#DIV/0!
Blank	Blank	0	0	0	0	#DIV/0!	#DIV/0!
Blank	Blank	0	0	0	0	#DIV/0!	#DIV/0!
Blank	Blank	0	0	0	0	#DIV/0!	#DIV/0!
YKL193C	sds22-5	622	224	553	248	0.360129	0.448463	0.321372	0.297508	0.297508	FALSE
Blank	Blank	0	0	0	0	#DIV/0!	#DIV/0!
Blank	Blank	0	0	0	0	#DIV/0!	#DIV/0!
Blank	Blank	0	0	0	0	#DIV/0!	#DIV/0!
Blank	Blank	0	0	0	0	#DIV/0!	#DIV/0!
Blank	Blank	0	0	8	0	#DIV/0!	0
Blank	Blank	0	0	8	0	#DIV/0!	0
Blank	Blank	0	0	8	0	#DIV/0!	0
YDR182W	cdc1-2	412	168	280	126	0.407767	0.45	0.363883	0.298527	0.298527	FALSE
Blank	Blank	0	0	11	0	#DIV/0!	0
Blank	Blank	0	0	10	0	#DIV/0!	0
Blank	Blank	0	0	0	0	#DIV/0!	#DIV/0!
Blank	Blank	0	0	0	0	#DIV/0!	#DIV/0!
Blank	Blank	0	0	8	0	#DIV/0!	0
Blank	Blank	0	0	8	0	#DIV/0!	0
Blank	Blank	0	0	9	0	#DIV/0!	0
yip1-4	yip1-4	266	119	191	86	0.447368	0.450262	0.399223	0.298701	0.298701	FALSE
Blank	Blank	0	0	0	0	#DIV/0!	#DIV/0!
Blank	Blank	0	0	0	0	#DIV/0!	#DIV/0!
Blank	Blank	0	0	0	0	#DIV/0!	#DIV/0!
YLL050C	cof1-8	405	232	325	147	0.57284	0.452308	0.51119	0.300058	0.300058	FALSE
Blank	Blank	0	0	0	0	#DIV/0!	#DIV/0!
Blank	Blank	0	0	0	0	#DIV/0!	#DIV/0!
Blank	Blank	0	0	0	15	#DIV/0!	#DIV/0!
YIL048W	neo1-2	583	244	590	267	0.418525	0.452542	0.373483	0.300214	0.300214	FALSE
Blank	Blank	0	0	0	0	#DIV/0!	#DIV/0!
Blank	Blank	0	0	0	0	#DIV/0!	#DIV/0!
Blank	Blank	0	59	38	0	#DIV/0!	0
Blank	Blank	0	0	0	0	#DIV/0!	#DIV/0!
Blank	Blank	0	0	0	0	#DIV/0!	#DIV/0!
Blank	Blank	0	0	0	0	#DIV/0!	#DIV/0!
Blank	Blank	0	0	0	0	#DIV/0!	#DIV/0!
YDL102W	cdc2-2	361	155	55	25	0.429363	0.454545	0.383155	0.301543	0.383155	FALSE
Blank	Blank	0	0	0	0	#DIV/0!	#DIV/0!
Blank	Blank	0	0	10	0	#DIV/0!	0
Blank	Blank	0	0	20	0	#DIV/0!	0
Blank	Blank	0	0	0	0	#DIV/0!	#DIV/0!
Blank	Blank	0	0	0	0	#DIV/0!	#DIV/0!
YFL034C-B	mob2-28	948	399	1005	459	0.420886	0.456716	0.37559	0.302983	0.302983	FALSE
YGR140W	cbf2-1	733	291	151	69	0.396999	0.456954	0.354274	0.30314	0.30314	FALSE
YBL050W	sec17-1	335	148	207	95	0.441791	0.458937	0.394245	0.304456	0.304456	FALSE
YFR036W	cdc26-1	531	201	556	256	0.378531	0.460432	0.337793	0.305448	0.305448	FALSE
YGL097W	srm1-ts	494	237	139	64	0.479757	0.460432	0.428126	0.305448	0.305448	FALSE
YDR292C	srp101-47	465	254	558	257	0.546237	0.460573	0.48745	0.305542	0.305542	FALSE
YBR060C	orc2-4	451	217	449	207	0.481153	0.461024	0.429371	0.305841	0.305841	FALSE
Blank	Blank	0	0	0	0	#DIV/0!	#DIV/0!
YGR075C	prp38-1	629	262	592	273	0.416534	0.461149	0.371707	0.305923	0.305923	FALSE
YFL034C-B	mob2-40	725	293	867	400	0.404138	0.461361	0.360645	0.306064	0.306064	FALSE
YBR109C	cmd1-8	610	257	604	280	0.421311	0.463576	0.37597	0.307534	0.307534	FALSE
YML046W	prp39-1	390	193	567	263	0.494872	0.463845	0.441614	0.307712	0.307712	FALSE
YBR109C	cmd1-3	397	204	411	191	0.513854	0.46472	0.458553	0.308293	0.308293	FALSE
YJR093C	fip1-433	309	160	296	138	0.517799	0.466216	0.462074	0.309285	0.309285	FALSE
YGL022W	stt3-2	544	209	478	223	0.384191	0.466527	0.342844	0.309491	0.309491	FALSE
YDL105W	nse4-ts2	322	136	242	113	0.42236	0.466942	0.376906	0.309767	0.309767	FALSE
YKL045W	pri2-1	469	192	184	86	0.409382	0.467391	0.365324	0.310065	0.310065	FALSE
YMR229C	rrp5-delta6	797	314	632	296	0.393977	0.468354	0.351578	0.310704	0.310704	FALSE
YIL109C	sec24-2	623	193	507	239	0.309791	0.4714	0.276452	0.312724	0.276452	FALSE
YDL007W	rpt2-RF	516	269	480	227	0.521318	0.472917	0.465214	0.31373	0.31373	FALSE
YKL193C	sds22-6	596	229	526	249	0.384228	0.473384	0.342877	0.31404	0.31404	FALSE
Blank	Blank	0	0	8	0	#DIV/0!	0
YLL036C	prp19-1	417	178	103	49	0.426859	0.475728	0.38092	0.315595	0.315595	FALSE
YAR007C	rfa1-M2	365	118	251	121	0.323288	0.482072	0.288495	0.319804	0.288495	FALSE
Blank	Blank	0	0	0	0	#DIV/0!	#DIV/0!
Blank	Blank	0	0	8	0	#DIV/0!	0
YBR055C	prp6-1	484	217	439	212	0.448347	0.482916	0.400096	0.320363	0.320363	FALSE
YIL109C	sec24-20	296	140	323	156	0.472973	0.482972	0.422072	0.320401	0.320401	FALSE
YOR048C	rat1-1	315	186	126	61	0.590476	0.484127	0.526929	0.321167	0.321167	FALSE
YEL055C	pol5-1	335	101	181	88	0.301493	0.486188	0.269046	0.322534	0.269046	FALSE
YGR092W	dbf2-1	360	176	439	214	0.488889	0.487472	0.436275	0.323386	0.323386	FALSE
YGR156W	pti1-ts7	557	257	564	275	0.4614	0.487589	0.411744	0.323463	0.323463	FALSE
YKR037C	spc34-ts	492	230	447	218	0.46748	0.487696	0.417169	0.323535	0.323535	FALSE
YML105C	sec65-1	526	254	551	270	0.48289	0.490018	0.430921	0.325075	0.325075	FALSE
YLR298C	yhc1-1	554	200	371	182	0.361011	0.490566	0.322159	0.325439	0.322159	FALSE
YPL020C	ulp1-333	500	192	479	235	0.384	0.490605	0.342674	0.325465	0.325465	FALSE
YKL021C	mak11-2	758	359	314	155	0.473615	0.493631	0.422644	0.327472	0.327472	FALSE
YFL039C	act1-121	493	228	473	234	0.462475	0.494715	0.412703	0.328191	0.328191	FALSE
YDL064W	ubc9-2	505	198	138	35	0.392079	0.253623	0.349884	0.168252	0.168252	FALSE
YML069W	pob3-L78R	346	175	143	71	0.50578	0.496503	0.451348	0.329378	0.329378	FALSE
YOR057W	sgt1-3	373	221	454	226	0.592493	0.497797	0.528729	0.330236	0.330236	FALSE
YPR161C	sgv1-35	279	131	229	114	0.469534	0.497817	0.419003	0.330249	0.330249	FALSE
YPR176C	bet2-1	0	227	510	254	#DIV/0!	0.498039	#DIV/0!	0.330396	0.330396	FALSE
YGL130W	ceg1-ts	431	182	273	136	0.422274	0.498168	0.376829	0.330482	0.330482	FALSE
Blank	Blank	0	0	10	0	#DIV/0!	0
Blank	Blank	0	0	22	0	#DIV/0!	0
Blank	Blank	0	0	0	0	#DIV/0!	#DIV/0!
Blank	Blank	0	0	0	0	#DIV/0!	#DIV/0!
Blank	Blank	0	0	0	0	#DIV/0!	#DIV/0!
Blank	Blank	0	0	0	0	#DIV/0!	#DIV/0!
YER157W	cog3-2	478	196	427	213	0.410042	0.498829	0.365913	0.33092	0.33092	FALSE
Blank	Blank	0	0	0	0	#DIV/0!	#DIV/0!
YPR034W	arp7-E411K	409	176	224	112	0.430318	0.5	0.384007	0.331697	0.331697	FALSE
Blank	Blank	0	0	0	0	#DIV/0!	#DIV/0!
YBL105C	pkc1-3	460	211	462	232	0.458696	0.502165	0.409331	0.333133	0.333133	FALSE
Blank	Blank	0	0	0	0	#DIV/0!	#DIV/0!
YDR228C	pcf11-ts9	542	290	731	369	0.535055	0.504788	0.477473	0.334873	0.334873	FALSE
Blank	Blank	0	0	0	0	#DIV/0!	#DIV/0!
YOR236W	dfr1-td	383	195	378	191	0.509138	0.505291	0.454345	0.335207	0.335207	FALSE
Blank	Blank	0	0	0	0	#DIV/0!	#DIV/0!
YJL085W	exo70-29/37	389	178	231	117	0.457584	0.506494	0.408338	0.336005	0.336005	FALSE
Blank	Blank	0	0	9	0	#DIV/0!	0
YPL228W	cet1-15	501	163	384	195	0.325349	0.507812	0.290335	0.33688	0.290335	FALSE
Blank	Blank	0	0	0	0	#DIV/0!	#DIV/0!
YLR440C	sec39-2	421	184	344	175	0.437055	0.508721	0.390019	0.337482	0.337482	FALSE
Blank	Blank	0	0	8	0	#DIV/0!	0
Blank	Blank	0	0	0	0	#DIV/0!	#DIV/0!
Blank	Blank	0	0	0	0	#DIV/0!	#DIV/0!
YDR328C	skp1-3	258	121	110	56	0.468992	0.509091	0.418519	0.337728	0.337728	FALSE
Blank	Blank	0	0	9	0	#DIV/0!	0
YHR036W	brl1-2221	406	213	381	194	0.524631	0.509186	0.46817	0.337791	0.337791	FALSE
Blank	Blank	0	0	0	0	#DIV/0!	#DIV/0!
YPL228W	cet1-1	365	176	100	51	0.482192	0.51	0.430298	0.338331	0.338331	FALSE
Blank	Blank	0	0	0	0	#DIV/0!	#DIV/0!
YPR165W	rho1-td	519	240	559	286	0.462428	0.511628	0.412661	0.339411	0.339411	FALSE
Blank	Blank	0	0	0	0	#DIV/0!	#DIV/0!
YFL039C	act1-111	481	236	521	267	0.490644	0.512476	0.437841	0.339974	0.339974	FALSE
Blank	Blank	0	0	0	0	#DIV/0!	#DIV/0!
YDR062W	lcb2-2	0	210	76	39	#DIV/0!	0.513158	#DIV/0!	0.340426	0.340426	FALSE
Blank	Blank	0	0	0	0	#DIV/0!	#DIV/0!
YMR094W	ctf13-30	555	233	414	213	0.41982	0.514493	0.374639	0.341311	0.341311	FALSE
Blank	Blank	0	0	0	0	#DIV/0!	#DIV/0!
YBL076C	ils1-1	505	226	436	225	0.447525	0.516055	0.399362	0.342348	0.342348	FALSE
Blank	Blank	0	0	0	0	#DIV/0!	#DIV/0!
YFL034C-B	mob2-14	462	253	467	241	0.547619	0.51606	0.488684	0.342351	0.342351	FALSE
Blank	Blank	0	0	0	0	#DIV/0!	#DIV/0!
YBR160W	cdc28-13	515	231	298	154	0.448544	0.516779	0.400271	0.342828	0.342828	FALSE
Blank	Blank	0	0	9	0	#DIV/0!	0
YOR260W	gcd1-502	411	206	340	176	0.501217	0.517647	0.447276	0.343404	0.343404	FALSE
Blank	Blank	0	0	0	0	#DIV/0!	#DIV/0!
YBR055C	prp6-ts	561	229	428	222	0.4082	0.518692	0.364269	0.344097	0.344097	FALSE
Blank	Blank	0	0	0	0	#DIV/0!	#DIV/0!
YBL023C	mcm2-1	529	215	535	278	0.406427	0.519626	0.362687	0.344717	0.344717	FALSE
Blank	Blank	0	0	24	0	#DIV/0!	0
Blank	Blank	0	0	0	0	#DIV/0!	#DIV/0!
Blank	Blank	0	0	0	0	#DIV/0!	#DIV/0!
YNR026C	sec12-4	734	275	477	249	0.374659	0.522013	0.334338	0.3463	0.334338	FALSE
YGR185C	tys1-1	605	249	611	320	0.41157	0.523732	0.367277	0.34744	0.34744	FALSE
YMR168C	cep3-1	619	275	624	327	0.444265	0.524038	0.396453	0.347644	0.347644	FALSE
YLR383W	smc6-9	483	195	410	215	0.403727	0.52439	0.360278	0.347877	0.347877	FALSE
YHR036W	brl1-C371R	547	215	482	253	0.393053	0.524896	0.350753	0.348213	0.348213	FALSE
YLR163C	mas1-1	526	231	498	262	0.439163	0.526104	0.391901	0.349015	0.349015	FALSE
YGR156W	pti1-ts1	446	192	351	185	0.430493	0.527066	0.384164	0.349652	0.349652	FALSE
YHR107C	cdc12-td	378	236	534	283	0.624339	0.529963	0.557147	0.351574	0.351574	FALSE
YDR362C	tfc6-M1	493	204	417	221	0.413793	0.529976	0.369261	0.351583	0.351583	FALSE
YKL173W	snu114-40	530	228	356	189	0.430189	0.530899	0.383892	0.352195	0.352195	FALSE
YDR188W	cct6-18	482	219	399	212	0.454357	0.531328	0.405459	0.35248	0.35248	FALSE
YMR079W	sec14-3	384	182	205	109	0.473958	0.531707	0.422951	0.352732	0.352732	FALSE
Blank	Blank	0	0	0	0	#DIV/0!	#DIV/0!
YGR274C	taf1-1	439	189	176	94	0.430524	0.534091	0.384191	0.354313	0.354313	FALSE
YOR122C	pfy1-14	433	178	335	179	0.411085	0.534328	0.366844	0.35447	0.35447	FALSE
YJL194W	cdc6-1	383	181	43	23	0.472585	0.534884	0.421725	0.354839	0.421725	FALSE
YMR239C	rnt1-ts	608	259	614	329	0.425987	0.535831	0.380142	0.355467	0.355467	FALSE
YPL233W	nsl1-6	374	168	347	186	0.449198	0.536023	0.400855	0.355595	0.355595	FALSE
YKR086W	prp16-ts	374	198	313	168	0.529412	0.536741	0.472436	0.356071	0.356071	FALSE
YOL144W	nop8-101	512	249	501	269	0.486328	0.536926	0.433989	0.356194	0.356194	FALSE
YGL061C	duo1-2	518	253	458	246	0.488417	0.537118	0.435853	0.356321	0.356321	FALSE
YJL085W	exo70-38	533	217	408	220	0.407129	0.539216	0.363314	0.357713	0.357713	FALSE
YGR140W	cbf2-42	462	221	432	233	0.478355	0.539352	0.426874	0.357803	0.357803	FALSE
YJR065C	arp3-D11A	395	198	337	182	0.501266	0.540059	0.44732	0.358272	0.358272	FALSE
YDR208W	mss4-103	495	198	385	208	0.4	0.54026	0.356952	0.358405	0.356952	FALSE
Blank	Blank	0	0	0	0	#DIV/0!	#DIV/0!
Blank	Blank	0	0	8	0	#DIV/0!	0
YDL029W	arp2-14	592	245	538	291	0.413851	0.540892	0.369313	0.358825	0.358825	FALSE
YLL004W	orc3-70	411	203	366	198	0.493917	0.540984	0.440762	0.358885	0.358885	FALSE
YBR196C	pgi1-2	514	244	570	309	0.474708	0.542105	0.42362	0.359629	0.359629	FALSE
YDL108W	kin28-ts	535	192	167	91	0.358879	0.54491	0.320256	0.36149	0.320256	FALSE
YMR033W	arp9-1	567	220	262	143	0.388007	0.545802	0.34625	0.362082	0.34625	FALSE
YPR161C	sgv1-23	262	129	207	113	0.492366	0.545894	0.439378	0.362143	0.362143	FALSE
YER133W	glc7-10	389	172	369	202	0.442159	0.547425	0.394574	0.363159	0.363159	FALSE
Blank	Blank	0	0	0	0	#DIV/0!	#DIV/0!
YBR160W	cdc28-4	311	168	272	149	0.540193	0.547794	0.482057	0.363403	0.363403	FALSE
YBR154C	rpb5-H147R	329	133	283	156	0.404255	0.551237	0.360749	0.365687	0.360749	FALSE
YCR002C	cdc10-1	422	198	319	176	0.469194	0.551724	0.4187	0.366011	0.366011	FALSE
YPR055W	sec8-6	414	178	387	214	0.429952	0.552972	0.38368	0.366838	0.366838	FALSE
YDR238C	sec26-11D26	406	193	394	218	0.475369	0.553299	0.42421	0.367056	0.367056	FALSE
ydr196c-1	ydr196c-1	394	212	468	259	0.538071	0.553419	0.480164	0.367135	0.367135	FALSE
YPR103W	pre2-V214A	481	206	375	208	0.428274	0.554667	0.382183	0.367963	0.367963	FALSE
Blank	Blank	0	0	0	14	#DIV/0!	#DIV/0!
YGL098W	use1-ts	372	177	283	157	0.475806	0.55477	0.4246	0.368031	0.368031	FALSE
Blank	Blank	0	0	10	0	#DIV/0!	0
Blank	Blank	0	0	26	0	#DIV/0!	0
Blank	Blank	0	0	0	0	#DIV/0!	#DIV/0!
Blank	Blank	0	0	0	0	#DIV/0!	#DIV/0!
Blank	Blank	0	0	0	0	#DIV/0!	#DIV/0!
Blank	Blank	0	0	0	0	#DIV/0!	#DIV/0!
Blank	Blank	0	0	0	0	#DIV/0!	#DIV/0!
Blank	Blank	0	0	0	0	#DIV/0!	#DIV/0!
Blank	Blank	0	0	0	0	#DIV/0!	#DIV/0!
Blank	Blank	0	0	0	0	#DIV/0!	#DIV/0!
YOR259C	rpt4-145	241	140	223	124	0.580913	0.556054	0.518395	0.368883	0.368883	FALSE
Blank	Blank	0	0	0	0	#DIV/0!	#DIV/0!
Blank	Blank	0	0	0	0	#DIV/0!	#DIV/0!
Blank	Blank	0	0	0	0	#DIV/0!	#DIV/0!
YKL089W	mif2-3	428	196	370	206	0.457944	0.556757	0.40866	0.369349	0.369349	FALSE
Blank	Blank	0	0	0	0	#DIV/0!	#DIV/0!
Blank	Blank	0	0	0	0	#DIV/0!	#DIV/0!
Blank	Blank	0	0	0	0	#DIV/0!	#DIV/0!
YOL034W	smc5-6	429	180	326	182	0.41958	0.558282	0.374425	0.370361	0.370361	FALSE
Blank	Blank	0	0	0	0	#DIV/0!	#DIV/0!
Blank	Blank	0	0	8	0	#DIV/0!	0
Blank	Blank	0	0	8	0	#DIV/0!	0
YIL062C	arc15-10	602	241	240	134	0.400332	0.558333	0.357248	0.370395	0.357248	FALSE
Blank	Blank	0	0	9	0	#DIV/0!	0
Blank	Blank	0	0	8	0	#DIV/0!	0
Blank	Blank	0	0	0	0	#DIV/0!	#DIV/0!
YFL039C	act1-122	376	185	381	214	0.492021	0.56168	0.43907	0.372615	0.372615	FALSE
Blank	Blank	0	0	0	0	#DIV/0!	#DIV/0!
Blank	Blank	0	0	0	0	#DIV/0!	#DIV/0!
Blank	Blank	0	0	0	0	#DIV/0!	#DIV/0!
YHR036W	brl1-C371S	416	184	429	241	0.442308	0.561772	0.394706	0.372676	0.372676	FALSE
Blank	Blank	0	0	0	0	#DIV/0!	#DIV/0!
Blank	Blank	0	0	0	0	#DIV/0!	#DIV/0!
Blank	Blank	0	0	0	0	#DIV/0!	#DIV/0!
YLL003W	sfi1-3	559	237	411	231	0.423971	0.562044	0.378344	0.372857	0.372857	FALSE
Blank	Blank	0	0	0	0	#DIV/0!	#DIV/0!
Blank	Blank	0	0	0	0	#DIV/0!	#DIV/0!
Blank	Blank	0	0	0	0	#DIV/0!	#DIV/0!
Blank	Blank	0	0	0	0	#DIV/0!	#DIV/0!
Blank	Blank	0	0	0	0	#DIV/0!	#DIV/0!
Blank	Blank	0	0	0	0	#DIV/0!	#DIV/0!
Blank	Blank	0	0	0	0	#DIV/0!	#DIV/0!
Blank	Blank	0	0	0	0	#DIV/0!	#DIV/0!
Blank	Blank	0	0	0	0	#DIV/0!	#DIV/0!
Blank	Blank	0	0	0	0	#DIV/0!	#DIV/0!
Blank	Blank	0	0	0	0	#DIV/0!	#DIV/0!
Blank	Blank	0	0	0	0	#DIV/0!	#DIV/0!
Blank	Blank	0	0	0	0	#DIV/0!	#DIV/0!
Blank	Blank	0	0	11	0	#DIV/0!	0
Blank	Blank	0	0	27	0	#DIV/0!	0
Blank	Blank	0	0	0	0	#DIV/0!	#DIV/0!
Blank	Blank	0	0	0	0	#DIV/0!	#DIV/0!
YKL028W	tfa1-21	484	216	350	197	0.446281	0.562857	0.398252	0.373396	0.373396	FALSE
YAL041W	cdc24-2	498	207	474	267	0.415663	0.563291	0.370929	0.373684	0.370929	FALSE
YDR212W	tcp1-1	447	221	566	321	0.494407	0.567138	0.441199	0.376236	0.376236	FALSE
YML064C	tem1-3	430	201	359	204	0.467442	0.568245	0.417136	0.37697	0.37697	FALSE
Blank	Blank	0	0	37	0	#DIV/0!	0
YGL044C	rna15-58	368	169	195	111	0.459239	0.569231	0.409816	0.377624	0.377624	FALSE
Blank	Blank	0	0	0	0	#DIV/0!	#DIV/0!
YEL019C	mms21-1	366	181	214	122	0.494536	0.570093	0.441314	0.378197	0.378197	FALSE
YBR110W	alg1-1	448	193	384	219	0.430804	0.570312	0.38444	0.378342	0.378342	FALSE
YMR197C	vti1-2	477	193	385	220	0.404612	0.571429	0.361068	0.379082	0.361068	FALSE
YBR193C	med8-51	268	148	112	64	0.552239	0.571429	0.492807	0.379082	0.379082	FALSE
YOL021C	dis3-1	452	215	320	183	0.475664	0.571875	0.424473	0.379379	0.379379	FALSE
yip1-40	yip1-40	493	215	451	258	0.436105	0.572062	0.389172	0.379503	0.379503	FALSE
Blank	Blank	0	0	0	0	#DIV/0!	#DIV/0!
YIL126W	sth1-3	403	182	351	201	0.451613	0.57265	0.40301	0.379892	0.379892	FALSE
YEL034W	hyp2-ts	316	163	274	157	0.515823	0.572993	0.46031	0.38012	0.38012	FALSE
YEL055C	pol5-2	367	164	225	129	0.446866	0.573333	0.398775	0.380346	0.380346	FALSE
YMR005W	taf4-18	476	211	359	206	0.443277	0.573816	0.395572	0.380666	0.380666	FALSE
YGR179C	okp1-5	472	204	94	54	0.432203	0.574468	0.38569	0.381099	0.381099	FALSE
YFL008W	smc1-259	194	93	57	33	0.479381	0.578947	0.42779	0.38407	0.42779	FALSE
YOR326W	myo2-14	404	185	300	174	0.457921	0.58	0.408639	0.384769	0.384769	FALSE
YKL052C	ask1-3	376	183	205	119	0.486702	0.580488	0.434323	0.385092	0.385092	FALSE
YPR055W	sec8-9	8	205	441	256	25.625	0.580499	22.8672	0.3851	0.3851	FALSE
YLR127C	apc2-8	467	241	291	169	0.51606	0.580756	0.460522	0.38527	0.38527	FALSE
YOR341W	rpa190-1	390	178	332	193	0.45641	0.581325	0.407291	0.385648	0.385648	FALSE
YKL104C	gfa1-97	447	201	345	202	0.449664	0.585507	0.401271	0.388422	0.388422	FALSE
YLR459W	gab1-3	620	271	616	361	0.437097	0.586039	0.390056	0.388775	0.388775	FALSE
YAL001C	tfc3-G349E	463	210	373	219	0.453564	0.587131	0.404751	0.3895	0.3895	FALSE
YIL021W	rpb3-2	446	219	407	239	0.491031	0.587224	0.438187	0.389561	0.389561	FALSE
YJR112W	nnf1-77	542	240	405	238	0.442804	0.587654	0.39515	0.389846	0.389846	FALSE
YOR057W	sgt1-5	463	181	284	167	0.390929	0.588028	0.348857	0.390094	0.348857	FALSE
YKL173W	snu114-60	455	190	300	177	0.417582	0.59	0.372642	0.391403	0.372642	FALSE
YPL010W	ret3-1	445	223	467	276	0.501124	0.591006	0.447193	0.39207	0.39207	FALSE
YBL034C	stu1-5	477	228	415	246	0.477987	0.592771	0.426546	0.393241	0.393241	FALSE
YFL034C-B	mob2-19	392	222	435	258	0.566327	0.593103	0.505378	0.393461	0.393461	FALSE
YLL050C	cof1-5	412	190	345	205	0.461165	0.594203	0.411534	0.394191	0.394191	FALSE
YJR112W	nnf1-48	496	215	385	229	0.433468	0.594805	0.386818	0.39459	0.386818	FALSE
YCR002C	cdc10-2	470	216	427	254	0.459574	0.594848	0.410115	0.394619	0.394619	FALSE
YPR108W	rpn7-3	371	172	237	141	0.463612	0.594937	0.413718	0.394678	0.394678	FALSE
YBR193C	med8-39	310	141	151	90	0.454839	0.596026	0.405889	0.3954	0.3954	FALSE
YKL018W	swd2-ts1	474	221	404	241	0.466245	0.596535	0.416067	0.395738	0.395738	FALSE
YML069W	pob3-7	406	184	248	148	0.453202	0.596774	0.404428	0.395897	0.395897	FALSE
YDR054C	cdc34-1	243	139	77	46	0.572016	0.597403	0.510456	0.396313	0.396313	FALSE
YOR249C	apc5-CA	442	181	199	119	0.409502	0.59799	0.365432	0.396703	0.365432	FALSE
Blank	Blank	0	0	13	0	#DIV/0!	0
Blank	Blank	0	0	30	0	#DIV/0!	0
Blank	Blank	0	0	8	0	#DIV/0!	0
Blank	Blank	0	0	0	0	#DIV/0!	#DIV/0!
Blank	Blank	0	0	0	0	#DIV/0!	#DIV/0!
Blank	Blank	0	0	0	0	#DIV/0!	#DIV/0!
YJR076C	cdc11-3	502	197	264	158	0.39243	0.598485	0.350197	0.397031	0.350197	FALSE
Blank	Blank	0	0	21	0	#DIV/0!	0
YLR215C	cdc123-4	418	209	193	116	0.5	0.601036	0.44619	0.398724	0.398724	FALSE
Blank	Blank	0	0	0	0	#DIV/0!	#DIV/0!
YBR236C	abd1-8	479	204	341	205	0.425887	0.601173	0.380053	0.398815	0.380053	FALSE
Blank	Blank	0	0	0	0	#DIV/0!	#DIV/0!
YER018C	spc25-1	527	217	407	245	0.411765	0.601966	0.367451	0.39934	0.367451	FALSE
Blank	Blank	0	0	0	0	#DIV/0!	#DIV/0!
YOR122C	pfy1-4	221	122	164	99	0.552036	0.603659	0.492626	0.400464	0.400464	FALSE
Blank	Blank	0	0	0	0	#DIV/0!	#DIV/0!
YNL006W	lst8-15	602	255	493	298	0.423588	0.604462	0.378001	0.400997	0.378001	FALSE
Blank	Blank	0	0	0	0	#DIV/0!	#DIV/0!
YJL002C	ost1-6	425	206	377	228	0.484706	0.604775	0.432542	0.401204	0.401204	FALSE
Blank	Blank	0	0	0	0	#DIV/0!	#DIV/0!
YAR019C	cdc15-1	335	173	190	115	0.516418	0.605263	0.460841	0.401528	0.401528	FALSE
Blank	Blank	0	0	0	0	#DIV/0!	#DIV/0!
YDL014W	nop1-3	438	209	397	241	0.477169	0.607053	0.425816	0.402715	0.402715	FALSE
Blank	Blank	0	0	8	0	#DIV/0!	0
YLR066W	spc3-4	584	262	400	243	0.44863	0.6075	0.400348	0.403012	0.400348	FALSE
Blank	Blank	0	0	8	0	#DIV/0!	0
YFL034C-B	mob2-8	455	233	401	244	0.512088	0.608479	0.456977	0.403661	0.403661	FALSE
Blank	Blank	0	0	8	0	#DIV/0!	0
YFL034C-B	mob2-34	568	279	547	333	0.491197	0.608775	0.438334	0.403858	0.403858	FALSE
Blank	Blank	0	0	0	0	#DIV/0!	#DIV/0!
YNL118C	dcp2-7	585	246	427	260	0.420513	0.608899	0.375257	0.40394	0.375257	FALSE
Blank	Blank	0	0	0	0	#DIV/0!	#DIV/0!
YFL034C-B	mob2-22	528	269	470	287	0.50947	0.610638	0.45464	0.405094	0.405094	FALSE
Blank	Blank	0	0	0	0	#DIV/0!	#DIV/0!
YBR211C	ame1-4	553	234	375	229	0.423146	0.610667	0.377607	0.405113	0.377607	FALSE
Blank	Blank	0	0	0	0	#DIV/0!	#DIV/0!
YBR060C	orc2-3	451	209	383	234	0.463415	0.610966	0.413542	0.405311	0.405311	FALSE
Blank	Blank	0	0	0	0	#DIV/0!	#DIV/0!
YAL041W	cdc24-11	362	182	191	117	0.502762	0.612565	0.448655	0.406372	0.406372	FALSE
Blank	Blank	0	0	0	0	#DIV/0!	#DIV/0!
YMR117C	spc24 10-1	443	183	385	236	0.413093	0.612987	0.368635	0.406652	0.368635	FALSE
Blank	Blank	0	0	0	0	#DIV/0!	#DIV/0!
Blank	Blank	0	0	0	0	#DIV/0!	#DIV/0!
Blank	Blank	0	0	0	0	#DIV/0!	#DIV/0!
YJL097W	phs1-1	476	213	388	238	0.447479	0.613402	0.399321	0.406927	0.399321	FALSE
Blank	Blank	0	0	0	0	#DIV/0!	#DIV/0!
YHR107C	cdc12-1	434	208	337	207	0.479263	0.614243	0.427684	0.407485	0.407485	FALSE
Blank	Blank	0	136	0	0	#DIV/0!	#DIV/0!
YLR314C	cdc3-1	497	231	255	157	0.464789	0.615686	0.414768	0.408443	0.408443	FALSE
Blank	Blank	0	13	40	0	#DIV/0!	0
Blank	Blank	0	0	0	0	#DIV/0!	#DIV/0!
Blank	Blank	266	56	84	11	0.210526	0.130952
YGR140W	cbf2-2	395	177	315	194	0.448101	0.615873	0.399877	0.408567	0.399877	FALSE
Blank	Blank	159	0	0	0	0	#DIV/0!
YHR036W	brl1-3231	441	215	420	259	0.487528	0.616667	0.43506	0.409093	0.409093	FALSE
YNR003C	rpc34-1	321	128	128	79	0.398754	0.617188	0.35584	0.409439	0.35584	FALSE
YPR161C	sgv1-80	307	138	196	121	0.449511	0.617347	0.401135	0.409544	0.401135	FALSE
YDR145W	taf12-W486stop	331	114	262	162	0.344411	0.618321	0.307345	0.41019	0.307345	FALSE
Blank	Blank	0	0	0	0	#DIV/0!	#DIV/0!
YLR310C	cdc25-2	339	161	281	174	0.474926	0.619217	0.423815	0.410785	0.410785	FALSE
YHR007C	erg11-td	438	239	444	275	0.545662	0.619369	0.486938	0.410886	0.410886	FALSE
YLR088W	gaa1-ts	478	194	416	258	0.405858	0.620192	0.362179	0.411432	0.362179	FALSE
YFL034C-B	mob2-20	415	213	395	245	0.513253	0.620253	0.458017	0.411472	0.411472	FALSE
YDR087C	rrp1-1	467	227	169	105	0.486081	0.621302	0.433769	0.412168	0.412168	FALSE
YDR002W	yrb1-51	601	289	484	301	0.480865	0.621901	0.429114	0.412565	0.412565	FALSE
YPR103W	pre2-1	331	170	291	181	0.513595	0.621993	0.458322	0.412627	0.412627	FALSE
YCL059C	krr1-17	558	275	339	211	0.492832	0.622419	0.439793	0.412909	0.412909	FALSE
YDR228C	pcf11-ts10	644	319	605	377	0.495342	0.62314	0.442033	0.413388	0.413388	FALSE
YDL105W	nse4-ts1	377	159	207	129	0.421751	0.623188	0.376362	0.41342	0.376362	FALSE
YOR075W	ufe1-1	447	206	431	269	0.46085	0.62413	0.411253	0.414044	0.411253	FALSE
YJL050W	mtr4-1	457	218	320	200	0.477024	0.625	0.425687	0.414621	0.414621	FALSE
YBL034C	stu1-12	440	216	376	236	0.490909	0.62766	0.438077	0.416386	0.416386	FALSE
YKR086W	prp16-2	469	221	355	223	0.471215	0.628169	0.420503	0.416724	0.416724	FALSE
YAL041W	cdc24-1	587	226	361	227	0.385009	0.628809	0.343574	0.417148	0.343574	FALSE
YAL041W	cdc24-4	413	178	318	200	0.430993	0.628931	0.384609	0.417229	0.384609	FALSE
YNL222W	ssu72-2	352	177	310	195	0.502841	0.629032	0.448725	0.417296	0.417296	FALSE
YNR053C	nog2-1	193	113	100	63	0.585492	0.63	0.522481	0.417938	0.417938	FALSE
YDR228C	pcf11-2	506	197	252	159	0.389328	0.630952	0.347429	0.41857	0.347429	FALSE
YDR166C	sec5-24	376	195	366	231	0.518617	0.631148	0.462803	0.4187	0.4187	FALSE
YBR265W	tsc10-1	416	209	405	256	0.502404	0.632099	0.448335	0.419331	0.419331	FALSE
YER093C	tsc11-5	350	183	188	119	0.522857	0.632979	0.466587	0.419914	0.419914	FALSE
YER013W	prp22-1	433	191	229	145	0.441109	0.633188	0.393636	0.420053	0.393636	FALSE
YKL018W	swd2-1	404	203	333	211	0.502475	0.633634	0.448399	0.420349	0.420349	FALSE
YFL034C-B	mob2-36	465	239	415	263	0.513978	0.633735	0.458664	0.420416	0.420416	FALSE
YOR074C	cdc21-ts	398	196	331	210	0.492462	0.634441	0.439463	0.420885	0.420885	FALSE
YAL003W	efb1-4	471	222	381	242	0.471338	0.635171	0.420612	0.421368	0.420612	FALSE
Blank	Blank	0	0	0	0	#DIV/0!	#DIV/0!
YJR112W	nnf1-17	418	194	329	209	0.464115	0.635258	0.414167	0.421427	0.414167	FALSE
YLR045C	stu2-13	398	199	321	204	0.5	0.635514	0.44619	0.421596	0.421596	FALSE
YPR181C	sec23-1	726	259	357	227	0.356749	0.635854	0.318356	0.421822	0.318356	FALSE
YER125W	rsp5-1	0	187	217	138	#DIV/0!	0.635945	#DIV/0!	0.421882	0.421882	FALSE
YER008C	sec3-2	334	158	305	194	0.473054	0.636066	0.422144	0.421962	0.421962	FALSE
YDR145W	taf12-9	433	190	322	205	0.438799	0.636646	0.391575	0.422347	0.391575	FALSE
YDR082W	stn1-13	475	234	442	282	0.492632	0.638009	0.439614	0.423251	0.423251	FALSE
YHR027C	rpn1-821	355	201	216	138	0.566197	0.638889	0.505263	0.423835	0.423835	FALSE
YGR092W	dbf2-3	360	183	97	62	0.508333	0.639175	0.453626	0.424025	0.424025	FALSE
Blank	Blank	0	0	13	0	#DIV/0!	0
Blank	Blank	0	21	34	8	#DIV/0!	0.235294
Blank	Blank	0	0	0	0	#DIV/0!	#DIV/0!
Blank	Blank	0	0	0	0	#DIV/0!	#DIV/0!
Blank	Blank	0	0	0	0	#DIV/0!	#DIV/0!
Blank	Blank	0	0	0	0	#DIV/0!	#DIV/0!
YNL138W	srv2-2	306	137	219	140	0.447712	0.639269	0.39953	0.424088	0.39953	FALSE
Blank	Blank	0	0	0	0	#DIV/0!	#DIV/0!
Blank	Blank	0	0	10	0	#DIV/0!	0
Blank	Blank	0	13	0	0	#DIV/0!	#DIV/0!
YFL039C	act1-3	363	154	197	126	0.424242	0.639594	0.378585	0.424303	0.378585	FALSE
Blank	Blank	0	0	0	0	#DIV/0!	#DIV/0!
Blank	Blank	0	0	0	0	#DIV/0!	#DIV/0!
Blank	Blank	0	0	0	0	#DIV/0!	#DIV/0!
YKL165C	mcd4-174	395	210	397	254	0.531646	0.639798	0.47443	0.424439	0.424439	FALSE
Blank	Blank	0	0	0	0	#DIV/0!	#DIV/0!
Blank	Blank	0	0	13	0	#DIV/0!	0
Blank	Blank	0	0	0	0	#DIV/0!	#DIV/0!
YPL076W	gpi2-774	118	73	25	16	0.618644	0.64	0.552065	0.424572	0.552065	FALSE
Blank	Blank	0	0	0	0	#DIV/0!	#DIV/0!
Blank	Blank	0	0	0	0	#DIV/0!	#DIV/0!
Blank	Blank	0	0	0	0	#DIV/0!	#DIV/0!
YLR071C	rgr1-100	297	139	214	137	0.468013	0.640187	0.417646	0.424696	0.417646	FALSE
Blank	Blank	0	0	0	0	#DIV/0!	#DIV/0!
Blank	Blank	0	0	0	0	#DIV/0!	#DIV/0!
Blank	Blank	0	0	0	0	#DIV/0!	#DIV/0!
YPL160W	cdc60-ts	434	220	292	187	0.506912	0.640411	0.452358	0.424845	0.424845	FALSE
Blank	Blank	0	0	8	0	#DIV/0!	0
Blank	Blank	0	0	8	0	#DIV/0!	0
Blank	Blank	0	0	0	0	#DIV/0!	#DIV/0!
Blank	Blank	0	0	0	0	#DIV/0!	#DIV/0!
Blank	Blank	0	0	0	0	#DIV/0!	#DIV/0!
Blank	Blank	0	0	0	0	#DIV/0!	#DIV/0!
Blank	Blank	0	0	0	0	#DIV/0!	#DIV/0!
Blank	Blank	0	0	22	0	#DIV/0!	0
Blank	Blank	0	0	0	0	#DIV/0!	#DIV/0!
Blank	Blank	0	0	0	0	#DIV/0!	#DIV/0!
Blank	Blank	0	0	0	0	#DIV/0!	#DIV/0!
Blank	Blank	0	0	0	0	#DIV/0!	#DIV/0!
Blank	Blank	0	0	0	0	#DIV/0!	#DIV/0!
Blank	Blank	0	0	0	0	#DIV/0!	#DIV/0!
Blank	Blank	0	0	0	0	#DIV/0!	#DIV/0!
Blank	Blank	0	0	0	0	#DIV/0!	#DIV/0!
Blank	Blank	0	0	8	0	#DIV/0!	0
Blank	Blank	0	0	0	0	#DIV/0!	#DIV/0!
Blank	Blank	0	0	0	0	#DIV/0!	#DIV/0!
Blank	Blank	0	0	0	0	#DIV/0!	#DIV/0!
Blank	Blank	0	0	10	0	#DIV/0!	0
Blank	Blank	0	0	13	0	#DIV/0!	0
Blank	Blank	0	21	37	8	#DIV/0!	0.216216
Blank	Blank	0	0	0	0	#DIV/0!	#DIV/0!
Blank	Blank	986	375	96	39	0.380325	0.40625
YPR133C	spn1-K192N	338	274	254	163	0.810651	0.641732	0.723409	0.425721	0.425721	FALSE
YLR459W	gab1-2	589	228	221	142	0.387097	0.642534	0.345437	0.426253	0.345437	FALSE
YAL034W-A	mtw1-ts	449	212	334	215	0.47216	0.643713	0.421346	0.427035	0.421346	FALSE
YKL112W	abf1-101	490	236	388	250	0.481633	0.64433	0.429799	0.427445	0.427445	FALSE
YEL034W	hyp2-1	366	200	224	145	0.546448	0.647321	0.487639	0.429429	0.429429	FALSE
YAL041W	cdc24-5	368	175	182	118	0.475543	0.648352	0.424365	0.430113	0.424365	FALSE
YOR341W	rpa190-G728D	292	152	128	83	0.520548	0.648438	0.464526	0.43017	0.43017	FALSE
YBL105C	pkc1-1	503	215	345	224	0.427435	0.649275	0.381435	0.430725	0.381435	FALSE
YLR457C	nbp1-1	416	200	336	219	0.480769	0.651786	0.429029	0.432391	0.429029	FALSE
YKL006C-A	sft1-15	318	165	262	171	0.518868	0.652672	0.463027	0.432979	0.432979	FALSE
YDL217C	tim22-19	426	204	326	214	0.478873	0.656442	0.427337	0.43548	0.427337	FALSE
YFL034C-B	mob2-11	433	219	353	232	0.505774	0.657224	0.451342	0.435998	0.435998	FALSE
YGL048C	rpt6-20	287	142	187	123	0.494774	0.657754	0.441526	0.43635	0.43635	FALSE
YNL102W	pol1-1	399	173	167	110	0.433584	0.658683	0.386922	0.436966	0.386922	FALSE
YDL126C	cdc48-3	380	183	293	193	0.481579	0.658703	0.429751	0.43698	0.429751	FALSE
YLR397C	afg2-18	313	174	85	56	0.555911	0.658824	0.496083	0.43706	0.43706	FALSE
YDR050C	tpi1-1670	409	200	313	207	0.488998	0.661342	0.436372	0.43873	0.436372	FALSE
YGR113W	dam1-5	364	168	68	45	0.461538	0.661765	0.411868	0.439011	0.411868	FALSE
YDR172W	sup35-td	438	215	355	235	0.490868	0.661972	0.43804	0.439148	0.43804	FALSE
YJR017C	ess1-H164R	213	115	80	53	0.539906	0.6625	0.481801	0.439499	0.439499	FALSE
YDR325W	ycg1-2	498	243	104	69	0.487952	0.663462	0.435438	0.440137	0.435438	FALSE
YML114C	taf8-7	467	174	167	111	0.372591	0.664671	0.332493	0.440939	0.332493	FALSE
YGR099W	tel2-7	458	208	293	195	0.454148	0.665529	0.405273	0.441508	0.405273	FALSE
YKL189W	hym1-15	450	207	323	215	0.46	0.665635	0.410495	0.441578	0.410495	FALSE
YBR160W	cdc28-td	394	218	350	234	0.553299	0.668571	0.493753	0.443526	0.443526	FALSE
YGL233W	sec15-1	393	204	311	208	0.519084	0.66881	0.46322	0.443685	0.443685	FALSE
YML098W	taf13-2	662	233	220	148	0.351964	0.672727	0.314085	0.446283	0.314085	FALSE
YDR168W	cdc37-ts	495	229	370	249	0.462626	0.672973	0.412838	0.446446	0.412838	FALSE
YDR060W	mak21-1	503	213	310	209	0.423459	0.674194	0.377886	0.447256	0.377886	FALSE
Blank	Blank	0	0	0	0	#DIV/0!	#DIV/0!
YPR025C	ccl1-ts4	390	185	281	190	0.474359	0.676157	0.423308	0.448558	0.423308	FALSE
YOR272W	ytm1-1	401	197	317	215	0.491272	0.678233	0.438401	0.449936	0.438401	FALSE
Blank	Blank	0	0	0	0	#DIV/0!	#DIV/0!
YOR149C	smp3-1	391	207	308	209	0.529412	0.678571	0.472436	0.45016	0.45016	FALSE
YOR294W	rrs1-124	396	220	352	240	0.555556	0.681818	0.495767	0.452314	0.452314	FALSE
YOL139C	cdc33-E72G	333	193	186	127	0.57958	0.682796	0.517205	0.452963	0.452963	FALSE
YML015C	taf11-ts2	411	183	186	127	0.445255	0.682796	0.397337	0.452963	0.397337	FALSE
YNL061W	nop2-6	351	166	253	173	0.472934	0.683794	0.422037	0.453625	0.422037	FALSE
YFL034C-B	mob2-24	393	206	320	219	0.524173	0.684375	0.467761	0.45401	0.45401	FALSE
YOR232W	mge1-100	554	238	334	229	0.429603	0.685629	0.383369	0.454842	0.383369	FALSE
YDR228C	pcf11-1	316	146	215	148	0.462025	0.688372	0.412302	0.456662	0.412302	FALSE
YLR166C	sec10-2	368	192	345	238	0.521739	0.689855	0.465589	0.457646	0.457646	FALSE
YHR069C	rrp4-1	221	124	240	166	0.561086	0.691667	0.500702	0.458848	0.458848	FALSE
YFL039C	act1-101	450	209	305	211	0.464444	0.691803	0.414461	0.458938	0.414461	FALSE
Blank	Blank	0	0	17	0	#DIV/0!	0
Blank	Blank	0	19	37	0	#DIV/0!	0
Blank	Blank	0	0	0	0	#DIV/0!	#DIV/0!
Blank	Blank	0	0	0	0	#DIV/0!	#DIV/0!
Blank	Blank	0	8	0	16	#DIV/0!	#DIV/0!
Blank	Blank	0	0	0	0	#DIV/0!	#DIV/0!
YIR010W	dsn1-8	415	203	305	211	0.489157	0.691803	0.436514	0.458938	0.436514	FALSE
Blank	Blank	0	0	0	0	#DIV/0!	#DIV/0!
YOR294W	rrs1-84	332	202	331	229	0.608434	0.691843	0.542954	0.458965	0.458965	FALSE
Blank	Blank	0	0	0	0	#DIV/0!	#DIV/0!
YAL041W	cdc24-3	436	200	331	229	0.458716	0.691843	0.409349	0.458965	0.409349	FALSE
Blank	Blank	0	0	0	0	#DIV/0!	#DIV/0!
YNL216W	rap1-1	486	228	263	182	0.469136	0.692015	0.418647	0.459079	0.418647	FALSE
Blank	Blank	0	0	0	0	#DIV/0!	#DIV/0!
Blank	Blank	0	0	0	0	#DIV/0!	#DIV/0!
Blank	Blank	0	0	0	0	#DIV/0!	#DIV/0!
YAL041W	cdc24-H	391	199	283	196	0.508951	0.69258	0.454178	0.459453	0.454178	FALSE
Blank	Blank	0	0	0	0	#DIV/0!	#DIV/0!
YOR204W	ded1-95	377	171	88	61	0.453581	0.693182	0.404766	0.459853	0.404766	FALSE
Blank	Blank	0	0	15	0	#DIV/0!	0
YER006W	nug1-2	404	218	382	265	0.539604	0.693717	0.481532	0.460208	0.460208	FALSE
Blank	Blank	0	0	0	0	#DIV/0!	#DIV/0!
YOL135C	med7-141	260	128	166	116	0.492308	0.698795	0.439325	0.463577	0.439325	FALSE
Blank	Blank	0	0	0	0	#DIV/0!	#DIV/0!
YLR298C	yhc1-8	371	184	107	75	0.495957	0.700935	0.442582	0.464996	0.442582	FALSE
Blank	Blank	0	0	0	0	#DIV/0!	#DIV/0!
YDR394W	rpt3-1	372	184	330	232	0.494624	0.70303	0.441392	0.466386	0.441392	FALSE
Blank	Blank	0	0	0	0	#DIV/0!	#DIV/0!
Blank	Blank	0	0	0	0	#DIV/0!	#DIV/0!
Blank	Blank	0	0	0	0	#DIV/0!	#DIV/0!
YMR168C	cep3-2	433	200	274	193	0.461894	0.70438	0.412185	0.467281	0.412185	FALSE
Blank	Blank	0	0	0	0	#DIV/0!	#DIV/0!
Blank	Blank	0	0	0	0	#DIV/0!	#DIV/0!
Blank	Blank	0	0	0	0	#DIV/0!	#DIV/0!
YEL026W	snu13-L67W	233	142	163	115	0.609442	0.705521	0.543854	0.468039	0.468039	FALSE
Blank	Blank	0	0	0	0	#DIV/0!	#DIV/0!
YGL155W	cdc43-2	461	213	287	203	0.462039	0.707317	0.412314	0.46923	0.412314	FALSE
Blank	Blank	0	0	0	0	#DIV/0!	#DIV/0!
YBL105C	pkc1-2	335	179	223	158	0.534328	0.70852	0.476824	0.470028	0.470028	FALSE
Blank	Blank	0	0	0	0	#DIV/0!	#DIV/0!
YBR198C	taf5-15	283	145	165	117	0.512367	0.709091	0.457226	0.470407	0.457226	FALSE
Blank	Blank	0	0	0	0	#DIV/0!	#DIV/0!
YIL118W	rho3-1	488	232	269	191	0.47541	0.710037	0.424246	0.471035	0.424246	FALSE
Blank	Blank	0	0	0	0	#DIV/0!	#DIV/0!
YHR052W	cic1-2	355	191	242	172	0.538028	0.710744	0.480125	0.471503	0.471503	FALSE
Blank	Blank	0	0	0	0	#DIV/0!	#DIV/0!
YGR113W	dam1-1	430	198	313	223	0.460465	0.71246	0.41091	0.472642	0.41091	FALSE
Blank	Blank	0	0	0	0	#DIV/0!	#DIV/0!
YPR103W	pre2-127	355	198	299	214	0.557746	0.715719	0.497722	0.474804	0.474804	FALSE
Blank	Blank	0	20	35	0	#DIV/0!	0
Blank	Blank	0	0	0	0	#DIV/0!	#DIV/0!
Blank	Blank	0	0	0	0	#DIV/0!	#DIV/0!
YPR103W	pre2-2	336	171	254	182	0.508929	0.716535	0.454158	0.475345	0.454158	FALSE
YPR103W	pre2-75	374	206	263	189	0.550802	0.718631	0.491525	0.476736	0.476736	FALSE
YGR211W	zpr1-1	345	168	203	146	0.486957	0.719212	0.43455	0.477121	0.43455	FALSE
YNL006W	lst8-6	457	246	344	248	0.538293	0.72093	0.480362	0.478261	0.478261	FALSE
YER125W	rsp5-3	407	188	209	151	0.461916	0.722488	0.412205	0.479294	0.412205	FALSE
YLR145W	rmp1-ts	303	162	185	134	0.534653	0.724324	0.477114	0.480513	0.477114	FALSE
YDR052C	dbf4-4	439	207	131	95	0.471526	0.725191	0.42078	0.481087	0.42078	FALSE
YOR204W	ded1-199	403	188	231	168	0.466501	0.727273	0.416296	0.482468	0.416296	FALSE
YPL266W	dim1-2	433	186	305	222	0.429561	0.727869	0.383332	0.482864	0.383332	FALSE
Blank	Blank	0	0	0	0	#DIV/0!	#DIV/0!
YMR112C	med11-ts	404	178	228	166	0.440594	0.72807	0.393177	0.482997	0.393177	FALSE
YLR208W	sec13-1	358	197	269	196	0.550279	0.728625	0.491058	0.483365	0.483365	FALSE
YDR212W	tcp1-2	397	208	363	265	0.523929	0.730028	0.467544	0.484296	0.467544	FALSE
YDL017W	cdc7-4	502	199	205	150	0.396414	0.731707	0.353752	0.48541	0.353752	FALSE
YIL143C	ssl2-ts	273	137	120	88	0.501832	0.733333	0.447824	0.486489	0.447824	FALSE
YDL087C	luc7-1	434	216	298	219	0.497696	0.734899	0.444134	0.487528	0.444134	FALSE
YIL147C	sln1-ts4	389	193	234	172	0.496144	0.735043	0.442749	0.487623	0.442749	FALSE
YKR062W	tfa2-45	333	163	103	76	0.489489	0.737864	0.436811	0.489495	0.436811	FALSE
YDR013W	psf1-1	545	278	326	241	0.510092	0.739264	0.455196	0.490423	0.455196	FALSE
YKR083C	dad2-9	451	217	303	224	0.481153	0.739274	0.429371	0.49043	0.429371	FALSE
YLR195C	nmt1-181	401	191	257	190	0.476309	0.7393	0.425049	0.490447	0.425049	FALSE
YDR311W	tfb1-1	395	207	281	208	0.524051	0.740214	0.467652	0.491053	0.467652	FALSE
YGL093W	spc105-15	377	182	301	224	0.482759	0.744186	0.430804	0.493689	0.430804	FALSE
Blank	Blank	0	0	0	0	#DIV/0!	#DIV/0!
YFL039C	act1-159	495	220	322	240	0.444444	0.745342	0.396613	0.494455	0.396613	FALSE
YMR213W	cef1-13	409	198	217	162	0.484108	0.746544	0.432008	0.495253	0.432008	FALSE
YMR220W	erg8-1	533	239	323	242	0.448405	0.749226	0.400148	0.497032	0.400148	FALSE
YNL102W	pol1-12	194	109	136	102	0.561856	0.75	0.501389	0.497546	0.497546	FALSE
YGL001C	erg26-1	515	215	200	150	0.417476	0.75	0.372547	0.497546	0.372547	FALSE
YEL034W	hyp2-3	300	166	189	142	0.553333	0.751323	0.493784	0.498423	0.493784	FALSE
YHR088W	rpf1-1	230	154	222	168	0.669565	0.756757	0.597507	0.502028	0.502028	FALSE
YJL005W	cdc35-1	441	218	224	170	0.494331	0.758929	0.441131	0.503469	0.441131	FALSE
YGR103W	nop7-1	346	197	278	211	0.569364	0.758993	0.508089	0.503511	0.503511	FALSE
YGL120C	prp43-ts2	423	198	219	167	0.468085	0.762557	0.41771	0.505876	0.41771	FALSE
YMR296C	lcb1-5	652	217	371	283	0.332822	0.762803	0.297004	0.506039	0.297004	FALSE
YAL038W	cdc19-1	453	221	327	250	0.487859	0.764526	0.435355	0.507182	0.435355	FALSE
YGL093W	spc105-4	418	236	226	174	0.564593	0.769912	0.503832	0.510755	0.503832	FALSE
YBL105C	pkc1-ts	496	216	313	241	0.435484	0.769968	0.388617	0.510792	0.388617	FALSE
YLR314C	cdc3-3	546	228	214	165	0.417582	0.771028	0.372642	0.511495	0.372642	FALSE
YNL207W	rio2-1	453	186	175	135	0.410596	0.771429	0.366408	0.511761	0.366408	FALSE
YHR164C	dna2-2	279	128	155	120	0.458781	0.774194	0.409407	0.513595	0.409407	FALSE
YBR247C	enp1-1	385	207	174	135	0.537662	0.775862	0.479799	0.514702	0.479799	FALSE
Blank	Blank	0	0	0	0	#DIV/0!	#DIV/0!
YLR459W	gab1-1	617	292	288	224	0.473258	0.777778	0.422326	0.515973	0.422326	FALSE
Blank	Blank	0	0	16	0	#DIV/0!	0
Blank	Blank	0	17	34	0	#DIV/0!	0
Blank	Blank	0	0	0	0	#DIV/0!	#DIV/0!
Blank	Blank	0	0	0	0	#DIV/0!	#DIV/0!
Blank	Blank	0	0	0	0	#DIV/0!	#DIV/0!
Blank	Blank	0	0	0	0	#DIV/0!	#DIV/0!
Blank	Blank	0	0	19	0	#DIV/0!	0
Blank	Blank	0	13	0	0	#DIV/0!	#DIV/0!
Blank	Blank	0	0	0	0	#DIV/0!	#DIV/0!
Blank	Blank	0	0	0	0	#DIV/0!	#DIV/0!
YGL048C	rpt6-1	281	146	118	92	0.519573	0.779661	0.463656	0.517223	0.463656	FALSE
Blank	Blank	0	0	9	0	#DIV/0!	0
Blank	Blank	0	16	0	0	#DIV/0!	#DIV/0!
Blank	Blank	0	0	0	0	#DIV/0!	#DIV/0!
YGR006W	prp18-ts	353	180	228	178	0.509915	0.780702	0.455038	0.517913	0.455038	FALSE
Blank	Blank	0	12	0	0	#DIV/0!	#DIV/0!
Blank	Blank	0	0	0	0	#DIV/0!	#DIV/0!
Blank	Blank	0	0	0	0	#DIV/0!	#DIV/0!
YLR045C	stu2-12	438	197	230	181	0.449772	0.786957	0.401367	0.522062	0.401367	FALSE
Blank	Blank	0	0	0	0	#DIV/0!	#DIV/0!
Blank	Blank	0	0	0	0	#DIV/0!	#DIV/0!
Blank	Blank	0	0	14	0	#DIV/0!	0
YNL061W	nop2-9	272	152	146	115	0.558824	0.787671	0.498683	0.522536	0.498683	FALSE
Blank	Blank	0	9	0	0	#DIV/0!	#DIV/0!
Blank	Blank	0	0	0	0	#DIV/0!	#DIV/0!
Blank	Blank	0	0	0	0	#DIV/0!	#DIV/0!
YGR098C	esp1-1	387	202	198	156	0.521964	0.787879	0.46579	0.522674	0.46579	FALSE
Blank	Blank	0	0	0	0	#DIV/0!	#DIV/0!
Blank	Blank	0	0	0	0	#DIV/0!	#DIV/0!
Blank	Blank	0	0	0	0	#DIV/0!	#DIV/0!
YLR430W	sen1-1	348	174	143	113	0.5	0.79021	0.44619	0.524221	0.44619	FALSE
Blank	Blank	0	0	0	0	#DIV/0!	#DIV/0!
Blank	Blank	0	0	0	0	#DIV/0!	#DIV/0!
Blank	Blank	0	0	0	0	#DIV/0!	#DIV/0!
YNL102W	pol1-ts	467	229	194	155	0.490364	0.798969	0.437591	0.530031	0.437591	FALSE
Blank	Blank	0	0	0	0	#DIV/0!	#DIV/0!
Blank	Blank	0	0	0	0	#DIV/0!	#DIV/0!
Blank	Blank	0	0	0	0	#DIV/0!	#DIV/0!
Blank	Blank	0	0	20	0	#DIV/0!	0
Blank	Blank	0	0	0	0	#DIV/0!	#DIV/0!
Blank	Blank	0	0	0	0	#DIV/0!	#DIV/0!
Blank	Blank	0	0	0	0	#DIV/0!	#DIV/0!
Blank	Blank	0	0	0	0	#DIV/0!	#DIV/0!
Blank	Blank	0	0	0	0	#DIV/0!	#DIV/0!
Blank	Blank	0	0	0	0	#DIV/0!	#DIV/0!
Blank	Blank	0	0	0	0	#DIV/0!	#DIV/0!
YLR086W	smc4-1	340	178	115	92	0.523529	0.8	0.467187	0.530715	0.467187	FALSE
Blank	Blank	0	0	0	0	#DIV/0!	#DIV/0!
Blank	Blank	0	0	16	0	#DIV/0!	0
Blank	Blank	0	14	41	8	#DIV/0!	0.195122
Blank	Blank	0	0	0	0	#DIV/0!	#DIV/0!
Blank	Blank	491	319	641	359	0.649695	0.560062
YPL228W	cet1-2	461	220	161	129	0.477223	0.801242	0.425865	0.531539	0.425865	FALSE
YCR002C	cdc10-4	357	145	132	106	0.406162	0.80303	0.362451	0.532726	0.362451	FALSE
YLR274W	cdc46-1	526	235	249	200	0.446768	0.803213	0.398687	0.532847	0.398687	FALSE
YDR311W	tfb1-6	349	181	213	174	0.518625	0.816901	0.46281	0.541928	0.46281	FALSE
YFL034C-B	mob2-38	502	296	375	307	0.589641	0.818667	0.526184	0.543099	0.526184	FALSE
YOR335C	ala1-1	327	179	194	159	0.547401	0.819588	0.488489	0.54371	0.488489	FALSE
YPL028W	erg10-1	356	196	241	198	0.550562	0.821577	0.49131	0.545029	0.49131	FALSE
YGR113W	dam1-11	778	320	29	24	0.411311	0.827586	0.367046	0.549016	0.367046	FALSE
YLR115W	cft2-1	374	209	235	196	0.558824	0.834043	0.498683	0.553299	0.498683	FALSE
YML049C	rse1-1	491	211	91	76	0.429735	0.835165	0.383487	0.554043	0.383487	FALSE
YFL039C	act1-108	397	201	232	194	0.506297	0.836207	0.451809	0.554735	0.451809	FALSE
YMR277W	fcp1-1	348	190	161	135	0.545977	0.838509	0.487219	0.556262	0.487219	FALSE
YLR103C	cdc45-27	574	247	230	193	0.430314	0.83913	0.384003	0.556674	0.384003	FALSE
Blank	Blank	0	0	0	0	#DIV/0!	#DIV/0!
Blank	Blank	0	0	8	0	#DIV/0!	0
YLR186W	emg1-1	426	216	150	126	0.507042	0.84	0.452474	0.557251	0.452474	FALSE
YGL073W	hsf1-848	317	147	184	155	0.463722	0.842391	0.413817	0.558837	0.413817	FALSE
YOR116C	rpo31-698	152	82	58	49	0.539474	0.844828	0.481415	0.560454	0.481415	FALSE
YDR052C	dbf4-1	370	178	154	131	0.481081	0.850649	0.429307	0.564316	0.429307	FALSE
YML098W	taf13-1	359	183	182	155	0.509749	0.851648	0.45489	0.564979	0.45489	FALSE
YLR022C	sdo1-VMA1-ts	448	211	209	178	0.470982	0.851675	0.420295	0.564996	0.420295	FALSE
YBL034C	stu1-6	369	178	234	200	0.482385	0.854701	0.43047	0.567004	0.43047	FALSE
YOR259C	rpt4-150	292	145	167	143	0.496575	0.856287	0.443134	0.568056	0.443134	FALSE
YBL084C	cdc27-1	389	204	79	68	0.524422	0.860759	0.467983	0.571023	0.467983	FALSE
YDL220C	cdc13-1	409	205	65	56	0.501222	0.861538	0.447281	0.57154	0.447281	FALSE
YDR510W	smt3-331	298	159	123	106	0.533557	0.861789	0.476136	0.571706	0.476136	FALSE
YNL061W	nop2-5	329	191	196	169	0.580547	0.862245	0.518069	0.572008	0.518069	FALSE
YLR212C	tub4-ΔDSY	346	207	211	183	0.598266	0.867299	0.53388	0.575361	0.53388	FALSE
YNL102W	pol1-13	471	253	150	131	0.537155	0.873333	0.479346	0.579364	0.479346	FALSE
YER022W	srb4-2	304	170	203	178	0.559211	0.876847	0.499028	0.581695	0.499028	FALSE
Blank	Blank	0	0	0	0	#DIV/0!	#DIV/0!
Blank	Blank	0	0	0	0	#DIV/0!	#DIV/0!
YML031W	ndc1-4	499	210	240	211	0.420842	0.879167	0.375551	0.583234	0.375551	FALSE
YNL061W	nop2-4	343	210	163	144	0.612245	0.883436	0.546355	0.586066	0.546355	FALSE
YDR189W	sly1-ts	471	213	174	155	0.452229	0.890805	0.40356	0.590955	0.40356	FALSE
YPL233W	nsl1-5	497	233	147	131	0.468813	0.891156	0.418359	0.591188	0.418359	FALSE
YGR009C	sec9-4	415	170	128	115	0.409639	0.898438	0.365553	0.596018	0.365553	FALSE
YGL065C	alg2-1	401	203	238	215	0.506234	0.903361	0.451753	0.599285	0.451753	FALSE
YER133W	glc7-12	380	184	274	248	0.484211	0.905109	0.4321	0.600444	0.4321	FALSE
YIR010W	dsn1-7	388	196	202	184	0.505155	0.910891	0.45079	0.60428	0.45079	FALSE
YJL074C	smc3-1	394	169	214	196	0.428934	0.915888	0.382772	0.607595	0.382772	FALSE
YJR076C	cdc11-1	431	205	143	131	0.475638	0.916084	0.42445	0.607725	0.42445	FALSE
YOR326W	myo2-16	624	286	313	289	0.458333	0.923323	0.409007	0.612527	0.409007	FALSE
YDR361C	bcp1-ts	390	189	107	99	0.484615	0.925234	0.432461	0.613795	0.432461	FALSE
Blank	Blank	0	0	15	0	#DIV/0!	0
Blank	Blank	0	16	39	0	#DIV/0!	0
Blank	Blank	0	0	0	0	#DIV/0!	#DIV/0!
Blank	Blank	0	0	0	0	#DIV/0!	#DIV/0!
Blank	Blank	0	0	0	0	#DIV/0!	#DIV/0!
Blank	Blank	0	0	0	0	#DIV/0!	#DIV/0!
YLR005W	ssl1-T242I	290	134	117	109	0.462069	0.931624	0.412341	0.618034	0.412341	FALSE
Blank	Blank	0	0	30	0	#DIV/0!	0
YNR011C	prp2-1	385	183	104	97	0.475325	0.932692	0.42417	0.618743	0.42417	FALSE
Blank	Blank	0	0	0	0	#DIV/0!	#DIV/0!
YBL084C	cdc27-2	427	218	45	42	0.510539	0.933333	0.455594	0.619168	0.455594	FALSE
Blank	Blank	0	0	15	0	#DIV/0!	0
YLR212C	tub4-Y445D	340	206	188	176	0.605882	0.93617	0.540677	0.62105	0.540677	FALSE
Blank	Blank	0	0	0	0	#DIV/0!	#DIV/0!
YIL046W	met30-6	543	195	31	30	0.359116	0.967742	0.320468	0.641994	0.320468	FALSE
Blank	Blank	0	0	0	0	#DIV/0!	#DIV/0!
YFL039C	act1-105	239	126	132	129	0.527197	0.977273	0.47046	0.648317	0.47046	FALSE
Blank	Blank	0	0	0	0	#DIV/0!	#DIV/0!
YKL049C	cse4-1	423	207	195	191	0.489362	0.979487	0.436697	0.649786	0.436697	FALSE
Blank	Blank	0	0	0	0	#DIV/0!	#DIV/0!
YGR245C	sda1-2	559	244	181	179	0.436494	0.98895	0.389518	0.656064	0.389518	FALSE
Blank	Blank	0	0	0	0	#DIV/0!	#DIV/0!
YKL022C	cdc16-1	571	241	95	94	0.422067	0.989474	0.376644	0.656411	0.376644	FALSE
Blank	Blank	0	0	16	0	#DIV/0!	0
YDR228C	pcf11-ts2	328	168	175	174	0.512195	0.994286	0.457073	0.659603	0.457073	FALSE
Blank	Blank	0	0	0	0	#DIV/0!	#DIV/0!
YEL055C	pol5-3	273	170	75	75	0.622711	1	0.555694	0.663394	0.555694	FALSE
Blank	Blank	0	0	0	0	#DIV/0!	#DIV/0!
YFL039C	act1-4	430	214	198	198	0.497674	1	0.444115	0.663394	0.444115	FALSE
Blank	Blank	0	0	0	0	#DIV/0!	#DIV/0!
YOL069W	nuf2-61	648	223	180	180	0.344136	1	0.3071	0.663394	0.3071	FALSE
Blank	Blank	0	0	0	0	#DIV/0!	#DIV/0!
YFL039C	act1-112	326	169	175	176	0.518405	1.00571	0.462614	0.667185	0.462614	FALSE
Blank	Blank	0	0	0	0	#DIV/0!	#DIV/0!
YBR079C	rpg1-1	422	207	154	157	0.490521	1.01948	0.437731	0.676317	0.437731	FALSE
Blank	Blank	0	0	0	0	#DIV/0!	#DIV/0!
YPL255W	bbp1-1	375	162	45	46	0.432	1.02222	0.385508	0.678136	0.385508	FALSE
Blank	Blank	0	0	0	0	#DIV/0!	#DIV/0!
YFL009W	cdc4-2	409	215	188	193	0.525672	1.0266	0.469099	0.681038	0.469099	FALSE
Blank	Blank	0	0	0	0	#DIV/0!	#DIV/0!
YFR027W	eco1-1	462	173	188	198	0.374459	1.05319	0.33416	0.698681	0.33416	FALSE
Blank	Blank	0	0	0	0	#DIV/0!	#DIV/0!
YIL026C	irr1-1	335	148	121	128	0.441791	1.05785	0.394245	0.701772	0.394245	FALSE
Blank	Blank	0	0	0	0	#DIV/0!	#DIV/0!
YOR361C	prt1-1	454	205	133	142	0.451542	1.06767	0.402947	0.708285	0.402947	FALSE
Blank	Blank	0	0	0	0	#DIV/0!	#DIV/0!
YDL017W	cdc7-1	392	195	79	85	0.497449	1.07595	0.443913	0.713779	0.443913	FALSE
Blank	Blank	0	0	0	0	#DIV/0!	#DIV/0!
YJR045C	ssc1-2	322	187	115	124	0.580745	1.07826	0.518245	0.715312	0.518245	FALSE
Blank	Blank	175	14	43	0	0.08	0
Blank	Blank	0	0	0	0	#DIV/0!	#DIV/0!
Blank	Blank	0	0	0	0	#DIV/0!	#DIV/0!
YHR166C	cdc23-4	320	160	231	250	0.5	1.08225	0.44619	0.717959	0.44619	FALSE
YLR045C	stu2-11	477	212	50	55	0.444444	1.1	0.396613	0.729734	0.396613	FALSE
YCL059C	krr1-18	330	195	136	151	0.590909	1.11029	0.527315	0.736563	0.527315	FALSE
YGR074W	smd1-1	386	207	177	198	0.536269	1.11864	0.478556	0.742102	0.478556	FALSE
Blank	Blank	0	0	0	0	#DIV/0!	#DIV/0!
YPL211W	nip7-1	262	178	86	98	0.679389	1.13953	0.606273	0.755961	0.606273	FALSE
YDL084W	sub2-1	397	192	118	137	0.483627	1.16102	0.431579	0.770212	0.431579	FALSE
YDL003W	mcd1-73	533	215	146	171	0.403377	1.17123	0.359966	0.776989	0.359966	FALSE
YHR170W	nmd3-4	353	187	135	161	0.529745	1.19259	0.472734	0.791159	0.472734	FALSE
YER148W	spt15-P65S	427	205	93	114	0.480094	1.22581	0.428426	0.813193	0.428426	FALSE
Blank	Blank	0	0	0	0	#DIV/0!	#DIV/0!
YJR076C	cdc11-4	465	211	94	117	0.453763	1.24468	0.404929	0.825714	0.404929	FALSE
YOR157C	pup1-1	311	178	138	172	0.572347	1.24638	0.510751	0.826839	0.510751	FALSE
YBR198C	taf5-3	295	161	123	154	0.545763	1.25203	0.487028	0.830591	0.487028	FALSE
Blank	Blank	0	0	9	0	#DIV/0!	0
YBR058C-A	tsc3-2	487	236	141	177	0.4846	1.25532	0.432447	0.832771	0.432447	FALSE
YFL008W	smc1-2	339	143	107	138	0.421829	1.28972	0.376432	0.855592	0.376432	FALSE
YLL031C	gpi13-5	598	247	217	282	0.413043	1.29954	0.368592	0.862107	0.368592	FALSE
Blank	Blank	0	0	0	0	#DIV/0!	#DIV/0!
YJL039C	nup192-15	507	211	63	85	0.416174	1.34921	0.371385	0.895056	0.371385	FALSE
YGL116W	cdc20-2	432	202	130	176	0.467593	1.35385	0.41727	0.898134	0.41727	FALSE
YDR498C	sec20-1	406	191	62	84	0.470443	1.35484	0.419814	0.898792	0.419814	FALSE
YDR180W	scc2-4	379	193	127	178	0.509235	1.40157	0.454431	0.929797	0.454431	FALSE
YMR013C	sec59-ts	282	201	119	169	0.712766	1.42017	0.636058	0.942131	0.636058	FALSE
YJL074C	smc3-42	277	137	50	75	0.494585	1.5	0.441358	0.995091	0.441358	FALSE
YER093C	tsc11-7	0	221	52	82	#DIV/0!	1.57692	#DIV/0!	1.04612	999	FALSE
YDR062W	lcb2-1	537	246	69	114	0.458101	1.65217	0.4088	1.09604	0.4088	FALSE
YDL097C	rpn6-1	297	160	61	141	0.538721	2.31148	0.480743	1.53342	0.480743	FALSE
YJL034W	kar2-159	385	203	58	216	0.527273	3.72414	0.470528	2.47057	0.470528	FALSE
YMR239C	rnt1-47	224	155	13	68	0.691964	5.23077	0.617495	3.47006	0.617495	FALSE
Blank	Blank	0	0	0	0	#DIV/0!	#DIV/0!
YGR002C	swc4-4	528	215	391	103	0.407197	0.263427	0.363374	0.174756	0.174756	FALSE
YNL138W	srv2-ts	0	0	0	0	#DIV/0!	#DIV/0!	#DIV/0!	#DIV/0!	999	FALSE
YLL031C	gpi13-3	0	0	0	0	#DIV/0!	#DIV/0!	#DIV/0!	#DIV/0!	999	FALSE
YJL001W	pre3-2	0	0	0	0	#DIV/0!	#DIV/0!	#DIV/0!	#DIV/0!	999	FALSE
Blank	Blank	0	0	0	0	#DIV/0!	#DIV/0!
YLR268W	sec22-1	764	297	810	215	0.388743	0.265432	0.346907	0.176086	0.176086	FALSE
YPL217C	bms1-1	0	0	0	0	#DIV/0!	#DIV/0!	#DIV/0!	#DIV/0!	999	FALSE
YDL102W	cdc2-1	617	174	758	211	0.28201	0.278364	0.25166	0.184665	0.184665	FALSE
YDR062W	lcb2-16	0	0	0	0	#DIV/0!	#DIV/0!	#DIV/0!	#DIV/0!	999	FALSE
Blank	Blank	0	0	0	0	#DIV/0!	#DIV/0!
YJR065C	arp3-H161A	21	0	0	0	0	#DIV/0!	0	#DIV/0!	999	FALSE
YOR020C	hsp10-ts	0	0	0	0	#DIV/0!	#DIV/0!	#DIV/0!	#DIV/0!	999	FALSE
YJR065C	arp3-G15C	0	0	0	0	#DIV/0!	#DIV/0!	#DIV/0!	#DIV/0!	999	FALSE
Blank	Blank	0	0	17	0	#DIV/0!	0
Blank	Blank	0	12	48	0	#DIV/0!	0
Blank	Blank	0	0	0	0	#DIV/0!	#DIV/0!
Blank	Blank	0	0	0	0	#DIV/0!	#DIV/0!
Blank	Blank	0	0	0	0	#DIV/0!	#DIV/0!
Blank	Blank	0	0	0	0	#DIV/0!	#DIV/0!
Blank	Blank	0	0	0	0	#DIV/0!	#DIV/0!
Blank	Blank	0	0	0	0	#DIV/0!	#DIV/0!
Blank	Blank	0	0	0	0	#DIV/0!	#DIV/0!
Blank	Blank	0	0	0	0	#DIV/0!	#DIV/0!
YMR308C	pse1-34	0	31	0	0	#DIV/0!	#DIV/0!	#DIV/0!	#DIV/0!	999	FALSE
Blank	Blank	0	0	0	0	#DIV/0!	#DIV/0!
Blank	Blank	0	0	0	0	#DIV/0!	#DIV/0!
Blank	Blank	0	0	0	0	#DIV/0!	#DIV/0!
Blank	Blank	0	0	0	0	#DIV/0!	#DIV/0!
Blank	Blank	0	0	0	0	#DIV/0!	#DIV/0!
Blank	Blank	0	0	0	0	#DIV/0!	#DIV/0!
Blank	Blank	0	0	0	0	#DIV/0!	#DIV/0!
YFL038C	ypt1-3	354	155	302	85	0.437853	0.281457	0.390731	0.186717	0.186717	FALSE
Blank	Blank	0	0	0	0	#DIV/0!	#DIV/0!
Blank	Blank	0	0	0	0	#DIV/0!	#DIV/0!
Blank	Blank	0	0	0	0	#DIV/0!	#DIV/0!
YDR062W	lcb2-19	0	0	0	0	#DIV/0!	#DIV/0!	#DIV/0!	#DIV/0!	999	FALSE
Blank	Blank	0	0	0	0	#DIV/0!	#DIV/0!
Blank	Blank	0	0	0	0	#DIV/0!	#DIV/0!
Blank	Blank	0	0	0	0	#DIV/0!	#DIV/0!
YJR065C	arp3-F306G	0	0	0	0	#DIV/0!	#DIV/0!	#DIV/0!	#DIV/0!	999	FALSE
Blank	Blank	0	0	0	0	#DIV/0!	#DIV/0!
Blank	Blank	0	0	0	0	#DIV/0!	#DIV/0!
Blank	Blank	0	0	0	0	#DIV/0!	#DIV/0!
YMR308C	pse1-41	0	0	0	0	#DIV/0!	#DIV/0!	#DIV/0!	#DIV/0!	999	FALSE
Blank	Blank	0	0	0	0	#DIV/0!	#DIV/0!
Blank	Blank	0	0	0	0	#DIV/0!	#DIV/0!
Blank	Blank	0	0	0	0	#DIV/0!	#DIV/0!
YER171W	rad3-ts14	0	0	0	0	#DIV/0!	#DIV/0!	#DIV/0!	#DIV/0!	999	FALSE
Blank	Blank	0	0	0	0	#DIV/0!	#DIV/0!
Blank	Blank	0	0	0	0	#DIV/0!	#DIV/0!
Blank	Blank	0	0	0	0	#DIV/0!	#DIV/0!
YIL150C	mcm10-1	0	0	0	0	#DIV/0!	#DIV/0!	#DIV/0!	#DIV/0!	999	FALSE
Blank	Blank	0	0	0	0	#DIV/0!	#DIV/0!
Blank	Blank	0	0	0	0	#DIV/0!	#DIV/0!
Blank	Blank	0	0	0	0	#DIV/0!	#DIV/0!
YDR373W	frq1-1	56	0	0	0	0	#DIV/0!	0	#DIV/0!	999	FALSE
Blank	Blank	0	8	0	0	#DIV/0!	#DIV/0!
Blank	Blank	0	0	0	0	#DIV/0!	#DIV/0!
Blank	Blank	0	0	0	0	#DIV/0!	#DIV/0!
YNL263C	yif1-td	0	0	0	0	#DIV/0!	#DIV/0!	#DIV/0!	#DIV/0!	999	FALSE
Blank	Blank	0	0	0	0	#DIV/0!	#DIV/0!
Blank	Blank	0	0	16	0	#DIV/0!	0
Blank	Blank	0	13	45	0	#DIV/0!	0
Blank	Blank	0	0	0	0	#DIV/0!	#DIV/0!
Blank	Blank	0	0	0	0	#DIV/0!	#DIV/0!
YEL032W	mcm3-1	49	29	0	0	0.591837	#DIV/0!	0.528143	#DIV/0!	999	FALSE
YDL102W	cdc2-7	0	0	0	0	#DIV/0!	#DIV/0!	#DIV/0!	#DIV/0!	999	FALSE
YGR091W	prp31-1	517	199	309	87	0.384913	0.281553	0.343489	0.186781	0.186781	FALSE
YKR008W	rsc4-2	0	0	0	0	#DIV/0!	#DIV/0!	#DIV/0!	#DIV/0!	999	FALSE
YNL267W	pik1-104	0	0	0	0	#DIV/0!	#DIV/0!	#DIV/0!	#DIV/0!	999	FALSE
Blank	Blank	0	0	0	0	#DIV/0!	#DIV/0!
YNL262W	pol2-12	0	9	0	0	#DIV/0!	#DIV/0!	#DIV/0!	#DIV/0!	999	FALSE
YNL267W	pik1-139	0	0	0	0	#DIV/0!	#DIV/0!	#DIV/0!	#DIV/0!	999	FALSE
YPR178W	prp4-1	0	0	0	0	#DIV/0!	#DIV/0!	#DIV/0!	#DIV/0!	999	FALSE
YFR052W	rpn12-1	0	0	0	0	#DIV/0!	#DIV/0!	#DIV/0!	#DIV/0!	999	FALSE
YMR235C	rna1-1	0	0	0	0	#DIV/0!	#DIV/0!	#DIV/0!	#DIV/0!	999	FALSE
YLR310C	cdc25-1	0	8	0	0	#DIV/0!	#DIV/0!	#DIV/0!	#DIV/0!	999	FALSE
Blank	Blank	0	0	0	0	#DIV/0!	#DIV/0!
YJR057W	cdc8-1	0	0	0	0	#DIV/0!	#DIV/0!	#DIV/0!	#DIV/0!	999	FALSE
YPL085W	sec16-2	0	0	0	0	#DIV/0!	#DIV/0!	#DIV/0!	#DIV/0!	999	FALSE
YBR102C	exo84-102	0	0	0	0	#DIV/0!	#DIV/0!	#DIV/0!	#DIV/0!	999	FALSE
YFL009W	cdc4-1	0	0	0	0	#DIV/0!	#DIV/0!	#DIV/0!	#DIV/0!	999	FALSE
YDL008W	apc11-13	8	0	0	0	0	#DIV/0!	0	#DIV/0!	999	FALSE
YMR001C	cdc5-1	0	0	0	0	#DIV/0!	#DIV/0!	#DIV/0!	#DIV/0!	999	FALSE
YFL034C-B	mob2-26	0	0	0	0	#DIV/0!	#DIV/0!	#DIV/0!	#DIV/0!	999	FALSE
YFL039C	act1-2	0	0	0	0	#DIV/0!	#DIV/0!	#DIV/0!	#DIV/0!	999	FALSE
YGL022W	stt3-1	0	0	0	0	#DIV/0!	#DIV/0!	#DIV/0!	#DIV/0!	999	FALSE
YHR005C	gpa1-ts	0	0	0	0	#DIV/0!	#DIV/0!	#DIV/0!	#DIV/0!	999	FALSE
YIL004C	bet1-1	0	0	0	0	#DIV/0!	#DIV/0!	#DIV/0!	#DIV/0!	999	FALSE
YDR167W	taf10-ts34	385	113	254	126	0.293506	0.496063	0.261919	0.329085	0.261919	FALSE
YDL126C	cdc48-2	0	0	0	0	#DIV/0!	#DIV/0!	#DIV/0!	#DIV/0!	999	FALSE
Blank	Blank	0	0	0	0	#DIV/0!	#DIV/0!
YOL094C	rfc4-20	429	188	313	92	0.438228	0.29393	0.391066	0.194991	0.194991	FALSE
YDR054C	cdc34-2	0	0	0	0	#DIV/0!	#DIV/0!	#DIV/0!	#DIV/0!	999	FALSE
YLR378C	sec61-2	0	0	0	0	#DIV/0!	#DIV/0!	#DIV/0!	#DIV/0!	999	FALSE
YOR151C	rpb2-6	0	0	0	0	#DIV/0!	#DIV/0!	#DIV/0!	#DIV/0!	999	FALSE
YFL039C	act1-119	0	0	0	0	#DIV/0!	#DIV/0!	#DIV/0!	#DIV/0!	999	FALSE
YFL039C	act1-132	0	0	0	12	#DIV/0!	#DIV/0!	#DIV/0!	#DIV/0!	999	FALSE
YDL132W	cdc53-1	0	0	0	0	#DIV/0!	#DIV/0!	#DIV/0!	#DIV/0!	999	FALSE
YLR229C	cdc42-1	0	0	0	0	#DIV/0!	#DIV/0!	#DIV/0!	#DIV/0!	999	FALSE
YGL055W	ole1-m2	0	0	0	0	#DIV/0!	#DIV/0!	#DIV/0!	#DIV/0!	999	FALSE
Blank	Blank	0	0	0	0	#DIV/0!	#DIV/0!
Blank	Blank	0	0	0	0	#DIV/0!	#DIV/0!
YIL126W	sth1-2	0	0	0	0	#DIV/0!	#DIV/0!	#DIV/0!	#DIV/0!	999	FALSE
YGL130W	ceg1-C354	0	0	0	0	#DIV/0!	#DIV/0!	#DIV/0!	#DIV/0!	999	FALSE
YBR198C	taf5-20	0	0	0	0	#DIV/0!	#DIV/0!	#DIV/0!	#DIV/0!	999	FALSE
YNL258C	dsl1-DC30	0	0	0	0	#DIV/0!	#DIV/0!	#DIV/0!	#DIV/0!	999	FALSE
YGR264C	mes1-1	0	0	0	0	#DIV/0!	#DIV/0!	#DIV/0!	#DIV/0!	999	FALSE
Blank	Blank	0	0	0	0	#DIV/0!	#DIV/0!
Blank	Blank	0	0	13	0	#DIV/0!	0
Blank	Blank	0	14	0	0	#DIV/0!	#DIV/0!
Blank	Blank	0	0	0	0	#DIV/0!	#DIV/0!
Blank	Blank	0	0	0	0	#DIV/0!	#DIV/0!
Blank	Blank	0	0	0	0	#DIV/0!	#DIV/0!
Blank	Blank	0	0	0	0	#DIV/0!	#DIV/0!
YOR257W	cdc31-1	0	0	0	0	#DIV/0!	#DIV/0!	#DIV/0!	#DIV/0!	999	FALSE
Blank	Blank	0	0	0	0	#DIV/0!	#DIV/0!
YCR042C	taf2-1	0	0	0	0	#DIV/0!	#DIV/0!	#DIV/0!	#DIV/0!	999	FALSE
Blank	Blank	0	0	17	0	#DIV/0!	0
Blank	Blank	0	0	0	0	#DIV/0!	#DIV/0!
Blank	Blank	0	0	0	0	#DIV/0!	#DIV/0!
YGL116W	cdc20-1	0	0	0	0	#DIV/0!	#DIV/0!	#DIV/0!	#DIV/0!	999	FALSE
Blank	Blank	0	0	0	0	#DIV/0!	#DIV/0!
YDL014W	nop1-2	0	0	0	0	#DIV/0!	#DIV/0!	#DIV/0!	#DIV/0!	999	FALSE
Blank	Blank	0	0	0	0	#DIV/0!	#DIV/0!
YDL140C	rpo21-1	0	0	0	0	#DIV/0!	#DIV/0!	#DIV/0!	#DIV/0!	999	FALSE
Blank	Blank	0	0	0	0	#DIV/0!	#DIV/0!
YMR296C	lcb1-4	0	0	0	0	#DIV/0!	#DIV/0!	#DIV/0!	#DIV/0!	999	FALSE
Blank	Blank	0	0	0	0	#DIV/0!	#DIV/0!
YDL165W	cdc36-16	0	0	0	0	#DIV/0!	#DIV/0!	#DIV/0!	#DIV/0!	999	FALSE
Blank	Blank	0	0	0	0	#DIV/0!	#DIV/0!
YMR296C	lcb1-2	0	0	0	0	#DIV/0!	#DIV/0!	#DIV/0!	#DIV/0!	999	FALSE
Blank	Blank	0	0	0	0	#DIV/0!	#DIV/0!
YFL039C	act1-155	0	0	0	0	#DIV/0!	#DIV/0!	#DIV/0!	#DIV/0!	999	FALSE
Blank	Blank	0	0	0	0	#DIV/0!	#DIV/0!
YFR005C	sad1-1	0	0	0	0	#DIV/0!	#DIV/0!	#DIV/0!	#DIV/0!	999	FALSE
Blank	Blank	0	0	0	0	#DIV/0!	#DIV/0!
YKL112W	abf1-102	0	0	0	0	#DIV/0!	#DIV/0!	#DIV/0!	#DIV/0!	999	FALSE
Blank	Blank	0	0	0	0	#DIV/0!	#DIV/0!
YGL112C	taf6-ts	0	0	0	0	#DIV/0!	#DIV/0!	#DIV/0!	#DIV/0!	999	FALSE
Blank	Blank	0	0	0	0	#DIV/0!	#DIV/0!
YDL145C	cop1-1	0	0	0	0	#DIV/0!	#DIV/0!	#DIV/0!	#DIV/0!	999	FALSE
Blank	Blank	0	0	0	0	#DIV/0!	#DIV/0!
YHR191C	ctf8-162	0	0	0	0	#DIV/0!	#DIV/0!	#DIV/0!	#DIV/0!	999	FALSE
Blank	Blank	0	0	0	0	#DIV/0!	#DIV/0!
YPL124W	spc29-20	0	0	0	0	#DIV/0!	#DIV/0!	#DIV/0!	#DIV/0!	999	FALSE
Blank	Blank	0	0	0	0	#DIV/0!	#DIV/0!
YHR191C	ctf8-9	0	0	0	0	#DIV/0!	#DIV/0!	#DIV/0!	#DIV/0!	999	FALSE
Blank	Blank	0	0	0	0	#DIV/0!	#DIV/0!
YDL105W	nse4-ts3	0	0	0	0	#DIV/0!	#DIV/0!	#DIV/0!	#DIV/0!	999	FALSE
Blank	Blank	0	0	0	0	#DIV/0!	#DIV/0!
YDL105W	nse4-ts4	0	0	0	0	#DIV/0!	#DIV/0!	#DIV/0!	#DIV/0!	999	FALSE
Blank	Blank	0	0	0	0	#DIV/0!	#DIV/0!
YDR145W	taf12-ts23	0	0	0	0	#DIV/0!	#DIV/0!	#DIV/0!	#DIV/0!	999	FALSE
Blank	Blank	0	0	0	0	#DIV/0!	#DIV/0!
YNL261W	orc5-70	0	0	0	0	#DIV/0!	#DIV/0!	#DIV/0!	#DIV/0!	999	FALSE
Blank	Blank	0	0	0	0	#DIV/0!	#DIV/0!
YER157W	cog3-1	0	0	0	0	#DIV/0!	#DIV/0!	#DIV/0!	#DIV/0!	999	FALSE
Blank	Blank	0	11	42	0	#DIV/0!	0
Blank	Blank	0	0	0	0	#DIV/0!	#DIV/0!
Blank	Blank	524	208	36	0	0.396947	0
YOR336W	kre5-ts2	0	0	0	0	#DIV/0!	#DIV/0!	#DIV/0!	#DIV/0!	999	FALSE
YDR170C	sec7-1	0	0	0	0	#DIV/0!	#DIV/0!	#DIV/0!	#DIV/0!	999	FALSE
YPL252C	yah1-ts	0	0	0	0	#DIV/0!	#DIV/0!	#DIV/0!	#DIV/0!	999	FALSE
YFL039C	act1-125	0	0	0	0	#DIV/0!	#DIV/0!	#DIV/0!	#DIV/0!	999	FALSE
YFL039C	act1-133	0	0	0	0	#DIV/0!	#DIV/0!	#DIV/0!	#DIV/0!	999	FALSE
YFL039C	act1-136	0	0	0	0	#DIV/0!	#DIV/0!	#DIV/0!	#DIV/0!	999	FALSE
YHR024C	mas2-10	0	0	0	0	#DIV/0!	#DIV/0!	#DIV/0!	#DIV/0!	999	FALSE
Blank	Blank	0	0	0	0	#DIV/0!	#DIV/0!
YKL125W	rrn3-S213P	0	0	0	0	#DIV/0!	#DIV/0!	#DIV/0!	#DIV/0!	999	FALSE
YFL045C	sec53-6	587	313	0	0	0.53322	#DIV/0!	0.475835	#DIV/0!	0.475835	FALSE
YDR145W	taf12-L446A	0	0	0	0	#DIV/0!	#DIV/0!	#DIV/0!	#DIV/0!	999	FALSE
YDR182W	cdc1-4	0	0	0	0	#DIV/0!	#DIV/0!	#DIV/0!	#DIV/0!	999	FALSE
YDR208W	mss4-102	0	0	0	0	#DIV/0!	#DIV/0!	#DIV/0!	#DIV/0!	999	FALSE
YER148W	spt15-I143N	0	0	0	0	#DIV/0!	#DIV/0!	#DIV/0!	#DIV/0!	999	FALSE
YPL169C	mex67-ts5	0	0	0	0	#DIV/0!	#DIV/0!	#DIV/0!	#DIV/0!	999	FALSE
YOR181W	las17-1	93	95	0	0	1.02151	#DIV/0!	0.911571	#DIV/0!	0.911571	FALSE
YGR158C	mtr3-ts	0	0	0	0	#DIV/0!	#DIV/0!	#DIV/0!	#DIV/0!	999	FALSE
YDL090C	ram1-119	0	0	0	0	#DIV/0!	#DIV/0!	#DIV/0!	#DIV/0!	999	FALSE
YOR122C	pfy1-13	0	0	0	0	#DIV/0!	#DIV/0!	#DIV/0!	#DIV/0!	999	FALSE
YIR012W	sqt1-201	0	0	0	0	#DIV/0!	#DIV/0!	#DIV/0!	#DIV/0!	999	FALSE
Blank	Blank	0	0	0	0	#DIV/0!	#DIV/0!
YPL093W	nog1-1	0	0	0	0	#DIV/0!	#DIV/0!	#DIV/0!	#DIV/0!	999	FALSE
YJL081C	arp4-G161D	0	0	0	0	#DIV/0!	#DIV/0!	#DIV/0!	#DIV/0!	999	FALSE
Blank	Blank	0	0	0	0	#DIV/0!	#DIV/0!
YJL125C	gcd14-4	0	0	0	0	#DIV/0!	#DIV/0!	#DIV/0!	#DIV/0!	999	FALSE
YBR135W	cks1-38	0	0	0	0	#DIV/0!	#DIV/0!	#DIV/0!	#DIV/0!	999	FALSE
YFL009W	cdc4-3	0	0	0	0	#DIV/0!	#DIV/0!	#DIV/0!	#DIV/0!	999	FALSE
YKL112W	abf1-103	0	0	0	0	#DIV/0!	#DIV/0!	#DIV/0!	#DIV/0!	999	FALSE
YDL008W	apc11-22	0	0	0	0	#DIV/0!	#DIV/0!	#DIV/0!	#DIV/0!	999	FALSE
YNL061W	nop2-3	0	0	0	0	#DIV/0!	#DIV/0!	#DIV/0!	#DIV/0!	999	FALSE
YKL052C	ask1-2	0	0	0	0	#DIV/0!	#DIV/0!	#DIV/0!	#DIV/0!	999	FALSE
YKL172W	ebp2-1	0	0	0	0	#DIV/0!	#DIV/0!	#DIV/0!	#DIV/0!	999	FALSE
YJL019W	mps3-1	0	0	0	0	#DIV/0!	#DIV/0!	#DIV/0!	#DIV/0!	999	FALSE
Blank	Blank	0	0	0	0	#DIV/0!	#DIV/0!
YFR004W	rpn11-14	0	0	0	0	#DIV/0!	#DIV/0!	#DIV/0!	#DIV/0!	999	FALSE
YOR257W	cdc31-2	0	0	0	0	#DIV/0!	#DIV/0!	#DIV/0!	#DIV/0!	999	FALSE
YNL272C	sec2-41	0	0	0	0	#DIV/0!	#DIV/0!	#DIV/0!	#DIV/0!	999	FALSE
YOR257W	cdc31-5	0	0	0	0	#DIV/0!	#DIV/0!	#DIV/0!	#DIV/0!	999	FALSE
YDR473C	prp3-1	0	0	0	0	#DIV/0!	#DIV/0!	#DIV/0!	#DIV/0!	999	FALSE
YGL075C	mps2-1	0	0	0	0	#DIV/0!	#DIV/0!	#DIV/0!	#DIV/0!	999	FALSE
YBL105C	pkc1-4	0	0	0	14	#DIV/0!	#DIV/0!	#DIV/0!	#DIV/0!	999	FALSE
YGL075C	mps2-2	0	0	0	0	#DIV/0!	#DIV/0!	#DIV/0!	#DIV/0!	999	FALSE
YFR051C	ret2-1	0	0	0	0	#DIV/0!	#DIV/0!	#DIV/0!	#DIV/0!	999	FALSE
YBR135W	cks1-35	0	0	0	0	#DIV/0!	#DIV/0!	#DIV/0!	#DIV/0!	999	FALSE
Blank	Blank	0	0	16	0	#DIV/0!	0
Blank	Blank	0	9	43	0	#DIV/0!	0
Blank	Blank	0	0	0	0	#DIV/0!	#DIV/0!
Blank	Blank	0	0	0	0	#DIV/0!	#DIV/0!
Blank	Blank	0	0	0	0	#DIV/0!	#DIV/0!
Blank	Blank	0	0	0	0	#DIV/0!	#DIV/0!
YNR043W	mvd1-1296	0	0	0	0	#DIV/0!	#DIV/0!	#DIV/0!	#DIV/0!	999	FALSE
Blank	Blank	158	0	0	0	0	#DIV/0!
Blank	Blank	0	0	0	0	#DIV/0!	#DIV/0!
Blank	Blank	0	0	0	0	#DIV/0!	#DIV/0!
YGR113W	dam1-9	0	0	0	0	#DIV/0!	#DIV/0!	#DIV/0!	#DIV/0!	999	FALSE
Blank	Blank	0	0	0	0	#DIV/0!	#DIV/0!
Blank	Blank	0	0	0	0	#DIV/0!	#DIV/0!
Blank	Blank	0	0	0	0	#DIV/0!	#DIV/0!
YGL207W	spt16-ts	0	0	0	0	#DIV/0!	#DIV/0!	#DIV/0!	#DIV/0!	999	FALSE
Blank	Blank	0	0	0	0	#DIV/0!	#DIV/0!
Blank	Blank	0	0	0	0	#DIV/0!	#DIV/0!
Blank	Blank	0	0	0	0	#DIV/0!	#DIV/0!
YGR113W	dam1-19	0	8	0	0	#DIV/0!	#DIV/0!	#DIV/0!	#DIV/0!	999	FALSE
Blank	Blank	0	0	0	0	#DIV/0!	#DIV/0!
Blank	Blank	0	0	0	0	#DIV/0!	#DIV/0!
Blank	Blank	0	0	0	0	#DIV/0!	#DIV/0!
YIL144W	tid3-1	0	0	0	0	#DIV/0!	#DIV/0!	#DIV/0!	#DIV/0!	999	FALSE
Blank	Blank	0	0	0	0	#DIV/0!	#DIV/0!
Blank	Blank	0	0	0	0	#DIV/0!	#DIV/0!
Blank	Blank	0	0	0	0	#DIV/0!	#DIV/0!
YNL102W	pol1-2	0	0	0	0	#DIV/0!	#DIV/0!	#DIV/0!	#DIV/0!	999	FALSE
Blank	Blank	0	0	0	0	#DIV/0!	#DIV/0!
Blank	Blank	0	0	0	0	#DIV/0!	#DIV/0!
Blank	Blank	0	0	0	0	#DIV/0!	#DIV/0!
Blank	Blank	0	0	0	0	#DIV/0!	#DIV/0!
Blank	Blank	0	0	0	0	#DIV/0!	#DIV/0!
Blank	Blank	0	0	0	0	#DIV/0!	#DIV/0!
Blank	Blank	0	0	0	0	#DIV/0!	#DIV/0!
YDR021W	fal1-1	0	0	0	0	#DIV/0!	#DIV/0!	#DIV/0!	#DIV/0!	999	FALSE
Blank	Blank	0	0	0	0	#DIV/0!	#DIV/0!
Blank	Blank	0	0	0	0	#DIV/0!	#DIV/0!
Blank	Blank	0	0	0	0	#DIV/0!	#DIV/0!
YNL102W	pol1-17	0	0	0	0	#DIV/0!	#DIV/0!	#DIV/0!	#DIV/0!	999	FALSE
Blank	Blank	0	0	0	0	#DIV/0!	#DIV/0!
Blank	Blank	0	0	0	0	#DIV/0!	#DIV/0!
Blank	Blank	0	0	0	0	#DIV/0!	#DIV/0!
YDL143W	cct4-1	0	0	0	0	#DIV/0!	#DIV/0!	#DIV/0!	#DIV/0!	999	FALSE
Blank	Blank	0	0	0	0	#DIV/0!	#DIV/0!
Blank	Blank	0	0	0	0	#DIV/0!	#DIV/0!
Blank	Blank	0	0	0	0	#DIV/0!	#DIV/0!
YDR060W	mak21-3	0	0	0	0	#DIV/0!	#DIV/0!	#DIV/0!	#DIV/0!	999	FALSE
Blank	Blank	0	0	0	0	#DIV/0!	#DIV/0!
Blank	Blank	591	287	620	307	0.485618	0.495161
Blank	Blank	131	8	46	0	0.0610687	0
Blank	Blank	0	0	0	0	#DIV/0!	#DIV/0!
Blank	Blank	0	0	0	0	#DIV/0!	#DIV/0!
YMR197C	vti1-11	0	0	0	0	#DIV/0!	#DIV/0!	#DIV/0!	#DIV/0!	999	FALSE
YDR437W	gpi19-2	17	0	0	0	0	#DIV/0!	0	#DIV/0!	999	FALSE
YBL093C	rox3-182	0	0	0	0	#DIV/0!	#DIV/0!	#DIV/0!	#DIV/0!	999	FALSE
YDR052C	dbf4-2	0	0	0	0	#DIV/0!	#DIV/0!	#DIV/0!	#DIV/0!	999	FALSE
YDR052C	dbf4-3	0	0	0	0	#DIV/0!	#DIV/0!	#DIV/0!	#DIV/0!	999	FALSE
YGR216C	gpi1-1	0	0	0	0	#DIV/0!	#DIV/0!	#DIV/0!	#DIV/0!	999	FALSE
YPL209C	ipl1-1	0	0	0	0	#DIV/0!	#DIV/0!	#DIV/0!	#DIV/0!	999	FALSE
YLR045C	stu2-10	0	0	0	0	#DIV/0!	#DIV/0!	#DIV/0!	#DIV/0!	999	FALSE
Blank	Blank	126	0	0	0	0	#DIV/0!
YBL034C	stu1-8	0	0	0	0	#DIV/0!	#DIV/0!	#DIV/0!	#DIV/0!	999	FALSE
YPR086W	sua7-C149R	0	0	0	0	#DIV/0!	#DIV/0!	#DIV/0!	#DIV/0!	999	FALSE
YML010W	spt5-194	0	0	0	0	#DIV/0!	#DIV/0!	#DIV/0!	#DIV/0!	999	FALSE
YJL019W	mps3-7	0	0	0	0	#DIV/0!	#DIV/0!	#DIV/0!	#DIV/0!	999	FALSE
YGR116W	spt6-14	0	0	0	0	#DIV/0!	#DIV/0!	#DIV/0!	#DIV/0!	999	FALSE
YOR204W	ded1-F144C	0	0	0	0	#DIV/0!	#DIV/0!	#DIV/0!	#DIV/0!	999	FALSE
YKL203C	tor2-29	0	0	0	0	#DIV/0!	#DIV/0!	#DIV/0!	#DIV/0!	999	FALSE
YPR175W	dpb2-1	0	0	0	0	#DIV/0!	#DIV/0!	#DIV/0!	#DIV/0!	999	FALSE
YPR110C	rpc40-V78R	0	0	0	0	#DIV/0!	#DIV/0!	#DIV/0!	#DIV/0!	999	FALSE
YOL135C	med7-163	0	0	0	0	#DIV/0!	#DIV/0!	#DIV/0!	#DIV/0!	999	FALSE
YGL130W	ceg1-34	0	0	0	0	#DIV/0!	#DIV/0!	#DIV/0!	#DIV/0!	999	FALSE
YLR298C	yhc1-7	0	0	0	0	#DIV/0!	#DIV/0!	#DIV/0!	#DIV/0!	999	FALSE
YKL024C	ura6-4	0	0	0	0	#DIV/0!	#DIV/0!	#DIV/0!	#DIV/0!	999	FALSE
YDL028C	mps1-417	0	0	0	0	#DIV/0!	#DIV/0!	#DIV/0!	#DIV/0!	999	FALSE
YDL028C	mps1-6	0	0	0	0	#DIV/0!	#DIV/0!	#DIV/0!	#DIV/0!	999	FALSE
YLL003W	sfi1-7	0	0	0	0	#DIV/0!	#DIV/0!	#DIV/0!	#DIV/0!	999	FALSE
YGR218W	crm1-1	0	0	0	0	#DIV/0!	#DIV/0!	#DIV/0!	#DIV/0!	999	FALSE
YNL075W	imp4-2	0	0	0	0	#DIV/0!	#DIV/0!	#DIV/0!	#DIV/0!	999	FALSE
YBR160W	cdc28-1	0	0	0	0	#DIV/0!	#DIV/0!	#DIV/0!	#DIV/0!	999	FALSE
YNL216W	rap1-2	0	0	0	0	#DIV/0!	#DIV/0!	#DIV/0!	#DIV/0!	999	FALSE
YER125W	rsp5-sm1	14	0	0	0	0	#DIV/0!	0	#DIV/0!	999	FALSE
YJR076C	cdc11-2	0	0	0	0	#DIV/0!	#DIV/0!	#DIV/0!	#DIV/0!	999	FALSE
YDL126C	cdc48-9	0	0	0	0	#DIV/0!	#DIV/0!	#DIV/0!	#DIV/0!	999	FALSE
YJR076C	cdc11-5	0	0	0	0	#DIV/0!	#DIV/0!	#DIV/0!	#DIV/0!	999	FALSE
YLR298C	yhc1-6	0	0	0	0	#DIV/0!	#DIV/0!	#DIV/0!	#DIV/0!	999	FALSE
YNL061W	nop2-10	0	0	0	0	#DIV/0!	#DIV/0!	#DIV/0!	#DIV/0!	999	FALSE
YML069W	pob3-Q308K	0	0	0	0	#DIV/0!	#DIV/0!	#DIV/0!	#DIV/0!	999	FALSE
YOL123W	hrp1-7	0	0	0	0	#DIV/0!	#DIV/0!	#DIV/0!	#DIV/0!	999	FALSE
YOR046C	dbp5-2	0	0	0	0	#DIV/0!	#DIV/0!	#DIV/0!	#DIV/0!	999	FALSE
YDL126C	cdc48-4601	0	0	0	0	#DIV/0!	#DIV/0!	#DIV/0!	#DIV/0!	999	FALSE
YPL082C	mot1-1033	0	0	0	0	#DIV/0!	#DIV/0!	#DIV/0!	#DIV/0!	999	FALSE
YJL173C	rfa3-313	0	0	0	0	#DIV/0!	#DIV/0!	#DIV/0!	#DIV/0!	999	FALSE
YEL034W	hyp2-2	0	0	0	0	#DIV/0!	#DIV/0!	#DIV/0!	#DIV/0!	999	FALSE
Blank	Blank	569	252	586	263	0.442882	0.448805
YGL116W	cdc20-3	0	0	0	0	#DIV/0!	#DIV/0!	#DIV/0!	#DIV/0!	999	FALSE
Blank	Blank	655	282	604	304	0.430534	0.503311
Blank	Blank	676	343	640	359	0.507396	0.560937
Blank	Blank	0	0	0	0	#DIV/0!	#DIV/0!
Blank	Blank	0	0	0	0	#DIV/0!	#DIV/0!
Blank	Blank	382	236	249	120	0.617801	0.481928
Blank	Blank	194	0	0	0	0	#DIV/0!
Blank	Blank	0	0	0	0	#DIV/0!	#DIV/0!
Blank	Blank	0	0	0	0	#DIV/0!	#DIV/0!
YNL118C	dcp2-7Δ	0	0	0	0	#DIV/0!	#DIV/0!	#DIV/0!	#DIV/0!	999	FALSE
Blank	Blank	0	0	0	0	#DIV/0!	#DIV/0!
YDR331W	gpi8-ts	0	0	0	0	#DIV/0!	#DIV/0!	#DIV/0!	#DIV/0!	999	FALSE
Blank	Blank	114	0	0	0	0	#DIV/0!
YDR356W	spc110-221	0	0	0	0	#DIV/0!	#DIV/0!	#DIV/0!	#DIV/0!	999	FALSE
Blank	Blank	133	0	0	0	0	#DIV/0!
YPL043W	nop4-3	0	0	0	0	#DIV/0!	#DIV/0!	#DIV/0!	#DIV/0!	999	FALSE
Blank	Blank	0	0	0	0	#DIV/0!	#DIV/0!
YDL147W	rpn5-1	0	0	0	0	#DIV/0!	#DIV/0!	#DIV/0!	#DIV/0!	999	FALSE
Blank	Blank	124	0	0	0	0	#DIV/0!
YOR244W	esa1-1851	0	0	0	0	#DIV/0!	#DIV/0!	#DIV/0!	#DIV/0!	999	FALSE
Blank	Blank	147	0	0	0	0	#DIV/0!
YHR166C	cdc23-1	0	0	0	0	#DIV/0!	#DIV/0!	#DIV/0!	#DIV/0!	999	FALSE
Blank	Blank	0	0	0	0	#DIV/0!	#DIV/0!
YBR155W	cns1-1	0	0	0	0	#DIV/0!	#DIV/0!	#DIV/0!	#DIV/0!	999	FALSE
Blank	Blank	0	0	0	0	#DIV/0!	#DIV/0!
Blank	Blank	0	0	0	0	#DIV/0!	#DIV/0!
Blank	Blank	0	0	0	0	#DIV/0!	#DIV/0!
YOR329C	scd5-D338	0	0	0	0	#DIV/0!	#DIV/0!	#DIV/0!	#DIV/0!	999	FALSE
Blank	Blank	153	0	0	0	0	#DIV/0!
YPL175W	spt14-1-10C	0	0	0	0	#DIV/0!	#DIV/0!	#DIV/0!	#DIV/0!	999	FALSE
Blank	Blank	0	0	0	0	#DIV/0!	#DIV/0!
YGL048C	rpt6-25	0	0	0	0	#DIV/0!	#DIV/0!	#DIV/0!	#DIV/0!	999	FALSE
Blank	Blank	123	0	0	0	0	#DIV/0!
Blank	Blank	0	0	0	0	#DIV/0!	#DIV/0!
Blank	Blank	0	0	0	0	#DIV/0!	#DIV/0!
YOR329C	scd5-PP1D2	0	0	0	0	#DIV/0!	#DIV/0!	#DIV/0!	#DIV/0!	999	FALSE
Blank	Blank	0	0	0	0	#DIV/0!	#DIV/0!
YCR093W	cdc39-1	0	0	0	0	#DIV/0!	#DIV/0!	#DIV/0!	#DIV/0!	999	FALSE
Blank	Blank	0	0	0	0	#DIV/0!	#DIV/0!
YGR246C	brf1-W107R	0	0	0	0	#DIV/0!	#DIV/0!	#DIV/0!	#DIV/0!	999	FALSE
Blank	Blank	0	0	0	0	#DIV/0!	#DIV/0!
YKL145W	rpt1-1	0	0	0	0	#DIV/0!	#DIV/0!	#DIV/0!	#DIV/0!	999	FALSE
Blank	Blank	0	0	0	0	#DIV/0!	#DIV/0!
Blank	Blank	0	0	0	0	#DIV/0!	#DIV/0!
Blank	Blank	0	0	0	0	#DIV/0!	#DIV/0!
YBL034C	stu1-7	0	0	0	0	#DIV/0!	#DIV/0!	#DIV/0!	#DIV/0!	999	FALSE
Blank	Blank	0	0	0	0	#DIV/0!	#DIV/0!
YOR174W	med4-54	0	0	0	0	#DIV/0!	#DIV/0!	#DIV/0!	#DIV/0!	999	FALSE
Blank	Blank	0	0	0	0	#DIV/0!	#DIV/0!
YOL123W	hrp1-4	0	0	0	0	#DIV/0!	#DIV/0!	#DIV/0!	#DIV/0!	999	FALSE
Blank	Blank	9	14	0	0	1.55556	#DIV/0!
Blank	Blank	0	0	0	0	#DIV/0!	#DIV/0!
Blank	Blank	0	0	0	0	#DIV/0!	#DIV/0!
Blank	Blank	0	0	0	0	#DIV/0!	#DIV/0!
Blank	Blank	0	0	9	0	#DIV/0!	0
Blank	Blank	0	0	8	0	#DIV/0!	0
Blank	Blank	0	0	0	0	#DIV/0!	#DIV/0!
Blank	Blank	0	0	0	0	#DIV/0!	#DIV/0!
Blank	Blank	0	0	0	0	#DIV/0!	#DIV/0!
Blank	Blank	0	0	0	0	#DIV/0!	#DIV/0!
Blank	Blank	0	0	0	0	#DIV/0!	#DIV/0!
Blank	Blank	0	0	0	0	#DIV/0!	#DIV/0!
Blank	Blank	0	0	0	0	#DIV/0!	#DIV/0!
Blank	Blank	0	0	0	0	#DIV/0!	#DIV/0!
Blank	Blank	0	0	10	0	#DIV/0!	0
Blank	Blank	0	0	0	0	#DIV/0!	#DIV/0!
Blank	Blank	0	0	0	0	#DIV/0!	#DIV/0!
Blank	Blank	0	0	0	0	#DIV/0!	#DIV/0!
Blank	Blank	0	0	0	0	#DIV/0!	#DIV/0!
Blank	Blank	0	0	0	0	#DIV/0!	#DIV/0!
Blank	Blank	0	0	0	0	#DIV/0!	#DIV/0!
Blank	Blank	0	0	0	0	#DIV/0!	#DIV/0!
Blank	Blank	0	0	0	0	#DIV/0!	#DIV/0!
Blank	Blank	0	0	0	0	#DIV/0!	#DIV/0!
Blank	Blank	0	0	0	0	#DIV/0!	#DIV/0!
Blank	Blank	0	0	0	0	#DIV/0!	#DIV/0!
Blank	Blank	0	0	0	0	#DIV/0!	#DIV/0!
Blank	Blank	0	0	0	0	#DIV/0!	#DIV/0!
Blank	Blank	0	0	0	0	#DIV/0!	#DIV/0!
Blank	Blank	493	104	26	0	0.210953	0
Blank	Blank	0	0	8	0	#DIV/0!	0
Blank	Blank	0	0	8	0	#DIV/0!	0
Blank	Blank	0	0	0	0	#DIV/0!	#DIV/0!
Blank	Blank	0	0	8	0	#DIV/0!	0
Blank	Blank	0	0	0	0	#DIV/0!	#DIV/0!
Blank	Blank	0	0	0	0	#DIV/0!	#DIV/0!
Blank	Blank	0	0	0	0	#DIV/0!	#DIV/0!
Blank	Blank	0	0	0	0	#DIV/0!	#DIV/0!
Blank	Blank	0	0	0	0	#DIV/0!	#DIV/0!
Blank	Blank	0	0	0	0	#DIV/0!	#DIV/0!
Blank	Blank	0	0	0	0	#DIV/0!	#DIV/0!
Blank	Blank	0	0	0	0	#DIV/0!	#DIV/0!
Blank	Blank	0	0	0	0	#DIV/0!	#DIV/0!
Blank	Blank	0	0	8	0	#DIV/0!	0
Blank	Blank	0	0	0	0	#DIV/0!	#DIV/0!
Blank	Blank	0	0	0	0	#DIV/0!	#DIV/0!
Blank	Blank	0	0	0	0	#DIV/0!	#DIV/0!
Blank	Blank	0	0	13	0	#DIV/0!	0
Blank	Blank	27	22	226	13	0.814815	0.0575221
Blank	Blank	435	444	424	388	1.02069	0.915094
Blank	Blank	0	0	14	0	#DIV/0!	0
Blank	Blank	0	0	20	0	#DIV/0!	0
Blank	Blank	0	0	25	0	#DIV/0!	0
YPL190C	nab3-11	0	0	0	0	#DIV/0!	#DIV/0!	#DIV/0!	#DIV/0!	999	FALSE
Blank	Blank	214	0	19	0	0	0
Blank	Blank	0	0	13	0	#DIV/0!	0
Blank	Blank	0	0	10	0	#DIV/0!	0
YER168C	cca1-1	0	0	0	0	#DIV/0!	#DIV/0!	#DIV/0!	#DIV/0!	999	FALSE
Blank	Blank	227	0	0	0	0	#DIV/0!
Blank	Blank	0	0	0	0	#DIV/0!	#DIV/0!
Blank	Blank	0	0	0	0	#DIV/0!	#DIV/0!
YLL031C	gpi13-4	0	0	0	0	#DIV/0!	#DIV/0!	#DIV/0!	#DIV/0!	999	FALSE
Blank	Blank	178	0	10	0	0	0
Blank	Blank	0	0	12	0	#DIV/0!	0
Blank	Blank	0	0	9	0	#DIV/0!	0
Blank	Blank	0	0	10	0	#DIV/0!	0
Blank	Blank	0	0	10	0	#DIV/0!	0
Blank	Blank	0	0	10	0	#DIV/0!	0
Blank	Blank	0	0	11	0	#DIV/0!	0
Blank	Blank	0	0	12	0	#DIV/0!	0
Blank	Blank	0	0	13	0	#DIV/0!	0
Blank	Blank	0	0	9	0	#DIV/0!	0
Blank	Blank	0	0	11	0	#DIV/0!	0
YPL255W	bbp1-2	0	0	0	0	#DIV/0!	#DIV/0!	#DIV/0!	#DIV/0!	999	FALSE
Blank	Blank	183	0	14	0	0	0
Blank	Blank	0	0	14	0	#DIV/0!	0
Blank	Blank	0	0	14	0	#DIV/0!	0
Blank	Blank	0	0	14	0	#DIV/0!	0
Blank	Blank	0	0	14	0	#DIV/0!	0
Blank	Blank	0	0	15	0	#DIV/0!	0
Blank	Blank	0	0	13	0	#DIV/0!	0
Blank	Blank	0	0	13	0	#DIV/0!	0
Blank	Blank	0	0	13	0	#DIV/0!	0
Blank	Blank	0	0	11	0	#DIV/0!	0
Blank	Blank	0	0	14	0	#DIV/0!	0
Blank	Blank	0	0	12	0	#DIV/0!	0
Blank	Blank	0	0	11	0	#DIV/0!	0
Blank	Blank	0	0	13	0	#DIV/0!	0
Blank	Blank	0	0	13	0	#DIV/0!	0
Blank	Blank	0	0	20	0	#DIV/0!	0
Blank	Blank	0	0	14	0	#DIV/0!	0
Blank	Blank	0	0	15	0	#DIV/0!	0
Blank	Blank	0	0	13	0	#DIV/0!	0
Blank	Blank	0	0	12	0	#DIV/0!	0
Blank	Blank	0	0	13	0	#DIV/0!	0
Blank	Blank	0	17	16	0	#DIV/0!	0
Blank	Blank	374	462	481	27	1.23529	0.0561331
781						0.44824	0.60296	0.89238	0.663394
1536
755

## Sheet: DMA before normalization
Plate	Row	Column	ORF name	Gene name	control	MTX	score
1	1	1	Blank	Blank	533	251	0.470919
1	1	2	YMR252C	YMR252C	363	183	0.504132
1	1	3	YLL040C	VPS13	390	181	0.464103
1	1	4	YNL276C	YNL276C	0	0	#DIV/0!
1	1	5	YAL068C	PAU8	373	156	0.418231
1	1	6	YMR253C	YMR253C	348	148	0.425287
1	1	7	Blank	Blank	0	0	#DIV/0!
1	1	8	YNL275W	BOR1	383	154	0.402089
1	1	9	YAL067C	SEO1	372	166	0.446237
1	1	10	YMR254C	YMR254C	425	174	0.409412
1	1	11	YLL041C	SDH2	357	149	0.417367
1	1	12	YNL273W	TOF1	12	0	0
1	1	13	YAL066W	YAL066W	419	136	0.324582
1	1	14	YMR255W	GFD1	420	158	0.37619
1	1	15	YLL042C	ATG10	381	141	0.370079
1	1	16	YNL271C	BNI1	0	0	#DIV/0!
1	1	17	YAL065C	YAL065C	367	147	0.400545
1	1	18	Blank	Blank	0	0	#DIV/0!
1	1	19	YLL043W	FPS1	389	182	0.467866
1	1	20	YNL270C	ALP1	0	0	#DIV/0!
1	1	21	YAL062W	GDH3	383	140	0.365535
1	1	22	YMR256C	COX7	463	146	0.315335
1	1	23	YLL045C	RPL8B	388	147	0.378866
1	1	24	Blank	Blank	0	0	#DIV/0!
1	1	25	YAL061W	BDH2	369	145	0.392954
1	1	26	YMR257C	PET111	289	129	0.446367
1	1	27	YLL046C	RNP1	390	147	0.376923
1	1	28	YNL269W	BSC4	0	0	#DIV/0!
1	1	29	YAL060W	BDH1	385	152	0.394805
1	1	30	YMR258C	YMR258C	335	140	0.41791
1	1	31	YLL047W	YLL047W	382	147	0.384817
1	1	32	YNL268W	LYP1	363	129	0.355372
1	1	33	YAL059W	ECM1	363	139	0.38292
1	1	34	YMR259C	YMR259C	358	150	0.418994
1	1	35	YLL051C	FRE6	403	166	0.411911
1	1	36	YNL266W	YNL266W	0	0	#DIV/0!
1	1	37	YAL058W	CNE1	444	182	0.40991
1	1	38	YMR261C	TPS3	397	165	0.415617
1	1	39	YLL052C	AQY2	433	173	0.399538
1	1	40	YNL265C	IST1	0	0	#DIV/0!
1	1	41	YAL056W	GPB2	436	170	0.389908
1	1	42	YMR262W	YMR262W	390	158	0.405128
1	1	43	YLL053C	YLL053C	420	163	0.388095
1	1	44	YNL264C	PDR17	9	0	0
1	1	45	YAL055W	PEX22	370	166	0.448649
1	1	46	YNL047C	SLM2	449	178	0.396437
1	1	47	YLL054C	YLL054C	496	217	0.4375
1	1	48	YNL259C	ATX1	575	323	0.561739
1	2	1	YPL222W	FMP40	411	182	0.442822
1	2	2	YEL067C	YEL067C	275	152	0.552727
1	2	3	YPL102C	YPL102C	81	29	0.358025
1	2	4	YGR153W	YGR153W	289	131	0.453287
1	2	5	YPL221W	FLC1	0	0	#DIV/0!
1	2	6	YEL068C	YEL068C	263	138	0.524715
1	2	7	YPL100W	ATG21	269	138	0.513011
1	2	8	YGR154C	GTO1	242	124	0.512397
1	2	9	YPL220W	RPL1A	228	120	0.526316
1	2	10	YEL071W	DLD3	292	154	0.527397
1	2	11	YPL099C	AIM43	269	152	0.565056
1	2	12	YGR157W	CHO2	14	0	0
1	2	13	YPL219W	PCL8	252	142	0.563492
1	2	14	YEL072W	RMD6	0	0	#DIV/0!
1	2	15	YPL098C	MGR2	221	122	0.552036
1	2	16	YGR159C	NSR1	99	93	0.939394
1	2	17	YPL216W	YPL216W	292	144	0.493151
1	2	18	YER001W	MNN1	297	143	0.481481
1	2	19	YPL097W	MSY1	210	117	0.557143
1	2	20	YGR160W	YGR160W	101	81	0.80198
1	2	21	YPL215W	CBP3	273	163	0.59707
1	2	22	YER002W	NOP16	233	158	0.678112
1	2	23	YPL096W	PNG1	246	128	0.520325
1	2	24	YGR161C	RTS3	267	135	0.505618
1	2	25	YPL214C	THI6	270	140	0.518519
1	2	26	YER004W	FMP52	248	128	0.516129
1	2	27	YPL095C	EEB1	272	140	0.514706
1	2	28	YGR163W	GTR2	273	134	0.490842
1	2	29	YPL213W	LEA1	233	141	0.60515
1	2	30	YER005W	YND1	239	120	0.502092
1	2	31	YPL092W	SSU1	279	131	0.469534
1	2	32	YGR164W	YGR164W	271	137	0.505535
1	2	33	Blank	Blank	0	0	#DIV/0!
1	2	34	YER007C-A	TMA20	270	143	0.52963
1	2	35	YBR174C	YBR174C	102	48	0.470588
1	2	36	YGR165W	MRPS35	181	126	0.696133
1	2	37	YPL212C	PUS1	274	153	0.558394
1	2	38	YER007W	PAC2	299	165	0.551839
1	2	39	Blank	Blank	0	0	#DIV/0!
1	2	40	YGR166W	KRE11	291	164	0.563574
1	2	41	YPL208W	RKM1	281	157	0.558719
1	2	42	YER010C	YER010C	270	158	0.585185
1	2	43	YBR175W	SWD3	107	46	0.429907
1	2	44	YOL153C	YOL153C	317	166	0.523659
1	2	45	YPL207W	TYW1	288	166	0.576389
1	2	46	YER011W	TIR1	318	171	0.537736
1	2	47	YBR176W	ECM31	363	192	0.528926
1	2	48	YGR168C	YGR168C	498	213	0.427711
1	3	1	YLR119W	SRN2	390	198	0.507692
1	3	2	YOR088W	YOR088W	262	120	0.458015
1	3	3	YMR035W	IMP2	172	81	0.47093
1	3	4	YOL019W	YOL019W	241	98	0.406639
1	3	5	YLR120C	YPS1	244	94	0.385246
1	3	6	YOR089C	VPS21	243	89	0.366255
1	3	7	YMR036C	MIH1	227	94	0.414097
1	3	8	YOL020W	TAT2	146	68	0.465753
1	3	9	Blank	Blank	0	0	#DIV/0!
1	3	10	YOR090C	PTC5	143	72	0.503497
1	3	11	YMR039C	SUB1	68	55	0.808824
1	3	12	YOL023W	IFM1	164	101	0.615854
1	3	13	YLR121C	YPS3	235	122	0.519149
1	3	14	YOR091W	TMA46	221	131	0.59276
1	3	15	Blank	Blank	0	0	#DIV/0!
1	3	16	YOL024W	YOL024W	235	120	0.510638
1	3	17	YLR122C	YLR122C	250	137	0.548
1	3	18	YOR092W	ECM3	217	118	0.543779
1	3	19	YMR040W	YET2	239	134	0.560669
1	3	20	YOL025W	LAG2	173	82	0.473988
1	3	21	YLR123C	YLR123C	220	122	0.554545
1	3	22	YOR093C	YOR093C	219	109	0.497717
1	3	23	YMR041C	ARA2	234	120	0.512821
1	3	24	YOL027C	MDM38	224	118	0.526786
1	3	25	YLR124W	YLR124W	228	118	0.517544
1	3	26	Blank	Blank	0	0	#DIV/0!
1	3	27	YMR042W	ARG80	265	131	0.49434
1	3	28	YOL028C	YAP7	232	126	0.543103
1	3	29	YLR125W	YLR125W	231	124	0.536797
1	3	30	YOR094W	ARF3	219	125	0.570776
1	3	31	YMR044W	IOC4	238	126	0.529412
1	3	32	Blank	Blank	0	0	#DIV/0!
1	3	33	YML089C	YML089C	256	127	0.496094
1	3	34	YOR289W	YOR289W	246	138	0.560976
1	3	35	YMR140W	SIP5	244	136	0.557377
1	3	36	YOL029C	YOL029C	246	133	0.54065
1	3	37	YML088W	UFO1	0	0	#DIV/0!
1	3	38	YOR290C	SNF2	0	0	#DIV/0!
1	3	39	YMR141C	YMR141C	273	140	0.512821
1	3	40	YOL030W	GAS5	258	129	0.5
1	3	41	YML087C	AIM33	298	111	0.372483
1	3	42	YOR291W	YPK9	235	129	0.548936
1	3	43	YMR143W	RPS16A	91	98	1.07692
1	3	44	YOL031C	SIL1	249	125	0.502008
1	3	45	YML086C	ALO1	218	118	0.541284
1	3	46	YOR292C	YOR292C	264	147	0.556818
1	3	47	YMR144W	YMR144W	314	175	0.557325
1	3	48	YOL032W	OPI10	471	230	0.488323
1	4	1	YDR068W	DOS2	419	190	0.453461
1	4	2	YHR031C	RRM3	267	115	0.430712
1	4	3	YDR380W	ARO10	227	92	0.405286
1	4	4	YHR195W	NVJ1	211	83	0.393365
1	4	5	YDR069C	DOA4	21	23	1.09524
1	4	6	YHR034C	PIH1	117	65	0.555556
1	4	7	YDR382W	RPP2B	62	38	0.612903
1	4	8	YHR198C	AIM18	0	0	#DIV/0!
1	4	9	YDR070C	FMP16	223	100	0.44843
1	4	10	YHR035W	YHR035W	187	96	0.513369
1	4	11	YDR383C	NKP1	192	96	0.5
1	4	12	YHR199C	AIM46	209	103	0.492823
1	4	13	YDR072C	IPT1	219	114	0.520548
1	4	14	YHR037W	PUT2	227	119	0.524229
1	4	15	YDR384C	ATO3	226	115	0.50885
1	4	16	YHR200W	RPN10	0	0	#DIV/0!
1	4	17	YDR073W	SNF11	153	91	0.594771
1	4	18	YHR038W	RRF1	167	106	0.634731
1	4	19	YDR385W	EFT2	206	115	0.558252
1	4	20	YHR202W	YHR202W	203	109	0.536946
1	4	21	YDR075W	PPH3	178	108	0.606742
1	4	22	YHR039C	MSC7	192	101	0.526042
1	4	23	YDR386W	MUS81	171	92	0.538012
1	4	24	YHR203C	RPS4B	162	111	0.685185
1	4	25	YDR076W	RAD55	154	67	0.435065
1	4	26	YHR043C	DOG2	186	109	0.586022
1	4	27	YDR387C	YDR387C	222	123	0.554054
1	4	28	YHR204W	MNL1	199	108	0.542714
1	4	29	YDR077W	SED1	207	115	0.555556
1	4	30	YHR044C	DOG1	199	117	0.58794
1	4	31	YDR388W	RVS167	176	73	0.414773
1	4	32	YHR206W	SKN7	196	107	0.545918
1	4	33	YDR078C	SHU2	0	0	#DIV/0!
1	4	34	YHR046C	INM1	221	124	0.561086
1	4	35	YDR389W	SAC7	206	115	0.558252
1	4	36	YHR207C	SET5	222	118	0.531532
1	4	37	YDR079W	PET100	181	107	0.59116
1	4	38	YHR047C	AAP1	249	131	0.526104
1	4	39	YDR391C	YDR391C	215	115	0.534884
1	4	40	YHR209W	CRG1	227	119	0.524229
1	4	41	Blank	Blank	0	0	#DIV/0!
1	4	42	YHR048W	YHK8	219	114	0.520548
1	4	43	YDR392W	SPT3	77	26	0.337662
1	4	44	YHR210C	YHR210C	224	106	0.473214
1	4	45	YDR080W	VPS41	151	82	0.543046
1	4	46	YHR049W	FSH1	257	134	0.521401
1	4	47	Blank	Blank	0	0	#DIV/0!
1	4	48	YCL001W	RER1	420	185	0.440476
1	5	1	YAL053W	FLC2	345	185	0.536232
1	5	2	YMR264W	CUE1	265	128	0.483019
1	5	3	YLL055W	YCT1	228	93	0.407895
1	5	4	YNL257C	SIP3	213	79	0.370892
1	5	5	YAL051W	OAF1	136	65	0.477941
1	5	6	YMR265C	YMR265C	181	81	0.447514
1	5	7	YLL056C	YLL056C	214	98	0.457944
1	5	8	YNL255C	GIS2	204	89	0.436275
1	5	9	YAL049C	AIM2	153	85	0.555556
1	5	10	YMR266W	RSN1	204	113	0.553922
1	5	11	YLL057C	JLP1	171	103	0.602339
1	5	12	YNL254C	RTC4	185	115	0.621622
1	5	13	YAL048C	GEM1	0	0	#DIV/0!
1	5	14	YMR267W	PPA2	0	0	#DIV/0!
1	5	15	YLL058W	YLL058W	199	105	0.527638
1	5	16	YNL253W	TEX1	207	121	0.584541
1	5	17	YAL046C	AIM1	183	117	0.639344
1	5	18	YMR269W	TMA23	164	108	0.658537
1	5	19	YLL060C	GTT2	184	112	0.608696
1	5	20	YNL249C	MPA43	199	119	0.59799
1	5	21	YAL045C	YAL045C	182	105	0.576923
1	5	22	YMR272C	SCS7	79	24	0.303797
1	5	23	YLL061W	MMP1	212	114	0.537736
1	5	24	YNL248C	RPA49	81	49	0.604938
1	5	25	YAL044C	GCV3	151	99	0.655629
1	5	26	YMR273C	ZDS1	212	116	0.54717
1	5	27	YLL062C	MHT1	0	0	#DIV/0!
1	5	28	YNL246W	VPS75	195	117	0.6
1	5	29	YAL042W	ERV46	203	111	0.546798
1	5	30	YMR274C	RCE1	136	74	0.544118
1	5	31	YLL063C	AYT1	220	118	0.536364
1	5	32	YOR001W	RRP6	146	96	0.657534
1	5	33	YAL043C-a	YAL043C-a	238	123	0.516807
1	5	34	YMR275C	BUL1	121	80	0.661157
1	5	35	YLR001C	YLR001C	177	109	0.615819
1	5	36	YOR002W	ALG6	146	100	0.684932
1	5	37	YAL040C	CLN3	191	106	0.554974
1	5	38	YMR276W	DSK2	235	133	0.565957
1	5	39	YLR003C	CMS1	198	88	0.444444
1	5	40	YOR003W	YSP3	218	103	0.472477
1	5	41	YAL039C	CYC3	175	98	0.56
1	5	42	YMR278W	PGM3	209	118	0.564593
1	5	43	YLR004C	THI73	242	117	0.483471
1	5	44	YOR005C	DNL4	207	105	0.507246
1	5	45	YAL037W	YAL037W	228	119	0.52193
1	5	46	YMR280C	CAT8	271	137	0.505535
1	5	47	YLR011W	LOT6	337	184	0.545994
1	5	48	YOR006C	TSR3	470	217	0.461702
1	6	1	YPL206C	PGC1	390	197	0.505128
1	6	2	Blank	Blank	0	0	#DIV/0!
1	6	3	YBR177C	EHT1	246	105	0.426829
1	6	4	YGR169C	PUS6	210	87	0.414286
1	6	5	YPL205C	YPL205C	197	71	0.360406
1	6	6	YPR011C	YPR011C	193	89	0.46114
1	6	7	YBR178W	YBR178W	194	89	0.458763
1	6	8	Blank	Blank	0	0	#DIV/0!
1	6	9	YPL203W	TPK2	174	108	0.62069
1	6	10	YER017C	AFG3	114	76	0.666667
1	6	11	YBR179C	FZO1	127	81	0.637795
1	6	12	YGR170W	PSD2	162	101	0.623457
1	6	13	YPL202C	AFT2	212	112	0.528302
1	6	14	YER019W	ISC1	181	105	0.58011
1	6	15	YBR180W	DTR1	197	114	0.57868
1	6	16	YGR171C	MSM1	289	87	0.301038
1	6	17	YPL201C	YIG1	192	107	0.557292
1	6	18	YER019C-A	SBH2	186	110	0.591398
1	6	19	YBR181C	RPS6B	162	120	0.740741
1	6	20	YGR173W	RBG2	201	118	0.587065
1	6	21	YPL200W	CSM4	191	104	0.544503
1	6	22	YER020W	GPA2	199	111	0.557789
1	6	23	YBR182C	SMP1	181	85	0.469613
1	6	24	YGR174C	CBP4	176	88	0.5
1	6	25	YPL199C	YPL199C	190	116	0.610526
1	6	26	YER024W	YAT2	190	104	0.547368
1	6	27	YBR183W	YPC1	213	120	0.56338
1	6	28	YGR176W	YGR176W	193	121	0.626943
1	6	29	YPL198W	RPL7B	201	117	0.58209
1	6	30	YER030W	CHZ1	155	101	0.651613
1	6	31	YBR184W	YBR184W	187	109	0.582888
1	6	32	YGR177C	ATF2	199	108	0.542714
1	6	33	YPL197C	YPL197C	203	112	0.551724
1	6	34	YER032W	FIR1	207	123	0.594203
1	6	35	YBR185C	MBA1	182	103	0.565934
1	6	36	YGR178C	PBP1	218	128	0.587156
1	6	37	YPL196W	OXR1	207	116	0.560386
1	6	38	YER033C	ZRG8	198	114	0.575758
1	6	39	YBR186W	PCH2	200	110	0.55
1	6	40	YGR180C	RNR4	0	0	#DIV/0!
1	6	41	YPL195W	APL5	187	103	0.550802
1	6	42	YER034W	YER034W	213	122	0.57277
1	6	43	YBR187W	GDT1	162	98	0.604938
1	6	44	YGR181W	TIM13	213	114	0.535211
1	6	45	YPL194W	DDC1	230	107	0.465217
1	6	46	YER035W	EDC2	276	145	0.525362
1	6	47	YBR188C	NTC20	0	0	#DIV/0!
1	6	48	YGR182C	YGR182C	471	205	0.435244
1	7	1	YML084W	YML084W	463	184	0.397408
1	7	2	YOR293W	RPS10A	0	0	#DIV/0!
1	7	3	YMR145C	NDE1	202	81	0.40099
1	7	4	YOL033W	MSE1	0	0	#DIV/0!
1	7	5	YML083C	YML083C	151	57	0.377483
1	7	6	YOR295W	UAF30	0	0	#DIV/0!
1	7	7	YMR147W	YMR147W	195	100	0.512821
1	7	8	YOL035C	YOL035C	196	96	0.489796
1	7	9	YML082W	YML082W	242	89	0.367769
1	7	10	YOR296W	YOR296W	190	126	0.663158
1	7	11	YMR148W	OSW5	204	124	0.607843
1	7	12	YOL036W	YOL036W	143	88	0.615385
1	7	13	YML081W	YML081W	217	119	0.548387
1	7	14	YOR297C	TIM18	225	119	0.528889
1	7	15	YMR151W	YIM2	165	98	0.593939
1	7	16	YOL037C	YOL037C	206	119	0.57767
1	7	17	YML080W	DUS1	235	113	0.480851
1	7	18	YOR298W	MUM3	208	120	0.576923
1	7	19	YMR150C	IMP1	0	0	#DIV/0!
1	7	20	YOL039W	RPP2A	200	124	0.62
1	7	21	YML079W	YML079W	268	100	0.373134
1	7	22	YOR299W	BUD7	196	117	0.596939
1	7	23	YMR152W	YIM1	199	109	0.547739
1	7	24	YOL041C	NOP12	172	127	0.738372
1	7	25	YML078W	CPR3	258	102	0.395349
1	7	26	YOR301W	RAX1	182	100	0.549451
1	7	27	YMR153W	NUP53	177	88	0.497175
1	7	28	YOL042W	NGL1	209	113	0.54067
1	7	29	YML063W	RPS1B	237	103	0.434599
1	7	30	YOR302W	YOR302W	0	0	#DIV/0!
1	7	31	YMR153C-A	YMR153C-A	194	104	0.536082
1	7	32	YOL043C	NTG2	196	108	0.55102
1	7	33	YML062C	MFT1	209	130	0.62201
1	7	34	YOR303W	CPA1	0	0	#DIV/0!
1	7	35	YMR155W	YMR155W	199	127	0.638191
1	7	36	YOL044W	PEX15	155	110	0.709677
1	7	37	YML061C	PIF1	249	107	0.429719
1	7	38	YOR304C-A	YOR304C-A	206	127	0.616505
1	7	39	YMR156C	TPP1	187	112	0.59893
1	7	40	YOL045W	PSK2	217	119	0.548387
1	7	41	YML060W	OGG1	212	123	0.580189
1	7	42	YOR304W	ISW2	255	143	0.560784
1	7	43	YMR157C	AIM36	199	110	0.552764
1	7	44	YOL046C	YOL046C	201	115	0.572139
1	7	45	YML059C	NTE1	184	98	0.532609
1	7	46	YOR305W	RRG7	217	129	0.59447
1	7	47	YMR158W-A	YMR158W-A	384	207	0.539062
1	7	48	YOL047C	YOL047C	495	267	0.539394
1	8	1	YDR083W	RRP8	231	149	0.645022
1	8	2	YHR049C-A	YHR049C-A	289	133	0.460208
1	8	3	YDR393W	SHE9	212	104	0.490566
1	8	4	YCL002C	YCL002C	217	96	0.442396
1	8	5	YDR084C	TVP23	212	93	0.438679
1	8	6	YHR050W	SMF2	148	66	0.445946
1	8	7	YDR395W	SXM1	121	92	0.760331
1	8	8	YCL005W	LDB16	0	0	#DIV/0!
1	8	9	YDR085C	AFR1	132	100	0.757576
1	8	10	Blank	Blank	0	0	#DIV/0!
1	8	11	YDR399W	HPT1	184	135	0.733696
1	8	12	YMR118C	YMR118C	194	120	0.618557
1	8	13	YDR089W	YDR089W	172	109	0.633721
1	8	14	YHR051W	COX6	152	97	0.638158
1	8	15	YDR400W	URH1	202	125	0.618812
1	8	16	Blank	Blank	0	0	#DIV/0!
1	8	17	YDR090C	YDR090C	206	125	0.606796
1	8	18	YHR057C	CPR2	204	124	0.607843
1	8	19	YDR401W	YDR401W	220	133	0.604545
1	8	20	YCL008C	STP22	13	20	1.53846
1	8	21	YDR092W	UBC13	232	133	0.573276
1	8	22	YHR060W	VMA22	38	12	0.315789
1	8	23	YDR402C	DIT2	198	103	0.520202
1	8	24	YCL009C	ILV6	215	129	0.6
1	8	25	YDR093W	DNF2	197	109	0.553299
1	8	26	YHR061C	GIC1	201	124	0.616915
1	8	27	YDR403W	DIT1	197	123	0.624365
1	8	28	YCL010C	SGF29	117	66	0.564103
1	8	29	YDR094W	YDR094W	185	107	0.578378
1	8	30	YHR066W	SSF1	173	120	0.693642
1	8	31	YDR405W	MRP20	147	93	0.632653
1	8	32	YCL011C	GBP2	181	108	0.596685
1	8	33	YDR095C	YDR095C	194	120	0.618557
1	8	34	YHR073W	OSH3	197	133	0.675127
1	8	35	YDR406W	PDR15	198	118	0.59596
1	8	36	YCL012W	YCL012W	197	137	0.695431
1	8	37	YDR096W	GIS1	220	137	0.622727
1	8	38	YHR075C	PPE1	235	141	0.6
1	8	39	YDR408C	ADE8	134	106	0.791045
1	8	40	YCL013W	YCL013W	0	0	#DIV/0!
1	8	41	YDR097C	MSH6	209	122	0.583732
1	8	42	YHR076W	PTC7	189	120	0.634921
1	8	43	YDR409W	SIZ1	188	117	0.62234
1	8	44	YCL014W	BUD3	222	123	0.554054
1	8	45	YDR098C	GRX3	263	148	0.562738
1	8	46	YHR077C	NMD2	249	151	0.606426
1	8	47	YDR410C	STE14	0	0	#DIV/0!
1	8	48	YCL016C	DCC1	203	130	0.640394
1	9	1	YAL036C	RBG1	362	181	0.5
1	9	2	YMR282C	AEP2	235	129	0.548936
1	9	3	YLR012C	YLR012C	222	110	0.495495
1	9	4	YOR007C	SGT2	197	87	0.441624
1	9	5	YAL035W	FUN12	0	0	#DIV/0!
1	9	6	YMR283C	RIT1	214	104	0.485981
1	9	7	YLR013W	GAT3	171	107	0.625731
1	9	8	YOR008C	SLG1	183	108	0.590164
1	9	9	YAL034C	FUN19	186	115	0.61828
1	9	10	YMR284W	YKU70	193	113	0.585492
1	9	11	YLR014C	PPR1	166	116	0.698795
1	9	12	YOR009W	TIR4	173	116	0.67052
1	9	13	YAL031C	GIP4	192	116	0.604167
1	9	14	YMR285C	NGL2	189	109	0.57672
1	9	15	YLR015W	BRE2	33	9	0.272727
1	9	16	YOR010C	TIR2	219	119	0.543379
1	9	17	YAL030W	SNC1	247	132	0.534413
1	9	18	YMR286W	MRPL33	159	109	0.685535
1	9	19	YLR016C	PML1	201	111	0.552239
1	9	20	YOR011W	AUS1	201	99	0.492537
1	9	21	YAL029C	MYO4	222	128	0.576577
1	9	22	YMR287C	DSS1	305	96	0.314754
2	12	27	YGL071W	AFT1	100	0	0
1	9	24	YOR012W	YOR012W	190	111	0.584211
1	9	25	YAL028W	FRT2	189	109	0.57672
1	9	26	YMR289W	ABZ2	201	106	0.527363
1	9	27	YLR018C	POM34	181	103	0.569061
1	9	28	YOR013W	IRC11	226	127	0.561947
1	9	29	YAL027W	SAW1	196	118	0.602041
1	9	30	YMR291W	YMR291W	217	113	0.520737
1	9	31	YLR019W	PSR2	198	115	0.580808
1	9	32	YOR014W	RTS1	162	95	0.58642
1	9	33	YAL026C	DRS2	162	109	0.67284
1	9	34	YMR292W	GOT1	178	107	0.601124
1	9	35	YLR020C	YEH2	197	109	0.553299
1	9	36	YOR015W	YOR015W	220	126	0.572727
1	9	37	YAL023C	PMT2	167	106	0.634731
1	9	38	YMR293C	HER2	0	0	#DIV/0!
1	9	39	YLR021W	IRC25	186	110	0.591398
1	9	40	YOR016C	ERP4	219	138	0.630137
1	9	41	YAL022C	FUN26	197	126	0.639594
1	9	42	YMR294W	JNM1	213	127	0.596244
1	9	43	YLR023C	IZH3	246	139	0.565041
1	9	44	YOR017W	PET127	238	129	0.542017
1	9	45	YAL021C	CCR4	16	0	0
1	9	46	YMR294W-A	YMR294W-A	264	151	0.57197
1	9	47	YLR024C	UBR2	329	191	0.580547
1	9	48	YOR018W	ROD1	482	217	0.450207
1	10	1	YPL193W	RSA1	213	135	0.633803
1	10	2	YER038W-A	YER038W-A	271	138	0.509225
1	10	3	YBR194W	AIM4	255	125	0.490196
1	10	4	YGR183C	QCR9	193	92	0.476684
1	10	5	YPL192C	PRM3	187	97	0.518717
1	10	6	YER039C	HVG1	158	90	0.56962
1	10	7	YBR195C	MSI1	167	104	0.622754
1	10	8	YGR184C	UBR1	210	101	0.480952
1	10	9	YPL191C	YPL191C	164	110	0.670732
1	10	10	YER040W	GLN3	148	114	0.77027
1	10	11	YBR197C	YBR197C	192	107	0.557292
1	10	12	YGR187C	HGH1	204	111	0.544118
1	10	13	YPL189W	GUP2	172	104	0.604651
1	10	14	YER041W	YEN1	188	107	0.569149
1	10	15	YBR199W	KTR4	194	105	0.541237
1	10	16	YGR189C	CRH1	209	114	0.545455
1	10	17	YPL188W	POS5	14	0	0
1	10	18	YER042W	MXR1	202	114	0.564356
1	10	19	YBR200W	BEM1	15	0	0
1	10	20	YGR192C	TDH3	174	104	0.597701
1	10	21	YPL187W	MF(ALPHA)1	170	99	0.582353
1	10	22	YER044C-A	MEI4	212	111	0.523585
1	10	23	YBR201W	DER1	197	114	0.57868
1	10	24	YGR193C	PDX1	198	117	0.590909
1	10	25	YPL185W	YPL185W	0	0	#DIV/0!
1	10	26	YER045C	ACA1	216	106	0.490741
1	10	27	YBR203W	COS111	200	114	0.57
1	10	28	YGR194C	XKS1	205	126	0.614634
1	10	29	YPL186C	UIP4	184	117	0.63587
1	10	30	YER046W-A	YER046W-A	195	111	0.569231
1	10	31	YBR204C	YBR204C	211	131	0.620853
1	10	32	YGR196C	FYV8	156	93	0.596154
1	10	33	YPL184C	MRN1	158	111	0.702532
1	10	34	YER047C	SAP1	192	117	0.609375
1	10	35	YBR205W	KTR3	192	118	0.614583
1	10	36	YGR197C	SNG1	191	116	0.60733
1	10	37	YPL181W	CTI6	90	67	0.744444
1	10	38	YER048C	CAJ1	214	128	0.598131
1	10	39	YBR206W	YBR206W	208	123	0.591346
1	10	40	YGR199W	PMT6	206	114	0.553398
1	10	41	YPL182C	YPL182C	80	79	0.9875
1	10	42	YER049W	TPA1	201	128	0.636816
1	10	43	YBR207W	FTH1	202	114	0.564356
1	10	44	YGR200C	ELP2	19	54	2.84211
1	10	45	YPL180W	TCO89	0	0	#DIV/0!
1	10	46	YER050C	RSM18	206	136	0.660194
1	10	47	YBR208C	DUR1,2	392	219	0.558673
1	10	48	YGR202C	PCT1	482	228	0.473029
1	11	1	YML058W	SML1	351	197	0.561254
1	11	2	YOR307C	SLY41	296	156	0.527027
1	11	3	YMR159C	ATG16	197	108	0.548223
1	11	4	YOL048C	RRT8	183	95	0.519126
1	11	5	YML057W	CMP2	174	91	0.522989
1	11	6	YOR308C	SNU66	186	99	0.532258
1	11	7	YMR161W	HLJ1	188	93	0.494681
1	11	8	YOL049W	GSH2	184	113	0.61413
1	11	9	YML058C-A	YML058C-A	176	107	0.607955
1	11	10	YOR311C	DGK1	162	105	0.648148
1	11	11	YMR162C	DNF3	181	111	0.61326
1	11	12	YOL050C	YOL050C	75	61	0.813333
1	11	13	YML056C	IMD4	202	121	0.59901
1	11	14	YOR312C	RPL20B	0	0	#DIV/0!
1	11	15	YMR163C	INP2	198	114	0.575758
1	11	16	YOL051W	GAL11	207	108	0.521739
1	11	17	YML055W	SPC2	210	123	0.585714
1	11	18	YOR313C	SPS4	210	118	0.561905
1	11	19	YMR164C	MSS11	224	117	0.522321
1	11	20	YOL052C	SPE2	60	29	0.483333
1	11	21	YML054C	CYB2	195	106	0.54359
1	11	22	YOR314W	YOR314W	180	92	0.511111
1	11	23	YMR166C	YMR166C	184	105	0.570652
1	11	24	YOL053C-A	YOL053C-A	192	106	0.552083
1	11	25	YML053C	YML053C	205	117	0.570732
1	11	26	YOR315W	SFG1	190	110	0.578947
1	11	27	YMR167W	MLH1	197	116	0.588832
1	11	28	YOL053W	AIM39	200	115	0.575
1	11	29	YML052W	SUR7	197	135	0.685279
1	11	30	YOR316C	COT1	193	115	0.595855
1	11	31	YMR169C	ALD3	173	102	0.589595
1	11	32	YOL054W	PSH1	179	116	0.648045
1	11	33	YML051W	GAL80	225	115	0.511111
1	11	34	YOR318C	YOR318C	193	113	0.585492
1	11	35	YMR170C	ALD2	209	113	0.54067
1	11	36	YOL055C	THI20	189	124	0.656085
1	11	37	YML050W	AIM32	198	105	0.530303
1	11	38	YOR320C	GNT1	188	123	0.654255
1	11	39	YMR172C-A	YMR172C-A	225	124	0.551111
1	11	40	YOL056W	GPM3	218	118	0.541284
1	11	41	YML048W	GSF2	224	133	0.59375
1	11	42	YOR321W	PMT3	211	127	0.601896
1	11	43	YMR173W-A	YMR173W-A	213	119	0.558685
1	11	44	YOL057W	YOL057W	220	120	0.545455
1	11	45	YML048W-A	YML048W-A	251	142	0.565737
1	11	46	YOR322C	LDB19	226	152	0.672566
1	11	47	YMR174C	PAI3	352	189	0.536932
1	11	48	YOL058W	ARG1	15	9	0.6
1	12	1	YDR099W	BMH2	363	183	0.504132
1	12	2	YHR078W	YHR078W	231	124	0.536797
1	12	3	YDR411C	DFM1	176	103	0.585227
1	12	4	YCL023C	YCL023C	190	102	0.536842
1	12	5	YDR100W	TVP15	189	106	0.560847
1	12	6	YHR079C	IRE1	34	38	1.11765
1	12	7	YDR414C	ERD1	133	95	0.714286
1	12	8	YCL024W	KCC4	192	118	0.614583
1	12	9	YDR101C	ARX1	158	115	0.727848
1	12	10	YHR080C	YHR080C	178	108	0.606742
1	12	11	YDR415C	YDR415C	182	116	0.637363
1	12	12	YCL025C	AGP1	99	60	0.606061
1	12	13	YDR102C	YDR102C	193	115	0.595855
1	12	14	YHR081W	LRP1	125	94	0.752
1	12	15	YDR418W	RPL12B	0	0	#DIV/0!
1	12	16	YCL026C	YCL026C	187	112	0.59893
1	12	17	YDR103W	STE5	0	0	#DIV/0!
1	12	18	YHR082C	KSP1	188	108	0.574468
1	12	19	YDR419W	RAD30	191	117	0.612565
1	12	20	YCL027W	FUS1	198	114	0.575758
1	12	21	YDR104C	SPO71	202	116	0.574257
1	12	22	YHR086W	NAM8	223	133	0.596413
1	12	23	YDR420W	HKR1	179	95	0.530726
1	12	24	YCL028W	RNQ1	197	115	0.583756
1	12	25	YDR105C	TMS1	210	113	0.538095
1	12	26	YHR087W	RTC3	184	115	0.625
1	12	27	YDR421W	ARO80	193	130	0.673575
1	12	28	YCL029C	BIK1	188	114	0.606383
1	12	29	YDR107C	TMN2	198	113	0.570707
1	12	30	YHR091C	MSR1	0	0	#DIV/0!
1	12	31	YDR422C	SIP1	195	107	0.548718
1	12	32	YCL030C	HIS4	0	0	#DIV/0!
1	12	33	YDR108W	GSG1	136	58	0.426471
1	12	34	YHR092C	HXT4	221	126	0.570136
1	12	35	YDR423C	CAD1	210	123	0.585714
1	12	36	YCL032W	STE50	37	8	0.216216
1	12	37	YDR109C	YDR109C	220	133	0.604545
1	12	38	YHR093W	AHT1	215	135	0.627907
1	12	39	YDR425W	SNX41	191	137	0.717277
1	12	40	YCL033C	MXR2	198	111	0.560606
1	12	41	YDR110W	FOB1	202	117	0.579208
1	12	42	YHR094C	HXT1	208	109	0.524038
1	12	43	YDR426C	YDR426C	211	116	0.549763
1	12	44	YCL034W	LSB5	245	131	0.534694
1	12	45	YDR111C	ALT2	255	131	0.513725
1	12	46	YHR095W	YHR095W	267	157	0.588015
1	12	47	YDR428C	BNA7	290	170	0.586207
1	12	48	YCL036W	GFD2	496	231	0.465726
1	13	1	YAL020C	ATS1	288	156	0.541667
1	13	2	YMR295C	YMR295C	264	148	0.560606
1	13	3	YLR025W	SNF7	0	0	#DIV/0!
1	13	4	YOR019W	YOR019W	207	98	0.47343
1	13	5	YAL019W	FUN30	191	107	0.560209
1	13	6	YMR297W	PRC1	198	115	0.580808
1	13	7	YLR027C	AAT2	0	0	#DIV/0!
1	13	8	YOR021C	YOR021C	193	122	0.632124
1	13	9	YAL018C	YAL018C	177	112	0.632768
1	13	10	YMR299C	DYN3	176	111	0.630682
1	13	11	YLR028C	ADE16	171	112	0.654971
1	13	12	YOR022C	YOR022C	0	0	#DIV/0!
1	13	13	YAL017W	PSK1	187	110	0.588235
1	13	14	YMR300C	ADE4	154	109	0.707792
1	13	15	YLR042C	YLR042C	173	102	0.589595
1	13	16	YOR023C	AHC1	227	110	0.484581
1	13	17	YAL015C	NTG1	184	111	0.603261
1	13	18	YMR302C	YME2	198	113	0.570707
1	13	19	YLR043C	TRX1	180	100	0.555556
1	13	20	YOR024W	YOR024W	208	118	0.567308
1	13	21	YAL014C	SYN8	197	111	0.563452
1	13	22	YMR303C	ADH2	180	99	0.55
1	13	23	YLR044C	PDC1	188	112	0.595745
1	13	24	YOR025W	HST3	201	131	0.651741
1	13	25	YAL013W	DEP1	37	19	0.513514
1	13	26	YMR304W	UBP15	169	94	0.556213
1	13	27	YLR046C	YLR046C	187	108	0.57754
1	13	28	YOR026W	BUB3	83	33	0.39759
1	13	29	YAL011W	SWC3	285	97	0.340351
1	13	30	YMR304C-A	YMR304C-A	197	115	0.583756
1	13	31	YLR047C	FRE8	196	110	0.561224
1	13	32	YOR027W	STI1	211	124	0.587678
1	13	33	YAL010C	MDM10	28	15	0.535714
1	13	34	YMR305C	SCW10	179	121	0.675978
1	13	35	YLR048W	RPS0B	93	84	0.903226
1	13	36	YOR028C	CIN5	0	0	#DIV/0!
1	13	37	YAL009W	SPO7	186	134	0.72043
1	13	38	YMR306C-A	YMR306C-A	213	122	0.57277
1	13	39	YLR049C	YLR049C	208	120	0.576923
1	13	40	YOR029W	YOR029W	236	126	0.533898
1	13	41	YAL008W	FUN14	233	134	0.575107
1	13	42	YMR307W	GAS1	0	0	#DIV/0!
1	13	43	YLR053C	YLR053C	208	132	0.634615
1	13	44	YOR030W	DFG16	82	77	0.939024
1	13	45	YAL007C	ERP2	248	134	0.540323
1	13	46	YMR310C	YMR310C	155	96	0.619355
1	13	47	YLR054C	OSW2	322	183	0.568323
1	13	48	YOR031W	CRS5	449	209	0.465479
1	14	1	YPL179W	PPQ1	412	197	0.478155
1	14	2	YER051W	JHD1	266	144	0.541353
1	14	3	YBR209W	YBR209W	256	124	0.484375
1	14	4	YGR203W	YCH1	191	97	0.507853
1	14	5	YPL178W	CBC2	0	0	#DIV/0!
1	14	6	YER052C	HOM3	170	97	0.570588
1	14	7	YBR210W	ERV15	190	114	0.6
1	14	8	YGR205W	YGR205W	173	115	0.66474
1	14	9	YPL177C	CUP9	175	119	0.68
1	14	10	YER053C	PIC2	197	116	0.588832
1	14	11	YBR212W	NGR1	216	130	0.601852
1	14	12	YGR206W	MVB12	196	122	0.622449
1	14	13	YPL176C	TRE1	186	107	0.575269
1	14	14	YER054C	GIP2	190	108	0.568421
1	14	15	YBR213W	MET8	188	109	0.579787
1	14	16	YGR207C	YGR207C	185	115	0.621622
1	14	17	YPL174C	NIP100	158	79	0.5
1	14	18	YER056C	FCY2	220	124	0.563636
1	14	19	YBR214W	SDS24	192	120	0.625
1	14	20	YGR208W	SER2	182	103	0.565934
1	14	21	YPL173W	MRPL40	259	91	0.351351
1	14	22	YER056C-A	RPL34A	150	90	0.6
1	14	23	YBR215W	HPC2	116	65	0.560345
1	14	24	YGR209C	TRX2	185	108	0.583784
1	14	25	YPL172C	COX10	295	109	0.369492
1	14	26	YER057C	HMF1	183	110	0.601093
1	14	27	YBR216C	YBP1	209	112	0.535885
1	14	28	YGR212W	SLI1	206	114	0.553398
1	14	29	YPL171C	OYE3	194	119	0.613402
1	14	30	YER058W	PET117	167	107	0.640719
1	14	31	YBR217W	ATG12	188	102	0.542553
1	14	32	YGR213C	RTA1	199	123	0.61809
1	14	33	YPL170W	DAP1	200	112	0.56
1	14	34	YER059W	PCL6	215	125	0.581395
1	14	35	YBR218C	PYC2	206	114	0.553398
1	14	36	YGR214W	RPS0A	186	124	0.666667
1	14	37	YPL168W	YPL168W	235	149	0.634043
1	14	38	YER060W	FCY21	208	115	0.552885
1	14	39	YBR219C	YBR219C	222	125	0.563063
1	14	40	YGR215W	RSM27	0	0	#DIV/0!
1	14	41	YPL167C	REV3	207	121	0.584541
1	14	42	YER060W-A	FCY22	220	128	0.581818
1	14	43	YBR220C	YBR220C	213	121	0.568075
1	14	44	YGR217W	CCH1	169	104	0.615385
1	14	45	YPL166W	ATG29	222	136	0.612613
1	14	46	YER061C	CEM1	223	149	0.668161
1	14	47	YBR221C	PDB1	302	175	0.57947
1	14	48	YHL047C	ARN2	440	190	0.431818
1	15	1	YML037C	YML037C	422	193	0.457346
1	15	2	YOR323C	PRO2	0	0	#DIV/0!
1	15	3	YMR175W	SIP18	246	133	0.54065
1	15	4	YOL059W	GPD2	196	120	0.612245
1	15	5	YML035C	YML035C	224	109	0.486607
1	15	6	YOR324C	FRT1	188	119	0.632979
1	15	7	YMR176W	ECM5	176	114	0.647727
1	15	8	YOL060C	MAM3	186	106	0.569892
1	15	9	YML034W	YML034W	156	99	0.634615
1	15	10	YOR327C	SNC2	189	121	0.640212
1	15	11	YMR177W	MMT1	194	125	0.64433
1	15	12	YOL061W	PRS5	190	115	0.605263
1	15	13	YML035C-A	YML035C-A	160	103	0.64375
1	15	14	YOR328W	PDR10	187	115	0.614973
1	15	15	YMR178W	YMR178W	189	118	0.624339
1	15	16	YOL062C	APM4	207	124	0.599034
1	15	17	YML033W	YML033W	158	80	0.506329
1	15	18	YOR330C	MIP1	163	98	0.601227
1	15	19	YMR179W	SPT21	109	93	0.853211
1	15	20	YOL063C	CRT10	202	122	0.60396
1	15	21	YML032C	RAD52	45	10	0.222222
1	15	22	YOR332W	VMA4	190	109	0.573684
1	15	23	YMR180C	CTL1	199	115	0.577889
1	15	24	YOL064C	MET22	87	74	0.850575
1	15	25	YML030W	AIM31	187	103	0.550802
1	15	26	YOR334W	MRS2	194	102	0.525773
1	15	27	YMR182C	RGM1	195	110	0.564103
1	15	28	YOL065C	INP54	166	94	0.566265
1	15	29	YML029W	USA1	205	117	0.570732
1	15	30	YOR337W	TEA1	194	124	0.639175
1	15	31	YMR183C	SSO2	165	105	0.636364
1	15	32	YOL067C	RTG1	161	105	0.652174
1	15	33	YML028W	TSA1	134	82	0.61194
1	15	34	YOR338W	YOR338W	210	123	0.585714
1	15	35	YMR184W	ADD37	0	0	#DIV/0!
1	15	36	YOL068C	HST1	225	123	0.546667
1	15	37	YML026C	RPS18B	152	124	0.815789
1	15	38	YOR339C	UBC11	225	132	0.586667
1	15	39	YMR186W	HSC82	220	124	0.563636
1	15	40	YOL070C	NBA1	240	131	0.545833
1	15	41	YML024W	RPS17A	76	73	0.960526
1	15	42	YOR342C	YOR342C	219	122	0.557078
1	15	43	YMR187C	YMR187C	207	122	0.589372
1	15	44	YOL071W	EMI5	214	125	0.584112
1	15	45	YML020W	YML020W	229	118	0.515284
1	15	46	YOR343C	YOR343C	305	181	0.593443
1	15	47	YMR188C	MRPS17	325	183	0.563077
1	15	48	YOL072W	THP1	355	181	0.509859
1	16	1	YDR112W	IRC2	395	185	0.468354
1	16	2	YHR096C	HXT5	277	166	0.599278
1	16	3	YDR430C	CYM1	229	126	0.550218
1	16	4	YCL037C	SRO9	213	114	0.535211
1	16	5	YDR114C	YDR114C	0	0	#DIV/0!
1	16	6	YHR097C	YHR097C	200	110	0.55
1	16	7	YDR431W	YDR431W	132	86	0.651515
1	16	8	YCL039W	GID7	195	126	0.646154
1	16	9	YDR115W	YDR115W	0	0	#DIV/0!
1	16	10	YHR100C	GEP4	105	71	0.67619
1	16	11	YDR432W	NPL3	0	0	#DIV/0!
1	16	12	YCL040W	GLK1	193	111	0.57513
1	16	13	YDR116C	MRPL1	174	96	0.551724
1	16	14	YHR103W	SBE22	182	116	0.637363
1	16	15	YDR433W	YDR433W	185	117	0.632432
1	16	16	YCL042W	YCL042W	185	101	0.545946
1	16	17	YDR117C	TMA64	216	114	0.527778
1	16	18	YHR104W	GRE3	214	119	0.556075
1	16	19	YDR435C	PPM1	212	136	0.641509
1	16	20	YCL044C	MGR1	201	128	0.636816
1	16	21	YDR119W	VBA4	213	113	0.530516
1	16	22	YHR105W	YPT35	206	115	0.558252
1	16	23	YDR436W	PPZ2	213	117	0.549296
1	16	24	YCL045C	EMC1	208	118	0.567308
1	16	25	YDR120C	TRM1	198	122	0.616162
1	16	26	YHR106W	TRR2	203	122	0.600985
1	16	27	YEL001C	IRC22	205	115	0.560976
1	16	28	YCL046W	YCL046W	192	122	0.635417
1	16	29	YDR121W	DPB4	258	131	0.507752
1	16	30	YHR108W	GGA2	156	110	0.705128
1	16	31	YEL003W	GIM4	228	109	0.47807
1	16	32	YCL047C	YCL047C	187	115	0.614973
1	16	33	YDR122W	KIN1	231	128	0.554113
1	16	34	YHR109W	CTM1	205	118	0.57561
1	16	35	YEL004W	YEA4	0	0	#DIV/0!
1	16	36	YCL048W	SPS22	228	140	0.614035
1	16	37	YDR123C	INO2	0	0	#DIV/0!
1	16	38	YHR110W	ERP5	231	124	0.536797
1	16	39	YEL005C	VAB2	217	123	0.56682
1	16	40	YCL049C	YCL049C	257	144	0.560311
1	16	41	YDR124W	YDR124W	238	129	0.542017
1	16	42	YHR111W	UBA4	63	50	0.793651
1	16	43	YEL006W	YEA6	217	126	0.580645
1	16	44	YCL050C	APA1	224	135	0.602679
1	16	45	YDR125C	ECM18	242	137	0.566116
1	16	46	YHR112C	YHR112C	272	157	0.577206
1	16	47	YEL007W	YEL007W	231	144	0.623377
1	16	48	YCL051W	LRE1	457	204	0.446389
1	17	1	YAL004W	YAL004W	380	187	0.492105
1	17	2	YNL339C	YRF1-6	283	164	0.579505
1	17	3	YLR055C	SPT8	0	0	#DIV/0!
1	17	4	YOR032C	HMS1	210	111	0.528571
1	17	5	YAL005C	SSA1	204	116	0.568627
1	17	6	YNL338W	YNL338W	198	120	0.606061
1	17	7	YLR056W	ERG3	84	68	0.809524
1	17	8	YOR033C	EXO1	0	0	#DIV/0!
1	17	9	YAL002W	VPS8	213	124	0.58216
1	17	10	YNL336W	COS1	211	120	0.56872
1	17	11	YLR057W	YLR057W	201	111	0.552239
1	17	12	YOR034C	AKR2	212	122	0.575472
1	17	13	YAR002W	NUP60	179	123	0.687151
1	17	14	YNL335W	DDI3	190	112	0.589474
1	17	15	YLR058C	SHM2	215	130	0.604651
1	17	16	YOR035C	SHE4	101	54	0.534653
1	17	17	YAR003W	SWD1	50	17	0.34
1	17	18	YNL334C	SNO2	254	130	0.511811
1	17	19	YLR059C	REX2	200	118	0.59
1	17	20	YOR036W	PEP12	92	47	0.51087
1	17	21	YAR014C	BUD14	230	150	0.652174
1	17	22	YNL333W	SNZ2	211	139	0.658768
1	17	23	YLR061W	RPL22A	68	44	0.647059
1	17	24	YOR037W	CYC2	178	89	0.5
1	17	25	YAR015W	ADE1	98	66	0.673469
1	17	26	YNL332W	THI12	215	118	0.548837
1	17	27	YLR062C	BUD28	118	88	0.745763
1	17	28	YOR038C	HIR2	142	91	0.640845
1	17	29	YAR018C	KIN3	173	110	0.635838
1	17	30	YNL330C	RPD3	212	121	0.570755
1	17	31	YLR063W	YLR063W	201	118	0.587065
1	17	32	YOR039W	CKB2	221	131	0.59276
1	17	33	YAR020C	PAU7	193	130	0.673575
1	17	34	YNL329C	PEX6	162	124	0.765432
1	17	35	YLR064W	YLR064W	0	0	#DIV/0!
1	17	36	YOR040W	GLO4	235	147	0.625532
1	17	37	YAR023C	YAR023C	234	161	0.688034
1	17	38	YNL328C	MDJ2	218	136	0.623853
1	17	39	YLR065C	YLR065C	214	142	0.663551
1	17	40	YOR041C	YOR041C	231	125	0.541126
1	17	41	YAR027W	UIP3	46	0	0
1	17	42	YNL327W	EGT2	256	134	0.523438
1	17	43	YLR067C	PET309	163	106	0.650307
1	17	44	YOR042W	CUE5	231	132	0.571429
1	17	45	YAR028W	YAR028W	0	0	#DIV/0!
1	17	46	YNL326C	PFA3	224	142	0.633929
1	17	47	YLR068W	FYV7	233	171	0.733906
1	17	48	YOR043W	WHI2	455	169	0.371429
1	18	1	YPL165C	SET6	413	193	0.467312
1	18	2	YER062C	HOR2	268	156	0.58209
1	18	3	YBR222C	PCS60	222	111	0.5
1	18	4	YHL046C	PAU13	197	118	0.598985
1	18	5	YPL164C	MLH3	181	102	0.563536
1	18	6	YER065C	ICL1	196	105	0.535714
1	18	7	YBR223C	TDP1	193	117	0.606218
1	18	8	YHL045W	YHL045W	212	121	0.570755
1	18	9	YPL163C	SVS1	198	124	0.626263
1	18	10	YER066C-A	YER066C-A	191	101	0.528796
1	18	11	YBR224W	YBR224W	135	76	0.562963
1	18	12	YHL044W	YHL044W	186	119	0.639785
1	18	13	YPL162C	YPL162C	184	106	0.576087
1	18	14	YER067W	YER067W	187	113	0.604278
1	18	15	YBR225W	YBR225W	190	110	0.578947
1	18	16	YHL043W	ECM34	194	114	0.587629
1	18	17	YPL161C	BEM4	194	109	0.561856
1	18	18	YER067C-A	YER067C-A	198	109	0.550505
1	18	19	YBR226C	YBR226C	199	120	0.603015
1	18	20	YHL042W	YHL042W	216	116	0.537037
1	18	21	YPL159C	PET20	0	0	#DIV/0!
1	18	22	YER068W	MOT2	0	0	#DIV/0!
1	18	23	YBR227C	MCX1	229	131	0.572052
1	18	24	YHL041W	YHL041W	216	114	0.527778
1	18	25	YPL157W	TGS1	104	71	0.682692
1	18	26	YER068C-A	YER068C-A	0	0	#DIV/0!
1	18	27	YBR228W	SLX1	219	128	0.584475
1	18	28	YHL040C	ARN1	208	126	0.605769
1	18	29	YPL156C	PRM4	200	117	0.585
1	18	30	YER069W	ARG5,6	0	0	#DIV/0!
1	18	31	YBR229C	ROT2	173	118	0.682081
1	18	32	YHL038C	CBP2	161	121	0.751553
1	18	33	YPL155C	KIP2	180	140	0.777778
1	18	34	YPR118W	MRI1	215	146	0.67907
1	18	35	YBR230C	OM14	209	135	0.645933
1	18	36	YHL037C	YHL037C	214	144	0.672897
1	18	37	YPL154C	PEP4	197	125	0.634518
1	18	38	YER071C	YER071C	252	140	0.555556
1	18	39	YBR231C	SWC5	0	0	#DIV/0!
1	18	40	YHL036W	MUP3	215	133	0.618605
1	18	41	YPL152W	RRD2	226	148	0.654867
1	18	42	YER072W	VTC1	223	132	0.591928
1	18	43	YBR233W	PBP2	220	131	0.595455
1	18	44	YHL035C	VMR1	234	130	0.555556
1	18	45	YPL150W	YPL150W	242	138	0.570248
1	18	46	YER073W	ALD5	282	157	0.556738
1	18	47	YBR235W	YBR235W	349	198	0.567335
1	18	48	YHL034C	SBP1	450	187	0.415556
1	19	1	YML019W	OST6	355	171	0.48169
1	19	2	YOR344C	TYE7	297	172	0.579125
1	19	3	YMR189W	GCV2	222	123	0.554054
1	19	4	YOL075C	YOL075C	218	116	0.53211
1	19	5	YML018C	YML018C	201	107	0.532338
1	19	6	YOR346W	REV1	188	111	0.590426
1	19	7	YMR190C	SGS1	178	96	0.539326
1	19	8	YOL076W	MDM20	0	0	#DIV/0!
1	19	9	YML017W	PSP2	215	131	0.609302
1	19	10	YOR347C	PYK2	185	116	0.627027
1	19	11	YMR191W	SPG5	212	128	0.603774
1	19	12	YOL079W	YOL079W	184	113	0.61413
1	19	13	YML016C	PPZ1	142	81	0.570423
1	19	14	YOR348C	PUT4	193	120	0.621762
1	19	15	YMR192W	GYL1	189	109	0.57672
1	19	16	YOL080C	REX4	203	130	0.640394
1	19	17	YML014W	TRM9	0	0	#DIV/0!
1	19	18	YOR349W	CIN1	224	130	0.580357
1	19	19	YMR193W	MRPL24	213	123	0.577465
1	19	20	YOL081W	IRA2	170	90	0.529412
1	19	21	YML013W	UBX2	151	86	0.569536
1	19	22	YOR350C	MNE1	207	105	0.507246
1	19	23	YMR194W	RPL36A	219	137	0.625571
1	19	24	YOL082W	ATG19	213	126	0.591549
1	19	25	YML013C-A	YML013C-A	0	0	#DIV/0!
1	19	26	YOR351C	MEK1	224	123	0.549107
1	19	27	YMR193C-A	YMR193C-A	193	128	0.663212
1	19	28	YOL083W	YOL083W	199	125	0.628141
1	19	29	YML012W	YML012W	244	138	0.565574
1	19	30	YOR352W	YOR352W	208	129	0.620192
1	19	31	YMR195W	ICY1	207	133	0.642512
1	19	32	YOL084W	PHM7	203	135	0.665025
1	19	33	YML011C	RAD33	181	122	0.674033
1	19	34	YOR354C	MSC6	196	112	0.571429
1	19	35	YMR196W	YMR196W	205	126	0.614634
1	19	36	YOL085C	YOL085C	210	128	0.609524
1	19	37	YML009c	YML009c	209	121	0.578947
1	19	38	YOR355W	GDS1	170	104	0.611765
1	19	39	YMR198W	CIK1	26	0	0
1	19	40	YPL274W	SAM3	226	120	0.530973
1	19	41	YML008C	ERG6	225	136	0.604444
1	19	42	YOR356W	YOR356W	213	129	0.605634
1	19	43	YMR199W	CLN1	201	121	0.60199
1	19	44	YPL273W	SAM4	241	134	0.556017
1	19	45	YML007W	YAP1	236	142	0.601695
1	19	46	YOR357C	SNX3	256	157	0.613281
1	19	47	YMR201C	RAD14	331	173	0.522659
1	19	48	YPL272C	YPL272C	439	239	0.544419
1	20	1	YDR126W	SWF1	233	86	0.369099
1	20	2	YHR113W	YHR113W	288	164	0.569444
1	20	3	YEL008W	YEL008W	253	133	0.525692
1	20	4	YCL055W	KAR4	207	111	0.536232
1	20	5	YDR127W	ARO1	210	111	0.528571
1	20	6	YHR114W	BZZ1	195	106	0.54359
1	20	7	YEL009C	GCN4	27	30	1.11111
1	20	8	YCL056C	YCL056C	212	130	0.613208
1	20	9	YDR128W	MTC5	189	125	0.661376
1	20	10	YHR115C	DMA1	196	117	0.596939
1	20	11	YEL010W	YEL010W	185	108	0.583784
1	20	12	YCL057W	PRD1	186	122	0.655914
1	20	13	YDR129C	SAC6	196	117	0.596939
1	20	14	YHR116W	COX23	163	100	0.613497
1	20	15	YEL013W	VAC8	119	75	0.630252
1	20	16	YCL060C	YCL060C	166	97	0.584337
1	20	17	YDR130C	FIN1	209	116	0.555024
1	20	18	YHR117W	TOM71	203	134	0.660099
1	20	19	YEL014C	YEL014C	182	107	0.587912
1	20	20	YCL061C	MRC1	157	100	0.636943
1	20	21	YDR131C	YDR131C	200	110	0.55
1	20	22	YHR120W	MSH1	0	0	#DIV/0!
1	20	23	YEL015W	EDC3	193	115	0.595855
1	20	24	YCL062W	YCL062W	168	93	0.553571
1	20	25	YDR132C	YDR132C	211	123	0.582938
1	20	26	YHR121W	LSM12	229	126	0.550218
1	20	27	YEL016C	NPP2	217	123	0.56682
1	20	28	YCL063W	VAC17	195	137	0.702564
1	20	29	YDR133C	YDR133C	194	136	0.701031
1	20	30	YHR123W	EPT1	185	118	0.637838
1	20	31	YEL017C-A	PMP2	192	109	0.567708
1	20	32	YCL064C	CHA1	191	135	0.706806
1	20	33	YDR134C	YDR134C	198	129	0.651515
1	20	34	YHR124W	NDT80	197	124	0.629442
1	20	35	YEL017W	GTT3	220	147	0.668182
1	20	36	YCL069W	VBA3	198	123	0.621212
1	20	37	YDR135C	YCF1	204	119	0.583333
1	20	38	YHR125W	YHR125W	0	0	#DIV/0!
1	20	39	YPR083W	MDM36	207	122	0.589372
1	20	40	YCR001W	YCR001W	230	132	0.573913
1	20	41	YDR136C	VPS61	130	86	0.661538
1	20	42	YHR126C	ANS1	214	130	0.607477
1	20	43	YEL020C	YEL020C	291	131	0.450172
1	20	44	YCR002C	CDC10	0	0	#DIV/0!
1	20	45	YDR137W	RGP1	213	124	0.58216
1	20	46	YHR129C	ARP1	256	154	0.601562
1	20	47	YEL023C	YEL023C	335	173	0.516418
1	20	48	YCR003W	MRPL32	338	182	0.538462
1	21	1	YAR029W	YAR029W	418	202	0.483254
1	21	2	YNL324W	YNL324W	298	168	0.563758
1	21	3	YLR069C	MEF1	142	108	0.760563
1	21	4	YOR044W	IRC23	235	114	0.485106
1	21	5	YAR031W	PRM9	190	106	0.557895
1	21	6	YNL325C	FIG4	173	107	0.618497
1	21	7	YLR070C	XYL2	180	98	0.544444
1	21	8	YOR045W	TOM6	179	116	0.648045
1	21	9	YAR030C	YAR030C	169	121	0.715976
1	21	10	YNL323W	LEM3	218	143	0.655963
1	21	11	YLR072W	YLR072W	199	104	0.522613
1	21	12	YOR047C	STD1	134	96	0.716418
1	21	13	YAR035W	YAT1	185	123	0.664865
1	21	14	YNL322C	KRE1	142	104	0.732394
1	21	15	YLR073C	RFU1	185	96	0.518919
1	21	16	YOR049C	RSB1	191	105	0.549738
1	21	17	YAR037W	YAR037W	153	95	0.620915
1	21	18	YNL321W	VNX1	203	116	0.571429
1	21	19	YLR074C	BUD20	111	80	0.720721
1	21	20	YOR050C	YOR050C	219	126	0.575342
1	21	21	YAR040C	YAR040C	212	122	0.575472
1	21	22	YNL320W	YNL320W	208	117	0.5625
1	21	23	YLR077W	FMP25	205	117	0.570732
1	21	24	YOR051C	YOR051C	213	126	0.591549
1	21	25	YAR042W	SWH1	211	150	0.7109
1	21	26	YNL319W	YNL319W	194	114	0.587629
1	21	27	YLR079W	SIC1	80	36	0.45
1	21	28	YOR052C	YOR052C	189	110	0.582011
1	21	29	YAR043C	YAR043C	210	116	0.552381
1	21	30	YNL318C	HXT14	186	118	0.634409
1	21	31	YLR080W	EMP46	201	125	0.621891
1	21	32	YOR053W	YOR053W	185	107	0.578378
1	21	33	YAR044W	YAR044W	200	118	0.59
1	21	34	YNL314W	DAL82	186	121	0.650538
1	21	35	YLR081W	GAL2	0	0	#DIV/0!
1	21	36	YOR054C	VHS3	213	126	0.591549
1	21	37	YAR047C	YAR047C	214	112	0.523364
1	21	38	YNL311C	YNL311C	215	126	0.586047
1	21	39	YLR082C	SRL2	220	118	0.536364
1	21	40	YOR055W	YOR055W	216	136	0.62963
1	21	41	YLL001W	DNM1	217	126	0.580645
1	21	42	YNL309W	STB1	216	130	0.601852
1	21	43	YLR083C	EMP70	236	140	0.59322
1	21	44	YOR058C	ASE1	0	0	#DIV/0!
1	21	45	YLL002W	RTT109	0	0	#DIV/0!
1	21	46	YNL053W	MSG5	303	172	0.567657
1	21	47	YLR084C	RAX2	334	164	0.491018
1	21	48	YOR059C	YOR059C	484	208	0.429752
1	22	1	YPL149W	ATG5	383	149	0.389034
1	22	2	YER074W	RPS24A	124	76	0.612903
1	22	3	YBR238C	YBR238C	203	97	0.477833
1	22	4	YHL033C	RPL8A	143	100	0.699301
1	22	5	YPL147W	PXA1	195	94	0.482051
1	22	6	YER075C	PTP3	194	105	0.541237
1	22	7	YBR239C	YBR239C	183	106	0.579235
1	22	8	YHL032C	GUT1	171	100	0.584795
1	22	9	YPL145C	KES1	211	126	0.597156
1	22	10	YER079W	YER079W	171	110	0.643275
1	22	11	YBR240C	THI2	178	115	0.646067
1	22	12	YHL031C	GOS1	100	48	0.48
1	22	13	YPL144W	POC4	97	54	0.556701
1	22	14	YER080W	AIM9	198	113	0.570707
1	22	15	YBR241C	YBR241C	185	113	0.610811
1	22	16	YHL030W	ECM29	171	122	0.71345
1	22	17	YPL141C	YPL141C	186	107	0.575269
1	22	18	YER081W	SER3	199	121	0.60804
1	22	19	YBR242W	YBR242W	221	125	0.565611
1	22	20	YHL029C	OCA5	184	112	0.608696
1	22	21	YPL140C	MKK2	167	100	0.598802
1	22	22	YER083C	GET2	0	0	#DIV/0!
1	22	23	YBR244W	GPX2	204	126	0.617647
1	22	24	YHL028W	WSC4	205	112	0.546341
1	22	25	YPL139C	UME1	209	128	0.61244
1	22	26	YER084W	YER084W	68	29	0.426471
1	22	27	YBR245C	ISW1	229	131	0.572052
1	22	28	YHL027W	RIM101	53	35	0.660377
1	22	29	YPL138C	SPP1	108	60	0.555556
1	22	30	YER085C	YER085C	206	112	0.543689
1	22	31	YBR246W	RRT2	155	111	0.716129
1	22	32	YHL026C	YHL026C	227	120	0.528634
1	22	33	YPL136W	YPL136W	220	137	0.622727
1	22	34	YER086W	ILV1	201	129	0.641791
1	22	35	YBR248C	HIS7	0	0	#DIV/0!
1	22	36	YHL023C	NPR3	142	95	0.669014
1	22	37	YPL135W	ISU1	237	125	0.527426
1	22	38	YER087C-A	YER087C-A	209	120	0.574163
1	22	39	YBR249C	ARO4	233	137	0.587983
1	22	40	YHL022C	SPO11	221	122	0.552036
1	22	41	YPL133C	RDS2	208	113	0.543269
1	22	42	YGR123C	PPT1	198	119	0.60101
1	22	43	YBR250W	SPO23	241	128	0.53112
1	22	44	YHL021C	AIM17	268	146	0.544776
1	22	45	YPL130W	SPO19	38	0	0
1	22	46	YGR124W	ASN2	301	168	0.55814
1	22	47	YBR251W	MRPS5	126	130	1.03175
1	22	48	YHL020C	OPI1	447	254	0.568233
1	23	1	YML006C	GIS4	396	203	0.512626
1	23	2	YOR358W	HAP5	0	0	#DIV/0!
1	23	3	YMR202W	ERG2	236	93	0.394068
1	23	4	YPL271W	ATP15	0	0	#DIV/0!
1	23	5	YML005W	TRM12	222	104	0.468468
1	23	6	YOR359W	VTS1	141	84	0.595745
1	23	7	YMR204C	INP1	164	97	0.591463
1	23	8	YPL270W	MDL2	154	99	0.642857
1	23	9	YML004C	GLO1	172	114	0.662791
1	23	10	YOR360C	PDE2	142	102	0.71831
1	23	11	YMR205C	PFK2	190	127	0.668421
1	23	12	YPL269W	KAR9	187	116	0.620321
1	23	13	YML003W	YML003W	190	121	0.636842
1	23	14	YOR363C	PIP2	146	105	0.719178
1	23	15	YMR206W	YMR206W	189	130	0.687831
1	23	16	YPL267W	ACM1	180	116	0.644444
1	23	17	YML002W	YML002W	195	122	0.625641
1	23	18	YOR365C	YOR365C	211	136	0.64455
1	23	19	YMR207C	HFA1	167	106	0.634731
1	23	20	YPL265W	DIP5	211	119	0.563981
1	23	21	YML001W	YPT7	156	88	0.564103
1	23	22	YOR367W	SCP1	207	116	0.560386
1	23	23	YMR210W	YMR210W	220	128	0.581818
1	23	24	YPL264C	YPL264C	196	113	0.576531
1	23	25	YMR002W	MIC17	240	131	0.545833
1	23	26	YOR368W	RAD17	209	112	0.535885
1	23	27	YMR214W	SCJ1	214	128	0.598131
1	23	28	YPL263C	KEL3	200	115	0.575
1	23	29	YMR003W	AIM34	99	52	0.525253
1	23	30	YOR371C	GPB1	191	111	0.581152
1	23	31	YMR215W	GAS3	216	121	0.560185
1	23	32	YPL262W	FUM1	143	91	0.636364
1	23	33	YMR006C	PLB2	205	121	0.590244
1	23	34	YOR374W	ALD4	202	123	0.608911
1	23	35	YMR216C	SKY1	126	87	0.690476
1	23	36	YPL260W	YPL260W	182	115	0.631868
1	23	37	YMR007W	YMR007W	201	119	0.59204
1	23	38	YOR375C	GDH1	203	127	0.625616
1	23	39	YMR219W	ESC1	189	127	0.671958
1	23	40	YPL261C	YPL261C	192	116	0.604167
1	23	41	YMR008C	PLB1	246	119	0.48374
1	23	42	YOR376W	YOR376W	218	129	0.591743
1	23	43	YMR221C	YMR221C	215	129	0.6
1	23	44	YPL259C	APM1	196	128	0.653061
1	23	45	YMR009W	ADI1	268	148	0.552239
1	23	46	YOR377W	ATF1	267	157	0.588015
1	23	47	YMR222C	FSH2	360	182	0.505556
1	23	48	YPL258C	THI21	446	189	0.423767
1	24	1	YPR021C	AGC1	384	190	0.494792
1	24	2	YHR130C	YHR130C	320	163	0.509375
1	24	3	YEL024W	RIP1	212	104	0.490566
1	24	4	YCR004C	YCP4	197	102	0.517766
1	24	5	YDR139C	RUB1	191	100	0.52356
1	24	6	YHR132C	ECM14	189	100	0.529101
1	24	7	YEL025C	YEL025C	198	104	0.525253
1	24	8	YCR005C	CIT2	187	114	0.609626
1	24	9	YDR140W	MTQ2	182	110	0.604396
1	24	10	YHR133C	NSG1	201	116	0.577114
1	24	11	YEL027W	CUP5	47	28	0.595745
1	24	12	YCR006C	YCR006C	203	109	0.536946
1	24	13	YDR142C	PEX7	175	102	0.582857
1	24	14	YHR134W	WSS1	131	76	0.580153
1	24	15	YEL028W	YEL028W	184	119	0.646739
1	24	16	YCR007C	YCR007C	189	113	0.597884
1	24	17	YDR143C	SAN1	242	151	0.623967
1	24	18	YHR135C	YCK1	197	128	0.649746
1	24	19	YEL030W	ECM10	201	119	0.59204
1	24	20	YCR008W	SAT4	150	122	0.813333
1	24	21	YDR144C	MKC7	157	99	0.630573
1	24	22	YHR136C	SPL2	202	113	0.559406
1	24	23	YEL031W	SPF1	43	27	0.627907
1	24	24	YCR009C	RVS161	109	60	0.550459
1	24	25	YDR146C	SWI5	208	114	0.548077
1	24	26	YHR137W	ARO9	211	112	0.530806
1	24	27	YEL033W	MTC7	222	139	0.626126
1	24	28	YCR010C	ADY2	198	127	0.641414
1	24	29	YDR338C	YDR338C	198	115	0.580808
1	24	30	YHR138C	YHR138C	202	119	0.589109
1	24	31	YPR091C	YPR091C	245	136	0.555102
1	24	32	YCR011C	ADP1	195	118	0.605128
1	24	33	YDR340W	YDR340W	202	120	0.594059
1	24	34	YHR139C	SPS100	208	117	0.5625
1	24	35	YEL037C	RAD23	196	121	0.617347
1	24	36	YCR014C	POL4	211	135	0.63981
1	24	37	YDR344C	YDR344C	211	124	0.587678
1	24	38	YHR139C-A	YHR139C-A	204	120	0.588235
1	24	39	YEL038W	UTR4	204	124	0.607843
1	24	40	YCR015C	YCR015C	190	115	0.605263
1	24	41	YDR345C	HXT3	244	141	0.577869
1	24	42	YHR142W	CHS7	187	112	0.59893
1	24	43	YEL039C	CYC7	205	128	0.62439
1	24	44	YCR016W	YCR016W	261	127	0.48659
1	24	45	YDR346C	SVF1	239	129	0.539749
1	24	46	YHR143W	DSE2	238	149	0.62605
1	24	47	YEL040W	UTR2	346	190	0.549133
1	24	48	YCR017C	CWH43	432	234	0.541667
1	25	1	YLL005C	SPO75	382	170	0.445026
1	25	2	YNL305C	YNL305C	295	150	0.508475
2	15	10	YDR163W	CWC15	97	0	0
1	25	4	YOR061W	CKA2	185	76	0.410811
1	25	5	YLL006W	MMM1	71	58	0.816901
1	25	6	YNL304W	YPT11	182	93	0.510989
1	25	7	YLR087C	CSF1	84	62	0.738095
1	25	8	YOR062C	YOR062C	197	102	0.517766
1	25	9	YLL009C	COX17	171	97	0.567251
1	25	10	YNL303W	YNL303W	190	109	0.573684
1	25	11	YLR089C	ALT1	180	114	0.633333
1	25	12	YOR064C	YNG1	191	112	0.586387
1	25	13	YLL010C	PSR1	210	113	0.538095
1	25	14	YNL302C	RPS19B	109	88	0.807339
1	25	15	YLR090W	XDJ1	185	113	0.610811
1	25	16	YOR065W	CYT1	173	103	0.595376
1	25	17	YLL012W	YEH1	167	105	0.628743
1	25	18	YNL301C	RPL18B	199	121	0.60804
1	25	19	YLR091W	GEP5	130	67	0.515385
1	25	20	YOR066W	MSA1	234	117	0.5
1	25	21	YLL013C	PUF3	186	109	0.586022
1	25	22	YNL299W	TRF5	190	110	0.578947
1	25	23	YLR092W	SUL2	196	114	0.581633
1	25	24	YOR067C	ALG8	153	102	0.666667
1	25	25	YLL014W	EMC6	206	120	0.582524
1	25	26	YNL298W	CLA4	0	0	#DIV/0!
1	25	27	YLR093C	NYV1	199	103	0.517588
1	25	28	YOR068C	VAM10	201	124	0.616915
1	25	29	YLL015W	BPT1	215	121	0.562791
1	25	30	YNL086W	YNL086W	223	127	0.569507
1	25	31	YLR094C	GIS3	212	134	0.632075
1	25	32	YOR069W	VPS5	159	111	0.698113
1	25	33	YLL016W	SDC25	259	132	0.509653
1	25	34	YNL297C	MON2	67	26	0.38806
1	25	35	YLR095C	IOC2	234	132	0.564103
1	25	36	YOR070C	GYP1	89	47	0.52809
1	25	37	YLL017W	SDC25	203	121	0.596059
1	25	38	YNL295W	YNL295W	210	128	0.609524
1	25	39	YLR096W	KIN2	244	137	0.561475
1	25	40	YOR071C	NRT1	239	136	0.569038
1	25	41	YLL019C	KNS1	215	104	0.483721
1	25	42	YNL294C	RIM21	120	95	0.791667
1	25	43	YLR097C	HRT3	239	129	0.539749
1	25	44	YOR072W	YOR072W	232	100	0.431034
1	25	45	YLL020C	YLL020C	204	118	0.578431
1	25	46	YNL293W	MSB3	305	160	0.52459
1	25	47	YLR098C	CHA4	334	177	0.52994
1	25	48	YOR073W	SGO1	462	215	0.465368
1	26	1	YPL129W	TAF14	0	0	#DIV/0!
1	26	2	YGR125W	YGR125W	297	146	0.491582
1	26	3	YBR255W	MTC4	242	121	0.5
1	26	4	YHL019C	APM2	218	96	0.440367
1	26	5	YPL127C	HHO1	210	103	0.490476
1	26	6	YGR126W	YGR126W	196	99	0.505102
1	26	7	YBR258C	SHG1	172	81	0.47093
1	26	8	YHL017W	YHL017W	189	92	0.486772
1	26	9	YPL125W	KAP120	178	100	0.561798
1	26	10	YGR127W	YGR127W	200	107	0.535
1	26	11	YBR259W	YBR259W	178	107	0.601124
1	26	12	YHL016C	DUR3	209	119	0.569378
1	26	13	YPL123C	RNY1	197	111	0.563452
1	26	14	YGR129W	SYF2	201	114	0.567164
1	26	15	YBR260C	RGD1	174	108	0.62069
1	26	16	YHL014C	YLF2	186	120	0.645161
1	26	17	YPL121C	MEI5	185	127	0.686486
1	26	18	YGR130C	YGR130C	180	109	0.605556
1	26	19	YBR261C	TAE1	188	109	0.579787
1	26	20	YHL013C	OTU2	190	108	0.568421
1	26	21	YPL120W	VPS30	184	109	0.592391
1	26	22	YGR131W	YGR131W	232	129	0.556034
1	26	23	YBR262C	AIM5	205	108	0.526829
1	26	24	YHL012W	YHL012W	206	125	0.606796
1	26	25	YPL119C	DBP1	201	127	0.631841
1	26	26	YGR132C	PHB1	183	117	0.639344
1	26	27	YBR263W	SHM1	234	134	0.57265
1	26	28	YHL010C	ETP1	228	129	0.565789
1	26	29	YPL118W	MRP51	0	0	#DIV/0!
1	26	30	YGR133W	PEX4	204	122	0.598039
1	26	31	YBR264C	YPT10	227	133	0.585903
1	26	32	YHL009C	YAP3	216	136	0.62963
1	26	33	YPL116W	HOS3	176	115	0.653409
1	26	34	YGR135W	PRE9	104	79	0.759615
1	26	35	YBR266C	SLM6	142	108	0.760563
1	26	36	YHL008C	YHL008C	230	140	0.608696
1	26	37	YPL115C	BEM3	216	123	0.569444
1	26	38	YGR136W	LSB1	213	121	0.568075
1	26	39	YBR267W	REI1	113	98	0.867257
1	26	40	YHL007C	STE20	0	0	#DIV/0!
1	26	41	YPL114W	YPL114W	231	120	0.519481
1	26	42	YGR137W	YGR137W	245	116	0.473469
1	26	43	YBR268W	MRPL37	0	0	#DIV/0!
1	26	44	YHL006C	SHU1	249	121	0.485944
1	26	45	YPL113C	YPL113C	259	134	0.517375
1	26	46	YGR138C	TPO2	208	128	0.615385
1	26	47	YDR049W	YDR049W	183	131	0.715847
1	26	48	YHL005C	YHL005C	389	195	0.501285
1	27	1	YMR010W	YMR010W	354	176	0.497175
1	27	2	YOR378W	YOR378W	316	152	0.481013
1	27	3	YMR223W	UBP8	260	112	0.430769
1	27	4	YPL257W	YPL257W	204	101	0.495098
1	27	5	YMR011W	HXT2	202	102	0.50495
1	27	6	YOR380W	RDR1	220	115	0.522727
1	27	7	YMR224C	MRE11	0	0	#DIV/0!
1	27	8	YPL256C	CLN2	191	103	0.539267
1	27	9	YMR012W	CLU1	196	105	0.535714
1	27	10	YOR381W	FRE3	196	110	0.561224
1	27	11	YMR225C	MRPL44	180	108	0.6
1	27	12	YPL254W	HFI1	0	0	#DIV/0!
1	27	13	YMR014W	BUD22	155	105	0.677419
1	27	14	YOR382W	FIT2	223	130	0.58296
1	27	15	YMR226C	YMR226C	179	115	0.642458
1	27	16	YPL253C	VIK1	178	114	0.640449
1	27	17	YMR015C	ERG5	182	116	0.637363
1	27	18	YOR383C	FIT3	222	123	0.554054
1	27	19	YMR228W	MTF1	178	104	0.58427
1	27	20	YPL250C	ICY2	241	140	0.580913
1	27	21	YMR016C	SOK2	211	124	0.587678
1	27	22	YOR384W	FRE5	211	125	0.592417
1	27	23	YMR230W	RPS10B	180	121	0.672222
1	27	24	YPL249C	GYP5	204	117	0.573529
1	27	25	YMR017W	SPO20	211	124	0.587678
1	27	26	YOR385W	YOR385W	209	123	0.588517
1	27	27	YMR231W	PEP5	182	118	0.648352
1	27	28	YPL248C	GAL4	220	128	0.581818
1	27	29	YMR018W	YMR018W	233	135	0.579399
1	27	30	YOR386W	PHR1	240	145	0.604167
1	27	31	YMR232W	FUS2	219	126	0.575342
1	27	32	YPL247C	YPL247C	223	143	0.641256
1	27	33	YMR019W	STB4	221	132	0.597285
1	27	34	YOL001W	PHO80	0	0	#DIV/0!
1	27	35	YMR233W	TRI1	250	131	0.524
1	27	36	YPL246C	RBD2	0	0	#DIV/0!
1	27	37	YMR020W	FMS1	232	133	0.573276
1	27	38	YOL002C	IZH2	227	123	0.54185
1	27	39	YMR234W	RNH1	251	129	0.513944
1	27	40	YPL245W	YPL245W	260	132	0.507692
1	27	41	YMR021C	MAC1	165	100	0.606061
1	27	42	YOL003C	PFA4	197	97	0.492386
1	27	43	YMR237W	BCH1	262	126	0.480916
1	27	44	YPL244C	HUT1	237	111	0.468354
1	27	45	YMR022W	UBC7	0	0	#DIV/0!
1	27	46	YOL004W	SIN3	164	102	0.621951
1	27	47	YMR238W	DFG5	380	202	0.531579
1	27	48	YPL241C	CIN2	466	226	0.484979
1	28	1	YDR347W	MRP1	326	148	0.453988
1	28	2	YHR147C	MRPL6	125	96	0.768
1	28	3	YEL041W	YEF1	263	113	0.429658
1	28	4	YCR019W	MAK32	268	104	0.38806
1	28	5	YDR348C	YDR348C	229	102	0.445415
1	28	6	YHR150W	PEX28	239	119	0.497908
1	28	7	YEL042W	GDA1	229	115	0.502183
1	28	8	YCR020C	PET18	256	127	0.496094
1	28	9	YDR349C	YPS7	0	0	#DIV/0!
1	28	10	YHR151C	MTC6	218	115	0.527523
1	28	11	YEL043W	YEL043W	186	109	0.586022
1	28	12	YCR020C-A	MAK31	185	104	0.562162
1	28	13	YDR350C	ATP22	153	100	0.653595
1	28	14	YHR152W	SPO12	0	0	#DIV/0!
1	28	15	YEL045C	YEL045C	47	44	0.93617
1	28	16	YCR021C	HSP30	195	112	0.574359
1	28	17	YDR351W	SBE2	210	125	0.595238
1	28	18	YHR153C	SPO16	233	130	0.55794
1	28	19	YEL046C	GLY1	27	40	1.48148
1	28	20	YCR022C	YCR022C	0	0	#DIV/0!
1	28	21	YDR352W	YDR352W	259	134	0.517375
1	28	22	YHR154W	RTT107	164	110	0.670732
1	28	23	YEL047C	YEL047C	211	132	0.625592
1	28	24	YCR023C	YCR023C	233	134	0.575107
1	28	25	YDR354W	TRP4	211	122	0.578199
1	28	26	YHR155W	YSP1	190	120	0.631579
1	28	27	YEL048C	TCA17	186	125	0.672043
1	28	28	YLR420W	URA4	225	123	0.546667
1	28	29	YDR357C	YDR357C	0	0	#DIV/0!
1	28	30	YHR156C	LIN1	240	143	0.595833
1	28	31	YEL049W	PAU2	0	0	#DIV/0!
1	28	32	YLR451W	LEU3	223	127	0.569507
1	28	33	YDR358W	GGA1	221	135	0.61086
1	28	34	YHR157W	REC104	245	139	0.567347
1	28	35	YEL050C	RML2	0	0	#DIV/0!
1	28	36	YLR126C	YLR126C	241	130	0.539419
1	28	37	YDR359C	EAF1	237	127	0.535865
1	28	38	YHR158C	KEL1	243	126	0.518519
1	28	39	YEL051W	VMA8	59	44	0.745763
1	28	40	YLR128W	DCN1	260	124	0.476923
1	28	41	YDR360W	OPI7	249	128	0.514056
1	28	42	YHR159W	YHR159W	210	100	0.47619
1	28	43	YEL052W	AFG1	170	91	0.535294
1	28	44	YLR130C	ZRT2	263	120	0.456274
1	28	45	YDR363W	ESC2	257	127	0.494163
1	28	46	YHR160C	PEX18	316	154	0.487342
1	28	47	YEL053C	MAK10	0	0	#DIV/0!
1	28	48	YLR131C	ACE2	484	223	0.460744
1	29	1	YLL021W	SPA2	396	209	0.527778
1	29	2	YNL089C	YNL089C	257	140	0.544747
1	29	3	YLR099C	ICT1	236	115	0.487288
1	29	4	YOR076C	SKI7	221	111	0.502262
1	29	5	control_kanmx	control_kanmx	0	0	#DIV/0!
1	29	6	control_kanmx	control_kanmx	0	0	#DIV/0!
1	29	7	Blank	Blank	0	0	#DIV/0!
1	29	8	Blank	Blank	0	0	#DIV/0!
1	29	9	YLL023C	YLL023C	240	130	0.541667
1	29	10	YNL291C	MID1	182	110	0.604396
1	29	11	YLR102C	APC9	207	117	0.565217
1	29	12	YOR078W	BUD21	149	104	0.697987
1	29	13	YLL024C	SSA2	231	125	0.541126
1	29	14	YNL289W	PCL1	230	133	0.578261
1	29	15	YLR104W	YLR104W	221	129	0.58371
1	29	16	YOR079C	ATX2	209	132	0.631579
1	29	17	YLL025W	PAU17	214	126	0.588785
1	29	18	YNL288W	CAF40	0	0	#DIV/0!
1	29	19	YLR107W	REX3	236	137	0.580508
1	29	20	YOR080W	DIA2	128	68	0.53125
1	29	21	YLL026W	HSP104	0	0	#DIV/0!
1	29	22	YNL286W	CUS2	112	80	0.714286
1	29	23	YLR108C	YLR108C	229	130	0.567686
1	29	24	YOR081C	TGL5	278	152	0.546763
1	29	25	YLL028W	TPO1	230	144	0.626087
1	29	26	YNL285W	YNL285W	237	155	0.654008
1	29	27	YLR109W	AHP1	240	144	0.6
1	29	28	YOR082C	YOR082C	238	136	0.571429
1	29	29	YLL029W	FRA1	244	148	0.606557
1	29	30	YNL283C	WSC2	242	145	0.599174
1	29	31	YLR111W	YLR111W	188	102	0.542553
1	29	32	YOR083W	WHI5	0	0	#DIV/0!
1	29	33	YLL032C	YLL032C	231	142	0.614719
1	29	34	YNL281W	HCH1	245	145	0.591837
1	29	35	YLR112W	YLR112W	248	140	0.564516
1	29	36	YOR084W	LPX1	263	144	0.547529
1	29	37	YLL033W	IRC19	165	100	0.606061
1	29	38	YNL280C	ERG24	274	134	0.489051
1	29	39	YLR113W	HOG1	234	121	0.517094
1	29	40	YOR085W	OST3	246	126	0.512195
1	29	41	YLL038C	ENT4	188	96	0.510638
1	29	42	YNL278W	CAF120	254	126	0.496063
1	29	43	YLR114C	AVL9	257	123	0.478599
1	29	44	YOR086C	TCB1	281	124	0.441281
1	29	45	YLL039C	UBI4	175	110	0.628571
1	29	46	YNL096C	RPS7B	296	163	0.550676
1	29	47	YLR118C	YLR118C	395	202	0.511392
1	29	48	YOR087W	YVC1	447	234	0.52349
1	30	1	YPL112C	PEX25	395	211	0.534177
1	30	2	YGR139W	YGR139W	306	160	0.522876
1	30	3	YDR050C	TPI1	294	145	0.493197
1	30	4	YHL003C	LAG1	269	134	0.498141
1	30	5	control_kanmx	control_kanmx	274	126	0.459854
1	30	6	control_kanmx	control_kanmx	0	0	#DIV/0!
1	30	7	Blank	Blank	0	0	#DIV/0!
1	30	8	Blank	Blank	0	0	#DIV/0!
1	30	9	YPL111W	CAR1	244	138	0.565574
1	30	10	YGR141W	VPS62	223	131	0.587444
1	30	11	YDR051C	DET1	275	156	0.567273
1	30	12	YHR001W-A	QCR10	0	0	#DIV/0!
1	30	13	YPL110C	GDE1	263	143	0.543726
1	30	14	YGR142W	BTN2	236	138	0.584746
1	30	15	YDR055W	PST1	255	162	0.635294
1	30	16	YHR011W	DIA4	175	114	0.651429
1	30	17	YPL109C	YPL109C	227	137	0.603524
1	30	18	YGR143W	SKN1	257	152	0.59144
1	30	19	YDR056C	YDR056C	242	141	0.582645
1	30	20	YHR012W	VPS29	275	144	0.523636
1	30	21	YPL108W	YPL108W	251	145	0.577689
1	30	22	YGR144W	THI4	249	145	0.582329
1	30	23	YDR057W	YOS9	247	146	0.591093
1	30	24	YHR013C	ARD1	0	0	#DIV/0!
1	30	25	YPL107W	YPL107W	280	160	0.571429
1	30	26	YGR146C	ECL1	261	156	0.597701
1	30	27	YDR059C	UBC5	0	0	#DIV/0!
1	30	28	YHR014W	SPO13	261	148	0.56705
1	30	29	YPL106C	SSE1	128	118	0.921875
1	30	30	YGR148C	RPL24B	239	142	0.594142
1	30	31	YDR061W	YDR061W	278	156	0.561151
1	30	32	YHR015W	MIP6	0	0	#DIV/0!
1	30	33	YPL105C	SYH1	305	160	0.52459
1	30	34	YGR149W	YGR149W	294	161	0.547619
1	30	35	YDR063W	AIM7	275	162	0.589091
1	30	36	YHR018C	ARG4	0	0	#DIV/0!
1	30	37	YPL104W	MSD1	226	129	0.570796
1	30	38	YGR150C	CCM1	214	122	0.570093
1	30	39	YDR065W	RRG1	139	112	0.805755
1	30	40	YHR022C	YHR022C	273	144	0.527473
1	30	41	YPL103C	FMP30	274	144	0.525547
1	30	42	YGR151C	YGR151C	302	153	0.506623
1	30	43	YDR066C	RTR2	267	134	0.501873
1	30	44	YHR029C	YHI9	0	0	#DIV/0!
1	30	45	YPL101W	ELP4	143	98	0.685315
1	30	46	YGR152C	RSR1	344	172	0.5
1	30	47	YDR067C	OCA6	390	186	0.476923
1	30	48	YHR030C	SLT2	386	211	0.546632
1	31	1	YMR023C	MSS1	457	233	0.509847
1	31	2	YOL006C	TOP1	282	170	0.602837
1	31	3	YMR241W	YHM2	267	159	0.595506
1	31	4	YPL240C	HSP82	293	165	0.56314
1	31	5	Blank	Blank	0	0	#DIV/0!
1	31	6	Blank	Blank	275	160	0.581818
1	31	7	Blank	Blank	315	175	0.555556
1	31	8	Blank	Blank	308	177	0.574675
1	31	9	YMR024W	MRPL3	287	162	0.56446
1	31	10	YOL007C	CSI2	277	155	0.559567
1	31	11	YMR242C	RPL20A	156	141	0.903846
1	31	12	YPL239W	YAR1	0	0	#DIV/0!
1	31	13	YMR025W	CSI1	296	158	0.533784
1	31	14	YOL008W	COQ10	254	137	0.53937
1	31	15	YMR243C	ZRC1	272	151	0.555147
1	31	16	YPL236C	YPL236C	257	143	0.55642
1	31	17	YMR026C	PEX12	263	157	0.596958
1	31	18	YOL009C	MDM12	131	100	0.763359
1	31	19	YMR244W	YMR244W	315	169	0.536508
1	31	20	YPL234C	TFP3	132	100	0.757576
1	31	21	YMR027W	YMR027W	285	157	0.550877
1	31	22	YOL011W	PLB3	324	159	0.490741
1	31	23	YMR245W	YMR245W	296	151	0.510135
1	31	24	YPL232W	SSO1	298	157	0.526846
1	31	25	YMR029C	FAR8	205	122	0.595122
1	31	26	YOL012C	HTZ1	231	12	0.0519481
1	31	27	YMR244C-A	YMR244C-A	304	161	0.529605
1	31	28	YPL230W	USV1	305	155	0.508197
1	31	29	YMR030W	RSF1	304	154	0.506579
1	31	30	YOL013C	HRD1	316	165	0.522152
1	31	31	YMR246W	FAA4	331	181	0.546828
1	31	32	YPL229W	YPL229W	348	195	0.560345
1	31	33	YMR031W-A	YMR031W-A	0	0	#DIV/0!
1	31	34	YOL014W	YOL014W	347	174	0.501441
1	31	35	YMR247C	RKR1	307	157	0.511401
1	31	36	YPL227C	ALG5	355	182	0.512676
1	31	37	YMR031C	YMR031C	0	0	#DIV/0!
1	31	38	YOL015W	IRC10	411	195	0.474453
1	31	39	YMR250W	GAD1	403	186	0.461538
1	31	40	YPL226W	NEW1	342	179	0.523392
1	31	41	YMR032W	HOF1	0	0	#DIV/0!
1	31	42	YOL017W	ESC8	338	178	0.526627
1	31	43	YMR251W	GTO3	371	182	0.490566
1	31	44	YPL225W	YPL225W	330	183	0.554545
1	31	45	YMR034C	YMR034C	383	188	0.490862
1	31	46	YOL018C	TLG2	192	93	0.484375
1	31	47	YMR251W-A	HOR7	487	206	0.422998
1	31	48	YPL223C	GRE1	475	276	0.581053
1	32	1	YDR364C	CDC40	557	258	0.463196
1	32	2	YHR161C	YAP1801	451	250	0.554324
1	32	3	YEL054C	RPL12A	259	198	0.764479
1	32	4	YLR133W	CKI1	499	209	0.418838
1	32	5	Blank	Blank	0	0	#DIV/0!
1	32	6	Blank	Blank	356	177	0.497191
1	32	7	Blank	Blank	0	0	#DIV/0!
1	32	8	Blank	Blank	389	182	0.467866
1	32	9	YDR368W	YPR1	400	192	0.48
1	32	10	YHR163W	SOL3	337	182	0.540059
1	32	11	YEL056W	HAT2	328	174	0.530488
1	32	12	YLR134W	PDC5	337	191	0.566766
1	32	13	YDR369C	XRS2	183	66	0.360656
1	32	14	YHR167W	THP2	0	0	#DIV/0!
1	32	15	YEL057C	YEL057C	346	165	0.476879
1	32	16	YLR135W	SLX4	391	163	0.41688
1	32	17	YDR370C	YDR370C	378	158	0.417989
1	32	18	YHR176W	FMO1	418	178	0.425837
1	32	19	YEL059W	YEL059W	0	0	#DIV/0!
1	32	20	YLR136C	TIS11	438	179	0.408676
1	32	21	YDR371W	CTS2	411	195	0.474453
1	32	22	YHR177W	YHR177W	0	0	#DIV/0!
1	32	23	YEL060C	PRB1	193	85	0.440415
1	32	24	YLR137W	YLR137W	415	175	0.421687
1	32	25	YDR372C	VPS74	331	161	0.486405
1	32	26	YHR178W	STB5	347	158	0.455331
1	32	27	YEL061C	CIN8	0	0	#DIV/0!
1	32	28	YLR138W	NHA1	415	185	0.445783
1	32	29	YDR374C	YDR374C	389	172	0.442159
1	32	30	YHR179W	OYE2	393	177	0.450382
1	32	31	YEL062W	NPR2	364	170	0.467033
1	32	32	YLR139C	SLS1	291	160	0.549828
1	32	33	YDR375C	BCS1	343	150	0.437318
1	32	34	YHR182W	YHR182W	414	224	0.541063
1	32	35	YEL063C	CAN1	0	0	#DIV/0!
1	32	36	YLR142W	PUT1	465	188	0.404301
1	32	37	YDR377W	ATP17	313	163	0.520767
1	32	38	YHR183W	GND1	0	0	#DIV/0!
1	32	39	YEL064C	AVT2	0	0	#DIV/0!
1	32	40	YLR143W	YLR143W	439	179	0.407745
1	32	41	YDR378C	LSM6	335	119	0.355224
1	32	42	YHR184W	SSP1	472	180	0.381356
1	32	43	YEL065W	SIT1	0	0	#DIV/0!
1	32	44	YLR144C	ACF2	459	183	0.398693
1	32	45	YDR379W	RGA2	447	215	0.480984
1	32	46	YHR189W	PTH1	450	192	0.426667
1	32	47	YEL066W	HPA3	21	0	0
1	32	48	YMR074C	YMR074C	504	308	0.611111
2	1	1	YLR149C	YLR149C	570	304	0.533333
2	1	2	YOR288C	MPD1	572	246	0.43007
2	1	3	YKL063C	YKL063C	494	197	0.398785
2	1	4	YLR353W	BUD8	499	203	0.406814
2	1	5	YLR150W	STM1	380	166	0.436842
2	1	6	YJL218W	YJL218W	414	180	0.434783
2	1	7	YKL064W	MNR2	429	179	0.417249
2	1	8	YLR354C	TAL1	375	140	0.373333
2	1	9	YLR151C	PCD1	455	194	0.426374
2	1	10	YJL217W	REE1	484	187	0.386364
2	1	11	YKL065C	YET1	150	66	0.44
2	1	12	YLR356W	YLR356W	450	209	0.464444
2	1	13	YLR152C	YLR152C	443	266	0.600451
2	1	14	YJL216C	YJL216C	463	237	0.511879
2	1	15	YKL066W	YKL066W	430	185	0.430233
2	1	16	YLR357W	RSC2	23	0	0
2	1	17	YLR154C	RNH203	513	290	0.565302
2	1	18	YJL215C	YJL215C	465	204	0.43871
2	1	19	YKL067W	YNK1	429	207	0.482517
2	1	20	YLR360W	VPS38	465	170	0.365591
2	1	21	YLR164W	YLR164W	476	179	0.37605
2	1	22	YJL214W	HXT8	449	200	0.445434
2	1	23	YKL068W	NUP100	440	207	0.470455
2	1	24	YLR362W	STE11	31	10	0.322581
2	1	25	YLR165C	PUS5	451	206	0.456763
2	1	26	YJL212C	OPT1	486	176	0.36214
2	1	27	YKL069W	YKL069W	475	210	0.442105
2	1	28	YLR363C	NMD4	446	199	0.446188
2	1	29	YLR168C	UPS2	444	190	0.427928
2	1	30	YJL210W	PEX2	488	172	0.352459
2	1	31	YKL070W	YKL070W	445	183	0.411236
2	1	32	YLR364W	GRX8	437	170	0.389016
2	1	33	YLR169W	YLR169W	450	186	0.413333
2	1	34	YJL211C	YJL211C	344	155	0.450581
2	1	35	YKL071W	YKL071W	446	177	0.396861
2	1	36	YLR365W	YLR365W	471	178	0.377919
2	1	37	YLR170C	APS1	419	177	0.422434
2	1	38	YJL209W	CBP1	360	153	0.425
2	1	39	YKL072W	STB6	443	202	0.455982
2	1	40	YLR366W	YLR366W	438	176	0.401826
2	1	41	YLR171W	YLR171W	386	212	0.549223
2	1	42	YJL208C	NUC1	472	196	0.415254
2	1	43	YKL073W	LHS1	500	176	0.352
2	1	44	YLR367W	RPS22B	537	165	0.307263
2	1	45	YLR172C	DPH5	469	179	0.381663
2	1	46	YJL207C	LAA1	552	265	0.480072
2	1	47	YKL074C	MUD2	562	284	0.505338
2	1	48	YLR368W	MDM30	62	46	0.741935
2	2	1	YPL066W	YPL066W	423	215	0.508274
2	2	2	YNL177C	MRPL22	347	162	0.466859
2	2	3	YPR164W	MMS1	276	150	0.543478
2	2	4	YDR260C	SWM1	266	118	0.443609
2	2	5	YPL065W	VPS28	109	53	0.486239
2	2	6	YNL176C	YNL176C	345	165	0.478261
2	2	7	YPR166C	MRP2	309	149	0.482201
2	2	8	YDR261C	EXG2	345	182	0.527536
2	2	9	YPL064C	CWC27	324	165	0.509259
2	2	10	YNL175C	NOP13	9	0	0
2	2	11	YPR167C	MET16	303	160	0.528053
2	2	12	YDR262W	YDR262W	318	160	0.503145
2	2	13	YPL062W	YPL062W	302	160	0.529801
2	2	14	YNL173C	MDG1	323	161	0.498452
2	2	15	YPR170C	YPR170C	367	165	0.449591
2	2	16	YDR263C	DIN7	364	177	0.486264
2	2	17	YPL061W	ALD6	332	158	0.475904
2	2	18	YNL170W	YNL170W	18	0	0
2	2	19	YPR171W	BSP1	315	153	0.485714
2	2	20	YDR264C	AKR1	342	175	0.511696
2	2	21	YPL060W	LPE10	327	154	0.470948
2	2	22	YNL171C	YNL171C	19	0	0
2	2	23	YPR172W	YPR172W	377	176	0.466844
2	2	24	YDR265W	PEX10	332	155	0.466867
2	2	25	YPL058C	PDR12	325	166	0.510769
2	2	26	YNL169C	PSD1	251	146	0.581673
2	2	27	YPR173C	VPS4	214	104	0.485981
2	2	28	YDR266C	YDR266C	297	172	0.579125
2	2	29	YPL057C	SUR1	268	140	0.522388
2	2	30	YNL168C	FMP41	326	165	0.506135
2	2	31	YPR174C	YPR174C	340	163	0.479412
2	2	32	YDR269C	YDR269C	288	154	0.534722
2	2	33	YPL056C	YPL056C	275	146	0.530909
2	2	34	YNL167C	SKO1	317	173	0.545741
2	2	35	YPR179C	HDA3	247	136	0.550607
2	2	36	YDR270W	CCC2	307	156	0.508143
2	2	37	YPL055C	LGE1	11	0	0
2	2	38	YNL166C	BNI5	360	209	0.580556
2	2	39	YPR184W	GDB1	313	176	0.5623
2	2	40	YDR271C	YDR271C	305	172	0.563934
2	2	41	YPL054W	LEE1	338	194	0.573964
2	2	42	YNL165W	YNL165W	355	181	0.509859
2	2	43	YPR185W	ATG13	326	169	0.518405
2	2	44	YDR272W	GLO2	356	166	0.466292
2	2	45	YPL053C	KTR6	334	170	0.508982
2	2	46	YNL164C	IBD2	462	189	0.409091
2	2	47	YPR188C	MLC2	473	214	0.452431
2	2	48	YDR273W	DON1	602	341	0.566445
2	3	1	YKL184W	SPE1	229	91	0.39738
2	3	2	YLR292C	SEC72	403	188	0.466501
2	3	3	YOR138C	RUP1	377	177	0.469496
2	3	4	YGL199C	YGL199C	345	158	0.457971
2	3	5	YKL185W	ASH1	301	146	0.48505
2	3	6	YLR294C	YLR294C	0	0	#DIV/0!
2	3	7	YOR139C	YOR139C	233	137	0.587983
2	3	8	YGL200C	EMP24	0	0	#DIV/0!
2	3	9	YKL187C	YKL187C	322	166	0.515528
2	3	10	YLR295C	ATP14	276	148	0.536232
2	3	11	YOR140W	SFL1	257	138	0.536965
2	3	12	YGL202W	ARO8	277	151	0.545126
2	3	13	YKL188C	PXA2	301	151	0.501661
2	3	14	YLR296W	YLR296W	301	150	0.498339
2	3	15	YOR141C	ARP8	12	0	0
2	3	16	YGL203C	KEX1	284	160	0.56338
2	3	17	YKL190W	CNB1	239	136	0.569038
2	3	18	YLR297W	YLR297W	285	159	0.557895
2	3	19	YOR142W	LSC1	253	143	0.565217
2	3	20	YGL205W	POX1	321	158	0.492212
2	3	21	YGR027C	RPS25A	205	132	0.643902
2	3	22	YLR299W	ECM38	317	161	0.507886
2	3	23	YOR144C	ELG1	312	158	0.50641
2	3	24	YGL208W	SIP2	297	148	0.498316
2	3	25	YGR031W	YGR031W	282	149	0.528369
2	3	26	YLR300W	EXG1	288	154	0.534722
2	3	27	YOR152C	YOR152C	272	155	0.569853
2	3	28	YGL209W	MIG2	286	140	0.48951
2	3	29	YGR033C	TIM21	274	153	0.558394
2	3	30	YLR303W	MET17	252	155	0.615079
2	3	31	YOR153W	PDR5	316	165	0.522152
2	3	32	YGL210W	YPT32	266	168	0.631579
2	3	33	YGR034W	RPL26B	279	156	0.55914
2	3	34	YLR304C	ACO1	312	166	0.532051
2	3	35	YOR154W	SLP1	281	156	0.55516
2	3	36	YGL211W	NCS6	142	90	0.633803
2	3	37	YGR035C	YGR035C	300	172	0.573333
2	3	38	YLR306W	UBC12	266	155	0.582707
2	3	39	YOR155C	ISN1	250	118	0.472
2	3	40	YGL212W	VAM7	265	183	0.690566
2	3	41	YGR036C	CAX4	78	58	0.74359
2	3	42	YLR307W	CDA1	295	173	0.586441
2	3	43	YOR156C	NFI1	250	140	0.56
2	3	44	YGL213C	SKI8	287	169	0.58885
2	3	45	YGR037C	ACB1	282	177	0.62766
2	3	46	YLR308W	CDA2	8	0	0
2	3	47	YOR161C	PNS1	443	222	0.501129
2	3	48	YGL214W	YGL214W	495	281	0.567677
2	4	1	YOL152W	FRE7	453	153	0.337748
2	4	2	YIL076W	SEC28	258	115	0.445736
2	4	3	YPL194W	DDC1	0	0	#DIV/0!
2	4	4	YGR281W	YOR1	0	0	#DIV/0!
2	4	5	YBL003C	HTA2	374	147	0.393048
2	4	6	YIL077C	YIL077C	317	152	0.479495
2	4	7	YGL031C	RPL24A	222	124	0.558559
2	4	8	YGR282C	BGL2	268	144	0.537313
2	4	9	YBL005W	PDR3	260	136	0.523077
2	4	10	YIL079C	AIR1	267	135	0.505618
2	4	11	YGL032C	AGA2	253	148	0.58498
2	4	12	YGR283C	YGR283C	253	129	0.509881
2	4	13	YBL006C	LDB7	0	0	#DIV/0!
2	4	14	YIL084C	SDS3	0	0	#DIV/0!
2	4	15	YGL033W	HOP2	9	0	0
2	4	16	YGR284C	ERV29	282	154	0.546099
2	4	17	YBL007C	SLA1	249	121	0.485944
2	4	18	YIL086C	YIL086C	294	154	0.52381
2	4	19	YGL034C	YGL034C	275	153	0.556364
2	4	20	YGR285C	ZUO1	0	0	#DIV/0!
2	4	21	YBL008W	HIR1	205	92	0.44878
2	4	22	YIL087C	AIM19	261	157	0.601533
2	4	23	YGL035C	MIG1	284	157	0.552817
2	4	24	YGR286C	BIO2	271	153	0.564576
2	4	25	YBL009W	ALK2	270	157	0.581481
2	4	26	YIL088C	AVT7	282	153	0.542553
2	4	27	YGL036W	YGL036W	241	139	0.576763
2	4	28	YGR287C	YGR287C	256	145	0.566406
2	4	29	YBL010C	YBL010C	260	158	0.607692
2	4	30	YIL090W	ICE2	51	0	0
2	4	31	YGL037C	PNC1	264	147	0.556818
2	4	32	YGR288W	MAL13	258	155	0.600775
2	4	33	YBL011W	SCT1	242	159	0.657025
2	4	34	YIL093C	RSM25	0	0	#DIV/0!
2	4	35	YGL039W	YGL039W	229	129	0.563319
2	4	36	YGR290W	YGR290W	275	165	0.6
2	4	37	YBL012C	YBL012C	0	0	#DIV/0!
2	4	38	YIL095W	PRK1	244	165	0.67623
2	4	39	YGL041C	YGL041C	263	153	0.581749
2	4	40	YHR021W-A	ECM12	271	162	0.597786
2	4	41	YBL013W	FMT1	300	177	0.59
2	4	42	YIL096C	YIL096C	233	138	0.592275
2	4	43	YGL042C	YGL042C	253	154	0.608696
2	4	44	YHR039C-B	YHR039C-B	80	52	0.65
2	4	45	YBL015W	ACH1	367	172	0.468665
2	4	46	YIL097W	FYV10	355	184	0.51831
2	4	47	YGL043W	DST1	331	207	0.625378
2	4	48	YHR079C-B	YHR079C-B	496	240	0.483871
2	5	1	YLR173W	YLR173W	511	241	0.471624
2	5	2	YJL206C	YJL206C	392	189	0.482143
2	5	3	YKL075C	YKL075C	317	146	0.460568
2	5	4	YLR371W	ROM2	0	0	#DIV/0!
2	5	5	YLR174W	IDP2	0	0	#DIV/0!
2	5	6	YJL206C-A	YJL206C-A	337	138	0.409496
2	5	7	YKL076C	PSY1	246	111	0.45122
2	5	8	YLR372W	SUR4	95	49	0.515789
2	5	9	YLR176C	RFX1	267	128	0.479401
2	5	10	YJL204C	RCY1	184	92	0.5
2	5	11	YKL077W	YKL077W	226	127	0.561947
2	5	12	YLR373C	VID22	189	117	0.619048
2	5	13	YLR177W	YLR177W	297	139	0.468013
2	5	14	YJL201W	ECM25	280	144	0.514286
2	5	15	YKL079W	SMY1	283	144	0.508834
2	5	16	YLR374C	YLR374C	210	119	0.566667
2	5	17	Blank	Blank	9	0	0
2	5	18	YJL200C	ACO2	44	0	0
2	22	8	YIL005W	EPS1	117	8	0.0683761
2	5	20	YLR375W	STP3	255	149	0.584314
2	5	21	YLR178C	TFS1	283	156	0.551237
2	5	22	YJL199C	MBB1	251	134	0.533865
2	5	23	Blank	Blank	9	0	0
2	5	24	YLR376C	PSY3	264	156	0.590909
2	5	25	YLR179C	YLR179C	274	149	0.543796
2	5	26	YJL198W	PHO90	252	145	0.575397
2	5	27	YKL081W	TEF4	175	100	0.571429
2	5	28	YLR377C	FBP1	239	136	0.569038
2	5	29	YLR180W	SAM1	249	145	0.582329
2	5	30	YJL197W	UBP12	258	134	0.51938
2	5	31	YKL084W	HOT13	252	149	0.59127
2	5	32	YLR380W	CSR1	250	140	0.56
2	5	33	YLR181C	VTA1	254	150	0.590551
2	5	34	Blank	Blank	0	0	#DIV/0!
2	5	35	YKL085W	MDH1	281	159	0.565836
2	5	36	YLR381W	CTF3	275	167	0.607273
2	5	37	YLR182W	SWI6	186	92	0.494624
2	5	38	YJL196C	ELO1	271	176	0.649446
2	5	39	YKL086W	SRX1	218	130	0.59633
2	5	40	Blank	Blank	0	0	#DIV/0!
2	5	41	YLR183C	TOS4	382	200	0.52356
2	5	42	YJL193W	YJL193W	282	160	0.567376
2	5	43	YKL087C	CYT2	240	132	0.55
2	5	44	YLR384C	IKI3	109	84	0.770642
2	5	45	YLR184W	YLR184W	163	129	0.791411
2	5	46	YJL192C	SOP4	321	182	0.566978
2	5	47	YKL090W	CUE2	384	201	0.523438
2	5	48	YLR385C	SWC7	484	250	0.516529
2	6	1	YPL052W	OAZ1	491	236	0.480652
2	6	2	YNL162W	RPL42A	0	0	#DIV/0!
2	6	3	YPR189W	SKI3	306	165	0.539216
2	6	4	YDR274C	YDR274C	318	147	0.462264
2	6	5	YPL051W	ARL3	297	131	0.441077
2	6	6	YNL160W	YGP1	0	0	#DIV/0!
2	6	7	YPR191W	QCR2	243	119	0.489712
2	6	8	YDR275W	BSC2	255	123	0.482353
2	6	9	YPL049C	DIG1	0	0	#DIV/0!
2	6	10	YNL159C	ASI2	276	129	0.467391
2	6	11	YPR192W	AQY1	286	141	0.493007
2	6	12	YDR276C	PMP3	123	68	0.552846
2	6	13	YPL048W	CAM1	264	137	0.518939
2	6	14	YNL157W	YNL157W	276	150	0.543478
2	6	15	YPR193C	HPA2	278	146	0.52518
2	6	16	YDR277C	MTH1	225	122	0.542222
2	6	17	YPL047W	SGF11	261	145	0.555556
2	6	18	YNL156C	NSG2	265	147	0.554717
2	6	19	YPR194C	OPT2	261	149	0.570881
2	6	20	YDR278C	YDR278C	245	147	0.6
2	6	21	YPL046C	ELC1	276	145	0.525362
2	6	22	YNL155W	YNL155W	257	132	0.513619
2	6	23	YPR195C	YPR195C	272	145	0.533088
2	6	24	YDR279W	RNH202	285	166	0.582456
2	6	25	YPL042C	SSN3	9	0	0
2	6	26	YNL154C	YCK2	264	164	0.621212
2	6	27	YPR196W	YPR196W	264	147	0.556818
2	6	28	YDR281C	PHM6	246	147	0.597561
2	6	29	YPL041C	YPL041C	285	155	0.54386
2	6	30	YNL148C	ALF1	0	0	#DIV/0!
2	6	31	YPR197C	YPR197C	288	159	0.552083
2	6	32	YDR282C	YDR282C	270	150	0.555556
2	6	33	YPL040C	ISM1	251	154	0.613546
2	6	34	YKL191W	DPH2	245	148	0.604082
2	6	35	YPR198W	SGE1	291	152	0.522337
2	6	36	YDR284C	DPP1	12	0	0
2	6	37	YPL039W	YPL039W	321	149	0.464174
2	6	38	YKL197C	PEX1	267	156	0.58427
2	6	39	YPR199C	ARR1	286	161	0.562937
2	6	40	YDR285W	ZIP1	334	289	0.865269
2	6	41	YPL038W	MET31	0	163	#DIV/0!
2	6	42	YKL198C	PTK1	364	230	0.631868
2	6	43	YPR200C	ARR2	226	144	0.637168
2	6	44	YDR286C	YDR286C	222	146	0.657658
2	6	45	YPL037C	EGD1	240	158	0.658333
2	6	46	YKL199C	YKL199C	308	184	0.597403
2	6	47	YPR201W	ARR3	402	214	0.532338
2	6	48	YDR287W	INM2	486	200	0.411523
2	7	1	YGR039W	YGR039W	487	226	0.464066
2	7	2	YLR309C	IMH1	328	158	0.481707
2	7	3	YOR162C	YRR1	302	162	0.536424
2	7	4	YGL215W	CLG1	283	130	0.459364
2	7	5	YGR041W	BUD9	286	142	0.496503
2	7	6	YLR311C	YLR311C	0	0	#DIV/0!
2	7	7	YOR163W	DDP1	295	107	0.362712
2	7	8	YGL216W	KIP3	261	118	0.452107
2	7	9	YGR042W	YGR042W	255	127	0.498039
2	7	10	YLR312C	YLR312C	249	123	0.493976
2	7	11	YOR164C	GET4	249	120	0.481928
2	7	12	YGL217C	YGL217C	240	132	0.55
2	7	13	YGR043C	NQM1	286	143	0.5
2	7	14	YLR312W-A	YLR312W-A	0	0	#DIV/0!
2	7	15	YOR165W	SEY1	268	137	0.511194
2	7	16	YGL218W	YGL218W	79	35	0.443038
2	7	17	YGR044C	RME1	265	139	0.524528
2	7	18	YLR313C	SPH1	262	145	0.553435
2	7	19	YOR166C	SWT1	281	153	0.544484
2	7	20	YGL220W	FRA2	8	0	0
2	7	21	YGR045C	YGR045C	306	154	0.503268
2	7	22	YLR315W	NKP2	257	140	0.544747
2	7	23	YOR167C	RPS28A	210	114	0.542857
2	7	24	YGL221C	NIF3	260	146	0.561538
2	7	25	Blank	Blank	9	0	0
2	7	26	YLR318W	EST2	252	142	0.563492
2	7	27	YOR170W	YOR170W	284	164	0.577465
2	7	28	YGL222C	EDC1	258	153	0.593023
2	7	29	YGR049W	SCM4	280	201	0.717857
2	7	30	YLR319C	BUD6	291	158	0.542955
2	7	31	Blank	Blank	0	0	#DIV/0!
2	7	32	YGL224C	SDT1	281	153	0.544484
2	7	33	YGR051C	YGR051C	287	162	0.56446
2	7	34	YLR320W	MMS22	50	0	0
2	7	35	YOR171C	LCB4	295	151	0.511864
2	7	36	YGL226C-A	OST5	295	172	0.583051
2	7	37	YGR052W	FMP48	341	167	0.489736
2	7	38	YLR322W	VPS65	0	0	#DIV/0!
2	7	39	YOR172W	YRM1	331	173	0.522659
2	7	40	YGL226W	MTC3	263	166	0.631179
2	7	41	YGR054W	YGR054W	315	183	0.580952
2	7	42	Blank	Blank	0	0	#DIV/0!
2	7	43	YOR173W	DCS2	250	146	0.584
2	7	44	YGL227W	VID30	243	141	0.580247
2	7	45	YGR055W	MUP1	264	168	0.636364
2	7	46	YDR147W	EKI1	300	191	0.636667
2	7	47	YOR175C	ALE1	436	238	0.545872
2	7	48	Blank	Blank	35	0	0
2	8	1	YBL016W	FUS3	403	171	0.424318
2	8	2	YIL006W	YIA6	0	0	#DIV/0!
2	8	3	YGL045W	RIM8	215	133	0.618605
2	8	4	YIL009C-A	EST3	0	0	#DIV/0!
2	8	5	YBL017C	PEP1	278	138	0.496403
2	8	6	YIL007C	NAS2	270	137	0.507407
2	8	7	YGL046W	YGL046W	131	63	0.480916
2	8	8	YIR017C	MET28	266	127	0.477444
2	8	9	YBL019W	APN2	243	135	0.555556
2	8	10	YIL008W	URM1	105	49	0.466667
2	8	11	YGL049C	TIF4632	253	133	0.525692
2	8	12	YIR018W	YAP5	220	133	0.604545
2	8	13	YBL021C	HAP3	0	0	#DIV/0!
2	8	14	YIL009W	FAA3	0	0	#DIV/0!
2	8	15	YGL050W	TYW3	269	131	0.486989
2	8	16	YIR019C	MUC1	268	139	0.518657
2	8	17	YBL022C	PIM1	0	0	#DIV/0!
2	8	18	YIL010W	DOT5	280	149	0.532143
2	8	19	YGL051W	MST27	266	139	0.522556
2	8	20	YIR020C	YIR020C	255	138	0.541176
2	8	21	YBL024W	NCL1	284	138	0.485915
2	8	22	YIL015C-A	YIL015C-A	261	119	0.455939
2	8	23	YGL053W	PRM8	260	134	0.515385
2	8	24	YIR020W-B	YIR020W-B	276	138	0.5
2	8	25	YBL027W	RPL19B	165	71	0.430303
2	8	26	YIL038C	NOT3	268	144	0.537313
2	8	27	YGL054C	ERV14	199	84	0.422111
2	8	28	YIR021W	MRS1	246	115	0.46748
2	8	29	YBL028C	YBL028C	282	155	0.549645
2	8	30	YIL042C	PKP1	0	0	#DIV/0!
2	8	31	YGL056C	SDS23	0	0	#DIV/0!
2	8	32	YIR024C	YIR024C	294	144	0.489796
2	8	33	YBL029W	YBL029W	262	133	0.507634
2	8	34	YIL047C	SYG1	0	0	#DIV/0!
2	8	35	YGL057C	GEP7	244	148	0.606557
2	8	36	YIR025W	MND2	0	0	#DIV/0!
2	8	37	YBL031W	SHE1	0	0	#DIV/0!
2	8	38	YIL052C	RPL34B	35	0	0
2	8	39	YGL058W	RAD6	0	0	#DIV/0!
2	8	40	YIR026C	YVH1	271	177	0.653137
2	8	41	YBL032W	HEK2	0	0	#DIV/0!
2	8	42	YIL054W	YIL054W	0	0	#DIV/0!
2	8	43	YGL059W	PKP2	289	139	0.480969
2	8	44	YIR027C	DAL1	303	154	0.508251
2	8	45	YBL036C	YBL036C	257	156	0.607004
2	8	46	YIL055C	YIL055C	299	173	0.578595
2	8	47	YGL060W	YBP2	334	186	0.556886
2	8	48	YIR028W	DAL4	482	170	0.352697
2	9	1	YLR185W	RPL37A	368	214	0.581522
2	9	2	YJL191W	RPS14B	386	179	0.463731
2	9	3	YKL091C	YKL091C	299	156	0.521739
2	9	4	YLR386W	VAC14	232	131	0.564655
2	9	5	YLR187W	SKG3	250	115	0.46
2	9	6	YJL190C	RPS22A	253	120	0.474308
2	9	7	YKL092C	BUD2	227	111	0.488987
2	9	8	YLR387C	REH1	236	118	0.5
2	9	9	YLR188W	MDL1	237	136	0.57384
2	9	10	YJL189W	RPL39	0	0	#DIV/0!
2	9	11	YKL093W	MBR1	230	131	0.569565
2	9	12	YLR388W	RPS29A	209	119	0.569378
2	9	13	YLR189C	ATG26	256	139	0.542969
2	9	14	YJL188C	BUD19	0	0	#DIV/0!
2	9	15	YKL094W	YJU3	263	139	0.528517
2	9	16	YLR390W	ECM19	275	135	0.490909
2	9	17	YLR190W	MMR1	192	93	0.484375
2	9	18	YJL187C	SWE1	266	128	0.481203
2	9	19	YKL096W	CWP1	11	0	0
2	9	20	YLR392C	ART10	258	130	0.503876
2	9	21	YLR191W	PEX13	236	128	0.542373
2	9	22	YJL186W	MNN5	277	130	0.469314
2	9	23	YKL097C	YKL097C	257	115	0.447471
2	9	24	YLR393W	ATP10	0	0	#DIV/0!
2	9	25	YLR193C	UPS1	150	63	0.42
2	9	26	YJL185C	YJL185C	289	154	0.532872
2	9	27	YKL098W	MTC2	266	127	0.477444
2	9	28	YLR395C	COX8	262	148	0.564885
2	9	29	YLR194C	YLR194C	302	162	0.536424
2	9	30	YJL183W	MNN11	196	91	0.464286
2	9	31	YKL100C	YKL100C	317	165	0.520505
2	9	32	YLR398C	SKI2	240	133	0.554167
2	9	33	YLR199C	PBA1	211	90	0.42654
2	9	34	YJL181W	YJL181W	280	144	0.514286
2	9	35	YKL101W	HSL1	0	0	#DIV/0!
2	9	36	YLR400W	YLR400W	286	158	0.552448
2	9	37	YLR200W	YKE2	246	131	0.53252
2	9	38	YJL182C	YJL182C	0	0	#DIV/0!
2	9	39	YKL102C	YKL102C	298	153	0.513423
2	9	40	YLR401C	DUS3	322	155	0.481366
2	9	41	YLR201C	COQ9	0	0	#DIV/0!
2	9	42	YJL180C	ATP12	0	0	#DIV/0!
2	9	43	YKL103C	LAP4	298	143	0.479866
2	9	44	YLR402W	YLR402W	158	97	0.613924
2	9	45	YLR202C	YLR202C	201	127	0.631841
2	9	46	YJL179W	PFD1	0	0	#DIV/0!
2	9	47	YKL105C	YKL105C	359	207	0.576602
2	9	48	YLR404W	FLD1	431	228	0.529002
2	10	1	Blank	Blank	9	0	0
2	10	2	YKL200C	YKL200C	361	169	0.468144
2	10	3	YCR090C	YCR090C	284	149	0.524648
2	10	4	YDR289C	RTT103	221	118	0.533937
2	10	5	YPL035C	YPL035C	266	125	0.469925
2	10	6	YKL205W	LOS1	205	116	0.565854
2	10	7	Blank	Blank	0	0	#DIV/0!
2	10	8	YDR290W	YDR290W	214	118	0.551402
2	10	9	YPL033C	SRL4	266	135	0.507519
2	10	10	YKL206C	ADD66	240	117	0.4875
2	10	11	YCR091W	KIN82	235	130	0.553191
2	10	12	YDR291W	HRQ1	245	127	0.518367
2	10	13	YPL032C	SVL3	246	146	0.593496
2	10	14	YKL207W	AIM27	264	138	0.522727
2	10	15	YCR092C	MSH3	265	129	0.486792
2	10	16	YDR293C	SSD1	272	128	0.470588
2	10	17	YPL030W	TRM44	251	127	0.505976
2	10	18	Blank	Blank	0	0	#DIV/0!
2	10	19	YCR094W	CDC50	191	103	0.539267
2	10	20	YDR294C	DPL1	313	166	0.530351
2	10	21	YPL029W	SUV3	0	0	#DIV/0!
2	10	22	YKL208W	CBT1	273	144	0.527473
2	10	23	YCR098C	GIT1	276	150	0.543478
2	10	24	Blank	Blank	0	0	#DIV/0!
2	10	25	YPL026C	SKS1	299	139	0.464883
2	10	26	YKL211C	TRP3	275	129	0.469091
2	10	27	YCR099C	YCR099C	278	144	0.517986
2	10	28	YDR295C	HDA2	0	0	#DIV/0!
2	10	29	YPL025C	YPL025C	244	131	0.536885
2	10	30	YKL212W	SAC1	28	0	0
2	10	31	YCR100C	YCR100C	296	138	0.466216
[truncated: 4,145 more rows]

## Sheet: DMAplate1
	score		passed thershold		0	0.1			current	normalized
ORF	before norm	norm	0.1					average	0.565375	0.4
YMR252C	0.504132	0.356671	FALSE	1	0	1
YLL040C	0.464103	0.32835	FALSE	1	0.1	1
YAL068C	0.418231	0.295896	FALSE	1	0.2	75
YMR253C	0.425287	0.300889	FALSE	1	0.3	581
YNL275W	0.402089	0.284476	FALSE	1	0.4	639
YAL067C	0.446237	0.31571	FALSE	1	0.5	49
YMR254C	0.409412	0.289657	FALSE	1	0.6	10
YLL041C	0.417367	0.295285	FALSE	1	0.7	2
YAL066W	0.324582	0.22964	FALSE	1	0.8	0
YMR255W	0.37619	0.266153	FALSE	1	0.9	0
YLL042C	0.370079	0.261829	FALSE	1	1	0
YAL065C	0.400545	0.283384	FALSE	1	1.1	0
YLL043W	0.467866	0.331013	FALSE	1	1.2	0
YAL062W	0.365535	0.258614	FALSE	1	1.3	0
YMR256C	0.315335	0.223098	FALSE	1	1.4	0
YLL045C	0.378866	0.268046	FALSE	1	1.5	0
YAL061W	0.392954	0.278013	FALSE	1	1.6	0
YMR257C	0.446367	0.315802	FALSE	1	1.7	0
YLL046C	0.376923	0.266671	FALSE	1	1.8	0
YAL060W	0.394805	0.279323	FALSE	1	1.9	0
YMR258C	0.41791	0.29567	FALSE	1	2	0
YLL047W	0.384817	0.272256	FALSE	1	2.1	0
YNL268W	0.355372	0.251424	FALSE	1	2.2	0
YAL059W	0.38292	0.270914	FALSE	1	2.3	0
YMR259C	0.418994	0.296436	FALSE	1	2.4	0
YLL051C	0.411911	0.291425	FALSE	1	2.5	0
YAL058W	0.40991	0.290009	FALSE	1	2.6	0
YMR261C	0.415617	0.294047	FALSE	1	2.7	0
YLL052C	0.399538	0.282671	FALSE	1	2.8	0
YAL056W	0.389908	0.275858	FALSE	1	2.9	0
YMR262W	0.405128	0.286626	FALSE	1	3	0
YLL053C	0.388095	0.274575	FALSE	1	3.1	0
YAL055W	0.448649	0.317417	FALSE	1	3.2	0
YNL047C	0.396437	0.280477	FALSE	1	3.3	0
YLL054C	0.4375	0.309529	FALSE	1	3.4	0
YNL259C	0.561739	0.397428	FALSE	1	3.5	0
YPL222W	0.442822	0.313295	FALSE	1	3.6	0
YEL067C	0.552727	0.391052	FALSE	1	3.7	0
YPL102C	0.358025	0.253301	FALSE	1	3.8	0
YGR153W	0.453287	0.320698	FALSE	1	3.9	0
YEL068C	0.524715	0.371233	FALSE	1	4	0
YPL100W	0.513011	0.362953	FALSE	1	4.1	0
YGR154C	0.512397	0.362518	FALSE	1	4.2	0
YPL220W	0.526316	0.372366	FALSE	1	4.3	0
YEL071W	0.527397	0.373131	FALSE	1	4.4	0
YPL099C	0.565056	0.399774	FALSE	1	4.5	0
YPL219W	0.563492	0.398668	FALSE	1	4.6	0
YPL098C	0.552036	0.390563	FALSE	1	4.7	0
YGR159C	0.939394	0.664617	FALSE	1	4.8	0
YPL216W	0.493151	0.348902	FALSE	1	4.9	0
YER001W	0.481481	0.340646	FALSE	1	5	0
YPL097W	0.557143	0.394176	FALSE	1	5.1	0
YGR160W	0.80198	0.567397	FALSE	1	5.2	0
YPL215W	0.59707	0.422424	FALSE	1	5.3	0
YER002W	0.678112	0.479761	FALSE	1	5.4	0
YPL096W	0.520325	0.368127	FALSE	1	5.5	0
YGR161C	0.505618	0.357722	FALSE	1	5.6	0
YPL214C	0.518519	0.366849	FALSE	1	5.7	0
YER004W	0.516129	0.365159	FALSE	1	5.8	0
YPL095C	0.514706	0.364152	FALSE	1	5.9	0
YGR163W	0.490842	0.347269	FALSE	1	6	0
YPL213W	0.60515	0.428141	FALSE	1	6.1	0
YER005W	0.502092	0.355228	FALSE	1	6.2	0
YPL092W	0.469534	0.332193	FALSE	1
YGR164W	0.505535	0.357664	FALSE	1
YER007C-A	0.52963	0.37471	FALSE	1
YBR174C	0.470588	0.332939	FALSE	1
YGR165W	0.696133	0.49251	FALSE	1
YPL212C	0.558394	0.395061	FALSE	1
YER007W	0.551839	0.390424	FALSE	1
YGR166W	0.563574	0.398726	FALSE	1
YPL208W	0.558719	0.395291	FALSE	1
YER010C	0.585185	0.414016	FALSE	1
YBR175W	0.429907	0.304157	FALSE	1
YOL153C	0.523659	0.370486	FALSE	1
YPL207W	0.576389	0.407792	FALSE	1
YER011W	0.537736	0.380445	FALSE	1
YBR176W	0.528926	0.374212	FALSE	1
YGR168C	0.427711	0.302603	FALSE	1
YLR119W	0.507692	0.35919	FALSE	1
YOR088W	0.458015	0.324044	FALSE	1
YMR035W	0.47093	0.333181	FALSE	1
YOL019W	0.406639	0.287695	FALSE	1
YLR120C	0.385246	0.27256	FALSE	1
YOR089C	0.366255	0.259124	FALSE	1
YMR036C	0.414097	0.292971	FALSE	1
YOL020W	0.465753	0.329518	FALSE	1
YOR090C	0.503497	0.356221	FALSE	1
YOL023W	0.615854	0.435713	FALSE	1
YLR121C	0.519149	0.367295	FALSE	1
YOR091W	0.59276	0.419375	FALSE	1
YOL024W	0.510638	0.361274	FALSE	1
YLR122C	0.548	0.387707	FALSE	1
YOR092W	0.543779	0.384721	FALSE	1
YMR040W	0.560669	0.396671	FALSE	1
YOL025W	0.473988	0.335344	FALSE	1
YLR123C	0.554545	0.392338	FALSE	1
YOR093C	0.497717	0.352132	FALSE	1
YMR041C	0.512821	0.362818	FALSE	1
YOL027C	0.526786	0.372698	FALSE	1
YLR124W	0.517544	0.36616	FALSE	1
YMR042W	0.49434	0.349743	FALSE	1
YOL028C	0.543103	0.384243	FALSE	1
YLR125W	0.536797	0.379781	FALSE	1
YOR094W	0.570776	0.403821	FALSE	1
YMR044W	0.529412	0.374556	FALSE	1
YML089C	0.496094	0.350984	FALSE	1
YOR289W	0.560976	0.396887	FALSE	1
YMR140W	0.557377	0.394341	FALSE	1
YOL029C	0.54065	0.382507	FALSE	1
YMR141C	0.512821	0.362818	FALSE	1
YOL030W	0.5	0.353747	FALSE	1
YML087C	0.372483	0.26353	FALSE	1
YOR291W	0.548936	0.38837	FALSE	1
YMR143W	1.07692	0.761918	FALSE	1
YOL031C	0.502008	0.355168	FALSE	1
YML086C	0.541284	0.382956	FALSE	1
YOR292C	0.556818	0.393946	FALSE	1
YMR144W	0.557325	0.394305	FALSE	1
YOL032W	0.488323	0.345486	FALSE	1
YDR068W	0.453461	0.320821	FALSE	1
YHR031C	0.430712	0.304726	FALSE	1
YDR380W	0.405286	0.286738	FALSE	1
YHR195W	0.393365	0.278304	FALSE	1
YHR034C	0.555556	0.393053	FALSE	1
YDR070C	0.44843	0.317262	FALSE	1
YHR035W	0.513369	0.363206	FALSE	1
YDR383C	0.5	0.353747	FALSE	1
YHR199C	0.492823	0.34867	FALSE	1
YDR072C	0.520548	0.368285	FALSE	1
YHR037W	0.524229	0.370889	FALSE	1
YDR384C	0.50885	0.360009	FALSE	1
YDR073W	0.594771	0.420798	FALSE	1
YHR038W	0.634731	0.449069	FALSE	1
YDR385W	0.558252	0.394961	FALSE	1
YHR202W	0.536946	0.379886	FALSE	1
YDR075W	0.606742	0.429267	FALSE	1
YHR039C	0.526042	0.372172	FALSE	1
YDR386W	0.538012	0.380641	FALSE	1
YHR203C	0.685185	0.484765	FALSE	1
YDR076W	0.435065	0.307806	FALSE	1
YHR043C	0.586022	0.414607	FALSE	1
YDR387C	0.554054	0.39199	FALSE	1
YHR204W	0.542714	0.383967	FALSE	1
YDR077W	0.555556	0.393053	FALSE	1
YHR044C	0.58794	0.415964	FALSE	1
YDR388W	0.414773	0.29345	FALSE	1
YHR206W	0.545918	0.386235	FALSE	1
YHR046C	0.561086	0.396966	FALSE	1
YDR389W	0.558252	0.394961	FALSE	1
YHR207C	0.531532	0.376056	FALSE	1
YDR079W	0.59116	0.418243	FALSE	1
YHR047C	0.526104	0.372216	FALSE	1
YDR391C	0.534884	0.378428	FALSE	1
YHR209W	0.524229	0.370889	FALSE	1
YHR048W	0.520548	0.368285	FALSE	1
YDR392W	0.337662	0.238894	FALSE	1
YHR210C	0.473214	0.334797	FALSE	1
YDR080W	0.543046	0.384203	FALSE	1
YHR049W	0.521401	0.368888	FALSE	1
YCL001W	0.440476	0.311635	FALSE	1
YAL053W	0.536232	0.379381	FALSE	1
YMR264W	0.483019	0.341733	FALSE	1
YLL055W	0.407895	0.288583	FALSE	1
YNL257C	0.370892	0.262404	FALSE	1
YAL051W	0.477941	0.338141	FALSE	1
YMR265C	0.447514	0.316614	FALSE	1
YLL056C	0.457944	0.323993	FALSE	1
YNL255C	0.436275	0.308662	FALSE	1
YAL049C	0.555556	0.393053	FALSE	1
YMR266W	0.553922	0.391897	FALSE	1
YLL057C	0.602339	0.426152	FALSE	1
YNL254C	0.621622	0.439794	FALSE	1
YLL058W	0.527638	0.373301	FALSE	1
YNL253W	0.584541	0.41356	FALSE	1
YAL046C	0.639344	0.452333	FALSE	1
YMR269W	0.658537	0.465911	FALSE	1
YLL060C	0.608696	0.430649	FALSE	1
YNL249C	0.59799	0.423075	FALSE	1
YAL045C	0.576923	0.40817	FALSE	1
YMR272C	0.303797	0.214935	FALSE	1
YLL061W	0.537736	0.380445	FALSE	1
YNL248C	0.604938	0.427991	FALSE	1
YAL044C	0.655629	0.463854	FALSE	1
YMR273C	0.54717	0.38712	FALSE	1
YNL246W	0.6	0.424497	FALSE	1
YAL042W	0.546798	0.386857	FALSE	1
YMR274C	0.544118	0.384961	FALSE	1
YLL063C	0.536364	0.379475	FALSE	1
YOR001W	0.657534	0.465202	FALSE	1
YAL043C-a	0.516807	0.365638	FALSE	1
YMR275C	0.661157	0.467765	FALSE	1
YLR001C	0.615819	0.435689	FALSE	1
YOR002W	0.684932	0.484586	FALSE	1
YAL040C	0.554974	0.392641	FALSE	1
YMR276W	0.565957	0.400412	FALSE	1
YLR003C	0.444444	0.314442	FALSE	1
YOR003W	0.472477	0.334275	FALSE	1
YAL039C	0.56	0.396197	FALSE	1
YMR278W	0.564593	0.399447	FALSE	1
YLR004C	0.483471	0.342053	FALSE	1
YOR005C	0.507246	0.358874	FALSE	1
YAL037W	0.52193	0.369263	FALSE	1
YMR280C	0.505535	0.357664	FALSE	1
YLR011W	0.545994	0.386288	FALSE	1
YOR006C	0.461702	0.326652	FALSE	1
YPL206C	0.505128	0.357376	FALSE	1
YBR177C	0.426829	0.30198	FALSE	1
YGR169C	0.414286	0.293105	FALSE	1
YPL205C	0.360406	0.254986	FALSE	1
YPR011C	0.46114	0.326254	FALSE	1
YBR178W	0.458763	0.324572	FALSE	1
YPL203W	0.62069	0.439135	FALSE	1
YER017C	0.666667	0.471663	FALSE	1
YBR179C	0.637795	0.451237	FALSE	1
YGR170W	0.623457	0.441093	FALSE	1
YPL202C	0.528302	0.373771	FALSE	1
YER019W	0.58011	0.410425	FALSE	1
YBR180W	0.57868	0.409413	FALSE	1
YGR171C	0.301038	0.212983	FALSE	1
YPL201C	0.557292	0.394281	FALSE	1
YER019C-A	0.591398	0.418411	FALSE	1
YBR181C	0.740741	0.52407	FALSE	1
YGR173W	0.587065	0.415345	FALSE	1
YPL200W	0.544503	0.385233	FALSE	1
YER020W	0.557789	0.394633	FALSE	1
YBR182C	0.469613	0.332249	FALSE	1
YGR174C	0.5	0.353747	FALSE	1
YPL199C	0.610526	0.431944	FALSE	1
YER024W	0.547368	0.38726	FALSE	1
YBR183W	0.56338	0.398589	FALSE	1
YGR176W	0.626943	0.443559	FALSE	1
YPL198W	0.58209	0.411825	FALSE	1
YER030W	0.651613	0.461013	FALSE	1
YBR184W	0.582888	0.41239	FALSE	1
YGR177C	0.542714	0.383967	FALSE	1
YPL197C	0.551724	0.390342	FALSE	1
YER032W	0.594203	0.420396	FALSE	1
YBR185C	0.565934	0.400396	FALSE	1
YGR178C	0.587156	0.41541	FALSE	1
YPL196W	0.560386	0.396471	FALSE	1
YER033C	0.575758	0.407346	FALSE	1
YBR186W	0.55	0.389122	FALSE	1
YPL195W	0.550802	0.38969	FALSE	1
YER034W	0.57277	0.405232	FALSE	1
YBR187W	0.604938	0.427991	FALSE	1
YGR181W	0.535211	0.378659	FALSE	1
YPL194W	0.465217	0.329139	FALSE	1
YER035W	0.525362	0.371691	FALSE	1
YGR182C	0.435244	0.307933	FALSE	1
YML084W	0.397408	0.281164	FALSE	1
YMR145C	0.40099	0.283698	FALSE	1
YML083C	0.377483	0.267068	FALSE	1
YMR147W	0.512821	0.362818	FALSE	1
YOL035C	0.489796	0.346528	FALSE	1
YML082W	0.367769	0.260194	FALSE	1
YOR296W	0.663158	0.469181	FALSE	1
YMR148W	0.607843	0.430046	FALSE	1
YOL036W	0.615385	0.435382	FALSE	1
YML081W	0.548387	0.387981	FALSE	1
YOR297C	0.528889	0.374186	FALSE	1
YMR151W	0.593939	0.420209	FALSE	1
YOL037C	0.57767	0.408699	FALSE	1
YML080W	0.480851	0.3402	FALSE	1
YOR298W	0.576923	0.40817	FALSE	1
YOL039W	0.62	0.438647	FALSE	1
YML079W	0.373134	0.263991	FALSE	1
YOR299W	0.596939	0.422331	FALSE	1
YMR152W	0.547739	0.387522	FALSE	1
YOL041C	0.738372	0.522395	FALSE	1
YML078W	0.395349	0.279707	FALSE	1
YOR301W	0.549451	0.388734	FALSE	1
YMR153W	0.497175	0.351749	FALSE	1
YOL042W	0.54067	0.382521	FALSE	1
YML063W	0.434599	0.307477	FALSE	1
YMR153C-A	0.536082	0.379276	FALSE	1
YOL043C	0.55102	0.389844	FALSE	1
YML062C	0.62201	0.440069	FALSE	1
YMR155W	0.638191	0.451517	FALSE	1
YOL044W	0.709677	0.502093	FALSE	1
YML061C	0.429719	0.304024	FALSE	1
YOR304C-A	0.616505	0.436174	FALSE	1
YMR156C	0.59893	0.42374	FALSE	1
YOL045W	0.548387	0.387981	FALSE	1
YML060W	0.580189	0.410481	FALSE	1
YOR304W	0.560784	0.396752	FALSE	1
YMR157C	0.552764	0.391078	FALSE	1
YOL046C	0.572139	0.404786	FALSE	1
YML059C	0.532609	0.376818	FALSE	1
YOR305W	0.59447	0.420585	FALSE	1
YMR158W-A	0.539062	0.381384	FALSE	1
YOL047C	0.539394	0.381619	FALSE	1
YDR083W	0.645022	0.45635	FALSE	1
YHR049C-A	0.460208	0.325595	FALSE	1
YDR393W	0.490566	0.347073	FALSE	1
YCL002C	0.442396	0.312993	FALSE	1
YDR084C	0.438679	0.310363	FALSE	1
YHR050W	0.445946	0.315505	FALSE	1
YDR395W	0.760331	0.53793	FALSE	1
YDR085C	0.757576	0.535981	FALSE	1
YDR399W	0.733696	0.519086	FALSE	1
YMR118C	0.618557	0.437626	FALSE	1
YDR089W	0.633721	0.448354	FALSE	1
YHR051W	0.638158	0.451494	FALSE	1
YDR400W	0.618812	0.437806	FALSE	1
YDR090C	0.606796	0.429305	FALSE	1
YHR057C	0.607843	0.430046	FALSE	1
YDR401W	0.604545	0.427713	FALSE	1
YDR092W	0.573276	0.40559	FALSE	1
YDR402C	0.520202	0.36804	FALSE	1
YCL009C	0.6	0.424497	FALSE	1
YDR093W	0.553299	0.391457	FALSE	1
YHR061C	0.616915	0.436465	FALSE	1
YDR403W	0.624365	0.441735	FALSE	1
YCL010C	0.564103	0.3991	FALSE	1
YDR094W	0.578378	0.4092	FALSE	1
YHR066W	0.693642	0.490748	FALSE	1
YDR405W	0.632653	0.447599	FALSE	1
YCL011C	0.596685	0.422152	FALSE	1
YDR095C	0.618557	0.437626	FALSE	1
YHR073W	0.675127	0.477649	FALSE	1
YDR406W	0.59596	0.421638	FALSE	1
YCL012W	0.695431	0.492014	FALSE	1
YDR096W	0.622727	0.440576	FALSE	1
YHR075C	0.6	0.424497	FALSE	1
YDR408C	0.791045	0.55966	FALSE	1
YDR097C	0.583732	0.412988	FALSE	1
YHR076W	0.634921	0.449203	FALSE	1
YDR409W	0.62234	0.440303	FALSE	1
YCL014W	0.554054	0.39199	FALSE	1
YDR098C	0.562738	0.398134	FALSE	1
YHR077C	0.606426	0.429043	FALSE	1
YCL016C	0.640394	0.453076	FALSE	1
YAL036C	0.5	0.353747	FALSE	1
YMR282C	0.548936	0.38837	FALSE	1
YLR012C	0.495495	0.350561	FALSE	1
YOR007C	0.441624	0.312447	FALSE	1
YMR283C	0.485981	0.343829	FALSE	1
YLR013W	0.625731	0.442702	FALSE	1
YOR008C	0.590164	0.417538	FALSE	1
YAL034C	0.61828	0.43743	FALSE	1
YMR284W	0.585492	0.414233	FALSE	1
YLR014C	0.698795	0.494394	FALSE	1
YOR009W	0.67052	0.47439	FALSE	1
YAL031C	0.604167	0.427445	FALSE	1
YMR285C	0.57672	0.408026	FALSE	1
YOR010C	0.543379	0.384438	FALSE	1
YAL030W	0.534413	0.378094	FALSE	1
YMR286W	0.685535	0.485012	FALSE	1
YLR016C	0.552239	0.390706	FALSE	1
YOR011W	0.492537	0.348468	FALSE	1
YAL029C	0.576577	0.407925	FALSE	1
YMR287C	0.314754	0.222687	FALSE	1
YOR012W	0.584211	0.413326	FALSE	1
YAL028W	0.57672	0.408026	FALSE	1
YMR289W	0.527363	0.373107	FALSE	1
YLR018C	0.569061	0.402608	FALSE	1
YOR013W	0.561947	0.397575	FALSE	1
YAL027W	0.602041	0.425941	FALSE	1
YMR291W	0.520737	0.368419	FALSE	1
YLR019W	0.580808	0.410919	FALSE	1
YOR014W	0.58642	0.414889	FALSE	1
YAL026C	0.67284	0.476031	FALSE	1
YMR292W	0.601124	0.425292	FALSE	1
YLR020C	0.553299	0.391457	FALSE	1
YOR015W	0.572727	0.405202	FALSE	1
YAL023C	0.634731	0.449069	FALSE	1
YLR021W	0.591398	0.418411	FALSE	1
YOR016C	0.630137	0.445819	FALSE	1
YAL022C	0.639594	0.452509	FALSE	1
YMR294W	0.596244	0.42184	FALSE	1
YLR023C	0.565041	0.399763	FALSE	1
YOR017W	0.542017	0.383474	FALSE	1
YMR294W-A	0.57197	0.404666	FALSE	1
YLR024C	0.580547	0.410734	FALSE	1
YOR018W	0.450207	0.31852	FALSE	1
YPL193W	0.633803	0.448412	FALSE	1
YER038W-A	0.509225	0.360274	FALSE	1
YBR194W	0.490196	0.346811	FALSE	1
YGR183C	0.476684	0.337251	FALSE	1
YPL192C	0.518717	0.366989	FALSE	1
YER039C	0.56962	0.403003	FALSE	1
YBR195C	0.622754	0.440596	FALSE	1
YGR184C	0.480952	0.340271	FALSE	1
YPL191C	0.670732	0.474539	FALSE	1
YER040W	0.77027	0.544962	FALSE	1
YBR197C	0.557292	0.394281	FALSE	1
YGR187C	0.544118	0.384961	FALSE	1
YPL189W	0.604651	0.427788	FALSE	1
YER041W	0.569149	0.40267	FALSE	1
YBR199W	0.541237	0.382923	FALSE	1
YGR189C	0.545455	0.385906	FALSE	1
YER042W	0.564356	0.399279	FALSE	1
YGR192C	0.597701	0.422871	FALSE	1
YPL187W	0.582353	0.412012	FALSE	1
YER044C-A	0.523585	0.370434	FALSE	1
YBR201W	0.57868	0.409413	FALSE	1
YGR193C	0.590909	0.418065	FALSE	1
YER045C	0.490741	0.347197	FALSE	1
YBR203W	0.57	0.403272	FALSE	1
YGR194C	0.614634	0.434851	FALSE	1
YPL186C	0.63587	0.449875	FALSE	1
YER046W-A	0.569231	0.402728	FALSE	1
YBR204C	0.620853	0.43925	FALSE	1
YGR196C	0.596154	0.421776	FALSE	1
YPL184C	0.702532	0.497038	FALSE	1
YER047C	0.609375	0.43113	FALSE	1
YBR205W	0.614583	0.434815	FALSE	1
YGR197C	0.60733	0.429683	FALSE	1
YPL181W	0.744444	0.526691	FALSE	1
YER048C	0.598131	0.423175	FALSE	1
YBR206W	0.591346	0.418374	FALSE	1
YGR199W	0.553398	0.391526	FALSE	1
YPL182C	0.9875	0.698651	FALSE	1
YER049W	0.636816	0.450544	FALSE	1
YBR207W	0.564356	0.399279	FALSE	1
YER050C	0.660194	0.467084	FALSE	1
YBR208C	0.558673	0.395259	FALSE	1
YGR202C	0.473029	0.334666	FALSE	1
YML058W	0.561254	0.397084	FALSE	1
YOR307C	0.527027	0.372869	FALSE	1
YMR159C	0.548223	0.387865	FALSE	1
YOL048C	0.519126	0.367279	FALSE	1
YML057W	0.522989	0.370012	FALSE	1
YOR308C	0.532258	0.37657	FALSE	1
YMR161W	0.494681	0.349984	FALSE	1
YOL049W	0.61413	0.434494	FALSE	1
YML058C-A	0.607955	0.430125	FALSE	1
YOR311C	0.648148	0.458562	FALSE	1
YMR162C	0.61326	0.433878	FALSE	1
YOL050C	0.813333	0.575429	FALSE	1
YML056C	0.59901	0.423797	FALSE	1
YMR163C	0.575758	0.407346	FALSE	1
YOL051W	0.521739	0.369128	FALSE	1
YML055W	0.585714	0.41439	FALSE	1
YOR313C	0.561905	0.397545	FALSE	1
YMR164C	0.522321	0.36954	FALSE	1
YML054C	0.54359	0.384587	FALSE	1
YOR314W	0.511111	0.361609	FALSE	1
YMR166C	0.570652	0.403734	FALSE	1
YOL053C-A	0.552083	0.390596	FALSE	1
YML053C	0.570732	0.40379	FALSE	1
YOR315W	0.578947	0.409602	FALSE	1
YMR167W	0.588832	0.416596	FALSE	1
YOL053W	0.575	0.40681	FALSE	1
YML052W	0.685279	0.484832	FALSE	1
YOR316C	0.595855	0.421564	FALSE	1
YMR169C	0.589595	0.417136	FALSE	1
YOL054W	0.648045	0.458488	FALSE	1
YML051W	0.511111	0.361609	FALSE	1
YOR318C	0.585492	0.414233	FALSE	1
YMR170C	0.54067	0.382521	FALSE	1
YOL055C	0.656085	0.464177	FALSE	1
YML050W	0.530303	0.375187	FALSE	1
YOR320C	0.654255	0.462882	FALSE	1
YMR172C-A	0.551111	0.389908	FALSE	1
YOL056W	0.541284	0.382956	FALSE	1
YML048W	0.59375	0.420075	FALSE	1
YOR321W	0.601896	0.425838	FALSE	1
YMR173W-A	0.558685	0.395267	FALSE	1
YOL057W	0.545455	0.385906	FALSE	1
YML048W-A	0.565737	0.400256	FALSE	1
YOR322C	0.672566	0.475837	FALSE	1
YMR174C	0.536932	0.379877	FALSE	1
YDR099W	0.504132	0.356671	FALSE	1
YHR078W	0.536797	0.379781	FALSE	1
YDR411C	0.585227	0.414045	FALSE	1
YCL023C	0.536842	0.379813	FALSE	1
YDR100W	0.560847	0.396796	FALSE	1
YDR414C	0.714286	0.505354	FALSE	1
YCL024W	0.614583	0.434815	FALSE	1
YDR101C	0.727848	0.514949	FALSE	1
YHR080C	0.606742	0.429267	FALSE	1
YDR415C	0.637363	0.450931	FALSE	1
YCL025C	0.606061	0.428785	FALSE	1
YDR102C	0.595855	0.421564	FALSE	1
YHR081W	0.752	0.532036	FALSE	1
YCL026C	0.59893	0.42374	FALSE	1
YHR082C	0.574468	0.406433	FALSE	1
YDR419W	0.612565	0.433387	FALSE	1
YCL027W	0.575758	0.407346	FALSE	1
YDR104C	0.574257	0.406284	FALSE	1
YHR086W	0.596413	0.421959	FALSE	1
YDR420W	0.530726	0.375486	FALSE	1
YCL028W	0.583756	0.413005	FALSE	1
YDR105C	0.538095	0.3807	FALSE	1
YHR087W	0.625	0.442184	FALSE	1
YDR421W	0.673575	0.476551	FALSE	1
YCL029C	0.606383	0.429013	FALSE	1
YDR107C	0.570707	0.403772	FALSE	1
YDR422C	0.548718	0.388215	FALSE	1
YDR108W	0.426471	0.301726	FALSE	1
YHR092C	0.570136	0.403368	FALSE	1
YDR423C	0.585714	0.41439	FALSE	1
YDR109C	0.604545	0.427713	FALSE	1
YHR093W	0.627907	0.444241	FALSE	1
YDR425W	0.717277	0.50747	FALSE	1
YCL033C	0.560606	0.396626	FALSE	1
YDR110W	0.579208	0.409787	FALSE	1
YHR094C	0.524038	0.370755	FALSE	1
YDR426C	0.549763	0.388955	FALSE	1
YCL034W	0.534694	0.378293	FALSE	1
YDR111C	0.513725	0.363458	FALSE	1
YHR095W	0.588015	0.416018	FALSE	1
YDR428C	0.586207	0.414738	FALSE	1
YCL036W	0.465726	0.329499	FALSE	1
YAL020C	0.541667	0.383226	FALSE	1
YMR295C	0.560606	0.396626	FALSE	1
YOR019W	0.47343	0.334949	FALSE	1
YAL019W	0.560209	0.396345	FALSE	1
YMR297W	0.580808	0.410919	FALSE	1
YOR021C	0.632124	0.447225	FALSE	1
YAL018C	0.632768	0.44768	FALSE	1
YMR299C	0.630682	0.446204	FALSE	1
YLR028C	0.654971	0.463389	FALSE	1
YAL017W	0.588235	0.416174	FALSE	1
YMR300C	0.707792	0.500759	FALSE	1
YLR042C	0.589595	0.417136	FALSE	1
YOR023C	0.484581	0.342839	FALSE	1
YAL015C	0.603261	0.426804	FALSE	1
YMR302C	0.570707	0.403772	FALSE	1
YLR043C	0.555556	0.393053	FALSE	1
YOR024W	0.567308	0.401367	FALSE	1
YAL014C	0.563452	0.398639	FALSE	1
YMR303C	0.55	0.389122	FALSE	1
YLR044C	0.595745	0.421486	FALSE	1
YOR025W	0.651741	0.461104	FALSE	1
YMR304W	0.556213	0.393518	FALSE	1
YLR046C	0.57754	0.408607	FALSE	1
YOR026W	0.39759	0.281293	FALSE	1
YAL011W	0.340351	0.240797	FALSE	1
YMR304C-A	0.583756	0.413005	FALSE	1
YLR047C	0.561224	0.397064	FALSE	1
YOR027W	0.587678	0.415779	FALSE	1
YMR305C	0.675978	0.478251	FALSE	1
YLR048W	0.903226	0.639028	FALSE	1
YAL009W	0.72043	0.509701	FALSE	1
YMR306C-A	0.57277	0.405232	FALSE	1
YLR049C	0.576923	0.40817	FALSE	1
YOR029W	0.533898	0.37773	FALSE	1
YAL008W	0.575107	0.406886	FALSE	1
YLR053C	0.634615	0.448987	FALSE	1
YOR030W	0.939024	0.664355	FALSE	1
YAL007C	0.540323	0.382276	FALSE	1
YMR310C	0.619355	0.43819	FALSE	1
YLR054C	0.568323	0.402086	FALSE	1
YOR031W	0.465479	0.329324	FALSE	1
YPL179W	0.478155	0.338293	FALSE	1
YER051W	0.541353	0.383005	FALSE	1
YBR209W	0.484375	0.342693	FALSE	1
YGR203W	0.507853	0.359304	FALSE	1
YER052C	0.570588	0.403688	FALSE	1
YBR210W	0.6	0.424497	FALSE	1
YGR205W	0.66474	0.4703	FALSE	1
YPL177C	0.68	0.481097	FALSE	1
YER053C	0.588832	0.416596	FALSE	1
YBR212W	0.601852	0.425807	FALSE	1
YGR206W	0.622449	0.44038	FALSE	1
YPL176C	0.575269	0.407	FALSE	1
YER054C	0.568421	0.402155	FALSE	1
YBR213W	0.579787	0.410197	FALSE	1
YGR207C	0.621622	0.439794	FALSE	1
YPL174C	0.5	0.353747	FALSE	1
YER056C	0.563636	0.39877	FALSE	1
YBR214W	0.625	0.442184	FALSE	1
YGR208W	0.565934	0.400396	FALSE	1
YPL173W	0.351351	0.248579	FALSE	1
YER056C-A	0.6	0.424497	FALSE	1
YBR215W	0.560345	0.396441	FALSE	1
YGR209C	0.583784	0.413024	FALSE	1
YPL172C	0.369492	0.261413	FALSE	1
YER057C	0.601093	0.42527	FALSE	1
YBR216C	0.535885	0.379136	FALSE	1
YGR212W	0.553398	0.391526	FALSE	1
YPL171C	0.613402	0.433979	FALSE	1
YER058W	0.640719	0.453305	FALSE	1
YBR217W	0.542553	0.383854	FALSE	1
YGR213C	0.61809	0.437296	FALSE	1
YPL170W	0.56	0.396197	FALSE	1
YER059W	0.581395	0.411334	FALSE	1
YBR218C	0.553398	0.391526	FALSE	1
YGR214W	0.666667	0.471663	FALSE	1
YPL168W	0.634043	0.448582	FALSE	1
YER060W	0.552885	0.391163	FALSE	1
YBR219C	0.563063	0.398364	FALSE	1
YPL167C	0.584541	0.41356	FALSE	1
YER060W-A	0.581818	0.411633	FALSE	1
YBR220C	0.568075	0.40191	FALSE	1
YGR217W	0.615385	0.435382	FALSE	1
YPL166W	0.612613	0.43342	FALSE	1
YER061C	0.668161	0.472721	FALSE	1
YBR221C	0.57947	0.409972	FALSE	1
YHL047C	0.431818	0.305509	FALSE	1
YML037C	0.457346	0.32357	FALSE	1
YMR175W	0.54065	0.382507	FALSE	1
YOL059W	0.612245	0.43316	FALSE	1
YML035C	0.486607	0.344272	FALSE	1
YOR324C	0.632979	0.447829	FALSE	1
YMR176W	0.647727	0.458264	FALSE	1
YOL060C	0.569892	0.403196	FALSE	1
YML034W	0.634615	0.448987	FALSE	1
YOR327C	0.640212	0.452947	FALSE	1
YMR177W	0.64433	0.45586	FALSE	1
YOL061W	0.605263	0.428221	FALSE	1
YML035C-A	0.64375	0.45545	FALSE	1
YOR328W	0.614973	0.435091	FALSE	1
YMR178W	0.624339	0.441716	FALSE	1
YOL062C	0.599034	0.423813	FALSE	1
YML033W	0.506329	0.358225	FALSE	1
YOR330C	0.601227	0.425365	FALSE	1
YMR179W	0.853211	0.603643	FALSE	1
YOL063C	0.60396	0.427299	FALSE	1
YOR332W	0.573684	0.405879	FALSE	1
YMR180C	0.577889	0.408854	FALSE	1
YOL064C	0.850575	0.601777	FALSE	1
YML030W	0.550802	0.38969	FALSE	1
YOR334W	0.525773	0.371982	FALSE	1
YMR182C	0.564103	0.3991	FALSE	1
YOL065C	0.566265	0.40063	FALSE	1
YML029W	0.570732	0.40379	FALSE	1
YOR337W	0.639175	0.452213	FALSE	1
YMR183C	0.636364	0.450224	FALSE	1
YOL067C	0.652174	0.46141	FALSE	1
YML028W	0.61194	0.432945	FALSE	1
YOR338W	0.585714	0.41439	FALSE	1
YOL068C	0.546667	0.386764	FALSE	1
YML026C	0.815789	0.577167	FALSE	1
YOR339C	0.586667	0.415064	FALSE	1
YMR186W	0.563636	0.39877	FALSE	1
YOL070C	0.545833	0.386174	FALSE	1
YML024W	0.960526	0.679568	FALSE	1
YOR342C	0.557078	0.39413	FALSE	1
YMR187C	0.589372	0.416978	FALSE	1
YOL071W	0.584112	0.413256	FALSE	1
YML020W	0.515284	0.364561	FALSE	1
YOR343C	0.593443	0.419858	FALSE	1
YMR188C	0.563077	0.398374	FALSE	1
YOL072W	0.509859	0.360723	FALSE	1
YDR112W	0.468354	0.331358	FALSE	1
YHR096C	0.599278	0.423986	FALSE	1
YDR430C	0.550218	0.389277	FALSE	1
YCL037C	0.535211	0.378659	FALSE	1
YHR097C	0.55	0.389122	FALSE	1
YDR431W	0.651515	0.460944	FALSE	1
YCL039W	0.646154	0.457151	FALSE	1
YHR100C	0.67619	0.478401	FALSE	1
YCL040W	0.57513	0.406901	FALSE	1
YDR116C	0.551724	0.390342	FALSE	1
YHR103W	0.637363	0.450931	FALSE	1
YDR433W	0.632432	0.447443	FALSE	1
YCL042W	0.545946	0.386254	FALSE	1
YDR117C	0.527778	0.3734	FALSE	1
YHR104W	0.556075	0.39342	FALSE	1
YDR435C	0.641509	0.453865	FALSE	1
YCL044C	0.636816	0.450544	FALSE	1
YDR119W	0.530516	0.375338	FALSE	1
YHR105W	0.558252	0.394961	FALSE	1
YDR436W	0.549296	0.388624	FALSE	1
YCL045C	0.567308	0.401367	FALSE	1
YDR120C	0.616162	0.435931	FALSE	1
YHR106W	0.600985	0.425194	FALSE	1
YEL001C	0.560976	0.396887	FALSE	1
YCL046W	0.635417	0.449554	FALSE	1
YDR121W	0.507752	0.359232	FALSE	1
YHR108W	0.705128	0.498875	FALSE	1
YEL003W	0.47807	0.338232	FALSE	1
YCL047C	0.614973	0.435091	FALSE	1
YDR122W	0.554113	0.392032	FALSE	1
YHR109W	0.57561	0.407241	FALSE	1
YCL048W	0.614035	0.434427	FALSE	1
YHR110W	0.536797	0.379781	FALSE	1
YEL005C	0.56682	0.401023	FALSE	1
YCL049C	0.560311	0.396417	FALSE	1
YDR124W	0.542017	0.383474	FALSE	1
YEL006W	0.580645	0.410804	FALSE	1
YCL050C	0.602679	0.426392	FALSE	1
YDR125C	0.566116	0.400524	FALSE	1
YHR112C	0.577206	0.40837	FALSE	1
YEL007W	0.623377	0.441036	FALSE	1
YCL051W	0.446389	0.315818	FALSE	1
YAL004W	0.492105	0.348162	FALSE	1
YNL339C	0.579505	0.409997	FALSE	1
YOR032C	0.528571	0.373962	FALSE	1
YAL005C	0.568627	0.402301	FALSE	1
YNL338W	0.606061	0.428785	FALSE	1
YLR056W	0.809524	0.572734	FALSE	1
YAL002W	0.58216	0.411875	FALSE	1
YNL336W	0.56872	0.402367	FALSE	1
YLR057W	0.552239	0.390706	FALSE	1
YOR034C	0.575472	0.407143	FALSE	1
YAR002W	0.687151	0.486156	FALSE	1
YNL335W	0.589474	0.41705	FALSE	1
YLR058C	0.604651	0.427788	FALSE	1
YOR035C	0.534653	0.378265	FALSE	1
YNL334C	0.511811	0.362104	FALSE	1
YLR059C	0.59	0.417422	FALSE	1
YOR036W	0.51087	0.361438	FALSE	1
YAR014C	0.652174	0.46141	FALSE	1
YNL333W	0.658768	0.466075	FALSE	1
YOR037W	0.5	0.353747	FALSE	1
YAR015W	0.673469	0.476476	FALSE	1
YNL332W	0.548837	0.3883	FALSE	1
YLR062C	0.745763	0.527623	FALSE	1
YOR038C	0.640845	0.453395	FALSE	1
YAR018C	0.635838	0.449852	FALSE	1
YNL330C	0.570755	0.403806	FALSE	1
YLR063W	0.587065	0.415345	FALSE	1
YOR039W	0.59276	0.419375	FALSE	1
YAR020C	0.673575	0.476551	FALSE	1
YNL329C	0.765432	0.541539	FALSE	1
YOR040W	0.625532	0.442561	FALSE	1
YAR023C	0.688034	0.486781	FALSE	1
YNL328C	0.623853	0.441373	FALSE	1
YLR065C	0.663551	0.469459	FALSE	1
YOR041C	0.541126	0.382844	FALSE	1
YNL327W	0.523438	0.370329	FALSE	1
YLR067C	0.650307	0.460089	FALSE	1
YOR042W	0.571429	0.404283	FALSE	1
YNL326C	0.633929	0.448501	FALSE	1
YLR068W	0.733906	0.519235	FALSE	1
YOR043W	0.371429	0.262784	FALSE	1
YPL165C	0.467312	0.330621	FALSE	1
YER062C	0.58209	0.411825	FALSE	1
YBR222C	0.5	0.353747	FALSE	1
YHL046C	0.598985	0.423779	FALSE	1
YPL164C	0.563536	0.398699	FALSE	1
YER065C	0.535714	0.379015	FALSE	1
YBR223C	0.606218	0.428896	FALSE	1
YHL045W	0.570755	0.403806	FALSE	1
YPL163C	0.626263	0.443078	FALSE	1
YER066C-A	0.528796	0.37412	FALSE	1
YBR224W	0.562963	0.398293	FALSE	1
YHL044W	0.639785	0.452645	FALSE	1
YPL162C	0.576087	0.407579	FALSE	1
YER067W	0.604278	0.427524	FALSE	1
YBR225W	0.578947	0.409602	FALSE	1
YHL043W	0.587629	0.415744	FALSE	1
YPL161C	0.561856	0.39751	FALSE	1
YER067C-A	0.550505	0.38948	FALSE	1
YBR226C	0.603015	0.42663	FALSE	1
YHL042W	0.537037	0.379951	FALSE	1
YBR227C	0.572052	0.404724	FALSE	1
YHL041W	0.527778	0.3734	FALSE	1
YPL157W	0.682692	0.483001	FALSE	1
YBR228W	0.584475	0.413513	FALSE	1
YHL040C	0.605769	0.428579	FALSE	1
YPL156C	0.585	0.413885	FALSE	1
YBR229C	0.682081	0.482569	FALSE	1
YHL038C	0.751553	0.53172	FALSE	1
YPL155C	0.777778	0.550274	FALSE	1
YPR118W	0.67907	0.480438	FALSE	1
YBR230C	0.645933	0.456994	FALSE	1
YHL037C	0.672897	0.476071	FALSE	1
YPL154C	0.634518	0.448918	FALSE	1
YER071C	0.555556	0.393053	FALSE	1
YHL036W	0.618605	0.43766	FALSE	1
YPL152W	0.654867	0.463315	FALSE	1
YER072W	0.591928	0.418786	FALSE	1
YBR233W	0.595455	0.421281	FALSE	1
YHL035C	0.555556	0.393053	FALSE	1
YPL150W	0.570248	0.403448	FALSE	1
YER073W	0.556738	0.393889	FALSE	1
YBR235W	0.567335	0.401387	FALSE	1
YHL034C	0.415556	0.294003	FALSE	1
YML019W	0.48169	0.340793	FALSE	1
YOR344C	0.579125	0.409728	FALSE	1
YMR189W	0.554054	0.39199	FALSE	1
YOL075C	0.53211	0.376465	FALSE	1
YML018C	0.532338	0.376627	FALSE	1
YOR346W	0.590426	0.417723	FALSE	1
YMR190C	0.539326	0.38157	FALSE	1
YML017W	0.609302	0.431078	FALSE	1
YOR347C	0.627027	0.443618	FALSE	1
YMR191W	0.603774	0.427167	FALSE	1
YOL079W	0.61413	0.434494	FALSE	1
YML016C	0.570423	0.403571	FALSE	1
YOR348C	0.621762	0.439893	FALSE	1
YMR192W	0.57672	0.408026	FALSE	1
YOL080C	0.640394	0.453076	FALSE	1
YOR349W	0.580357	0.4106	FALSE	1
YMR193W	0.577465	0.408553	FALSE	1
YOL081W	0.529412	0.374556	FALSE	1
YML013W	0.569536	0.402944	FALSE	1
YOR350C	0.507246	0.358874	FALSE	1
YMR194W	0.625571	0.442588	FALSE	1
YOL082W	0.591549	0.418518	FALSE	1
YOR351C	0.549107	0.388491	FALSE	1
YMR193C-A	0.663212	0.469219	FALSE	1
YOL083W	0.628141	0.444406	FALSE	1
YML012W	0.565574	0.400141	FALSE	1
YOR352W	0.620192	0.438783	FALSE	1
YMR195W	0.642512	0.454574	FALSE	1
YOL084W	0.665025	0.470502	FALSE	1
YML011C	0.674033	0.476875	FALSE	1
YOR354C	0.571429	0.404283	FALSE	1
YMR196W	0.614634	0.434851	FALSE	1
YOL085C	0.609524	0.431235	FALSE	1
YML009c	0.578947	0.409602	FALSE	1
YOR355W	0.611765	0.43282	FALSE	1
YPL274W	0.530973	0.375661	FALSE	1
YML008C	0.604444	0.427641	FALSE	1
YOR356W	0.605634	0.428483	FALSE	1
YMR199W	0.60199	0.425905	FALSE	1
YPL273W	0.556017	0.393379	FALSE	1
YML007W	0.601695	0.425696	FALSE	1
YOR357C	0.613281	0.433893	FALSE	1
YMR201C	0.522659	0.369778	FALSE	1
YPL272C	0.544419	0.385174	FALSE	1
YDR126W	0.369099	0.261135	FALSE	1
YHR113W	0.569444	0.402879	FALSE	1
YEL008W	0.525692	0.371924	FALSE	1
YCL055W	0.536232	0.379381	FALSE	1
YDR127W	0.528571	0.373962	FALSE	1
YHR114W	0.54359	0.384587	FALSE	1
YCL056C	0.613208	0.433841	FALSE	1
YDR128W	0.661376	0.46792	FALSE	1
YHR115C	0.596939	0.422331	FALSE	1
YEL010W	0.583784	0.413024	FALSE	1
YCL057W	0.655914	0.464056	FALSE	1
YDR129C	0.596939	0.422331	FALSE	1
YHR116W	0.613497	0.434046	FALSE	1
YEL013W	0.630252	0.4459	FALSE	1
YCL060C	0.584337	0.413416	FALSE	1
YDR130C	0.555024	0.392677	FALSE	1
YHR117W	0.660099	0.467016	FALSE	1
YEL014C	0.587912	0.415945	FALSE	1
YCL061C	0.636943	0.450634	FALSE	1
YDR131C	0.55	0.389122	FALSE	1
YEL015W	0.595855	0.421564	FALSE	1
YCL062W	0.553571	0.391649	FALSE	1
YDR132C	0.582938	0.412426	FALSE	1
YHR121W	0.550218	0.389277	FALSE	1
YEL016C	0.56682	0.401023	FALSE	1
YCL063W	0.702564	0.497061	FALSE	1
YDR133C	0.701031	0.495976	FALSE	1
YHR123W	0.637838	0.451267	FALSE	1
YEL017C-A	0.567708	0.401651	FALSE	1
YCL064C	0.706806	0.500062	FALSE	1
YDR134C	0.651515	0.460944	FALSE	1
YHR124W	0.629442	0.445327	FALSE	1
YEL017W	0.668182	0.472735	FALSE	1
YCL069W	0.621212	0.439504	FALSE	1
YDR135C	0.583333	0.412705	FALSE	1
YPR083W	0.589372	0.416978	FALSE	1
YCR001W	0.573913	0.406041	FALSE	1
YDR136C	0.661538	0.468035	FALSE	1
YHR126C	0.607477	0.429787	FALSE	1
YEL020C	0.450172	0.318494	FALSE	1
YDR137W	0.58216	0.411875	FALSE	1
YHR129C	0.601562	0.425602	FALSE	1
YEL023C	0.516418	0.365363	FALSE	1
YCR003W	0.538462	0.380959	FALSE	1
YAR029W	0.483254	0.341899	FALSE	1
YNL324W	0.563758	0.398856	FALSE	1
YLR069C	0.760563	0.538095	FALSE	1
YOR044W	0.485106	0.34321	FALSE	1
YAR031W	0.557895	0.394708	FALSE	1
YNL325C	0.618497	0.437584	FALSE	1
YLR070C	0.544444	0.385192	FALSE	1
YOR045W	0.648045	0.458488	FALSE	1
YAR030C	0.715976	0.50655	FALSE	1
YNL323W	0.655963	0.464091	FALSE	1
YLR072W	0.522613	0.369746	FALSE	1
YOR047C	0.716418	0.506862	FALSE	1
YAR035W	0.664865	0.470389	FALSE	1
YNL322C	0.732394	0.518165	FALSE	1
YLR073C	0.518919	0.367133	FALSE	1
YOR049C	0.549738	0.388937	FALSE	1
YAR037W	0.620915	0.439294	FALSE	1
YNL321W	0.571429	0.404283	FALSE	1
YLR074C	0.720721	0.509906	FALSE	1
YOR050C	0.575342	0.407052	FALSE	1
YAR040C	0.575472	0.407143	FALSE	1
YNL320W	0.5625	0.397966	FALSE	1
YLR077W	0.570732	0.40379	FALSE	1
YOR051C	0.591549	0.418518	FALSE	1
YAR042W	0.7109	0.502959	FALSE	1
YNL319W	0.587629	0.415744	FALSE	1
YLR079W	0.45	0.318373	FALSE	1
YOR052C	0.582011	0.41177	FALSE	1
YAR043C	0.552381	0.390807	FALSE	1
YNL318C	0.634409	0.448841	FALSE	1
YLR080W	0.621891	0.439984	FALSE	1
YOR053W	0.578378	0.4092	FALSE	1
YAR044W	0.59	0.417422	FALSE	1
YNL314W	0.650538	0.460252	FALSE	1
YOR054C	0.591549	0.418518	FALSE	1
YAR047C	0.523364	0.370278	FALSE	1
YNL311C	0.586047	0.414625	FALSE	1
YLR082C	0.536364	0.379475	FALSE	1
YOR055W	0.62963	0.44546	FALSE	1
YLL001W	0.580645	0.410804	FALSE	1
YNL309W	0.601852	0.425807	FALSE	1
YLR083C	0.59322	0.4197	FALSE	1
YNL053W	0.567657	0.401614	FALSE	1
YLR084C	0.491018	0.347393	FALSE	1
YOR059C	0.429752	0.304047	FALSE	1
YPL149W	0.389034	0.27524	FALSE	1
YER074W	0.612903	0.433626	FALSE	1
YBR238C	0.477833	0.338064	FALSE	1
YHL033C	0.699301	0.494752	FALSE	1
YPL147W	0.482051	0.341049	FALSE	1
YER075C	0.541237	0.382923	FALSE	1
YBR239C	0.579235	0.409806	FALSE	1
YHL032C	0.584795	0.41374	FALSE	1
YPL145C	0.597156	0.422485	FALSE	1
YER079W	0.643275	0.455114	FALSE	1
YBR240C	0.646067	0.457089	FALSE	1
YHL031C	0.48	0.339598	FALSE	1
YPL144W	0.556701	0.393863	FALSE	1
YER080W	0.570707	0.403772	FALSE	1
YBR241C	0.610811	0.432146	FALSE	1
YHL030W	0.71345	0.504763	FALSE	1
YPL141C	0.575269	0.407	FALSE	1
YER081W	0.60804	0.430185	FALSE	1
YBR242W	0.565611	0.400167	FALSE	1
YHL029C	0.608696	0.430649	FALSE	1
YPL140C	0.598802	0.42365	FALSE	1
YBR244W	0.617647	0.436982	FALSE	1
YHL028W	0.546341	0.386534	FALSE	1
YPL139C	0.61244	0.433298	FALSE	1
YBR245C	0.572052	0.404724	FALSE	1
YPL138C	0.555556	0.393053	FALSE	1
YER085C	0.543689	0.384657	FALSE	1
YBR246W	0.716129	0.506658	FALSE	1
YHL026C	0.528634	0.374006	FALSE	1
YPL136W	0.622727	0.440576	FALSE	1
YER086W	0.641791	0.454064	FALSE	1
YHL023C	0.669014	0.473324	FALSE	1
YPL135W	0.527426	0.373151	FALSE	1
YER087C-A	0.574163	0.406217	FALSE	1
YBR249C	0.587983	0.415995	FALSE	1
YHL022C	0.552036	0.390563	FALSE	1
YPL133C	0.543269	0.38436	FALSE	1
YGR123C	0.60101	0.425212	FALSE	1
YBR250W	0.53112	0.375765	FALSE	1
YHL021C	0.544776	0.385426	FALSE	1
YGR124W	0.55814	0.394881	FALSE	1
YBR251W	1.03175	0.729955	FALSE	1
YHL020C	0.568233	0.402022	FALSE	1
YML006C	0.512626	0.362681	FALSE	1
YMR202W	0.394068	0.278801	FALSE	1
YML005W	0.468468	0.331439	FALSE	1
YOR359W	0.595745	0.421486	FALSE	1
YMR204C	0.591463	0.418457	FALSE	1
YPL270W	0.642857	0.454818	FALSE	1
YML004C	0.662791	0.468921	FALSE	1
YOR360C	0.71831	0.508201	FALSE	1
YMR205C	0.668421	0.472905	FALSE	1
YPL269W	0.620321	0.438874	FALSE	1
YML003W	0.636842	0.450563	FALSE	1
YOR363C	0.719178	0.508815	FALSE	1
YMR206W	0.687831	0.486637	FALSE	1
YPL267W	0.644444	0.455941	FALSE	1
YML002W	0.625641	0.442638	FALSE	1
YOR365C	0.64455	0.456016	FALSE	1
YMR207C	0.634731	0.449069	FALSE	1
YPL265W	0.563981	0.399014	FALSE	1
YML001W	0.564103	0.3991	FALSE	1
YOR367W	0.560386	0.396471	FALSE	1
YMR210W	0.581818	0.411633	FALSE	1
YPL264C	0.576531	0.407893	FALSE	1
YMR002W	0.545833	0.386174	FALSE	1
YOR368W	0.535885	0.379136	FALSE	1
YMR214W	0.598131	0.423175	FALSE	1
YPL263C	0.575	0.40681	FALSE	1
YMR003W	0.525253	0.371614	FALSE	1
YOR371C	0.581152	0.411162	FALSE	1
YMR215W	0.560185	0.396328	FALSE	1
YPL262W	0.636364	0.450224	FALSE	1
YMR006C	0.590244	0.417595	FALSE	1
YOR374W	0.608911	0.430801	FALSE	1
YMR216C	0.690476	0.488508	FALSE	1
YPL260W	0.631868	0.447044	FALSE	1
YMR007W	0.59204	0.418865	FALSE	1
YOR375C	0.625616	0.44262	FALSE	1
YMR219W	0.671958	0.475407	FALSE	1
YPL261C	0.604167	0.427445	FALSE	1
YMR008C	0.48374	0.342244	FALSE	1
YOR376W	0.591743	0.418655	FALSE	1
YMR221C	0.6	0.424497	FALSE	1
YPL259C	0.653061	0.462038	FALSE	1
YMR009W	0.552239	0.390706	FALSE	1
YOR377W	0.588015	0.416018	FALSE	1
YMR222C	0.505556	0.357678	FALSE	1
YPL258C	0.423767	0.299813	FALSE	1
YPR021C	0.494792	0.350063	FALSE	1
YHR130C	0.509375	0.36038	FALSE	1
YEL024W	0.490566	0.347073	FALSE	1
YCR004C	0.517766	0.366317	FALSE	1
YDR139C	0.52356	0.370416	FALSE	1
YHR132C	0.529101	0.374336	FALSE	1
YEL025C	0.525253	0.371614	FALSE	1
YCR005C	0.609626	0.431307	FALSE	1
YDR140W	0.604396	0.427607	FALSE	1
YHR133C	0.577114	0.408306	FALSE	1
YCR006C	0.536946	0.379886	FALSE	1
YDR142C	0.582857	0.412369	FALSE	1
YHR134W	0.580153	0.410455	FALSE	1
YEL028W	0.646739	0.457565	FALSE	1
YCR007C	0.597884	0.423	FALSE	1
YDR143C	0.623967	0.441453	FALSE	1
YHR135C	0.649746	0.459692	FALSE	1
YEL030W	0.59204	0.418865	FALSE	1
YCR008W	0.813333	0.575429	FALSE	1
YDR144C	0.630573	0.446127	FALSE	1
YHR136C	0.559406	0.395777	FALSE	1
YCR009C	0.550459	0.389447	FALSE	1
YDR146C	0.548077	0.387762	FALSE	1
YHR137W	0.530806	0.375542	FALSE	1
YEL033W	0.626126	0.442981	FALSE	1
YCR010C	0.641414	0.453797	FALSE	1
YDR338C	0.580808	0.410919	FALSE	1
YHR138C	0.589109	0.416792	FALSE	1
YPR091C	0.555102	0.392732	FALSE	1
YCR011C	0.605128	0.428125	FALSE	1
YDR340W	0.594059	0.420294	FALSE	1
YHR139C	0.5625	0.397966	FALSE	1
YEL037C	0.617347	0.43677	FALSE	1
YCR014C	0.63981	0.452663	FALSE	1
YDR344C	0.587678	0.415779	FALSE	1
YHR139C-A	0.588235	0.416174	FALSE	1
YEL038W	0.607843	0.430046	FALSE	1
YCR015C	0.605263	0.428221	FALSE	1
YDR345C	0.577869	0.408839	FALSE	1
YHR142W	0.59893	0.42374	FALSE	1
YEL039C	0.62439	0.441753	FALSE	1
YCR016W	0.48659	0.34426	FALSE	1
YDR346C	0.539749	0.38187	FALSE	1
YHR143W	0.62605	0.442928	FALSE	1
YEL040W	0.549133	0.388509	FALSE	1
YCR017C	0.541667	0.383226	FALSE	1
YLL005C	0.445026	0.314854	FALSE	1
YNL305C	0.508475	0.359743	FALSE	1
YOR061W	0.410811	0.290647	FALSE	1
YLL006W	0.816901	0.577954	FALSE	1
YNL304W	0.510989	0.361522	FALSE	1
YLR087C	0.738095	0.522199	FALSE	1
YOR062C	0.517766	0.366317	FALSE	1
YLL009C	0.567251	0.401328	FALSE	1
YNL303W	0.573684	0.405879	FALSE	1
YLR089C	0.633333	0.44808	FALSE	1
YOR064C	0.586387	0.414866	FALSE	1
YLL010C	0.538095	0.3807	FALSE	1
YNL302C	0.807339	0.571189	FALSE	1
YLR090W	0.610811	0.432146	FALSE	1
YOR065W	0.595376	0.421225	FALSE	1
YLL012W	0.628743	0.444832	FALSE	1
YNL301C	0.60804	0.430185	FALSE	1
YLR091W	0.515385	0.364632	FALSE	1
YOR066W	0.5	0.353747	FALSE	1
YLL013C	0.586022	0.414607	FALSE	1
YNL299W	0.578947	0.409602	FALSE	1
YLR092W	0.581633	0.411502	FALSE	1
YOR067C	0.666667	0.471663	FALSE	1
YLL014W	0.582524	0.412133	FALSE	1
YLR093C	0.517588	0.366191	FALSE	1
YOR068C	0.616915	0.436465	FALSE	1
YLL015W	0.562791	0.398172	FALSE	1
YNL086W	0.569507	0.402923	FALSE	1
YLR094C	0.632075	0.44719	FALSE	1
YOR069W	0.698113	0.493912	FALSE	1
YLL016W	0.509653	0.360577	FALSE	1
YLR095C	0.564103	0.3991	FALSE	1
YOR070C	0.52809	0.373621	FALSE	1
YLL017W	0.596059	0.421709	FALSE	1
YNL295W	0.609524	0.431235	FALSE	1
YLR096W	0.561475	0.397241	FALSE	1
YOR071C	0.569038	0.402591	FALSE	1
YLL019C	0.483721	0.34223	FALSE	1
YNL294C	0.791667	0.5601	FALSE	1
YLR097C	0.539749	0.38187	FALSE	1
YOR072W	0.431034	0.304955	FALSE	1
YLL020C	0.578431	0.409237	FALSE	1
YNL293W	0.52459	0.371145	FALSE	1
YLR098C	0.52994	0.37493	FALSE	1
YOR073W	0.465368	0.329246	FALSE	1
YGR125W	0.491582	0.347792	FALSE	1
YBR255W	0.5	0.353747	FALSE	1
YHL019C	0.440367	0.311557	FALSE	1
YPL127C	0.490476	0.347009	FALSE	1
YGR126W	0.505102	0.357357	FALSE	1
YBR258C	0.47093	0.333181	FALSE	1
YHL017W	0.486772	0.344389	FALSE	1
YPL125W	0.561798	0.397469	FALSE	1
YGR127W	0.535	0.37851	FALSE	1
YBR259W	0.601124	0.425292	FALSE	1
YHL016C	0.569378	0.402832	FALSE	1
YPL123C	0.563452	0.398639	FALSE	1
YGR129W	0.567164	0.401266	FALSE	1
YBR260C	0.62069	0.439135	FALSE	1
YHL014C	0.645161	0.456448	FALSE	1
YPL121C	0.686486	0.485686	FALSE	1
YGR130C	0.605556	0.428428	FALSE	1
YBR261C	0.579787	0.410197	FALSE	1
YHL013C	0.568421	0.402155	FALSE	1
YPL120W	0.592391	0.419114	FALSE	1
YGR131W	0.556034	0.393392	FALSE	1
YBR262C	0.526829	0.372729	FALSE	1
YHL012W	0.606796	0.429305	FALSE	1
YPL119C	0.631841	0.447024	FALSE	1
YGR132C	0.639344	0.452333	FALSE	1
YBR263W	0.57265	0.405147	FALSE	1
YHL010C	0.565789	0.400293	FALSE	1
YGR133W	0.598039	0.42311	FALSE	1
YBR264C	0.585903	0.414523	FALSE	1
YHL009C	0.62963	0.44546	FALSE	1
YPL116W	0.653409	0.462284	FALSE	1
YGR135W	0.759615	0.537424	FALSE	1
YBR266C	0.760563	0.538095	FALSE	1
YHL008C	0.608696	0.430649	FALSE	1
YPL115C	0.569444	0.402879	FALSE	1
YGR136W	0.568075	0.40191	FALSE	1
YBR267W	0.867257	0.61358	FALSE	1
YPL114W	0.519481	0.36753	FALSE	1
YGR137W	0.473469	0.334977	FALSE	1
YHL006C	0.485944	0.343803	FALSE	1
YPL113C	0.517375	0.36604	FALSE	1
YGR138C	0.615385	0.435382	FALSE	1
YDR049W	0.715847	0.506458	FALSE	1
YHL005C	0.501285	0.354657	FALSE	1
YMR010W	0.497175	0.351749	FALSE	1
YOR378W	0.481013	0.340314	FALSE	1
YMR223W	0.430769	0.304767	FALSE	1
YPL257W	0.495098	0.350279	FALSE	1
YMR011W	0.50495	0.35725	FALSE	1
YOR380W	0.522727	0.369827	FALSE	1
YPL256C	0.539267	0.381529	FALSE	1
YMR012W	0.535714	0.379015	FALSE	1
YOR381W	0.561224	0.397064	FALSE	1
YMR225C	0.6	0.424497	FALSE	1
YMR014W	0.677419	0.479271	FALSE	1
YOR382W	0.58296	0.412441	FALSE	1
YMR226C	0.642458	0.454536	FALSE	1
YPL253C	0.640449	0.453115	FALSE	1
YMR015C	0.637363	0.450931	FALSE	1
YOR383C	0.554054	0.39199	FALSE	1
YMR228W	0.58427	0.413368	FALSE	1
YPL250C	0.580913	0.410993	FALSE	1
YMR016C	0.587678	0.415779	FALSE	1
YOR384W	0.592417	0.419132	FALSE	1
YMR230W	0.672222	0.475594	FALSE	1
YPL249C	0.573529	0.405769	FALSE	1
YMR017W	0.587678	0.415779	FALSE	1
YOR385W	0.588517	0.416373	FALSE	1
YMR231W	0.648352	0.458706	FALSE	1
YPL248C	0.581818	0.411633	FALSE	1
YMR018W	0.579399	0.409922	FALSE	1
YOR386W	0.604167	0.427445	FALSE	1
YMR232W	0.575342	0.407052	FALSE	1
YPL247C	0.641256	0.453685	FALSE	1
YMR019W	0.597285	0.422576	FALSE	1
YMR233W	0.524	0.370727	FALSE	1
YMR020W	0.573276	0.40559	FALSE	1
YOL002C	0.54185	0.383356	FALSE	1
YMR234W	0.513944	0.363613	FALSE	1
YPL245W	0.507692	0.35919	FALSE	1
YMR021C	0.606061	0.428785	FALSE	1
YOL003C	0.492386	0.34836	FALSE	1
YMR237W	0.480916	0.340246	FALSE	1
YPL244C	0.468354	0.331358	FALSE	1
YOL004W	0.621951	0.440027	FALSE	1
YMR238W	0.531579	0.376089	FALSE	1
YPL241C	0.484979	0.34312	FALSE	1
YDR347W	0.453988	0.321194	FALSE	1
YHR147C	0.768	0.543356	FALSE	1
YEL041W	0.429658	0.303981	FALSE	1
YCR019W	0.38806	0.27455	FALSE	1
YDR348C	0.445415	0.315129	FALSE	1
YHR150W	0.497908	0.352267	FALSE	1
YEL042W	0.502183	0.355292	FALSE	1
YCR020C	0.496094	0.350984	FALSE	1
YHR151C	0.527523	0.37322	FALSE	1
YEL043W	0.586022	0.414607	FALSE	1
YCR020C-A	0.562162	0.397727	FALSE	1
YDR350C	0.653595	0.462415	FALSE	1
YCR021C	0.574359	0.406356	FALSE	1
YDR351W	0.595238	0.421128	FALSE	1
YHR153C	0.55794	0.39474	FALSE	1
YDR352W	0.517375	0.36604	FALSE	1
YHR154W	0.670732	0.474539	FALSE	1
YEL047C	0.625592	0.442604	FALSE	1
YCR023C	0.575107	0.406886	FALSE	1
YDR354W	0.578199	0.409073	FALSE	1
YHR155W	0.631579	0.446839	FALSE	1
YEL048C	0.672043	0.475467	FALSE	1
YLR420W	0.546667	0.386764	FALSE	1
YHR156C	0.595833	0.421549	FALSE	1
YLR451W	0.569507	0.402923	FALSE	1
YDR358W	0.61086	0.43218	FALSE	1
YHR157W	0.567347	0.401395	FALSE	1
YLR126C	0.539419	0.381636	FALSE	1
YDR359C	0.535865	0.379122	FALSE	1
YHR158C	0.518519	0.366849	FALSE	1
YLR128W	0.476923	0.337421	FALSE	1
YDR360W	0.514056	0.363692	FALSE	1
YHR159W	0.47619	0.336902	FALSE	1
YEL052W	0.535294	0.378718	FALSE	1
YLR130C	0.456274	0.322811	FALSE	1
YDR363W	0.494163	0.349618	FALSE	1
YHR160C	0.487342	0.344792	FALSE	1
YLR131C	0.460744	0.325974	FALSE	1
YLL021W	0.527778	0.3734	FALSE	1
YNL089C	0.544747	0.385406	FALSE	1
YLR099C	0.487288	0.344754	FALSE	1
YOR076C	0.502262	0.355348	FALSE	1
YLL023C	0.541667	0.383226	FALSE	1
YNL291C	0.604396	0.427607	FALSE	1
YLR102C	0.565217	0.399888	FALSE	1
YOR078W	0.697987	0.493822	FALSE	1
YLL024C	0.541126	0.382844	FALSE	1
YNL289W	0.578261	0.409117	FALSE	1
YLR104W	0.58371	0.412972	FALSE	1
YOR079C	0.631579	0.446839	FALSE	1
YLL025W	0.588785	0.416562	FALSE	1
YLR107W	0.580508	0.410707	FALSE	1
YOR080W	0.53125	0.375857	FALSE	1
YNL286W	0.714286	0.505354	FALSE	1
YLR108C	0.567686	0.401635	FALSE	1
YOR081C	0.546763	0.386832	FALSE	1
YLL028W	0.626087	0.442953	FALSE	1
YNL285W	0.654008	0.462708	FALSE	1
YLR109W	0.6	0.424497	FALSE	1
YOR082C	0.571429	0.404283	FALSE	1
YLL029W	0.606557	0.429136	FALSE	1
YNL283C	0.599174	0.423912	FALSE	1
YLR111W	0.542553	0.383854	FALSE	1
YLL032C	0.614719	0.43491	FALSE	1
YNL281W	0.591837	0.418722	FALSE	1
YLR112W	0.564516	0.399392	FALSE	1
YOR084W	0.547529	0.387374	FALSE	1
YLL033W	0.606061	0.428785	FALSE	1
YNL280C	0.489051	0.346001	FALSE	1
YLR113W	0.517094	0.365841	FALSE	1
YOR085W	0.512195	0.362375	FALSE	1
YLL038C	0.510638	0.361274	FALSE	1
YNL278W	0.496063	0.350962	FALSE	1
YLR114C	0.478599	0.338607	FALSE	1
YOR086C	0.441281	0.312204	FALSE	1
YLL039C	0.628571	0.444711	FALSE	1
YNL096C	0.550676	0.3896	FALSE	1
YLR118C	0.511392	0.361808	FALSE	1
YOR087W	0.52349	0.370367	FALSE	1
YPL112C	0.534177	0.377928	FALSE	1
YGR139W	0.522876	0.369932	FALSE	1
YDR050C	0.493197	0.348935	FALSE	1
YHL003C	0.498141	0.352432	FALSE	1
YPL111W	0.565574	0.400141	FALSE	1
YGR141W	0.587444	0.415614	FALSE	1
YDR051C	0.567273	0.401343	FALSE	1
YPL110C	0.543726	0.384684	FALSE	1
YGR142W	0.584746	0.413705	FALSE	1
YDR055W	0.635294	0.449467	FALSE	1
YHR011W	0.651429	0.460882	FALSE	1
YPL109C	0.603524	0.42699	FALSE	1
YGR143W	0.59144	0.418441	FALSE	1
YDR056C	0.582645	0.412218	FALSE	1
YHR012W	0.523636	0.37047	FALSE	1
YPL108W	0.577689	0.408712	FALSE	1
YGR144W	0.582329	0.411995	FALSE	1
YDR057W	0.591093	0.418195	FALSE	1
YPL107W	0.571429	0.404283	FALSE	1
YGR146C	0.597701	0.422871	FALSE	1
YHR014W	0.56705	0.401185	FALSE	1
YPL106C	0.921875	0.652222	FALSE	1
YGR148C	0.594142	0.420353	FALSE	1
YDR061W	0.561151	0.397012	FALSE	1
YPL105C	0.52459	0.371145	FALSE	1
YGR149W	0.547619	0.387438	FALSE	1
YDR063W	0.589091	0.416779	FALSE	1
YPL104W	0.570796	0.403836	FALSE	1
YGR150C	0.570093	0.403338	FALSE	1
YDR065W	0.805755	0.570068	FALSE	1
YHR022C	0.527473	0.373184	FALSE	1
YPL103C	0.525547	0.371822	FALSE	1
YGR151C	0.506623	0.358433	FALSE	1
YDR066C	0.501873	0.355072	FALSE	1
YPL101W	0.685315	0.484857	FALSE	1
YGR152C	0.5	0.353747	FALSE	1
YDR067C	0.476923	0.337421	FALSE	1
YHR030C	0.546632	0.386739	FALSE	1
YMR023C	0.509847	0.360714	FALSE	1
YOL006C	0.602837	0.426504	FALSE	1
YMR241W	0.595506	0.421317	FALSE	1
YPL240C	0.56314	0.398419	FALSE	1
YMR024W	0.56446	0.399353	FALSE	1
YOL007C	0.559567	0.395891	FALSE	1
YMR242C	0.903846	0.639467	FALSE	1
YMR025W	0.533784	0.377649	FALSE	1
YOL008W	0.53937	0.381602	FALSE	1
YMR243C	0.555147	0.392764	FALSE	1
YPL236C	0.55642	0.393665	FALSE	1
YMR026C	0.596958	0.422345	FALSE	1
YOL009C	0.763359	0.540073	FALSE	1
YMR244W	0.536508	0.379577	FALSE	1
YPL234C	0.757576	0.535981	FALSE	1
YMR027W	0.550877	0.389743	FALSE	1
YOL011W	0.490741	0.347197	FALSE	1
YMR245W	0.510135	0.360918	FALSE	1
YPL232W	0.526846	0.372741	FALSE	1
YMR029C	0.595122	0.421046	FALSE	1
YOL012C	0.0519481	0.036753	TRUE	1
YMR244C-A	0.529605	0.374693	FALSE	1
YPL230W	0.508197	0.359547	FALSE	1
YMR030W	0.506579	0.358402	FALSE	1
YOL013C	0.522152	0.36942	FALSE	1
YMR246W	0.546828	0.386878	FALSE	1
YPL229W	0.560345	0.396441	FALSE	1
YOL014W	0.501441	0.354767	FALSE	1
YMR247C	0.511401	0.361813	FALSE	1
YPL227C	0.512676	0.362716	FALSE	1
YOL015W	0.474453	0.335673	FALSE	1
YMR250W	0.461538	0.326536	FALSE	1
YPL226W	0.523392	0.370297	FALSE	1
YOL017W	0.526627	0.372586	FALSE	1
YMR251W	0.490566	0.347073	FALSE	1
YPL225W	0.554545	0.392338	FALSE	1
YMR034C	0.490862	0.347282	FALSE	1
YOL018C	0.484375	0.342693	FALSE	1
YMR251W-A	0.422998	0.299269	FALSE	1
YPL223C	0.581053	0.411092	FALSE	1
YDR364C	0.463196	0.327709	FALSE	1
YHR161C	0.554324	0.392181	FALSE	1
YEL054C	0.764479	0.540865	FALSE	1
YLR133W	0.418838	0.296326	FALSE	1
YDR368W	0.48	0.339598	FALSE	1
YHR163W	0.540059	0.382089	FALSE	1
YEL056W	0.530488	0.375317	FALSE	1
YLR134W	0.566766	0.400984	FALSE	1
YDR369C	0.360656	0.255162	FALSE	1
YEL057C	0.476879	0.337389	FALSE	1
YLR135W	0.41688	0.29494	FALSE	1
YDR370C	0.417989	0.295725	FALSE	1
YHR176W	0.425837	0.301278	FALSE	1
YLR136C	0.408676	0.289136	FALSE	1
YDR371W	0.474453	0.335673	FALSE	1
YEL060C	0.440415	0.311591	FALSE	1
YLR137W	0.421687	0.298341	FALSE	1
YDR372C	0.486405	0.344129	FALSE	1
YHR178W	0.455331	0.322145	FALSE	1
YLR138W	0.445783	0.315389	FALSE	1
YDR374C	0.442159	0.312826	FALSE	1
YHR179W	0.450382	0.318643	FALSE	1
YEL062W	0.467033	0.330423	FALSE	1
YLR139C	0.549828	0.389001	FALSE	1
YDR375C	0.437318	0.3094	FALSE	1
YHR182W	0.541063	0.382799	FALSE	1
YLR142W	0.404301	0.286041	FALSE	1
YDR377W	0.520767	0.36844	FALSE	1
YLR143W	0.407745	0.288477	FALSE	1
YDR378C	0.355224	0.251319	FALSE	1
YHR184W	0.381356	0.269807	FALSE	1
YLR144C	0.398693	0.282073	FALSE	1
YDR379W	0.480984	0.340294	FALSE	1
YHR189W	0.426667	0.301865	FALSE	1
YMR074C	0.611111	0.432358	FALSE	1
YLR085C	0.16055	0.113589	FALSE	1
YLR017W	0.292754	0.207122	FALSE	1

## Sheet: DMAplate2
	score		passed thershold		0	0.1				current	normalized
ORF	before norm	norm	0.1						average	0.522508	0.4
YLR149C	0.533333	0.408288	FALSE	1	0	1
YOR288C	0.43007	0.329235	FALSE	1	0.1	6
YKL063C	0.398785	0.305286	FALSE	1	0.2	31
YLR353W	0.406814	0.311432	FALSE	1	0.3	612
YLR150W	0.436842	0.33442	FALSE	1	0.4	618
YJL218W	0.434783	0.332843	FALSE	1	0.5	31
YKL064W	0.417249	0.319421	FALSE	1	0.6	7
YLR354C	0.373333	0.285801	FALSE	1	0.7	1
YLR151C	0.426374	0.326406	FALSE	1	0.8	0
YJL217W	0.386364	0.295776	FALSE	1	0.9	0
YKL065C	0.44	0.336837	FALSE	1	1	0
YLR356W	0.464444	0.35555	FALSE	1	1.1	0
YLR152C	0.600451	0.459669	FALSE	1	1.2	0
YJL216C	0.511879	0.391863	FALSE	1	1.3	0
YKL066W	0.430233	0.32936	FALSE	1	1.4	0
YLR154C	0.565302	0.432761	FALSE	1	1.5	0
YJL215C	0.43871	0.335849	FALSE	1	1.6	0
YKL067W	0.482517	0.369386	FALSE	1	1.7	0
YLR360W	0.365591	0.279875	FALSE	1	1.8	0
YLR164W	0.37605	0.287881	FALSE	1	1.9	0
YJL214W	0.445434	0.340997	FALSE	1	2	0
YKL068W	0.470455	0.360151	FALSE	1	2.1	0
YLR165C	0.456763	0.34967	FALSE	1	2.2	0
YJL212C	0.36214	0.277232	FALSE	1	2.3	0
YKL069W	0.442105	0.338449	FALSE	1	2.4	0
YLR363C	0.446188	0.341575	FALSE	1	2.5	0
YLR168C	0.427928	0.327596	FALSE	1	2.6	0
YJL210W	0.352459	0.269821	FALSE	1	2.7	0
YKL070W	0.411236	0.314817	FALSE	1	2.8	0
YLR364W	0.389016	0.297807	FALSE	1	2.9	0
YLR169W	0.413333	0.316423	FALSE	1	3	0
YJL211C	0.450581	0.344938	FALSE	1	3.1	0
YKL071W	0.396861	0.303813	FALSE	1	3.2	0
YLR365W	0.377919	0.289312	FALSE	1	3.3	0
YLR170C	0.422434	0.32339	FALSE	1	3.4	0
YJL209W	0.425	0.325354	FALSE	1	3.5	0
YKL072W	0.455982	0.349072	FALSE	1	3.6	0
YLR366W	0.401826	0.307614	FALSE	1	3.7	0
YLR171W	0.549223	0.420452	FALSE	1	3.8	0
YJL208C	0.415254	0.317893	FALSE	1	3.9	0
YKL073W	0.352	0.26947	FALSE	1	4	0
YLR367W	0.307263	0.235222	FALSE	1	4.1	0
YLR172C	0.381663	0.292178	FALSE	1	4.2	0
YJL207C	0.480072	0.367514	FALSE	1	4.3	0
YKL074C	0.505338	0.386856	FALSE	1	4.4	0
YPL066W	0.508274	0.389104	FALSE	1	4.5	0
YNL177C	0.466859	0.357399	FALSE	1	4.6	0
YPR164W	0.543478	0.416054	FALSE	1	4.7	0
YDR260C	0.443609	0.3396	FALSE	1	4.8	0
YPL065W	0.486239	0.372235	FALSE	1	4.9	0
YNL176C	0.478261	0.366127	FALSE	1	5	0
YPR166C	0.482201	0.369143	FALSE	1	5.1	0
YDR261C	0.527536	0.40385	FALSE	1	5.2	0
YPL064C	0.509259	0.389858	FALSE	1	5.3	0
YPR167C	0.528053	0.404245	FALSE	1	5.4	0
YDR262W	0.503145	0.385177	FALSE	1	5.5	0
YPL062W	0.529801	0.405584	FALSE	1	5.6	0
YNL173C	0.498452	0.381585	FALSE	1	5.7	0
YPR170C	0.449591	0.34418	FALSE	1	5.8	0
YDR263C	0.486264	0.372254	FALSE	1	5.9	0
YPL061W	0.475904	0.364323	FALSE	1	6	0
YPR171W	0.485714	0.371833	FALSE	1	6.1	0
YDR264C	0.511696	0.391723	FALSE	1	6.2	0
YPL060W	0.470948	0.360529	FALSE	1
YPR172W	0.466844	0.357387	FALSE	1
YDR265W	0.466867	0.357405	FALSE	1
YPL058C	0.510769	0.391014	FALSE	1
YNL169C	0.581673	0.445294	FALSE	1
YPR173C	0.485981	0.372038	FALSE	1
YDR266C	0.579125	0.443343	FALSE	1
YPL057C	0.522388	0.399908	FALSE	1
YNL168C	0.506135	0.387466	FALSE	1
YPR174C	0.479412	0.367008	FALSE	1
YDR269C	0.534722	0.409351	FALSE	1
YPL056C	0.530909	0.406432	FALSE	1
YNL167C	0.545741	0.417786	FALSE	1
YPR179C	0.550607	0.421511	FALSE	1
YDR270W	0.508143	0.389004	FALSE	1
YNL166C	0.580556	0.444438	FALSE	1
YPR184W	0.5623	0.430463	FALSE	1
YDR271C	0.563934	0.431714	FALSE	1
YPL054W	0.573964	0.439392	FALSE	1
YNL165W	0.509859	0.390317	FALSE	1
YPR185W	0.518405	0.396859	FALSE	1
YDR272W	0.466292	0.356965	FALSE	1
YPL053C	0.508982	0.389646	FALSE	1
YNL164C	0.409091	0.313175	FALSE	1
YPR188C	0.452431	0.346354	FALSE	1
YDR273W	0.566445	0.433636	FALSE	1
YKL184W	0.39738	0.30421	FALSE	1
YLR292C	0.466501	0.357125	FALSE	1
YOR138C	0.469496	0.359418	FALSE	1
YGL199C	0.457971	0.350595	FALSE	1
YKL185W	0.48505	0.371325	FALSE	1
YOR139C	0.587983	0.450124	FALSE	1
YKL187C	0.515528	0.394657	FALSE	1
YLR295C	0.536232	0.410506	FALSE	1
YOR140W	0.536965	0.411068	FALSE	1
YGL202W	0.545126	0.417316	FALSE	1
YKL188C	0.501661	0.384041	FALSE	1
YLR296W	0.498339	0.381498	FALSE	1
YGL203C	0.56338	0.43129	FALSE	1
YKL190W	0.569038	0.435621	FALSE	1
YLR297W	0.557895	0.42709	FALSE	1
YOR142W	0.565217	0.432696	FALSE	1
YGL205W	0.492212	0.376807	FALSE	1
YGR027C	0.643902	0.492932	FALSE	1
YLR299W	0.507886	0.388807	FALSE	1
YOR144C	0.50641	0.387677	FALSE	1
YGL208W	0.498316	0.381481	FALSE	1
YGR031W	0.528369	0.404487	FALSE	1
YLR300W	0.534722	0.409351	FALSE	1
YOR152C	0.569853	0.436245	FALSE	1
YGL209W	0.48951	0.374739	FALSE	1
YGR033C	0.558394	0.427473	FALSE	1
YLR303W	0.615079	0.470867	FALSE	1
YOR153W	0.522152	0.399728	FALSE	1
YGL210W	0.631579	0.483498	FALSE	1
YGR034W	0.55914	0.428043	FALSE	1
YLR304C	0.532051	0.407306	FALSE	1
YOR154W	0.55516	0.424997	FALSE	1
YGL211W	0.633803	0.485201	FALSE	1
YGR035C	0.573333	0.438909	FALSE	1
YLR306W	0.582707	0.446085	FALSE	1
YOR155C	0.472	0.361334	FALSE	1
YGL212W	0.690566	0.528655	FALSE	1
YGR036C	0.74359	0.569247	FALSE	1
YLR307W	0.586441	0.448943	FALSE	1
YOR156C	0.56	0.428702	FALSE	1
YGL213C	0.58885	0.450788	FALSE	1
YGR037C	0.62766	0.480498	FALSE	1
YOR161C	0.501129	0.383634	FALSE	1
YGL214W	0.567677	0.434579	FALSE	1
YOL152W	0.337748	0.25856	FALSE	1
YIL076W	0.445736	0.341229	FALSE	1
YBL003C	0.393048	0.300894	FALSE	1
YIL077C	0.479495	0.367072	FALSE	1
YGL031C	0.558559	0.427598	FALSE	1
YGR282C	0.537313	0.411334	FALSE	1
YBL005W	0.523077	0.400436	FALSE	1
YIL079C	0.505618	0.38707	FALSE	1
YGL032C	0.58498	0.447825	FALSE	1
YGR283C	0.509881	0.390334	FALSE	1
YGR284C	0.546099	0.41806	FALSE	1
YBL007C	0.485944	0.372009	FALSE	1
YIL086C	0.52381	0.400997	FALSE	1
YGL034C	0.556364	0.425918	FALSE	1
YBL008W	0.44878	0.343559	FALSE	1
YIL087C	0.601533	0.460497	FALSE	1
YGL035C	0.552817	0.423203	FALSE	1
YGR286C	0.564576	0.432205	FALSE	1
YBL009W	0.581481	0.445147	FALSE	1
YIL088C	0.542553	0.415346	FALSE	1
YGL036W	0.576763	0.441535	FALSE	1
YGR287C	0.566406	0.433606	FALSE	1
YBL010C	0.607692	0.465212	FALSE	1
YGL037C	0.556818	0.426266	FALSE	1
YGR288W	0.600775	0.459917	FALSE	1
YBL011W	0.657025	0.502978	FALSE	1
YGL039W	0.563319	0.431243	FALSE	1
YGR290W	0.6	0.459323	FALSE	1
YIL095W	0.67623	0.51768	FALSE	1
YGL041C	0.581749	0.445352	FALSE	1
YHR021W-A	0.597786	0.457629	FALSE	1
YBL013W	0.59	0.451668	FALSE	1
YIL096C	0.592275	0.453409	FALSE	1
YGL042C	0.608696	0.46598	FALSE	1
YHR039C-B	0.65	0.4976	FALSE	1
YBL015W	0.468665	0.358781	FALSE	1
YIL097W	0.51831	0.396786	FALSE	1
YGL043W	0.625378	0.478751	FALSE	1
YHR079C-B	0.483871	0.370422	FALSE	1
YLR173W	0.471624	0.361047	FALSE	1
YJL206C	0.482143	0.369099	FALSE	1
YKL075C	0.460568	0.352583	FALSE	1
YJL206C-A	0.409496	0.313485	FALSE	1
YKL076C	0.45122	0.345426	FALSE	1
YLR372W	0.515789	0.394857	FALSE	1
YLR176C	0.479401	0.367	FALSE	1
YJL204C	0.5	0.38277	FALSE	1
YKL077W	0.561947	0.430192	FALSE	1
YLR373C	0.619048	0.473905	FALSE	1
YLR177W	0.468013	0.358283	FALSE	1
YJL201W	0.514286	0.393706	FALSE	1
YKL079W	0.508834	0.389532	FALSE	1
YLR374C	0.566667	0.433805	FALSE	1
YIL005W	0.0683761	0.0523446	TRUE	1
YLR375W	0.584314	0.447315	FALSE	1
YLR178C	0.551237	0.421993	FALSE	1
YJL199C	0.533865	0.408694	FALSE	1
YLR376C	0.590909	0.452364	FALSE	1
YLR179C	0.543796	0.416297	FALSE	1
YJL198W	0.575397	0.440489	FALSE	1
YKL081W	0.571429	0.437451	FALSE	1
YLR377C	0.569038	0.435621	FALSE	1
YLR180W	0.582329	0.445796	FALSE	1
YJL197W	0.51938	0.397606	FALSE	1
YKL084W	0.59127	0.45264	FALSE	1
YLR380W	0.56	0.428702	FALSE	1
YLR181C	0.590551	0.45209	FALSE	1
YKL085W	0.565836	0.43317	FALSE	1
YLR381W	0.607273	0.464891	FALSE	1
YLR182W	0.494624	0.378654	FALSE	1
YJL196C	0.649446	0.497177	FALSE	1
YKL086W	0.59633	0.456514	FALSE	1
YLR183C	0.52356	0.400806	FALSE	1
YJL193W	0.567376	0.434348	FALSE	1
YKL087C	0.55	0.421047	FALSE	1
YLR384C	0.770642	0.589957	FALSE	1
YLR184W	0.791411	0.605856	FALSE	1
YJL192C	0.566978	0.434044	FALSE	1
YKL090W	0.523438	0.400712	FALSE	1
YLR385C	0.516529	0.395423	FALSE	1
YPL052W	0.480652	0.367958	FALSE	1
YPR189W	0.539216	0.412791	FALSE	1
YDR274C	0.462264	0.353881	FALSE	1
YPL051W	0.441077	0.337662	FALSE	1
YPR191W	0.489712	0.374894	FALSE	1
YDR275W	0.482353	0.36926	FALSE	1
YNL159C	0.467391	0.357806	FALSE	1
YPR192W	0.493007	0.377416	FALSE	1
YDR276C	0.552846	0.423225	FALSE	1
YPL048W	0.518939	0.397268	FALSE	1
YNL157W	0.543478	0.416054	FALSE	1
YPR193C	0.52518	0.402046	FALSE	1
YDR277C	0.542222	0.415092	FALSE	1
YPL047W	0.555556	0.425299	FALSE	1
YNL156C	0.554717	0.424658	FALSE	1
YPR194C	0.570881	0.437032	FALSE	1
YDR278C	0.6	0.459323	FALSE	1
YPL046C	0.525362	0.402185	FALSE	1
YNL155W	0.513619	0.393195	FALSE	1
YPR195C	0.533088	0.4081	FALSE	1
YDR279W	0.582456	0.445893	FALSE	1
YNL154C	0.621212	0.475562	FALSE	1
YPR196W	0.556818	0.426266	FALSE	1
YDR281C	0.597561	0.457456	FALSE	1
YPL041C	0.54386	0.416346	FALSE	1
YPR197C	0.552083	0.422641	FALSE	1
YDR282C	0.555556	0.425299	FALSE	1
YPL040C	0.613546	0.469693	FALSE	1
YKL191W	0.604082	0.462448	FALSE	1
YPR198W	0.522337	0.399869	FALSE	1
YPL039W	0.464174	0.355344	FALSE	1
YKL197C	0.58427	0.447281	FALSE	1
YPR199C	0.562937	0.43095	FALSE	1
YDR285W	0.865269	0.662398	FALSE	1
YKL198C	0.631868	0.48372	FALSE	1
YPR200C	0.637168	0.487777	FALSE	1
YDR286C	0.657658	0.503463	FALSE	1
YPL037C	0.658333	0.50398	FALSE	1
YKL199C	0.597403	0.457335	FALSE	1
YPR201W	0.532338	0.407526	FALSE	1
YDR287W	0.411523	0.315037	FALSE	1
YGR039W	0.464066	0.35526	FALSE	1
YLR309C	0.481707	0.368766	FALSE	1
YOR162C	0.536424	0.410653	FALSE	1
YGL215W	0.459364	0.351661	FALSE	1
YGR041W	0.496503	0.380093	FALSE	1
YOR163W	0.362712	0.27767	FALSE	1
YGL216W	0.452107	0.346106	FALSE	1
YGR042W	0.498039	0.381268	FALSE	1
YLR312C	0.493976	0.378158	FALSE	1
YOR164C	0.481928	0.368935	FALSE	1
YGL217C	0.55	0.421047	FALSE	1
YGR043C	0.5	0.38277	FALSE	1
YOR165W	0.511194	0.391339	FALSE	1
YGL218W	0.443038	0.339163	FALSE	1
YGR044C	0.524528	0.401547	FALSE	1
YLR313C	0.553435	0.423676	FALSE	1
YOR166C	0.544484	0.416824	FALSE	1
YGR045C	0.503268	0.385271	FALSE	1
YLR315W	0.544747	0.417025	FALSE	1
YOR167C	0.542857	0.415578	FALSE	1
YGL221C	0.561538	0.42988	FALSE	1
YLR318W	0.563492	0.431375	FALSE	1
YOR170W	0.577465	0.442072	FALSE	1
YGL222C	0.593023	0.453982	FALSE	1
YGR049W	0.717857	0.549548	FALSE	1
YLR319C	0.542955	0.415654	FALSE	1
YGL224C	0.544484	0.416824	FALSE	1
YGR051C	0.56446	0.432116	FALSE	1
YOR171C	0.511864	0.391852	FALSE	1
YGL226C-A	0.583051	0.446348	FALSE	1
YGR052W	0.489736	0.374912	FALSE	1
YOR172W	0.522659	0.400116	FALSE	1
YGL226W	0.631179	0.483192	FALSE	1
YGR054W	0.580952	0.444742	FALSE	1
YOR173W	0.584	0.447075	FALSE	1
YGL227W	0.580247	0.444202	FALSE	1
YGR055W	0.636364	0.487161	FALSE	1
YDR147W	0.636667	0.487393	FALSE	1
YOR175C	0.545872	0.417886	FALSE	1
YBL016W	0.424318	0.324832	FALSE	1
YGL045W	0.618605	0.473566	FALSE	1
YBL017C	0.496403	0.380016	FALSE	1
YIL007C	0.507407	0.38844	FALSE	1
YGL046W	0.480916	0.36816	FALSE	1
YIR017C	0.477444	0.365502	FALSE	1
YBL019W	0.555556	0.425299	FALSE	1
YIL008W	0.466667	0.357252	FALSE	1
YGL049C	0.525692	0.402438	FALSE	1
YIR018W	0.604545	0.462803	FALSE	1
YGL050W	0.486989	0.372809	FALSE	1
YIR019C	0.518657	0.397052	FALSE	1
YIL010W	0.532143	0.407376	FALSE	1
YGL051W	0.522556	0.400037	FALSE	1
YIR020C	0.541176	0.414292	FALSE	1
YBL024W	0.485915	0.371987	FALSE	1
YIL015C-A	0.455939	0.349039	FALSE	1
YGL053W	0.515385	0.394547	FALSE	1
YIR020W-B	0.5	0.38277	FALSE	1
YBL027W	0.430303	0.329414	FALSE	1
YIL038C	0.537313	0.411334	FALSE	1
YGL054C	0.422111	0.323142	FALSE	1
YIR021W	0.46748	0.357874	FALSE	1
YBL028C	0.549645	0.420775	FALSE	1
YIR024C	0.489796	0.374958	FALSE	1
YBL029W	0.507634	0.388613	FALSE	1
YGL057C	0.606557	0.464343	FALSE	1
YIR026C	0.653137	0.500002	FALSE	1
YGL059W	0.480969	0.3682	FALSE	1
YIR027C	0.508251	0.389086	FALSE	1
YBL036C	0.607004	0.464685	FALSE	1
YIL055C	0.578595	0.442937	FALSE	1
YGL060W	0.556886	0.426318	FALSE	1
YIR028W	0.352697	0.270003	FALSE	1
YLR185W	0.581522	0.445178	FALSE	1
YJL191W	0.463731	0.355004	FALSE	1
YKL091C	0.521739	0.399412	FALSE	1
YLR386W	0.564655	0.432266	FALSE	1
YLR187W	0.46	0.352148	FALSE	1
YJL190C	0.474308	0.363102	FALSE	1
YKL092C	0.488987	0.374338	FALSE	1
YLR387C	0.5	0.38277	FALSE	1
YLR188W	0.57384	0.439297	FALSE	1
YKL093W	0.569565	0.436024	FALSE	1
YLR388W	0.569378	0.435881	FALSE	1
YLR189C	0.542969	0.415664	FALSE	1
YKL094W	0.528517	0.404601	FALSE	1
YLR390W	0.490909	0.37581	FALSE	1
YLR190W	0.484375	0.370808	FALSE	1
YJL187C	0.481203	0.36838	FALSE	1
YLR392C	0.503876	0.385737	FALSE	1
YLR191W	0.542373	0.415208	FALSE	1
YJL186W	0.469314	0.359278	FALSE	1
YKL097C	0.447471	0.342556	FALSE	1
YLR193C	0.42	0.321526	FALSE	1
YJL185C	0.532872	0.407934	FALSE	1
YKL098W	0.477444	0.365502	FALSE	1
YLR395C	0.564885	0.432442	FALSE	1
YLR194C	0.536424	0.410653	FALSE	1
YJL183W	0.464286	0.355429	FALSE	1
YKL100C	0.520505	0.398467	FALSE	1
YLR398C	0.554167	0.424236	FALSE	1
YLR199C	0.42654	0.326533	FALSE	1
YJL181W	0.514286	0.393706	FALSE	1
YLR400W	0.552448	0.42292	FALSE	1
YLR200W	0.53252	0.407665	FALSE	1
YKL102C	0.513423	0.393045	FALSE	1
YLR401C	0.481366	0.368505	FALSE	1
YKL103C	0.479866	0.367356	FALSE	1
YLR402W	0.613924	0.469983	FALSE	1
YLR202C	0.631841	0.483699	FALSE	1
YKL105C	0.576602	0.441411	FALSE	1
YLR404W	0.529002	0.404972	FALSE	1
YKL200C	0.468144	0.358383	FALSE	1
YCR090C	0.524648	0.401638	FALSE	1
YDR289C	0.533937	0.408749	FALSE	1
YPL035C	0.469925	0.359746	FALSE	1
YKL205W	0.565854	0.433183	FALSE	1
YDR290W	0.551402	0.42212	FALSE	1
YPL033C	0.507519	0.388525	FALSE	1
YKL206C	0.4875	0.3732	FALSE	1
YCR091W	0.553191	0.42349	FALSE	1
YDR291W	0.518367	0.39683	FALSE	1
YPL032C	0.593496	0.454344	FALSE	1
YKL207W	0.522727	0.400168	FALSE	1
YCR092C	0.486792	0.372659	FALSE	1
YDR293C	0.470588	0.360254	FALSE	1
YPL030W	0.505976	0.387344	FALSE	1
YCR094W	0.539267	0.41283	FALSE	1
YDR294C	0.530351	0.406005	FALSE	1
YKL208W	0.527473	0.403801	FALSE	1
YCR098C	0.543478	0.416054	FALSE	1
YPL026C	0.464883	0.355886	FALSE	1
YKL211C	0.469091	0.359107	FALSE	1
YCR099C	0.517986	0.396538	FALSE	1
YPL025C	0.536885	0.411007	FALSE	1
YCR100C	0.466216	0.356907	FALSE	1
YDR297W	0.534545	0.409215	FALSE	1
YPL023C	0.469091	0.359107	FALSE	1
YKL213C	0.475336	0.363889	FALSE	1
YCR101C	0.609665	0.466723	FALSE	1
YKL214C	0.519868	0.397979	FALSE	1
YCR102C	0.574913	0.440118	FALSE	1
YDR304C	0.533333	0.408288	FALSE	1
YPL021W	0.498141	0.381347	FALSE	1
YKL216W	0.4811	0.368301	FALSE	1
YCR105W	0.450495	0.344872	FALSE	1
YDR305C	0.507407	0.38844	FALSE	1
YPL019C	0.550607	0.421511	FALSE	1
YKL217W	0.525074	0.401964	FALSE	1
YCR106W	0.568571	0.435264	FALSE	1
YDR306C	0.511952	0.391919	FALSE	1
YDR148C	0.470405	0.360113	FALSE	1
YOR177C	0.483516	0.370151	FALSE	1
YGL228W	0.463602	0.354905	FALSE	1
YGR057C	0.46332	0.35469	FALSE	1
YDR149C	0.504167	0.385959	FALSE	1
YOR178C	0.509579	0.390102	FALSE	1
YGL229C	0.525292	0.402131	FALSE	1
YGR058W	0.498008	0.381245	FALSE	1
YDR150W	0.498024	0.381257	FALSE	1
YOR182C	0.576923	0.441657	FALSE	1
YGL230C	0.390805	0.299176	FALSE	1
YGR059W	0.487633	0.373302	FALSE	1
YDR151C	0.509579	0.390102	FALSE	1
YOR183W	0.512397	0.39226	FALSE	1
YGL231C	0.535433	0.409895	FALSE	1
YGR061C	0.670807	0.513529	FALSE	1
YDR152W	0.51341	0.393035	FALSE	1
YOR184W	0.607143	0.464792	FALSE	1
YGL232W	0.487179	0.372955	FALSE	1
YDR153C	0.591093	0.452505	FALSE	1
YOR185C	0.529412	0.405285	FALSE	1
YGL234W	0.555066	0.424925	FALSE	1
YDR154C	0.498221	0.381407	FALSE	1
YOR186W	0.526882	0.403349	FALSE	1
YGL235W	0.518116	0.396638	FALSE	1
YGR066C	0.538961	0.412596	FALSE	1
YGL236C	0.49481	0.378796	FALSE	1
YGR067C	0.546816	0.418609	FALSE	1
YDR156W	0.546559	0.418412	FALSE	1
YOR188W	0.490975	0.37586	FALSE	1
YGL237C	0.536036	0.410357	FALSE	1
YGR068C	0.501629	0.384016	FALSE	1
YDR157W	0.495177	0.379077	FALSE	1
YOR189W	0.537143	0.411204	FALSE	1
YGL241W	0.522556	0.400037	FALSE	1
YGR069W	0.465753	0.356552	FALSE	1
YDR158W	0.483516	0.370151	FALSE	1
YOR190W	0.565056	0.432572	FALSE	1
YGL242C	0.535316	0.409805	FALSE	1
YGR070W	0.529801	0.405584	FALSE	1
YDR159W	0.662745	0.507357	FALSE	1
YOR191W	0.492647	0.377141	FALSE	1
YGL243W	0.50503	0.38662	FALSE	1
YBL037W	0.418519	0.320392	FALSE	1
YIL059C	0.483425	0.370081	FALSE	1
YGL062W	0.53169	0.40703	FALSE	1
YIR029W	0.483146	0.369867	FALSE	1
YIL060W	0.447876	0.342867	FALSE	1
YGL063W	0.526104	0.402753	FALSE	1
YIR031C	0.503876	0.385737	FALSE	1
YIL067C	0.507042	0.388161	FALSE	1
YIR033W	0.519337	0.397573	FALSE	1
YBL039C	0.583026	0.446329	FALSE	1
YBL042C	0.520755	0.398658	FALSE	1
YIL070C	0.557851	0.427057	FALSE	1
YGL066W	0.448529	0.343367	FALSE	1
YIR035C	0.467797	0.358117	FALSE	1
YBL043W	0.379791	0.290745	FALSE	1
YIL071C	0.501976	0.384282	FALSE	1
YGL067W	0.528958	0.404938	FALSE	1
YIR036C	0.474747	0.363438	FALSE	1
YKL114C	0.14652	0.112167	FALSE	1
YIR037W	0.471338	0.360827	FALSE	1
YIL074C	0.44375	0.339708	FALSE	1
YBL046W	0.467797	0.358117	FALSE	1
YIL089W	0.442379	0.338659	FALSE	1
YGL076C	0.515837	0.394893	FALSE	1
YIR038C	0.509579	0.390102	FALSE	1
YBL047C	0.46383	0.35508	FALSE	1
YIL092W	0.578544	0.442898	FALSE	1
YGL077C	0.487889	0.373498	FALSE	1
YIR039C	0.487805	0.373434	FALSE	1
YBL048W	0.480144	0.367569	FALSE	1
YGL078C	0.522472	0.399973	FALSE	1
YIR042C	0.568889	0.435507	FALSE	1
YBL049W	0.496732	0.380268	FALSE	1
YGL079W	0.515625	0.394731	FALSE	1
YKL033W-A	0.464668	0.355722	FALSE	1
YLR203C	0.522843	0.400256	FALSE	1
YJL178C	0.472	0.361334	FALSE	1
YKL106W	0.484429	0.370849	FALSE	1
YLR405W	0.494545	0.378594	FALSE	1
YKL107W	0.488889	0.374264	FALSE	1
YLR407W	0.539749	0.413199	FALSE	1
YLR205C	0.582979	0.446293	FALSE	1
YJL172W	0.579365	0.443527	FALSE	1
YKL109W	0.494024	0.378195	FALSE	1
YLR408C	0.467681	0.358028	FALSE	1
YLR206W	0.542636	0.415409	FALSE	1
YJL171C	0.510204	0.390581	FALSE	1
YKL110C	0.41791	0.319927	FALSE	1
YLR410W	0.395833	0.303026	FALSE	1
YLR207W	0.459144	0.351493	FALSE	1
YJL170C	0.524887	0.401821	FALSE	1
YKL113C	0.339286	0.259736	FALSE	1
YLR412W	0.583333	0.446564	FALSE	1
YLR209C	0.483019	0.36977	FALSE	1
YJL169W	0.53629	0.410551	FALSE	1
YLR413W	0.549296	0.420507	FALSE	1
YLR210W	0.43554	0.333423	FALSE	1
YJL168C	0.472414	0.361651	FALSE	1
YKL116C	0.533333	0.408288	FALSE	1
YLR414C	0.599278	0.458771	FALSE	1
YLR211C	0.473354	0.362371	FALSE	1
YKL117W	0.498452	0.381585	FALSE	1
YLR415C	0.47973	0.367252	FALSE	1
YLR213C	0.494545	0.378594	FALSE	1
YJL165C	0.619469	0.474228	FALSE	1
YKL118W	0.475728	0.364188	FALSE	1
YLR416C	0.518072	0.396605	FALSE	1
YLR214W	0.524	0.401142	FALSE	1
YJL164C	0.498182	0.381378	FALSE	1
YKL119C	0.723214	0.553649	FALSE	1
YLR216C	0.493197	0.377562	FALSE	1
YJL163C	0.493377	0.3777	FALSE	1
YKL120W	0.586331	0.448859	FALSE	1
YLR217W	0.646688	0.495065	FALSE	1
YJL162C	0.887755	0.679611	FALSE	1
YKL121W	0.565934	0.433245	FALSE	1
YLR421C	0.476923	0.365103	FALSE	1
YPL018W	0.532359	0.407542	FALSE	1
YKL218C	0.501548	0.383955	FALSE	1
YDL130W-A	0.520505	0.398467	FALSE	1
YDR307W	0.517123	0.395878	FALSE	1
YPL015C	0.485294	0.371512	FALSE	1
YKL221W	0.483271	0.369963	FALSE	1
YDR363W-A	0.567568	0.434495	FALSE	1
YDR309C	0.555102	0.424952	FALSE	1
YPL014W	0.597561	0.457456	FALSE	1
YKL222C	0.549618	0.420754	FALSE	1
YDR525W-A	0.518072	0.396605	FALSE	1
YDR310C	0.54902	0.420296	FALSE	1
YKR001C	0.569565	0.436024	FALSE	1
YDR535C	0.495652	0.379441	FALSE	1
YDR312W	0.583691	0.446838	FALSE	1
YPL009C	0.527559	0.403867	FALSE	1
YKR003W	0.54321	0.415848	FALSE	1
YDR536W	0.552743	0.423146	FALSE	1
YDR313C	0.528926	0.404913	FALSE	1
YPL008W	0.406542	0.311224	FALSE	1
YKR005C	0.521912	0.399544	FALSE	1
YDR538W	0.490637	0.375602	FALSE	1
YDR314C	0.531746	0.407072	FALSE	1
YKR007W	0.619772	0.47446	FALSE	1
YDR539W	0.585185	0.447982	FALSE	1
YDR315C	0.486188	0.372196	FALSE	1
YKR009C	0.501587	0.383985	FALSE	1
YDR540C	0.518033	0.396574	FALSE	1
YPL003W	0.461847	0.353562	FALSE	1
YKR011C	0.476923	0.365103	FALSE	1
YDR541C	0.474638	0.363354	FALSE	1
YKR012C	0.503448	0.385409	FALSE	1
YER039C-A	0.529412	0.405285	FALSE	1
YDR318W	0.5189	0.397238	FALSE	1
YPL001W	0.531353	0.406772	FALSE	1
YKR013W	0.591837	0.453074	FALSE	1
YER091C-A	0.610169	0.467109	FALSE	1
YDR319C	0.532578	0.407709	FALSE	1
YPR001W	0.649805	0.497451	FALSE	1
YKR014C	0.471092	0.360639	FALSE	1
YER144C	0.584541	0.447489	FALSE	1
YDR320C	0.527174	0.403572	FALSE	1
YGR071C	0.461538	0.353326	FALSE	1
YDR161W	0.424699	0.325124	FALSE	1
YOR192C	0.514658	0.393991	FALSE	1
YDR162C	0.520913	0.398779	FALSE	1
YOR193W	0.534979	0.409548	FALSE	1
YGL246C	0.641304	0.490944	FALSE	1
YGR076C	0.581673	0.445294	FALSE	1
YGR260W	0.182222	0.139498	FALSE	1
YOR195W	0.515284	0.39447	FALSE	1
YGL248W	0.525641	0.402399	FALSE	1
YGR077C	0.531746	0.407072	FALSE	1
YDR165W	0.537445	0.411435	FALSE	1
YOR196C	0.488152	0.373699	FALSE	1
YGL249W	0.390728	0.299118	FALSE	1
YGR078C	0.459302	0.351614	FALSE	1
YDR169C	0.530973	0.406481	FALSE	1
YOR197W	0.603604	0.462082	FALSE	1
YGL250W	0.525641	0.402399	FALSE	1
YGR079W	0.541818	0.414783	FALSE	1
YDR171W	0.455696	0.348853	FALSE	1
YGL251C	0.478261	0.366127	FALSE	1
YGR080W	0.503676	0.385584	FALSE	1
YDR173C	0.488889	0.374264	FALSE	1
YGL252C	0.546939	0.418703	FALSE	1
YGR081C	0.527397	0.403743	FALSE	1
YGL253W	0.605442	0.46349	FALSE	1
YGR084C	0.493007	0.377416	FALSE	1
YGL254W	0.486301	0.372283	FALSE	1
YGR085C	0.752577	0.576127	FALSE	1
YDR178W	0.483755	0.370333	FALSE	1
YOR202W	0.501639	0.384025	FALSE	1
YGL255W	0.528481	0.404573	FALSE	1
YGR087C	0.529052	0.40501	FALSE	1
YDR179C	0.572785	0.438489	FALSE	1
YOR205C	0.672	0.514442	FALSE	1
YGL256W	0.537859	0.411752	FALSE	1
YGR088W	0.62533	0.478714	FALSE	1
YDR179W-A	0.563953	0.431728	FALSE	1
YOR208W	0.532338	0.407526	FALSE	1
YGL257C	0.493902	0.378102	FALSE	1
YBL051C	0.521327	0.399096	FALSE	1
YGL080W	0.433476	0.331843	FALSE	1
YKL162C-A	0.534091	0.408867	FALSE	1
YBL052C	0.516529	0.395423	FALSE	1
YFL020C	0.573171	0.438785	FALSE	1
YGL081W	0.604027	0.462406	FALSE	1
YKR035W-A	0.589958	0.451636	FALSE	1
YBL053W	0.575	0.440185	FALSE	1
YFL021W	0.554167	0.424236	FALSE	1
YGL082W	0.531746	0.407072	FALSE	1
YKR066C	0.502222	0.384471	FALSE	1
YBL054W	0.517375	0.39607	FALSE	1
YGL083W	0.470339	0.360063	FALSE	1
YKR067W	0.641791	0.491316	FALSE	1
YBL055C	0.535088	0.409631	FALSE	1
YFL025C	0.501684	0.384058	FALSE	1
YKR069W	0.524904	0.401835	FALSE	1
YBL056W	0.516129	0.395117	FALSE	1
YGL085W	0.462963	0.354416	FALSE	1
YKR070W	0.507812	0.38875	FALSE	1
YBL057C	0.510121	0.390518	FALSE	1
YFL027C	0.501859	0.384192	FALSE	1
YGL086W	0.484496	0.370901	FALSE	1
YKR072C	0.584314	0.447315	FALSE	1
YBL058W	0.233766	0.178957	FALSE	1
YFL028C	0.480392	0.367759	FALSE	1
YGL087C	0.498382	0.381531	FALSE	1
YKR073C	0.513944	0.393444	FALSE	1
YBL059W	0.489451	0.374694	FALSE	1
YFL030W	0.404459	0.309629	FALSE	1
YGL089C	0.458647	0.351112	FALSE	1
YKR074W	0.527273	0.403648	FALSE	1
YBL060W	0.470588	0.360254	FALSE	1
YFL031W	0.505618	0.38707	FALSE	1
YGL090W	0.535211	0.409725	FALSE	1
YKR075C	0.366197	0.280338	FALSE	1
YBL061C	0.513333	0.392977	FALSE	1
YFL032W	0.885714	0.678049	FALSE	1
YGL094C	0.539642	0.413117	FALSE	1
YKR076W	0.727003	0.556549	FALSE	1
YBL062W	0.523944	0.401099	FALSE	1
YFL034W	1.00317	0.767969	FALSE	1
YGL096W	0.496368	0.379989	FALSE	1
YKR077W	0.507071	0.388182	FALSE	1
YLR218C	0.508951	0.389622	FALSE	1
YJL161W	0.519878	0.397987	FALSE	1
YKL123W	0.530405	0.406046	FALSE	1
YLR228C	0.508403	0.389203	FALSE	1
YLR219W	0.583333	0.446564	FALSE	1
YJL159W	0.564103	0.431843	FALSE	1
YKL124W	0.52	0.39808	FALSE	1
YLR231C	0.527426	0.403765	FALSE	1
YLR220W	0.570815	0.436982	FALSE	1
YJL158C	0.520179	0.398218	FALSE	1
YKL126W	0.579399	0.443553	FALSE	1
YLR232W	0.524	0.401142	FALSE	1
YLR221C	0.505882	0.387273	FALSE	1
YJL157C	0.5	0.38277	FALSE	1
YKL127W	0.542453	0.415269	FALSE	1
YLR233C	0.544248	0.416643	FALSE	1
YLR224W	0.478448	0.366271	FALSE	1
YJL155C	0.506438	0.387698	FALSE	1
YKL128C	0.58871	0.45068	FALSE	1
YLR234W	0.321586	0.246187	FALSE	1
YLR225C	0.522901	0.400301	FALSE	1
YJL154C	0.599315	0.458799	FALSE	1
YKL129C	0.566038	0.433324	FALSE	1
YLR235C	0.486486	0.372424	FALSE	1
YLR227C	0.578947	0.443207	FALSE	1
YKL130C	0.494545	0.378594	FALSE	1
YLR236C	0.495763	0.379526	FALSE	1
YKL001C	0.478417	0.366247	FALSE	1
YJL152W	0.548896	0.420201	FALSE	1
YKL131W	0.544444	0.416794	FALSE	1
YLR238W	0.446429	0.341759	FALSE	1
YJL151C	0.502222	0.384471	FALSE	1
YKL132C	0.418685	0.32052	FALSE	1
YLR239C	0.534483	0.409167	FALSE	1
YJL150W	0.494774	0.378768	FALSE	1
YKL133C	0.51	0.390425	FALSE	1
YLR241W	0.521875	0.399516	FALSE	1
YKL006W	0.630435	0.482622	FALSE	1
YJL149W	0.515942	0.394974	FALSE	1
YLR242C	0.676871	0.518171	FALSE	1
YKL007W	0.575145	0.440296	FALSE	1
YJL148W	0.501672	0.38405	FALSE	1
YLR247C	0.566866	0.433958	FALSE	1
YPR002W	0.412632	0.315886	FALSE	1
YKR015C	0.523179	0.400514	FALSE	1
YER188W	0.523973	0.401122	FALSE	1
YDR321W	0.52766	0.403944	FALSE	1
YPR003C	0.524664	0.401651	FALSE	1
YKR016W	0.54955	0.420702	FALSE	1
YFL034C-A	0.57438	0.43971	FALSE	1
YPR004C	0.59633	0.456514	FALSE	1
YKR017C	0.582474	0.445907	FALSE	1
YFR032C	0.53719	0.41124	FALSE	1
YDR323C	0.512821	0.392584	FALSE	1
YPR005C	0.502165	0.384427	FALSE	1
YKR018C	0.553719	0.423894	FALSE	1
YFR032C-A	0.595455	0.455844	FALSE	1
YDR329C	0.615385	0.471101	FALSE	1
YPR106W	0.49789	0.381154	FALSE	1
YKR020W	0.57672	0.441501	FALSE	1
YDR330W	0.44403	0.339922	FALSE	1
YKR021W	0.503817	0.385691	FALSE	1
YFR034C	0.527559	0.403867	FALSE	1
YDR332W	0.614286	0.47026	FALSE	1
YPR111W	0.551852	0.422464	FALSE	1
YFR035C	0.446494	0.341809	FALSE	1
YDR333C	0.490347	0.37538	FALSE	1
YPR114W	0.600592	0.459776	FALSE	1
YKR026C	0.53211	0.407351	FALSE	1
YFR036W	0.370107	0.283331	FALSE	1
YPR115W	0.456522	0.349485	FALSE	1
YKR030W	0.532847	0.407915	FALSE	1
YFR038W	0.480769	0.368048	FALSE	1
YDR335W	0.418605	0.320458	FALSE	1
YKR031C	0.485401	0.371594	FALSE	1
YFR040W	0.714894	0.547279	FALSE	1
YDR336W	0.539286	0.412844	FALSE	1
YPR117W	0.569395	0.435894	FALSE	1
YKR032W	0.531609	0.406968	FALSE	1
YFR041C	0.571918	0.437825	FALSE	1
YDR337W	0.596273	0.456471	FALSE	1
YPR119W	0.580442	0.444351	FALSE	1
YKR033C	0.466495	0.35712	FALSE	1
YFR043C	0.486618	0.372525	FALSE	1
YIL001W	0.534791	0.409404	FALSE	1
YGR096W	0.441919	0.338306	FALSE	1
YDR181C	0.416961	0.3192	FALSE	1
YOR209C	0.426036	0.326147	FALSE	1
YGL258W	0.507407	0.38844	FALSE	1
YGR097W	0.542308	0.415158	FALSE	1
YDR183W	0.54065	0.413889	FALSE	1
YGL259W	0.559846	0.428584	FALSE	1
YGR100W	0.578512	0.442874	FALSE	1
YDR184C	0.578261	0.442681	FALSE	1
YGL260W	0.492308	0.376881	FALSE	1
YGR101W	0.556291	0.425863	FALSE	1
YDR185C	0.524194	0.401291	FALSE	1
YOR213C	0.460076	0.352206	FALSE	1
YDR186C	0.506073	0.387419	FALSE	1
YOR214C	0.5	0.38277	FALSE	1
YGL262W	0.538462	0.412213	FALSE	1
YDR191W	0.482213	0.369153	FALSE	1
YOR215C	0.476	0.364397	FALSE	1
YGL263W	0.463768	0.355033	FALSE	1
YGR105W	0.575758	0.440765	FALSE	1
YDR192C	0.631818	0.483682	FALSE	1
YOR216C	0.304762	0.233307	FALSE	1
YGR107W	0.45858	0.351061	FALSE	1
YDR193W	0.458904	0.351309	FALSE	1
YOR219C	0.425325	0.325603	FALSE	1
YGR003W	0.443262	0.339335	FALSE	1
YOR220W	0.516245	0.395206	FALSE	1
YGR004W	0.58547	0.4482	FALSE	1
YGR109C	0.55597	0.425617	FALSE	1
YOR221C	0.588933	0.450851	FALSE	1
YGR111W	0.539216	0.412791	FALSE	1
YOR222W	0.538217	0.412026	FALSE	1
YGR007W	0.587097	0.449446	FALSE	1
YGR112W	0.564576	0.432205	FALSE	1
YDR198C	0.514793	0.394094	FALSE	1
YOR223W	0.402778	0.308342	FALSE	1
YGR008C	0.557505	0.426792	FALSE	1
YBL063W	0.427602	0.327346	FALSE	1
YFL035C-B	0.536232	0.410506	FALSE	1
YNL242W	0.562753	0.430809	FALSE	1
YKR078W	0.556522	0.426039	FALSE	1
YBL064C	0.555556	0.425299	FALSE	1
YNL241C	0.435407	0.333321	FALSE	1
YKR080W	0.605381	0.463443	FALSE	1
YBL065W	0.820988	0.628498	FALSE	1
YFL040W	0.79351	0.607463	FALSE	1
YNL239W	0.488636	0.37407	FALSE	1
YKR082W	0.565445	0.43287	FALSE	1
YBL066C	0.550607	0.421511	FALSE	1
YFL041W	0.516484	0.395388	FALSE	1
YNL238W	0.467066	0.357557	FALSE	1
YKR084C	0.543103	0.415767	FALSE	1
YBL067C	0.565041	0.432561	FALSE	1
YFL043C	0.540741	0.413958	FALSE	1
YNL237W	0.55642	0.425961	FALSE	1
YBL068W	0.475083	0.363695	FALSE	1
YFL044C	0.478571	0.366365	FALSE	1
YNL236W	0.433333	0.331734	FALSE	1
YMR063W	0.634146	0.485464	FALSE	1
YBL069W	0.448	0.342962	FALSE	1
YFL046W	0.535055	0.409606	FALSE	1
YNL235C	0.442708	0.338911	FALSE	1
YMR065W	0.501961	0.384271	FALSE	1
YBL070C	0.463333	0.3547	FALSE	1
YFL047W	0.474104	0.362945	FALSE	1
YNL234W	0.571429	0.437451	FALSE	1
YMR067C	0.711957	0.545031	FALSE	1
YBL071C	0.542222	0.415092	FALSE	1
YFL048C	0.483019	0.36977	FALSE	1
YNL233W	0.558511	0.427562	FALSE	1
YMR068W	0.476534	0.364806	FALSE	1
YBL072C	0.680272	0.520775	FALSE	1
YFL049W	0.523013	0.400387	FALSE	1
YNL231C	0.489362	0.374626	FALSE	1
YMR069W	0.573034	0.43868	FALSE	1
YBL075C	0.556777	0.426234	FALSE	1
YFL050C	0.612319	0.468754	FALSE	1
YNL230C	0.591603	0.452895	FALSE	1
YMR070W	0.633218	0.484753	FALSE	1
YBL078C	0.584775	0.447668	FALSE	1
YFL051C	0.491525	0.376282	FALSE	1
YNL229C	0.516245	0.395206	FALSE	1
YMR071C	0.539095	0.412698	FALSE	1
YKL008C	0.462069	0.353732	FALSE	1
YJL147C	0.540373	0.413676	FALSE	1
YKL136W	0.545455	0.417567	FALSE	1
YLR248W	0.538813	0.412482	FALSE	1
YKL009W	0.608295	0.465674	FALSE	1
YJL146W	0.54717	0.41888	FALSE	1
YKL137W	0.580189	0.444157	FALSE	1
YLR250W	0.552743	0.423146	FALSE	1
YKL010C	0.517544	0.3962	FALSE	1
YJL145W	0.549356	0.420554	FALSE	1
YKL138C	0.531646	0.406995	FALSE	1
YLR251W	0.52381	0.400997	FALSE	1
YJL144W	0.474576	0.363307	FALSE	1
YKL140W	0.529412	0.405285	FALSE	1
YLR252W	0.475983	0.364383	FALSE	1
YKL015W	0.506024	0.387381	FALSE	1
YJL142C	0.510549	0.390845	FALSE	1
YKL142W	0.454545	0.347972	FALSE	1
YLR253W	0.436364	0.334053	FALSE	1
YLR254C	0.452055	0.346066	FALSE	1
YKL017C	0.492481	0.377014	FALSE	1
YJL139C	0.453846	0.347437	FALSE	1
YKL146W	0.501901	0.384225	FALSE	1
YLR255C	0.456747	0.349658	FALSE	1
YKL020C	0.528037	0.404233	FALSE	1
YJL138C	0.471483	0.360939	FALSE	1
YKL147C	0.518219	0.396717	FALSE	1
YLR257W	0.5	0.38277	FALSE	1
YKL023W	0.506787	0.387966	FALSE	1
YJL135W	0.493506	0.377799	FALSE	1
YKL148C	0.570248	0.436547	FALSE	1
YLR258W	0.470817	0.360429	FALSE	1
YKL025C	0.498413	0.381554	FALSE	1
YJL134W	0.537037	0.411123	FALSE	1
YKL149C	0.629771	0.482114	FALSE	1
YLR260W	0.632287	0.48404	FALSE	1
YKL026C	0.575893	0.440868	FALSE	1
YJL133W	0.545455	0.417567	FALSE	1
YKL150W	0.439024	0.33609	FALSE	1
YLR261C	0.478947	0.366653	FALSE	1
YKL027W	0.514563	0.393918	FALSE	1
YJL132W	0.51682	0.395646	FALSE	1
YKL151C	0.435323	0.333257	FALSE	1
YLR262C	0.532864	0.407928	FALSE	1
YPR120C	0.462338	0.353938	FALSE	1
YKR035C	0.480363	0.367736	FALSE	1
YFR044C	0.597701	0.457564	FALSE	1
YIL002C	0.566802	0.433909	FALSE	1
YKR042W	0.480952	0.368188	FALSE	1
YFR045W	0.578723	0.443035	FALSE	1
YPR122W	0.555066	0.424925	FALSE	1
YKR043C	0.550661	0.421552	FALSE	1
YFR046C	0.531646	0.406995	FALSE	1
YPR123C	0.555066	0.424925	FALSE	1
YKR044W	0.540084	0.413456	FALSE	1
YFR047C	0.577093	0.441787	FALSE	1
YIL012W	0.490421	0.375437	FALSE	1
YKR045C	0.485232	0.371464	FALSE	1
YFR048W	0.513158	0.392842	FALSE	1
YIL013C	0.522321	0.399857	FALSE	1
YPR125W	0.535714	0.41011	FALSE	1
YKR047W	0.458484	0.350987	FALSE	1
YFR049W	0.407407	0.311886	FALSE	1
YPR126C	0.463115	0.354532	FALSE	1
YKR048C	0.473684	0.362624	FALSE	1
YFR053C	0.513725	0.393277	FALSE	1
YIL015W	0.531381	0.406793	FALSE	1
YPR127W	0.454887	0.348234	FALSE	1
YFR054C	0.476562	0.364827	FALSE	1
YIL016W	0.494024	0.378195	FALSE	1
YPR128C	0.565385	0.432824	FALSE	1
YKR050W	0.518519	0.396946	FALSE	1
YFR055W	0.539033	0.412651	FALSE	1
YIL017C	0.477444	0.365502	FALSE	1
YPR129W	0.610932	0.467693	FALSE	1
YKR051W	0.623239	0.477114	FALSE	1
YFR056C	0.516245	0.395206	FALSE	1
YPR130C	0.608974	0.466194	FALSE	1
YKR052C	0.565217	0.432696	FALSE	1
YFR057W	0.536424	0.410653	FALSE	1
YIL023C	0.444444	0.34024	FALSE	1
YOL151W	0.586319	0.44885	FALSE	1
YKR054C	0.532544	0.407684	FALSE	1
YIL024C	0.656863	0.502854	FALSE	1
YGR118W	0.462141	0.353787	FALSE	1
YDR199W	0.560484	0.429072	FALSE	1
YOR225W	0.556818	0.426266	FALSE	1
YGR010W	0.526502	0.403058	FALSE	1
YGR121C	0.446512	0.341822	FALSE	1
YDR200C	0.467213	0.35767	FALSE	1
YOR226C	0.567797	0.434671	FALSE	1
YGR011W	0.52381	0.400997	FALSE	1
YGR122W	0.669118	0.512236	FALSE	1
YDR203W	0.533632	0.408516	FALSE	1
YOR227W	0.595833	0.456134	FALSE	1
YGR012W	0.558442	0.427509	FALSE	1
YOR097C	0.402597	0.308204	FALSE	1
YOR228C	0.520599	0.398539	FALSE	1
YOR099W	0.507246	0.388317	FALSE	1
YDR206W	0.590106	0.451749	FALSE	1
YOR229W	0.573276	0.438865	FALSE	1
YOR100C	0.483516	0.370151	FALSE	1
YOR230W	0.460432	0.352478	FALSE	1
YGR016W	0.467433	0.357838	FALSE	1
YOR231W	0.429268	0.328622	FALSE	1
YGR017W	0.579125	0.443343	FALSE	1
YOR104W	0.52988	0.405644	FALSE	1
YDR210W	0.503731	0.385626	FALSE	1
YOR233W	0.481633	0.368709	FALSE	1
YGR018C	0.6	0.459323	FALSE	1
YOR105W	0.531496	0.406881	FALSE	1
YDR213W	0.552347	0.422843	FALSE	1
YOR234C	0.614458	0.470391	FALSE	1
YGR019W	0.572464	0.438243	FALSE	1
YDR214W	0.561404	0.429776	FALSE	1
YOR235W	0.654135	0.500766	FALSE	1
YGR020C	0.658915	0.504425	FALSE	1
YOR107W	0.567976	0.434808	FALSE	1
YDR215C	0.482759	0.369571	FALSE	1
YOR237W	0.539877	0.413297	FALSE	1
YGR021W	0.528926	0.404913	FALSE	1
YOR108W	0.48285	0.36964	FALSE	1
YDR216W	0.467866	0.35817	FALSE	1
YOR238W	0.480186	0.367602	FALSE	1
YGR022C	0.701754	0.53722	FALSE	1
YBL079W	0.573574	0.439093	FALSE	1
YFL052W	0.516234	0.395197	FALSE	1
YNL228W	0.695455	0.532398	FALSE	1
YFL053W	0.521912	0.399544	FALSE	1
YNL226W	0.603774	0.462212	FALSE	1
YMR073C	0.665072	0.509138	FALSE	1
YBL081W	0.472803	0.361949	FALSE	1
YFL054C	0.556485	0.426011	FALSE	1
YNL227C	0.702532	0.537815	FALSE	1
YMR075C-A	0.504425	0.386157	FALSE	1
YBL082C	0.507407	0.38844	FALSE	1
YFL055W	0.547244	0.418937	FALSE	1
YMR075W	0.549407	0.420593	FALSE	1
YBL083C	0.526882	0.403349	FALSE	1
YFL056C	0.544715	0.417001	FALSE	1
YBL085W	0.535849	0.410213	FALSE	1
YNL219C	0.488525	0.373985	FALSE	1
YMR078C	0.51417	0.393617	FALSE	1
YBL086C	0.540636	0.413878	FALSE	1
YNL218W	0.553435	0.423676	FALSE	1
YMR080C	0.533981	0.408783	FALSE	1
YBL087C	0.592058	0.453243	FALSE	1
YNL217W	0.511538	0.391603	FALSE	1
YMR081C	0.530364	0.406015	FALSE	1
YBL088C	0.530364	0.406015	FALSE	1
YFR008W	0.671329	0.513928	FALSE	1
YMR082C	0.551471	0.422172	FALSE	1
YBL089W	0.547101	0.418828	FALSE	1
YNL214W	0.636364	0.487161	FALSE	1
YMR083W	0.269231	0.206107	FALSE	1
YFR010W	0.38835	0.297297	FALSE	1
YBL091C	0.553763	0.423928	FALSE	1
YFR012W	0.48927	0.374556	FALSE	1
YNL212W	0.48184	0.368868	FALSE	1
YMR085W	0.668605	0.511843	FALSE	1
YKL029C	0.394872	0.30229	FALSE	1
YJL131C	0.547368	0.419032	FALSE	1
YPR151C	0.56705	0.434099	FALSE	1
YLR263W	0.533597	0.408489	FALSE	1
YKL031W	0.535	0.409563	FALSE	1
YJL130C	0.594714	0.455277	FALSE	1
YKL156W	0.598291	0.458015	FALSE	1
YKL032C	0.666667	0.510359	FALSE	1
YJL129C	0.605128	0.463249	FALSE	1
YKL157W	0.510288	0.390645	FALSE	1
YLR265C	0.607759	0.465263	FALSE	1
YKL034W	0.452675	0.34654	FALSE	1
YLR324W	0.461268	0.353118	FALSE	1
YKL158W	0.546667	0.418495	FALSE	1
YLR266C	0.612745	0.46908	FALSE	1
YKL037W	0.490775	0.375707	FALSE	1
YLR325C	0.59375	0.454539	FALSE	1
YKL159C	0.574803	0.440034	FALSE	1
YLR267W	0.533808	0.408651	FALSE	1
YKL038W	0.53304	0.408063	FALSE	1
YLR326W	0.526316	0.402915	FALSE	1
YKL160W	0.546875	0.418654	FALSE	1
YLR268W	0.542553	0.415346	FALSE	1
YKL039W	0.563265	0.431202	FALSE	1
YLR327C	0.542969	0.415664	FALSE	1
YKL161C	0.545082	0.417282	FALSE	1
YLR269C	0.56	0.428702	FALSE	1
YLR328W	0.548951	0.420243	FALSE	1
YKL162C	0.541502	0.414541	FALSE	1
YLR329W	0.611111	0.467829	FALSE	1
YKL163W	0.601423	0.460413	FALSE	1
YLR271W	0.626667	0.479738	FALSE	1
YKL043W	0.610687	0.467505	FALSE	1
YLR330W	0.596429	0.456589	FALSE	1
YKL164C	0.62215	0.47628	FALSE	1
YLR273C	0.518634	0.397034	FALSE	1
YKL044W	0.51682	0.395646	FALSE	1
YLR331C	0.555147	0.424987	FALSE	1
YKL166C	0.590323	0.451915	FALSE	1
YLR278C	0.59593	0.456208	FALSE	1
YKL046C	0.5	0.38277	FALSE	1
YLR332W	0.508772	0.389485	FALSE	1
YKL167C	0.482574	0.369429	FALSE	1
YLR279W	0.606618	0.46439	FALSE	1
YPR132W	0.496203	0.379862	FALSE	1
YKR055W	0.518939	0.397268	FALSE	1
YGR221C	0.563707	0.431539	FALSE	1
YIL025C	0.534783	0.409397	FALSE	1
YPR134W	0.594118	0.45482	FALSE	1
YKR056W	0.536481	0.410697	FALSE	1
YGR223C	0.49187	0.376546	FALSE	1
YIL027C	0.482072	0.369045	FALSE	1
YKR057W	0.49711	0.380557	FALSE	1
YGR224W	0.508197	0.389044	FALSE	1
YIL028W	0.586735	0.449168	FALSE	1
YPR138C	0.460317	0.352391	FALSE	1
YKR058W	0.451613	0.345727	FALSE	1
YGR225W	0.46875	0.358846	FALSE	1
YIL029C	0.474074	0.362922	FALSE	1
YKR059W	0.512931	0.392669	FALSE	1
YGR226C	0.542986	0.415677	FALSE	1
YIL032C	0.519573	0.397753	FALSE	1
YPR140W	0.503876	0.385737	FALSE	1
YKR060W	0.586498	0.448987	FALSE	1
YGR227W	0.51751	0.396174	FALSE	1
YPR141C	0.166667	0.12759	FALSE	1
YKR061W	0.550607	0.421511	FALSE	1
YGR228W	0.508	0.388894	FALSE	1
YIL035C	0.515267	0.394457	FALSE	1
YPR145W	0.516605	0.395481	FALSE	1
YKR064W	0.525097	0.401982	FALSE	1
YGR230W	0.579592	0.4437	FALSE	1
YIL036W	0.529851	0.405621	FALSE	1
YPR146C	0.569038	0.435621	FALSE	1
YKR065C	0.54918	0.420419	FALSE	1
YGR231C	0.598214	0.457956	FALSE	1
YIL037C	0.617284	0.472555	FALSE	1
YPR147C	0.588652	0.450636	FALSE	1
YDR244W	0.549091	0.420351	FALSE	1
YGR232W	0.605442	0.46349	FALSE	1
YIL039W	0.486395	0.372354	FALSE	1
YPR148C	0.521739	0.399412	FALSE	1
YDR247W	0.566901	0.433985	FALSE	1
YGR233C	0.544586	0.416902	FALSE	1
YIL040W	0.492908	0.37734	FALSE	1
YPR149W	0.495775	0.379535	FALSE	1
YDR248C	0.519403	0.397623	FALSE	1
YGR234W	0.502463	0.384655	FALSE	1
YIL041W	0.354167	0.271128	FALSE	1
YOR109W	0.40535	0.310311	FALSE	1
YDR217C	0.520376	0.398368	FALSE	1
YOR239W	0.528777	0.404799	FALSE	1
YGR023W	0.533074	0.408089	FALSE	1
YOR111W	0.492958	0.377378	FALSE	1
YDR218C	0.515571	0.39469	FALSE	1
YOR240W	0.467626	0.357986	FALSE	1
YGR025W	0.505535	0.387007	FALSE	1
YOR112W	0.455696	0.348853	FALSE	1
YDR219C	0.485714	0.371833	FALSE	1
YGR026W	0.517787	0.396386	FALSE	1
YOR113W	0.409774	0.313698	FALSE	1
YDR220C	0.464135	0.355314	FALSE	1
YOR242C	0.564706	0.432304	FALSE	1
YPL091W	0.475352	0.363901	FALSE	1
YOR114W	0.583333	0.446564	FALSE	1
YDR221W	0.584071	0.447129	FALSE	1
YOR243C	0.580769	0.444602	FALSE	1
YPL090C	0.491228	0.376054	FALSE	1
YOR115C	0.502008	0.384307	FALSE	1
YDR222W	0.503268	0.385271	FALSE	1
YOR245C	0.550661	0.421552	FALSE	1
YPL089C	0.526316	0.402915	FALSE	1
YOR118W	0.525735	0.402471	FALSE	1
YDR223W	0.556962	0.426376	FALSE	1
YOR246C	0.505155	0.386716	FALSE	1
YPL088W	0.518116	0.396638	FALSE	1
YOR120W	0.575	0.440185	FALSE	1
YDR225W	0.636364	0.487161	FALSE	1
YOR247W	0.531136	0.406605	FALSE	1
YPL087W	0.608889	0.466128	FALSE	1
YOR121C	0.598174	0.457925	FALSE	1
YOR248W	0.628	0.480759	FALSE	1
YPL086C	0.65	0.4976	FALSE	1
YOR123C	0.609626	0.466692	FALSE	1
YPL084W	0.613139	0.469382	FALSE	1
YOR124C	0.547945	0.419473	FALSE	1
YDR229W	0.571942	0.437844	FALSE	1
YOR252W	0.553517	0.423739	FALSE	1
YPL081W	0.512195	0.392105	FALSE	1
YDR230W	0.52349	0.400752	FALSE	1
YOR253W	0.434483	0.332614	FALSE	1
YPL080C	0.408998	0.313104	FALSE	1
YPL158C	0.441614	0.338072	FALSE	1
YNL211C	0.512281	0.392171	FALSE	1
YMR086C-A	0.468439	0.358608	FALSE	1
YFR015C	0.417989	0.319987	FALSE	1
YMR086W	0.420168	0.321655	FALSE	1
YFR016C	0.470395	0.360106	FALSE	1
YNL206C	0.580488	0.444386	FALSE	1
YMR087W	0.457143	0.349961	FALSE	1
YGL003C	0.331081	0.253456	FALSE	1
YFR017C	0.5	0.38277	FALSE	1
YNL205C	0.501832	0.384172	FALSE	1
YGL004C	0.478102	0.366006	FALSE	1
YFR018C	0.527586	0.403888	FALSE	1
YNL204C	0.477551	0.365584	FALSE	1
YGL005C	0.458564	0.351048	FALSE	1
YFR020W	0.5375	0.411477	FALSE	1
YNL202W	0.534137	0.408902	FALSE	1
YMR090W	0.516807	0.395636	FALSE	1
YGL006W	0.520979	0.39883	FALSE	1
YFR021W	0.493088	0.377478	FALSE	1
YNL203C	0.529825	0.405601	FALSE	1
YGL007W	0.545455	0.417567	FALSE	1
YFR022W	0.607143	0.464792	FALSE	1
YNL201C	0.540909	0.414087	FALSE	1
YMR092C	0.52381	0.400997	FALSE	1
YGL010W	0.642241	0.491661	FALSE	1
YFR023W	0.587444	0.449711	FALSE	1
YNL200C	0.627803	0.480608	FALSE	1
YNR070W	0.565574	0.432969	FALSE	1
YFR024C-A	0.577206	0.441874	FALSE	1
YNL199C	0.646409	0.494851	FALSE	1
YNR071C	0.607273	0.464891	FALSE	1
YGL013C	0.558304	0.427403	FALSE	1
YFR026C	0.527157	0.403559	FALSE	1
YNL198C	0.647619	0.495778	FALSE	1
YNR072W	0.558282	0.427387	FALSE	1
YGL014W	0.507645	0.388622	FALSE	1
YFR031C-A	0.505814	0.38722	FALSE	1
YNR073C	0.618217	0.473269	FALSE	1
YKL047W	0.51927	0.397521	FALSE	1
YLR333C	0.544944	0.417176	FALSE	1
YKL168C	0.490909	0.37581	FALSE	1
YLR335W	0.46729	0.357729	FALSE	1
YLR281C	0.458042	0.350649	FALSE	1
YKL050C	0.490975	0.37586	FALSE	1
YLR341W	0.535714	0.41011	FALSE	1
YLR282C	0.446541	0.341844	FALSE	1
YKL051W	0.477419	0.365483	FALSE	1
YLR342W	0.515358	0.394527	FALSE	1
YKL171W	0.553903	0.424035	FALSE	1
YLR283W	0.553114	0.42343	FALSE	1
YKL053W	0.540146	0.413503	FALSE	1
YLR344W	0.615702	0.471344	FALSE	1
YKL174C	0.510135	0.390528	FALSE	1
YLR284C	0.494585	0.378624	FALSE	1
YKL175W	0.538136	0.411964	FALSE	1
YLR285W	0.534296	0.409024	FALSE	1
YKL055C	0.556017	0.425652	FALSE	1
YLR348C	0.588477	0.450502	FALSE	1
YKL176C	0.5	0.38277	FALSE	1
YLR287C	0.523256	0.400573	FALSE	1
YKL056C	0.608511	0.465839	FALSE	1
YLR349W	0.573276	0.438865	FALSE	1
YKL177W	0.644231	0.493184	FALSE	1
YLR287-A	0.620536	0.475044	FALSE	1
YKL057C	0.54023	0.413567	FALSE	1
YLR350W	0.451327	0.345509	FALSE	1
YKL178C	0.541516	0.414552	FALSE	1
YKL061W	0.560811	0.429323	FALSE	1
YLR351C	0.558219	0.427339	FALSE	1
YKL179C	0.579767	0.443834	FALSE	1
YLR289W	0.558719	0.427721	FALSE	1
YKL062W	0.474667	0.363376	FALSE	1
YKL183W	0.450331	0.344746	FALSE	1
YLR290C	0.583878	0.446981	FALSE	1
YPR150W	0.492424	0.37697	FALSE	1
YDR249C	0.508197	0.389044	FALSE	1
YGR235C	0.432432	0.331044	FALSE	1
YIL043C	0.437975	0.335287	FALSE	1
YPR152C	0.438017	0.335319	FALSE	1
YDR250C	0.485804	0.371902	FALSE	1
YGR236C	0.498471	0.381599	FALSE	1
YIL044C	0.473186	0.362242	FALSE	1
YPR153W	0.527972	0.404183	FALSE	1
YDR251W	0.489097	0.374423	FALSE	1
YGR237C	0.719807	0.55104	FALSE	1
YIL045W	0.501661	0.384041	FALSE	1
YPR154W	0.533333	0.408288	FALSE	1
YDR252W	0.546032	0.418009	FALSE	1
YPR155C	0.5	0.38277	FALSE	1
YDR253C	0.524138	0.401248	FALSE	1
YGR241C	0.553957	0.424076	FALSE	1
YPR156C	0.528481	0.404573	FALSE	1
YDR254W	0.503067	0.385118	FALSE	1
YGR242W	0.468635	0.358758	FALSE	1
YIL053W	0.533101	0.40811	FALSE	1
YPR157W	0.545788	0.417822	FALSE	1
YDR255C	0.555118	0.424965	FALSE	1
YGR243W	0.574219	0.439587	FALSE	1
YIL057C	0.59387	0.45463	FALSE	1
YPR158W	0.608527	0.465851	FALSE	1
YDR256C	0.501718	0.384085	FALSE	1
YGR244C	0.540773	0.413983	FALSE	1
YIL064W	0.602317	0.461097	FALSE	1
YDR257C	0.539519	0.413023	FALSE	1
YGR247W	0.580153	0.44413	FALSE	1
YIL065C	0.613139	0.469382	FALSE	1
YPR160W	0.574675	0.439936	FALSE	1
YDR258C	0.540773	0.413983	FALSE	1
YGR249W	0.512048	0.391993	FALSE	1
YPR163C	0.503979	0.385815	FALSE	1
YDR259C	0.46648	0.357109	FALSE	1
YBL001C	0.478589	0.366379	FALSE	1
YIL073C	0.573333	0.438909	FALSE	1
YOR126C	0.494465	0.378532	FALSE	1
YDR231C	0.47191	0.361266	FALSE	1
YOR255W	0.454545	0.347972	FALSE	1
YPL079W	0.232877	0.178276	FALSE	1
YOR127W	0.487562	0.373248	FALSE	1
YDR233C	0.524194	0.401291	FALSE	1
YPL078C	0.471074	0.360626	FALSE	1
YOR129C	0.495385	0.379236	FALSE	1
YOR263C	0.385417	0.295052	FALSE	1
YPL077C	0.407202	0.311729	FALSE	1
YDR237W	0.569565	0.436024	FALSE	1
YOR264W	0.440559	0.337265	FALSE	1
YPL074W	0.471698	0.361103	FALSE	1
YOR131C	0.452926	0.346733	FALSE	1
YDR239C	0.486381	0.372344	FALSE	1
YOR277C	0.515432	0.394583	FALSE	1
YPL072W	0.471098	0.360644	FALSE	1
YOR132W	0.531148	0.406614	FALSE	1
YDR241W	0.503226	0.385239	FALSE	1
YPL073C	0.515759	0.394834	FALSE	1
YOR133W	0.494163	0.378301	FALSE	1
YGL194C	0.525292	0.402131	FALSE	1
YOR280C	0.543624	0.416166	FALSE	1
YPL071C	0.56383	0.431634	FALSE	1
YOR134W	0.574394	0.439721	FALSE	1
YGL195W	0.56917	0.435722	FALSE	1
YOR283W	0.570934	0.437072	FALSE	1
YPL070W	0.55418	0.424246	FALSE	1
YOR135C	0.616541	0.471987	FALSE	1
YGL196W	0.586806	0.449223	FALSE	1
YOR284W	0.555224	0.425046	FALSE	1
YPL069C	0.636752	0.487459	FALSE	1
YOR136W	0.503472	0.385428	FALSE	1
YGL197W	0.58885	0.450788	FALSE	1
YOR285W	0.497041	0.380505	FALSE	1
YPL068C	0.488571	0.374021	FALSE	1
YOR137C	0.494444	0.378517	FALSE	1
YGL198W	0.479592	0.367146	FALSE	1
YOR286W	0.465116	0.356065	FALSE	1
YPL067C	0.648915	0.49677	FALSE	1
YGL015C	0.626214	0.479391	FALSE	1
YGR256W	0.433962	0.332215	FALSE	1
YNL196C	0.499065	0.382054	FALSE	1
YNR074C	0.433272	0.331687	FALSE	1
YGL016W	0.392996	0.300854	FALSE	1
YGR259C	0.403326	0.308762	FALSE	1
YNL195C	0.376777	0.288438	FALSE	1
YNR075W	0.427948	0.327611	FALSE	1
YGL017W	0.446429	0.341759	FALSE	1
YKL080W	0.253086	0.193748	FALSE	1
YNL194C	0.437908	0.335236	FALSE	1
YOL013W-A	0.385686	0.295258	FALSE	1
YGL019W	0.524554	0.401566	FALSE	1
YGR261C	0.472941	0.362055	FALSE	1
YNL193W	0.4371	0.334617	FALSE	1
YGL021W	0.405405	0.310354	FALSE	1
YGR263C	0.470588	0.360254	FALSE	1
YNL192W	0.546835	0.418624	FALSE	1
YOL087C	0.426735	0.326682	FALSE	1
YGL023C	0.338624	0.25923	FALSE	1
YGR266W	0.462243	0.353865	FALSE	1
YOL088C	0.502439	0.384637	FALSE	1
YGL024W	0.462338	0.353938	FALSE	1
YGR268C	0.414027	0.316954	FALSE	1
YNL190W	0.448198	0.343113	FALSE	1
YOL089C	0.477528	0.365566	FALSE	1
YGL025C	0.411765	0.315222	FALSE	1
YGR269W	0.457213	0.350014	FALSE	1
YNL187W	0.43508	0.333071	FALSE	1
YOL090W	0.464986	0.355965	FALSE	1
YGL026C	0.418391	0.320295	FALSE	1
YGR270W	0.389873	0.298463	FALSE	1
YNL184C	0.423881	0.324497	FALSE	1
YOL091W	0.421634	0.322777	FALSE	1
YGL027C	0.407328	0.311825	FALSE	1
YGR275W	0.412262	0.315603	FALSE	1
YNL183C	0.462963	0.354416	FALSE	1
YOL092W	0.49187	0.376546	FALSE	1
YGL028C	0.571695	0.437655	FALSE	1
YGR279C	0.522388	0.399908	FALSE	1
YNL179C	0.583026	0.446329	FALSE	1
YOL093W	0.843902	0.64604	FALSE	1

## Sheet: DMAplate3
	score		passed thershold		0	0.1				current	normalized
ORF	before norm	norm	0.1						average	0.683745	0.4
YOL095C	0.482927	0.282519	FALSE	1	0	0
YLR422W	0.519512	0.303922	FALSE	1	0.1	2
YMR316C-B	0.518717	0.303456	FALSE	1	0.2	75
YOL098C	0.529762	0.309918	FALSE	1	0.3	480
YLR423C	0.524138	0.306628	FALSE	1	0.4	685
YMR316W	0.546075	0.319461	FALSE	1	0.5	39
YJR106W	0.504983	0.295422	FALSE	1	0.6	0
YOL099C	0.614379	0.35942	FALSE	1	0.7	0
YLR425W	0.478827	0.280121	FALSE	1	0.8	0
YMR317W	0.512281	0.299691	FALSE	1	0.9	0
YJR107W	0.454829	0.266081	FALSE	1	1	0
YLR426W	0.508772	0.297639	FALSE	1	1.1	0
YMR318C	0.542373	0.317296	FALSE	1	1.2	0
YOL101C	0.490854	0.287156	FALSE	1	1.3	0
YLR427W	0.574394	0.336029	FALSE	1	1.4	0
YMR319C	0.537954	0.31471	FALSE	1	1.5	0
YJR113C	0.439655	0.257204	FALSE	1	1.6	0
YOL103W	0.582734	0.340907	FALSE	1	1.7	0
YLR428C	0.416667	0.243756	FALSE	1	1.8	0
YMR320W	0.585551	0.342556	FALSE	1	1.9	0
YJR116W	0.611888	0.357963	FALSE	1	2	0
YOL104C	0.537931	0.314697	FALSE	1	2.1	0
YLR429W	0.515464	0.301553	FALSE	1	2.2	0
YNL250W	0.432	0.252726	FALSE	1	2.3	0
YJR117W	0.556364	0.32548	FALSE	1	2.4	0
YOL105C	0.490975	0.287227	FALSE	1	2.5	0
YLR431C	0.564748	0.330385	FALSE	1	2.6	0
YNL252C	0.632075	0.369773	FALSE	1	2.7	0
YJR118C	0.872093	0.510186	FALSE	1	2.8	0
YOL106W	0.618056	0.361571	FALSE	1	2.9	0
YNL279W	0.484076	0.283191	FALSE	1	3	0
YJR119C	0.537994	0.314734	FALSE	1	3.1	0
YOL107W	0.624549	0.36537	FALSE	1	3.2	0
YLR433C	0.54485	0.318745	FALSE	1	3.3	0
YNL300W	0.570621	0.333821	FALSE	1	3.4	0
YJR120W	0.561905	0.328722	FALSE	1	3.5	0
YLR434C	0.585106	0.342295	FALSE	1	3.6	0
YNL316C	0.531453	0.310908	FALSE	1	3.7	0
YJR121W	0.496479	0.290447	FALSE	1	3.8	0
YOR345C	0.413043	0.241636	FALSE	1	3.9	0
YBR301W	0.600806	0.35148	FALSE	1	4	0
YBR015C	0.637555	0.372978	FALSE	1	4.1	0
YOR275C	0.837662	0.490044	FALSE	1	4.2	0
YOR379C	0.604348	0.353552	FALSE	1	4.3	0
YCL026C-A	0.650718	0.380679	FALSE	1	4.4	0
YBR016W	0.678756	0.397082	FALSE	1	4.5	0
YOR276W	0.717277	0.419617	FALSE	1	4.6	0
YNL001W	0.73822	0.431869	FALSE	1	4.7	0
YBR018C	0.742857	0.434582	FALSE	1	4.8	0
YOR298C-A	0.643478	0.376444	FALSE	1	4.9	0
YNL004W	0.726829	0.425205	FALSE	1	5	0
YCR030C	0.655172	0.383285	FALSE	1	5.1	0
YBR019C	0.692661	0.405216	FALSE	1	5.2	0
YCR032W	0.69	0.40366	FALSE	1	5.3	0
YBR020W	0.683417	0.399808	FALSE	1	5.4	0
YNL008C	0.708333	0.414385	FALSE	1	5.5	0
YCR033W	0.802326	0.469372	FALSE	1	5.6	0
YBR021W	0.711409	0.416184	FALSE	1	5.7	0
YPL004C	0.712042	0.416554	FALSE	1	5.8	0
YNL009W	0.714286	0.417867	FALSE	1	5.9	0
YBR022W	0.684466	0.400422	FALSE	1	6	0
YPL017C	0.746032	0.436439	FALSE	1	6.1	0
YNL010W	0.630208	0.368681	FALSE	1	6.2	0
YBR023C	0.68617	0.401419	FALSE	1
YPL027W	0.693396	0.405646	FALSE	1
YNL012W	0.714286	0.417867	FALSE	1
YCR048W	0.718447	0.420301	FALSE	1
YBR024W	0.738095	0.431796	FALSE	1
YPL034W	0.745192	0.435948	FALSE	1
YNL013C	0.738739	0.432172	FALSE	1
YCR053W	0.703947	0.411819	FALSE	1
YBR025C	0.763636	0.446738	FALSE	1
YPL036W	0.6	0.351008	FALSE	1
YNL015W	0.695067	0.406624	FALSE	1
YCR060W	0.566176	0.331221	FALSE	1
YBR026C	0.570909	0.33399	FALSE	1
YPL078C	0.601286	0.351761	FALSE	1
YPR030W	0.41483	0.242681	FALSE	1
YPR032W	0.56621	0.331241	FALSE	1
YDR027C	0.409091	0.239324	FALSE	1
YJL055W	0.584795	0.342113	FALSE	1
YJR030C	0.552326	0.323118	FALSE	1
YDR028C	0.669231	0.391509	FALSE	1
YJL053W	0.448052	0.262117	FALSE	1
YJR031C	0.62069	0.363112	FALSE	1
YPR038W	0.60989	0.356794	FALSE	1
YDR029W	0.636842	0.372561	FALSE	1
YJL052W	0.67052	0.392264	FALSE	1
YJR033C	0.583333	0.341258	FALSE	1
YPR039W	0.714286	0.417867	FALSE	1
YDR030C	0.717105	0.419516	FALSE	1
YJL051W	0.705607	0.41279	FALSE	1
YJR035W	0.674556	0.394625	FALSE	1
YPR040W	0.826087	0.483272	FALSE	1
YDR031W	0.735294	0.430157	FALSE	1
YJL049W	0.738562	0.432069	FALSE	1
YJR036C	0.714286	0.417867	FALSE	1
YPR042C	0.668675	0.391184	FALSE	1
YDR032C	0.697531	0.408065	FALSE	1
YJL048C	0.615385	0.360008	FALSE	1
YPR044C	0.715447	0.418546	FALSE	1
YDR033W	0.706215	0.413145	FALSE	1
YJL047C	0.706667	0.41341	FALSE	1
YJR048W	0.717241	0.419596	FALSE	1
YPR045C	0.716981	0.419444	FALSE	1
YJL046W	0.706587	0.413363	FALSE	1
YPR046W	0.716763	0.419316	FALSE	1
YDR035W	0.624339	0.365247	FALSE	1
YJL045W	0.634146	0.370984	FALSE	1
YDR036C	0.565445	0.330793	FALSE	1
YJL044C	0.621622	0.363657	FALSE	1
YJR051W	0.577889	0.338073	FALSE	1
YPR049C	0.523179	0.306067	FALSE	1
YDR042C	0.553279	0.323676	FALSE	1
YJL043W	0.55914	0.327104	FALSE	1
YJR052W	0.560096	0.327664	FALSE	1
YIL112W	0.460526	0.269414	FALSE	1
YBR126C	0.422939	0.247425	FALSE	1
YNL130C	0.484	0.283147	FALSE	1
YIL113W	0.566138	0.331198	FALSE	1
YBR127C	0.493333	0.288607	FALSE	1
YDL089W	0.541401	0.316727	FALSE	1
YIL114C	0.6	0.351008	FALSE	1
YBR128C	0.584906	0.342178	FALSE	1
YCR095C	0.672222	0.393259	FALSE	1
YBR129C	0.668639	0.391163	FALSE	1
YCR102W-A	0.642857	0.37608	FALSE	1
YDL091C	0.737179	0.43126	FALSE	1
YIL117C	0.691358	0.404454	FALSE	1
YBR130C	0.727848	0.425801	FALSE	1
YDL133C-A	0.685535	0.401047	FALSE	1
YDL093W	0.759494	0.444314	FALSE	1
YIL119C	0.729927	0.427017	FALSE	1
YBR132C	0.785714	0.459654	FALSE	1
YDR058C	0.691358	0.404454	FALSE	1
YDL094C	0.726027	0.424736	FALSE	1
YIL120W	0.707006	0.413608	FALSE	1
YDL095W	0.644809	0.377222	FALSE	1
YBR134W	0.721591	0.422141	FALSE	1
YDR202C	0.699301	0.409101	FALSE	1
YDR438W	0.787234	0.460543	FALSE	1
YIL123W	0.760479	0.444891	FALSE	1
YBR137W	0.771242	0.451187	FALSE	1
YDR205W	0.670732	0.392387	FALSE	1
YDR439W	0.709677	0.415171	FALSE	1
YIL124W	0.732484	0.428513	FALSE	1
YBR138C	0.641618	0.375356	FALSE	1
YDR445C	0.612717	0.358448	FALSE	1
YBR139W	0.529101	0.309531	FALSE	1
YDR537C	0.562874	0.329289	FALSE	1
YDR441C	0.559524	0.327329	FALSE	1
YIL128W	0.606061	0.354554	FALSE	1
YBR141C	0.542714	0.317495	FALSE	1
YFR039C	0.547445	0.320263	FALSE	1
YDR442W	0.591045	0.345769	FALSE	1
YOL109W	0.461957	0.270251	FALSE	1
YOL016C	0.568306	0.332467	FALSE	1
YOL110W	0.587302	0.34358	FALSE	1
YLR436C	0.642857	0.37608	FALSE	1
YOR096W	0.797753	0.466696	FALSE	1
YJR124C	0.47619	0.278578	FALSE	1
YLR437C	0.610063	0.356895	FALSE	1
YOR306C	0.703448	0.411527	FALSE	1
YJR125C	0.693252	0.405562	FALSE	1
YOL112W	0.620253	0.362857	FALSE	1
YLR438W	0.697183	0.407862	FALSE	1
YOR317W	0.820513	0.480011	FALSE	1
YJR126C	0.696774	0.407622	FALSE	1
YOL113W	0.692308	0.40501	FALSE	1
YLR441C	0.768	0.449291	FALSE	1
YJR131W	0.688312	0.402672	FALSE	1
YOL114C	0.66092	0.386647	FALSE	1
YLR443W	0.779528	0.456034	FALSE	1
YPL134C	0.685535	0.401047	FALSE	1
YJR133W	0.732484	0.428513	FALSE	1
YOL115W	0.704819	0.412329	FALSE	1
YLR444C	0.6875	0.402197	FALSE	1
YML070W	0.656805	0.38424	FALSE	1
YJR134C	0.702899	0.411205	FALSE	1
YOL116W	0.64881	0.379563	FALSE	1
YLR445W	0.720779	0.421666	FALSE	1
YML071C	0.53125	0.310789	FALSE	1
YJR139C	0.753968	0.441082	FALSE	1
YOL117W	0.711409	0.416184	FALSE	1
YLR446W	0.681529	0.398704	FALSE	1
YML074C	0.675159	0.394977	FALSE	1
YJR140C	0.605769	0.354383	FALSE	1
YOL118C	0.627329	0.366996	FALSE	1
YML090W	0.692857	0.405331	FALSE	1
YJR142W	0.587879	0.343917	FALSE	1
YOL119C	0.54902	0.321184	FALSE	1
YLR448W	0.947368	0.554224	FALSE	1
YML094W	0.627451	0.367067	FALSE	1
YLR449W	0.554054	0.324129	FALSE	1
YML095C	0.588629	0.344356	FALSE	1
YJR145C	0.664179	0.388554	FALSE	1
YNL016W	0.804651	0.470732	FALSE	1
YCR062W	0.491892	0.287764	FALSE	1
YPL137C	0.637427	0.372904	FALSE	1
YCR067C	0.596386	0.348894	FALSE	1
YBR028C	0.604938	0.353897	FALSE	1
YNL021W	0.733871	0.429325	FALSE	1
YCR069W	0.702532	0.410991	FALSE	1
YBR030W	0.641026	0.375009	FALSE	1
YNL096C	0.827068	0.483846	FALSE	1
YNL022C	0.686275	0.40148	FALSE	1
YCR073C	0.709459	0.415044	FALSE	1
YBR031W	0.666667	0.390009	FALSE	1
YOR179C	0.655629	0.383552	FALSE	1
YNL023C	0.762963	0.446344	FALSE	1
YCR075C	0.708955	0.414749	FALSE	1
YOR180C	0.78169	0.457299	FALSE	1
YNL024C	0.753521	0.44082	FALSE	1
YCR083W	0.862595	0.50463	FALSE	1
YBR033W	0.707792	0.414068	FALSE	1
YNL025C	0.692308	0.40501	FALSE	1
YBR034C	0.763359	0.446575	FALSE	1
YFL013W-A	0.865979	0.50661	FALSE	1
YNL027W	0.803279	0.469929	FALSE	1
YCR088W	0.708333	0.414385	FALSE	1
YBR036C	0.529412	0.309713	FALSE	1
YFL014W	0.732026	0.428245	FALSE	1
YNL028W	0.70303	0.411282	FALSE	1
YCR089W	0.736842	0.431063	FALSE	1
YFL019C	0.635802	0.371953	FALSE	1
YNL029C	0.748252	0.437738	FALSE	1
YBR191W	0.873563	0.511047	FALSE	1
YBR040W	0.64881	0.379563	FALSE	1
YFL042C	0.649123	0.379746	FALSE	1
YNL030W	0.628049	0.367417	FALSE	1
YCL035C	0.64881	0.379563	FALSE	1
YBR041W	0.602837	0.352668	FALSE	1
YFR019W	0.627219	0.366932	FALSE	1
YNL031C	0.605128	0.354008	FALSE	1
YDR071C	0.545064	0.31887	FALSE	1
YBR042C	0.608209	0.355811	FALSE	1
YFR024C	0.593824	0.347395	FALSE	1
YPR051W	0.482659	0.282362	FALSE	1
YDR043C	0.649351	0.379879	FALSE	1
YJL038C	0.660494	0.386398	FALSE	1
YJR053W	0.690141	0.403742	FALSE	1
YPR052C	0.673203	0.393833	FALSE	1
YDR046C	0.590361	0.34537	FALSE	1
YJL037W	0.561497	0.328484	FALSE	1
YPR053C	0.730263	0.427214	FALSE	1
YAL064C-A	0.634615	0.371259	FALSE	1
YJL036W	0.68	0.397809	FALSE	1
YPR054W	0.726667	0.42511	FALSE	1
YBL091C-A	0.719008	0.42063	FALSE	1
YJL030W	0.74026	0.433062	FALSE	1
YJR056C	0.673759	0.394158	FALSE	1
YPR057W	0.773585	0.452558	FALSE	1
YBR269C	0.766917	0.448657	FALSE	1
YEL012W	0.691275	0.404405	FALSE	1
YJR058C	0.664706	0.388862	FALSE	1
YPR058W	0.686667	0.401709	FALSE	1
YBR271W	0.751592	0.439692	FALSE	1
YER031C	0.767123	0.448778	FALSE	1
YJR059W	0.71875	0.420479	FALSE	1
YPR059C	0.716049	0.418899	FALSE	1
YBR273C	0.721088	0.421847	FALSE	1
YER046W	0.745098	0.435893	FALSE	1
YJR060W	0.707792	0.414068	FALSE	1
YPR060C	0.710692	0.415765	FALSE	1
YBR274W	0.652439	0.381686	FALSE	1
YER063W	0.695652	0.406966	FALSE	1
YJR061W	0.696203	0.407288	FALSE	1
YPR061C	0.642857	0.37608	FALSE	1
YBR277C	0.649635	0.380045	FALSE	1
YER066W	0.666667	0.390009	FALSE	1
YJR062C	0.770701	0.45087	FALSE	1
YPR062W	0.745223	0.435966	FALSE	1
YBR278W	0.662162	0.387374	FALSE	1
YGR188C	0.732673	0.428624	FALSE	1
YJR063W	0.743421	0.434912	FALSE	1
YPR063C	0.636905	0.372598	FALSE	1
YBR281C	0.615385	0.360008	FALSE	1
YGR201C	0.619632	0.362493	FALSE	1
YDL096C	0.638191	0.37335	FALSE	1
YPR065W	0.646259	0.37807	FALSE	1
YBR282W	0.6	0.351008	FALSE	1
YDL099W	0.526682	0.308116	FALSE	1
YIL130W	0.52861	0.309244	FALSE	1
YBR144C	0.588496	0.344278	FALSE	1
YDR443C	0.552846	0.323422	FALSE	1
YIL132C	0.702703	0.411091	FALSE	1
YBR145W	0.627329	0.366996	FALSE	1
YGR028W	0.609756	0.356716	FALSE	1
YDR446W	0.578313	0.338321	FALSE	1
YBR146W	0.863309	0.505048	FALSE	1
YGR032W	0.821918	0.480833	FALSE	1
YDR447C	0.734375	0.429619	FALSE	1
YIL134W	0.776978	0.454543	FALSE	1
YBR147W	0.775362	0.453598	FALSE	1
YGR038W	0.730061	0.427096	FALSE	1
YIL135C	0.769737	0.450307	FALSE	1
YBR148W	0.792857	0.463832	FALSE	1
YGR040W	0.8125	0.475324	FALSE	1
YDR450W	0.929293	0.543649	FALSE	1
YIL137C	0.662722	0.387701	FALSE	1
YBR149W	0.753425	0.440764	FALSE	1
YGR050C	0.797203	0.466375	FALSE	1
YDR451C	0.744966	0.435816	FALSE	1
YIL138C	0.735294	0.430157	FALSE	1
YBR151W	0.794702	0.464912	FALSE	1
YGR053C	0.715232	0.41842	FALSE	1
YDR452W	0.778571	0.455475	FALSE	1
YIL139C	0.78	0.456311	FALSE	1
YBR156C	0.741935	0.434042	FALSE	1
YDR453C	0.798658	0.467226	FALSE	1
YIL140W	0.694268	0.406156	FALSE	1
YBR157C	0.75974	0.444459	FALSE	1
YGR086C	0.732558	0.428557	FALSE	1
YDR455C	0.689655	0.403458	FALSE	1
YIL141W	0.694805	0.406471	FALSE	1
YBR158W	0.699387	0.409151	FALSE	1
YGR089W	0.670391	0.392188	FALSE	1
YDR456W	0.65	0.380259	FALSE	1
YIL145C	0.653409	0.382253	FALSE	1
YBR159W	0.66092	0.386647	FALSE	1
YDR457W	0.751351	0.439551	FALSE	1
YIL146C	0.646154	0.378009	FALSE	1
YBR161W	0.650224	0.38039	FALSE	1
YGR093W	0.651246	0.380988	FALSE	1
YDR458C	0.536697	0.313975	FALSE	1
YOL122C	0.620596	0.363057	FALSE	1
YLR450W	0.606796	0.354984	FALSE	1
YJR148W	0.646707	0.378332	FALSE	1
YOL124C	0.634731	0.371326	FALSE	1
YLR452C	0.679012	0.397232	FALSE	1
YML096W	0.684524	0.400456	FALSE	1
YJR150C	0.726744	0.425155	FALSE	1
YOL126C	0.736527	0.430878	FALSE	1
YLR453C	0.822368	0.481097	FALSE	1
YML097C	0.717791	0.419918	FALSE	1
YJR153W	0.736842	0.431063	FALSE	1
YOL128C	0.694268	0.406156	FALSE	1
YLR454W	0.748428	0.43784	FALSE	1
YML099C	0.880597	0.515161	FALSE	1
YKL005C	0.815068	0.476826	FALSE	1
YOL129W	0.72549	0.424422	FALSE	1
YLR456W	0.755245	0.441829	FALSE	1
YML100W	0.735714	0.430403	FALSE	1
YKL030W	0.785185	0.459344	FALSE	1
YOL131W	0.734266	0.429556	FALSE	1
YLR460C	0.782895	0.458004	FALSE	1
YML100W-A	0.701389	0.410322	FALSE	1
YLR146C	0.756944	0.442823	FALSE	1
YOL132W	0.741259	0.433647	FALSE	1
YLR461W	0.794702	0.464912	FALSE	1
YML101C	0.714286	0.417867	FALSE	1
YOL136C	0.722892	0.422902	FALSE	1
YML009C	0.697183	0.407862	FALSE	1
YML102C-A	0.66875	0.391228	FALSE	1
YML067C	0.778481	0.455422	FALSE	1
YML010C-B	0.714286	0.417867	FALSE	1
YML068W	0.732143	0.428314	FALSE	1
YOL137W	0.642857	0.37608	FALSE	1
YML021C	0.636364	0.372281	FALSE	1
YML072C	0.744048	0.435278	FALSE	1
YOL138C	0.634783	0.371357	FALSE	1
YML081C-A	0.907216	0.530734	FALSE	1
YML103C	0.755556	0.44201	FALSE	1
YMR136W	0.611702	0.357854	FALSE	1
YBR232C	0.635135	0.371563	FALSE	1
YMR060C	0.824	0.482051	FALSE	1
YML104C	0.589577	0.34491	FALSE	1
YMR172W	0.511574	0.299278	FALSE	1
YNL032W	0.471125	0.275614	FALSE	1
YDR074W	0.752137	0.44001	FALSE	1
YBR043C	0.569231	0.333008	FALSE	1
YNL034W	0.67284	0.39362	FALSE	1
YER027C	0.757576	0.443192	FALSE	1
YBR044C	0.720779	0.421666	FALSE	1
YFR030W	0.734568	0.429732	FALSE	1
YNL035C	0.816993	0.477952	FALSE	1
YBR045C	0.678082	0.396687	FALSE	1
YHR146W	0.790541	0.462477	FALSE	1
YNL037C	0.744966	0.435816	FALSE	1
YBR046C	0.766667	0.448511	FALSE	1
YHR171W	0.8	0.468011	FALSE	1
YNL040W	0.795455	0.465352	FALSE	1
YLR192C	0.88764	0.519282	FALSE	1
YBR047W	0.782051	0.457511	FALSE	1
YJL042W	0.771812	0.451521	FALSE	1
YNL041C	0.590909	0.34569	FALSE	1
YLR237W	0.866667	0.507012	FALSE	1
YBR048W	0.851852	0.498345	FALSE	1
YJL070C	0.748252	0.437738	FALSE	1
YNL043C	0.841379	0.492218	FALSE	1
YLR246W	0.839416	0.49107	FALSE	1
YBR050C	0.755245	0.441829	FALSE	1
YJL078C	0.824675	0.482446	FALSE	1
YNL044W	0.798742	0.467275	FALSE	1
YLR334C	0.741722	0.433917	FALSE	1
YBR051W	0.746753	0.436861	FALSE	1
YJL094C	0.746753	0.436861	FALSE	1
YNL045W	0.816993	0.477952	FALSE	1
YLR346C	0.797468	0.46653	FALSE	1
YBR052C	0.731707	0.428059	FALSE	1
YJL101C	0.834783	0.488359	FALSE	1
YNL046W	0.723926	0.423507	FALSE	1
YBR053C	0.747059	0.43704	FALSE	1
YJL105W	0.751553	0.439669	FALSE	1
YNL049C	0.771084	0.451095	FALSE	1
YLR361C	0.712707	0.416944	FALSE	1
YBR054W	0.706215	0.413145	FALSE	1
YJL128C	0.658537	0.385253	FALSE	1
YNL050C	0.696517	0.407472	FALSE	1
YLR370C	0.697248	0.4079	FALSE	1
YBR056W	0.659091	0.385577	FALSE	1
YLR455W	0.545012	0.31884	FALSE	1
YPR066W	0.585443	0.342492	FALSE	1
YBR283C	0.671958	0.393104	FALSE	1
YHL002W	0.6	0.351008	FALSE	1
YDL100C	0.461538	0.270006	FALSE	1
YPR068C	0.568493	0.332576	FALSE	1
YBR284W	0.7	0.40951	FALSE	1
YDL101C	0.728395	0.426121	FALSE	1
YBR285W	0.720497	0.421501	FALSE	1
YHL039W	0.724832	0.424037	FALSE	1
YDL104C	0.842105	0.492643	FALSE	1
YPR070W	0.585859	0.342735	FALSE	1
YBR286W	0.723881	0.42348	FALSE	1
YHR003C	0.857143	0.50144	FALSE	1
YDL106C	0.736842	0.431063	FALSE	1
YPR071W	0.675862	0.395389	FALSE	1
YBR290W	0.75	0.43876	FALSE	1
YHR004C	0.647436	0.378759	FALSE	1
YDL107W	0.645161	0.377428	FALSE	1
YBR291C	0.793548	0.464237	FALSE	1
YHR006W	0.746479	0.4367	FALSE	1
YDL109C	0.754491	0.441388	FALSE	1
YPR074C	0.877193	0.51317	FALSE	1
YBR292C	0.793333	0.464111	FALSE	1
YHR008C	0.7	0.40951	FALSE	1
YDL110C	0.710526	0.415668	FALSE	1
YPR075C	0.740741	0.433344	FALSE	1
YBR293W	0.696429	0.40742	FALSE	1
YHR009C	0.753247	0.44066	FALSE	1
YDL112W	0.753086	0.440566	FALSE	1
YPR076W	0.757576	0.443192	FALSE	1
YBR295W	0.7125	0.416822	FALSE	1
YHR025W	0.715278	0.418447	FALSE	1
YPR077C	0.726257	0.42487	FALSE	1
YBR296C	0.651042	0.380868	FALSE	1
YDL114W	0.61658	0.360708	FALSE	1
YBR297W	0.717391	0.419684	FALSE	1
YDL116W	0.664122	0.388521	FALSE	1
YPR079W	0.646789	0.37838	FALSE	1
YBR298C	0.662551	0.387602	FALSE	1
YDL117W	0.625	0.365634	FALSE	1
YIL148W	0.564327	0.330139	FALSE	1
YBR162C	0.528169	0.308986	FALSE	1
YGR106C	0.610811	0.357333	FALSE	1
YDR459C	0.662722	0.387701	FALSE	1
YIL149C	0.702247	0.410824	FALSE	1
YBR162W-A	0.678788	0.3971	FALSE	1
YGR110W	0.779874	0.456237	FALSE	1
YIL152W	0.732955	0.428789	FALSE	1
YGR117C	0.711538	0.41626	FALSE	1
YDR463W	0.804348	0.470555	FALSE	1
YIL153W	0.905172	0.529538	FALSE	1
YBR164C	0.733813	0.429291	FALSE	1
YGR238C	0.808219	0.472819	FALSE	1
YDR465C	0.774648	0.45318	FALSE	1
YBR165W	0.83432	0.488088	FALSE	1
YGR239C	0.797297	0.46643	FALSE	1
YDR466W	0.71875	0.420479	FALSE	1
YBR166C	0.792683	0.46373	FALSE	1
YGR248W	0.758389	0.443668	FALSE	1
YDR467C	0.761905	0.445725	FALSE	1
YIL156W	0.736111	0.430635	FALSE	1
YBR170C	0.739437	0.432581	FALSE	1
YGR250C	0.748344	0.437792	FALSE	1
YBR171W	0.697917	0.408291	FALSE	1
YJL129C	0.836538	0.489387	FALSE	1
YBR172C	0.641975	0.375564	FALSE	1
YJL132W	0.723926	0.423507	FALSE	1
YDR471W	0.853503	0.499311	FALSE	1
YIL160C	0.841463	0.492268	FALSE	1
YDL001W	0.704403	0.412085	FALSE	1
YJL136C	0.721429	0.422046	FALSE	1
YDR474C	0.711538	0.41626	FALSE	1
YIL161W	0.769663	0.450263	FALSE	1
YDL002C	0.8	0.468011	FALSE	1
YJL137C	0.690608	0.404015	FALSE	1
YDR475C	0.640212	0.374533	FALSE	1
YIL162W	0.676923	0.396009	FALSE	1
YDL006W	0.686275	0.40148	FALSE	1
YJL139C	0.607477	0.355382	FALSE	1
YDR476C	0.552511	0.323227	FALSE	1
YML106W	0.625698	0.366042	FALSE	1
YOR300W	0.664706	0.388862	FALSE	1
YEL011W	0.701299	0.410269	FALSE	1
YMR158C-B	0.773973	0.452785	FALSE	1
YML107C	0.810811	0.474335	FALSE	1
YER064C	0.763975	0.446936	FALSE	1
YML108W	0.815287	0.476954	FALSE	1
YOR309C	0.752941	0.440481	FALSE	1
YER077C	0.737179	0.43126	FALSE	1
YMR174C	0.730263	0.427214	FALSE	1
YML109W	0.736842	0.431063	FALSE	1
YDL191W	0.518519	0.30334	FALSE	1
YER078C	0.743169	0.434764	FALSE	1
YMR175W	0.727848	0.425801	FALSE	1
YML113W	0.698795	0.408805	FALSE	1
YER088C	0.61	0.356858	FALSE	1
YMR194C-A	0.798611	0.467198	FALSE	1
YML116W	0.751678	0.439742	FALSE	1
YDL197C	0.709459	0.415044	FALSE	1
YER090W	0.705479	0.412715	FALSE	1
YMR326C	0.706294	0.413192	FALSE	1
YML117W	0.653595	0.382362	FALSE	1
YER091C	0.636364	0.372281	FALSE	1
YML117W-A	0.596386	0.348894	FALSE	1
YDL199C	0.728395	0.426121	FALSE	1
YER092W	0.721591	0.422141	FALSE	1
YML118W	0.668394	0.39102	FALSE	1
YDL200C	0.765363	0.447748	FALSE	1
YER093C-A	0.80137	0.468812	FALSE	1
YNR051C	0.75419	0.441212	FALSE	1
YML119W	0.771084	0.451095	FALSE	1
YDL201W	0.664804	0.38892	FALSE	1
YER095W	0.59375	0.347352	FALSE	1
YNR056C	0.714286	0.417867	FALSE	1
YML120C	0.690141	0.403742	FALSE	1
YDL203C	0.701571	0.410429	FALSE	1
YER096W	0.684466	0.400422	FALSE	1
YNR057C	0.694779	0.406455	FALSE	1
YML121W	0.711475	0.416223	FALSE	1
YDL204W	0.488938	0.286035	FALSE	1
YNR001C	0.531157	0.310734	FALSE	1
YLR382C	0.61413	0.359275	FALSE	1
YBR057C	0.485294	0.283904	FALSE	1
YKR094C	0.649254	0.379822	FALSE	1
YNR002C	0.717105	0.419516	FALSE	1
YLR394W	0.768212	0.449415	FALSE	1
YBR058C	0.842975	0.493152	FALSE	1
YKR095W	0.802721	0.469603	FALSE	1
YNR004W	0.945736	0.553269	FALSE	1
YLR406C	0.837662	0.490044	FALSE	1
YBR059C	0.733813	0.429291	FALSE	1
YKR096W	0.687898	0.40243	FALSE	1
YNR005C	0.848921	0.49663	FALSE	1
YML022W	0.810127	0.473935	FALSE	1
YBR061C	0.795276	0.465247	FALSE	1
YKR102W	0.728571	0.426224	FALSE	1
YML027W	0.677852	0.396553	FALSE	1
YBR062C	0.704301	0.412026	FALSE	1
YLR110C	0.688889	0.403009	FALSE	1
YNR006W	0.767241	0.448847	FALSE	1
YML036W	0.798817	0.467319	FALSE	1
YLR390W-A	0.714286	0.417867	FALSE	1
YNR007C	0.760563	0.44494	FALSE	1
YML038C	0.709459	0.415044	FALSE	1
YBR063C	0.73125	0.427791	FALSE	1
[truncated: 724 more rows]

## Sheet: DMAplate4
	score		passed thershold		0	0.1				current	normalized
[truncated: 785 more rows]

[truncated: 3 more sheets: TS1 distribution, TS2 distribution, Final distribution]
