# Supplementary material for: Reverse PCA, a Systematic Approach for Identifying Genes Important for the Physical Interaction between Protein Pairs
Source: PLoS Genet. 2013 Oct 10;9(10):e1003838. doi: 10.1371/journal.pgen.1003838 (PMC3794912; doi:10.1371/journal.pgen.1003838)
Supplement: Table S6 — HTB2-NHP6A screen results including the full data and the calculations used to achieve the final scores. (XLSX) [file pgen.1003838.s009.xlsx]

## Sheet: TS1 final
ORF	score
YGL142C	0.428919		TS1 final - Temperaure Sensitive collection No1 (Ben-Aroya S. et al., 2008) - final scores
YMR211W	0.331586		TS2 final - Temperaure Sensitive collection No2 (Li Z. et al.,2011) - final scores
YOR004W	0.382076		DMA final - Deletion Mutation Array (Giaever G. et al., 2002) - final scores
YMR043W	0.354908		TS1 - Temperaure Sensitive collection No1 - raw data + normalization
YHR196W	0.454612		TS2 - Temperaure Sensitive collection No2 - raw data + normalization
YMR298W	0.688511		DMA before normalization - Deletion Mutation Array - raw data + unnormalized scores
YFL002C	0.501535		DMAplate1-4 - normalization of the DMA collection data for each of the 4 collection plates and the distribution of the normalized score (ratio) values
YHR197W	0.258441		TS1 distribution - The normalized data of the TS1 collection and the distribution of the normalized score (ratio) values
YBR121C	0.282788		TS2 distribution - The normalized data of the TS2 collection and the distribution of the normalized score (ratio) values
YBR079C	0.466775		Final distribution
YHR118C	0.518001
YBR070C	0.35492
YHR036W	0.333214
YBR049C	0.332484
YGR005C	0.24388
YBR011C	0.381552
YJL031C	0.309425
YBR029C	0.172111
YFR050C	0.224653
YKR063C	0.313402
YDR339C	0.415591
YOR362C	0.609777
YPL063W	0.635737
YIL078W	0.319652
YDL166C	0.447838
YNL158W	0.259918
YCR052W	0.314431
YLR222C	0.32313
YNL182C	0.28865
YPR137W	0.521947
YGL245W	0.33967
YPR161C	0.294219
YLR277C	0.757195
YJR007W	0.172085
YOR224C	0.391267
YLR029C	0.493464
YPL131W	0.414349
YLR153C	0.258266
YPL151C	0.367608
YJR064W	0.186956
YOR060C	0.0627772
YLR145W	0.285357
YAL025C	0.286866
YLR147C	0.203228
YBL074C	0.372321
YLR175W	0.474241
YHR040W	0.233419
YLR197W	0.524862
YBR256C	0.315509
YLR186W	0.52801
YBR253W	0.357075
YLR196W	0.355968
YCL052C	0.327745
YLR115W	0.326398
YBR142W	0.538594
YLR116W	0.204368
YLR129W	0.292959
YAL043C	0.361467
YLR033W	0.193951
YKL196C	0.176256
YLR141W	0.276416
YBR088C	0.255754
YIL022W	0.349675
YPL204W	0.241656
YDR232W	0.455607
YGL047W	0.387432
YGL238W	0.198402
YJL025W	0.328557
YFL035C	0.476139
YPL128C	0.317359
YPR107C	0.431244
YOR260W	0.561699
YDR449C	0.303137
YOR310C	0.476517
YHR172W	0.338766
YPL007C	0.364382
YPL235W	0.412273
YIL106W	0.256383
YPR019W	0.321567
YOR148C	0.304078
YDR196C	0.249885
YFR042W	0.324603
YCL004W	0.366214
YGR277C	0.280142
YNL256W	0.188933
YBR154C	0.473581
YDL097C	0.431085
YBR153W	0.525881
YGR253C	0.352299
YBR167C	0.321368
YCR072C	0.311674
YBR152W	0.216714
YLR276C	0.437031
YDR044W	0.268568
YLR291C	0.295175
YDR016C	0.215172
YDR045C	0.325987
YDR064W	0.467081
YLR340W	0.384319
YDR086C	0.321626
YLR424W	0.289178
YDL015C	0.46498
YOL038W	0.488566
YPR161C	0.206435
YOL069W	0.312483
YOL144W	0.324757
YJL069C	0.154
YHR065C	0.594946
YKL033W	0.272688
YNL132W	0.49664
YKL088W	0.221882
YLR060W	0.631111
YDR367W	0.183499
YLR022C	0.340541
YKL004W	0.267982
YJL097W	0.334176
YHR122W	0.414534
YKL060C	0.180714
YKR071C	0.309176
YOR353C	0.222293
YJR042W	0.335623
YER094C	0.299639
YJL174W	0.615854
YML125C	0.383069
YNL247W	0.324439
YDR404C	0.284911
YDL147W	0.499174
YOR056C	0.448203
YKL035W	0.379641
YDR487C	0.323775
YMR149W	0.737683
YER003C	0.428855
YNL232W	0.277581
YNL244C	0.335454
YER168C	0.302281
YNL007C	0.383783
YFL022C	0.498074
YNL131W	0.407819
YGL011C	0.391851
YMR314W	0.315773
YGR128C	0.369979
YGR119C	0.291295
YNL038W	0.634417
YBL026W	0.0161483
YOR103C	0.275129
YER012W	0.0374999
YKL012W	0.291884
YMR134W	0.0474851
YKL013C	0.314826
YIL083C	0.332929
YNL110C	0.352454
YNL181W	0.474245
YJL011C	0.324004
YNL313C	0.606351
YAR008W	0.461867
YOL022C	0.568065
YDL098C	0.0679785
YGR145W	0.517628
YPR016C	0.484919
YDL132W	0.0706843
YGL030W	0.257717
YML023C	0.399731
YOL149W	0.360722
YOR262W	0.545257
YGR024C	0.381582
YDR527W	0.196749
YKL019W	0.26927
YNL152W	0.159236
YPR086W	0.216558
YHR085W	0.0598165
YDR246W	0.0605202
YDL045C	0.33818
YJR002W	0.315514
YML092C	0.0609685
YHR070W	0.336393
YDL209C	0.455569
YMR208W	0.262588
YDR341C	0.270159
YMR260C	0.358776
YDR280W	0.377476
YMR288W	0.255293
YGL113W	0.244222
YNL002C	0.53874
YGL091C	0.463621
YML127W	0.161994
YGR046W	0.328898
YMR218C	0.202829
YEL026W	0.233395
YMR290C	0.296605
YGR013W	0.284173
YMR281W	0.601964
YDR118W	0.41905
YFL017C	0.0617306
YDR201W	0.375786
YJR006W	0.205329
YCRO54C	0.322933
YDL055C	0.316744
YDR299W	0.397768
YKL059C	0.324839
YDR288W	0.157141
YJL167W	0.379996
YLR440C	0.0751989
YDR429C	0.517432
YOL130W	0.0757611
YLR009W	0.411655
YGL111W	0.313086
YGL040C	0.235542
YDR434W	0.0721527
YKL186C	0.408459
YJL010C	0.370513
YCR035C	0.394801
YHR020W	0.34946
YKL095W	0.361895
YDL193W	0.460264
YJR072C	0.301396
YLR002C	0.383592
YOR194C	0.087127
YNR038W	0.379723
YKL195W	0.3659
YOL021C	0.52802
YGR029W	0.306686
YHR188C	0.213999
YKL144C	0.195625
YLL035W	0.401549
YNR017W	0.239125
YGR172C	0.31285
YNL282W	0.273818
YGR195W	0.292938
YML065W	0.345393
YHR019C	0.273984
YOL077C	0.244388
YDR091C	0.35817
YOR063W	0.239449
YDL111C	0.285696
YOR168W	0.112589
YOR143C	0.303798
YDR531W	0.306432
YLR060W	0.335066
YJL072C	0.234917
YFL009W	0.249383
YHR058C	0.0687153
YDL003W	0.373302
YDR331W	0.26868
YKR022C	0.256564
YDR180w	0.453592
YPR085C	0.351306
YDL208W	0.112548
YDL105W	0.139529
YHR088W	0.12619
YNL310C	0.309337
YBR257W	0.324066
YDL103C	0.382576
YBR254C	0.158215
YOL146W	0.162405
YDR302W	0.623572
YGR278W	0.178073
YNL260C	0.153262
YDR235W	0.18736
YDR437W	0.438719
YKL021C	0.258434
YKR081C	0.309828
YOL066C	0.290914
YJL035C	0.204613
YNL189W	0.372835
YHR190W	0.279378
YDR454C	0.318362
YIL104C	0.25947
YDR478W	0.264756
YLL011W	0.317929
YLR275W	0.295224
YDL148C	0.276084
YDR240C	0.232225
YDR416W	0.307798
YPR190C	0.157099
YPR082C	0.272236
YBL040C	0.148968
YDR081C	0.331392
YGL008C	0.528976
YJR093C	0.164139
YGR047C	0.280163
YGR094W	0.405569
YMR049C	0.354951
YLL008W	0.419342
YMR200W	0.185936
YLR007W	0.195968
YOR160W	0.165094
YOR206W	0.367063
YLR132C	0.165619
YOR250C	0.218903
YGL201C	0.116535
YNL126W	0.371855
YPR088C	0.198409
YML077W	0.278503
YPR133C	0.222157
YLR005W	0.336233
YPR144C	0.245417
YER009W	0.206236
YBL041W	0.206187
YMR061W	0.373664
YMR146C	0.287176
YDL141W	0.479461
YDR398W	0.319189
YBR004C	0.357788
YHR101C	0.181076
YDR236C	0.298906
YMR093W	0.326809
YPR162C	0.305276
YPR035W	0.186901
YJR141W	0.274999

## Sheet: TS2 final
ORF	score
YMR239C	0.313033
YKR002W	0.399443
YDR325W	0.329073
YGR185C	0.360646
YMR239C	0.329115
YHR186C	0.278687
YNL138W	0.35968
YLL031C	0.465362
YDR361C	0.412426
YLR105C	0.278732
YLL031C	0.351597
YMR117C	0.308098
YLR026C	0.291245
YDR002W	0.348629
YMR168C	0.278746
YLR078C	0.332303
YDR013W	0.295711
YBR060C	0.403365
YDR228C	0.346791
YLR459W	0.348627
YLR249W	0.24947
YJR065C	0.288942
YDR228C	0.359499
YLR459W	0.330401
YDR062W	0.511861
YJR065C	0.401638
YLR459W	0.124781
YDR062W	0.460678
YML130C	0.178747
YJR065C	0.373286
YMR308C	0.435832
YOR149C	0.408157
YDL108W	0.250981
YHR007C	0.316191
YKL203C	0.358731
YML046W	0.266578
YPR165W	0.41902
YDR373W	0.459799
YBL023C	0.428171
YMR033W	0.34227
YGR091W	0.262259
YEL032W	0.339433
YJL039C	0.377522
YDL102W	0.232414
YJL203W	0.273697
YKL089W	0.190575
YLR163C	0.322709
YMR268C	0.207782
YPL211W	0.443377
YKL045W	0.352893
YLR274W	0.395662
YNL267W	0.337222
YNL262W	0.257125
YFR052W	0.273916
YBR237W	0.36081
YDL102W	0.274742
YPL085W	0.455445
YDR303C	0.31072
YBR102C	0.197586
YAL041W	0.459766
YDR212W	0.476438
YFL009W	0.276842
YDL008W	0.245841
YDR362C	0.333814
YDL017W	0.350551
YDR394W	0.386837
YDL220C	0.339866
YER006W	0.434935
YAR019C	0.317656
YFL034C-B	0.357165
YKL022C	0.36817
YFL034C-B	0.314789
YOR236W	0.399572
YLR314C	0.366094
YGL022W	0.381459
YDL029W	0.459695
YOR329C	0.149024
YIL004C	0.210133
YIL062C	0.379334
YDR238C	0.0216163
YDR228C	0.0762606
YGR120C	0.0464657
YJL090C	0.336958
YDR228C	0.243081
YLR088W	0.420721
YGL130W	0.0567188
YMR117C	0.414355
YOR294W	0.438284
YDL126C	0.291259
YGL098W	0.280729
YAL041W	0.370232
YOR294W	0.419221
YDL126C	0.330651
YNR026C	0.073579
YPL010W	0.161133
YJL034W	0.400025
YEL055C	0.347827
YOL139C	0.383835
YLR195C	0.283594
YEL055C	0.336037
YFL005W	0.351848
YPL255W	0.298969
YOR075W	0.353605
YEL055C	0.463781
YKR062W	0.276706
YDL030W	0.262621
YBR060C	0.418938
YFL039C	0.337356
YKR086W	0.454973
YLR103C	0.157877
YFL039C	0.431757
YDR082W	0.437472
YBR060C	0.47119
YML114C	0.460144
YFL039C	0.343409
YMR296C	0.45646
YDL132W	0.579661
YDL084W	0.344284
YGR098C	0.326818
YNL287W	0.0593498
yip1-40	0.333972
YML049C	0.318771
YPL266W	0.523558
YOR232W	0.404843
YLR229C	0.251367
YAL041W	0.253965
YOR361C	0.370957
YLR305C	0.352218
YDR172W	0.480799
YAL041W	0.322601
YAL001C	0.324114
YLR310C	0.314427
YDR182W	0.344633
YHR107C	0.315104
YDR182W	0.595275
YJR076C	0.221801
YDR182W	0.344063
YFL009W	0.302785
YJL194W	0.264518
YFR028C	0.223375
YDL014W	0.308959
YBR198C	0.342544
YDL164C	0.29531
YGR172C	0.0599498
YAL038W	0.4116
YLR314C	0.2541
YDR145W	0.432663
YPL228W	0.585104
YDL017W	0.464421
YDR145W	0.482535
YDR164C	0.392638
YPL228W	0.410497
YGR002C	0.0685141
ydr196c-1	0.453266
YKL165C	0.391954
YLR145W	0.34758
YKL189W	0.338476
YML098W	0.341636
YKL018W	0.328592
YJR065C	0.320934
YPR178W	0.0886754
YNL138W	0.311397
YJL097W	0.33871
YLR115W	0.45151
YNL102W	0.316938
YCR042C	0.331177
YGL116W	0.2839
YDL140C	0.37854
YPR181C	0.40604
YLR268W	0.339093
YFL039C	0.445742
YMR296C	0.458362
YDL165W	0.225655
YJR017C	0.345001
YFL039C	0.413559
YMR296C	0.52763
YDR168W	0.281144
YKL028W	0.294869
YGR099W	0.262475
YFR005C	0.377382
YGR140W	0.261438
YDR311W	0.37731
YLR457C	0.320366
YMR213W	0.287011
YFL039C	0.299349
YGL120C	0.332141
YMR220W	0.291524
YDL145C	0.0786611
YML064C	0.314774
YFL034C-B	0.24118
YFL008W	0.320533
YJR046W	0.328561
YFL034C-B	0.28855
YGR179C	0.284617
YFL034C-B	0.287355
YHR191C	0.319183
YPL124W	0.473862
YFL034C-B	0.309225
YAL003W	0.390008
YDR050C	0.352644
YKL104C	0.27537
YBR079C	0.34579
YDL105W	0.311644
YGR140W	0.186857
YIL068C	0.344128
YMR013C	0.437875
YGL073W	0.375204
YDL102W	0.237606
YER022W	0.194792
YGL233W	0.179462
YNL261W	0.318421
YFL039C	0.319169
YKR083C	0.281544
YFL039C	0.345416
YFR004W	0.204188
YAL041W	0.330053
YMR277W	0.306141
YFL039C	0.305438
YER008C	0.320518
YOR057W	0.332733
YOR336W	0.310578
YGR245C	0.367518
YGR274C	0.310766
YBL050W	0.277152
YOR122C	0.332299
YGR274C	0.304656
YGL137W	0.0876686
YGR006W	0.407091
YFL039C	0.23568
YER157W	0.336165
YJL050W	0.455178
YPR176C	0.420853
YKL125W	0.60718
YFL045C	0.489267
YLR272C	0.268293
YDR145W	0.232031
YNL222W	0.283594
YDR228C	0.322503
YFL039C	0.353324
YDR328C	0.291769
YEL026W	0.395961
YGL048C	0.348007
YER093C	0.252532
YGL048C	0.347512
YER148W	0.247422
YFL034C-B	0.240625
YFL039C	0.343294
YFL034C-B	0.301914
YFL039C	0.482927
YFL039C	0.428988
YOR181W	0.0669597
YCL059C	0.395602
YOL094C	0.0892967
YCL059C	0.349039
YML105C	0.37625
YIL021W	0.394346
YDL087C	0.330326
YOR122C	0.308736
YFL034C-B	0.247833
YJR045C	0.417555
YHR052W	0.311438
YLL050C	0.289529
YJL081C	0.27025
YPR183W	0.186751
YDL217C	0.350252
YAL034W-A	0.261921
YKL006C-A	0.288168
YBR060C	0.266083
YDR311W	0.39749
YNL272C	0.0911191
YBR211C	0.224528
YER013W	0.361178
YKL173W	0.306141
YGL155W	0.398151
YLR212C	0.439084
YKL173W	0.398753
YFL009W	0.479353
YLR212C	0.500435
YGL061C	0.410724
YLR066W	0.515905
YGR113W	0.434727
YNL061W	0.528818
YJR006W	0.117278
YDL103C	0.102104
YHR088W	0.357165
YIL147C	0.311045
YKL052C	0.272573
YFR028C	0.346125
YKL172W	0.350322
YHR107C	0.295049
YGR006W	0.0810268
YFR028C	0.398742
YOR341W	0.401811
YDR166C	0.269414
YIR010W	0.411014
YOR074C	0.37608
YPL028W	0.315652
YLR208W	0.236788
YIR010W	0.340824
YAL041W	0.375823
YOR341W	0.345782
YMR079W	0.212695
YAL041W	0.290261
YEL019C	0.247645
YBR080C	0.284409
YJR112W	0.274035
YBR160W	0.239479
YFR004W	0.241137
YDR498C	0.269033
YJR112W	0.270672
YBL105C	0.291447
YFL038C	0.101497
YJR112W	0.194123
YGR009C	0.113438
YPL209C	0.111335
YBL105C	0.431619
YNL062C	0.310949
YBR109C	0.188205
YBL105C	0.472648
YMR094W	0.434667
YBR156C	0.113122
YNR026C	0.28117
YGL075C	0.219721
YPR168W	0.515254
YOR048C	0.458298
YLR440C	0.113942
YPR103W	0.350764
YPR103W	0.345916
YAR019C	0.320863
YPR103W	0.324094
YBL034C	0.287027
YPR103W	0.333354
YGL093W	0.382764
YBR154C	0.33738
YPR103W	0.372785
YDL126C	0.395018
YPL160W	0.462935
YJR093C	0.37727
YBR135W	0.248308
YOR326W	0.153951
YGR156W	0.127685
YGR113W	0.338725
YNL061W	0.492227
YNR011C	0.481233
YDR238C	0.0391164
YNL061W	0.11564
YNL061W	0.353827
YIR008C	0.219762
YHR069C	0.226255
YGR113W	0.330209
YML069W	0.26566
YJR065C	0.11184
YLR440C	0.135392
YNL061W	0.238686
YJR068W	0.252084
YFR037C	0.135666
YLL036C	0.279415
YNL102W	0.270342
YOL034W	0.366884
YLL050C	0.328542
YLR298C	0.182964
YDR060W	0.381874
YLR298C	0.296577
YDL143W	0.383036
YMR197C	0.476265
YNL102W	0.382928
YMR236W	0.315792
YDR189W	0.449257
YKL049C	0.45488
YKL154W	0.41899
YML098W	0.39425
YPR133C	0.241055
YDR437W	0.247916
YDL105W	0.351757
YDR188W	0.349169
YHR058C	0.232372
YLR186W	0.456703
YBR109C	0.033364
YBL105C	0.261289
YBR160W	0.517552
YGL093W	0.40092
YGR092W	0.159976
YBR247C	0.457171
YLR166C	0.117588
YGR103W	0.41705
YGR092W	0.294638
YBR265W	0.207579
YER136W	0.212486
YDR212W	0.443319
YGR092W	0.275384
YDR052C	0.291185
YLR045C	0.306707
YDR180W	0.361803
YPL233W	0.245081
YFR037C	0.14357
YIL026C	0.311001
YKL042W	0.174998
YDR052C	0.370272
YGR211W	0.209209
YFL008W	0.379664
YPL233W	0.340264
YDR052C	0.256369
YLR045C	0.351691
YDL003W	0.414483
YDL028C	0.465145
YLR045C	0.450678
YJL074C	0.29179
YBR055C	0.316431
YDL028C	0.417508
YGL022W	0.487289
YFL039C	0.394717
YIL109C	0.228373
YOR057W	0.267188
YFR028C	0.447673
YOR116C	0.408784
YOR074C	0.533
YDR510W	0.364621
YPR034W	0.184294
YDL058W	0.146532
YIL126W	0.356606
YIL118W	0.269859
YKL112W	0.379349
YBR143C	0.409311
YDL007W	0.364887
YKR037C	0.415232
YFL034C-B	0.329968
YFL034C-B	0.347726
YPR175W	0.376693
YDR292C	0.421519
YFL037W	0.354201
YOR272W	0.429963
YHR027C	0.470555
YMR240C	0.403752
YLL004W	0.337441
YNR003C	0.208142
YHR164C	0.104075
YEL034W	0.35309
YIR006C	0.189063
YEL034W	0.376096
YJL005W	0.397307
YJL074C	0.399461
YBL034C	0.382756
YDR356W	0.166146
YOR259C	0.365984
YKR086W	0.329691
YJR076C	0.348681
YOL135C	0.277319
YML015C	0.464436
YBR236C	0.378125
YBR193C	0.285732
YLR127C	0.416797
YGL130W	0.413457
YGL001C	0.450791
YOR259C	0.319043
YNL118C	0.415296
YLR086W	0.510236
YIL143C	0.387018
YLR430W	0.424231
YOL144W	0.312933
YLR022C	0.445297
YPR161C	0.235175
YPR161C	0.407787
YPR161C	0.354492
YOL021C	0.491511
YKL024C	0.273245
YKL024C	0.229667
YIL115C	0.292726
YFL039C	0.200055
YBR236C	0.365102
YBR109C	0.154303
YLR045C	0.408587
YGR140W	0.275128
YNL075W	0.332012
YPR025C	0.282253
YGL065C	0.456893
YKL018W	0.322434
YOR204W	0.427906
YCR002C	0.320187
YPL076W	0.275921
YNL216W	0.417188
YCR002C	0.379285
YPL076W	0.312434
YBR160W	0.185804
YER125W	0.343694
YML031W	0.461535
YOR244W	0.384806
YCR002C	0.412953
YER125W	0.424972
YBR110W	0.388246
YOR204W	0.52781
YJR076C	0.507278
YNL006W	0.779269
YJR076C	0.438072
YNL006W	0.396011
YDL126C	0.545147
YOR244W	0.243081
YFL034C-B	0.317219
YLR298C	0.219557
YFL034C-B	0.349789
YMR168C	0.305899
YMR005W	0.431134
YJL085W	0.127188
YOR149C	0.438799
YPR033C	0.400063
YOR260W	0.391393
YLR215C	0.629589
YDL126C	0.681487
YIL046W	0.330603
YDL195W	0.405286
YIL046W	0.401211
YDL030W	0.277589
YOR249C	0.350426
YNL207W	0.433844
YLR383W	0.324894
YGL044C	0.27118
YPR055W	0.0570995
YGR074W	0.437914
YOR326W	0.367622
YBL035C	0.363139
YEL034W	0.441685
YPL228W	0.442407
YIL118W	0.336956
YGL145W	0.44331
YBR055C	0.342001
YBR193C	0.186358
YFR027W	0.427969
YDR088C	0.428877
YLR005W	0.56755
YAR007C	0.319569
YDL043C	0.216464
YBL034C	0.420853
YDL064W	0.372921
YNL118C	0.353404
YBL076C	0.418677
YER093C	0.475171
YDR331W	0.505984
YOL069W	0.478346
YDL097C	0.351767
YDL147W	0.383358
YPR108W	0.396027
YHR036W	0.318558
YHR036W	0.391414
YHR036W	0.357997
YHR036W	0.403942
YHR036W	0.280049
YLR007W	0.357165
YDR087C	0.389066
YPL020C	0.416463
YHR166C	0.389832
YNR035C	0.359219
YFR036W	0.299892
YGR156W	0.157147
YER133W	0.458778
YBR123C	0.365757
YBL084C	0.290866
YER018C	0.416079
YER133W	0.468009
YDR208W	0.160745
YBL084C	0.296683
YBR196C	0.382956
YLL003W	0.229196
YBR087W	0.161984
YBR058C-A	0.456629
YDR054C	0.214142
YER148W	0.262716
YIL048W	0.391075
YKL193C	0.406619
YOR174W	0.200012
YIL109C	0.407928
YKL193C	0.393031
YGR091W	0.167991
YKL145W	0.510882
YDR243C	0.3512
YDR052C	0.240879
YKL210W	0.376371
YDR062W	0.460858
YGR075C	0.215461
YBL034C	0.346004
YLR116W	0.328372
YDR460W	0.470901
YJL085W	0.260066
YKR037C	0.350491
YOR181W	0.170146
YOL123W	0.531739
YGL130W	0.173472
YGL097W	0.435895
YDL103C	0.12154
YDR167W	0.362626
YDR113C	0.255235
YER168C	0.280004
YOL123W	0.424736
YLR117C	0.362834
YFL017C	0.312464
YMR229C	0.337143

## Sheet: DMA final
ORF	score
YMR252C	0.368094
YLL040C	0.407827
YNL276C	0.349566
YAL068C	0.418505
YMR253C	0.392569
YNL275W	0.386705
YAL067C	0.363921
YMR254C	0.311049
YLL041C	0.362743
YNL273W	0.263389
YAL066W	0.374321
YMR255W	0.379871
YLL042C	0.405439
YAL065C	0.38999
YLL043W	0.364127
YAL062W	0.362379
YMR256C	0.393585
YLL045C	0.343153
YAL061W	0.339562
YMR257C	0.344188
YLL046C	0.346728
YAL060W	0.349225
YMR258C	0.272482
YLL047W	0.358613
YNL268W	0.384001
YAL059W	0.374256
YMR259C	0.391087
YLL051C	0.383064
YAL058W	0.378735
YMR261C	0.366385
YLL052C	0.391111
YAL056W	0.370839
YMR262W	0.403791
YLL053C	0.413574
YAL055W	0.455617
YNL047C	0.4027
YLL054C	0.451112
YNL259C	0.570491
YPL222W	0.443142
YEL067C	0.407619
YPL102C	0.367702
YGR153W	0.325671
YPL221W	0.281411
YEL068C	0.247571
YPL100W	0.227129
YGR154C	0.361597
YPL220W	0.392704
YEL071W	0.44236
YPL099C	0.411024
YGR157W	0.505806
YPL219W	0.425558
YPL098C	0.425794
YGR159C	0.544051
YPL216W	0.409364
YER001W	0.408536
YPL097W	0.492189
YGR160W	0.360842
YPL215W	0.368748
YER002W	0.343322
YPL096W	0.342295
YGR161C	0.355188
YPL214C	0.376662
YER004W	0.347235
YPL095C	0.384193
YGR163W	0.391233
YPL213W	0.382865
YER005W	0.346612
YPL092W	0.383524
YGR164W	0.378917
YER007C-A	0.325414
YBR174C	0.291359
YGR165W	0.316158
YPL212C	0.331017
YER007W	0.34081
YGR166W	0.320171
YPL208W	0.379115
YER010C	0.34727
YBR175W	0.283293
YOL153C	0.360695
YPL207W	0.296797
YER011W	0.341645
YBR176W	0.359944
YGR168C	0.451173
YLR119W	0.467479
YOR088W	0.395111
YMR035W	0.298296
YOL019W	0.271976
YLR120C	0.264934
YOR089C	0.223722
YMR036C	0.271178
YOL020W	0.295313
YOR090C	0.379045
YMR039C	0.37965
YOL023W	0.351989
YLR121C	0.385073
YOR091W	0.383873
YOL024W	0.327235
YLR122C	0.382028
YOR092W	0.405496
YMR040W	0.401063
YOL025W	0.371562
YLR123C	0.368802
YOR093C	0.39707
YMR041C	0.375738
YOL027C	0.390806
YLR124W	0.389197
YMR042W	0.333769
YOL028C	0.411758
YLR125W	0.393208
YOR094W	0.382028
YMR044W	0.388763
YML089C	0.29589
YOR289W	0.385982
YMR140W	0.34091
YOL029C	0.321369
YOR290C	0.183379
YMR141C	0.302816
YOL030W	0.32681
YML087C	0.247207
YOR291W	0.307023
YMR143W	0.380661
YOL031C	0.331895
YML086C	0.247207
YOR292C	0.293228
YMR144W	0.347766
YOL032W	0.416227
YDR068W	0.398971
YHR031C	0.486747
YDR380W	0.319196
YHR195W	0.227943
YDR382W	0.20135
YHR198C	0.372326
YDR070C	0.300221
YHR035W	0.411886
YDR383C	0.372407
YHR199C	0.420235
YDR072C	0.430011
YHR037W	0.441478
YDR384C	0.416489
YHR200W	0.50168
YDR073W	0.398051
YHR038W	0.374277
YDR385W	0.41569
YHR202W	0.370908
YDR075W	0.450467
YHR039C	0.361822
YDR386W	0.348346
YHR203C	0.440109
YDR076W	0.258141
YHR043C	0.383141
YDR387C	0.37287
YHR204W	0.381049
YDR077W	0.380328
YHR044C	0.391179
YDR388W	0.320359
YHR206W	0.352691
YHR046C	0.391179
YDR389W	0.35741
YHR207C	0.391179
YHR047C	0.342307
YDR391C	0.249437
YHR209W	0.323154
YHR048W	0.316425
YDR392W	0.280139
YHR210C	0.318837
YDR080W	0.351119
YHR049W	0.315135
YCL001W	0.425618
YAL053W	0.390806
YMR264W	0.349409
YLL055W	0.227647
YNL257C	0.207424
YAL051W	0.283381
YMR265C	0.313515
YLL056C	0.331879
YNL255C	0.385963
YAL049C	0.378836
YMR266W	0.401256
YLL057C	0.38582
YNL254C	0.413025
YLL058W	0.398684
YNL253W	0.404695
YAL046C	0.397728
YMR269W	0.36119
YLL060C	0.381475
YNL249C	0.368649
YAL045C	0.391143
YMR272C	0.256866
YLL061W	0.352792
YNL248C	0.407797
YAL044C	0.392878
YMR273C	0.411089
YLL062C	0.377091
YNL246W	0.400696
YAL042W	0.381965
YMR274C	0.350774
YLL063C	0.383524
YOR001W	0.39919
YAL043C-a	0.402435
YMR275C	0.469631
YLR001C	0.386303
YOR002W	0.382028
YAL040C	0.373269
YMR276W	0.34104
YLR003C	0.354436
YOR003W	0.277724
YMR278W	0.352691
YLR004C	0.387785
YOR005C	0.357355
YAL037W	0.361095
YMR280C	0.361305
YLR011W	0.343887
YOR006C	0.453061
YPL206C	0.43635
YBR177C	0.274746
YGR169C	0.213995
YPL205C	0.338069
YPR011C	0.378607
YBR178W	0.38672
YPL203W	0.453532
YGR170W	0.397728
YPL202C	0.426563
YER019W	0.384745
YBR180W	0.359027
YPL201C	0.372407
YER019C-A	0.385142
YBR181C	0.405166
YGR173W	0.373345
YPL200W	0.406502
YER020W	0.380932
YBR182C	0.364265
YGR174C	0.369763
YPL199C	0.402996
YER024W	0.348012
YBR183W	0.394457
YGR176W	0.39224
YPL198W	0.35971
YER030W	0.364265
YBR184W	0.195363
YGR177C	0.348561
YPL197C	0.377363
YER032W	0.419479
YBR185C	0.381379
YGR178C	0.332982
YPL196W	0.399604
YER033C	0.380198
YBR186W	0.351748
YPL195W	0.355921
YER034W	0.283316
YBR187W	0.402133
YGR181W	0.377531
YPL194W	0.251005
YER035W	0.33388
YGR182C	0.42049
YML084W	0.328691
YOR293W	0.528798
YMR145C	0.275822
YML083C	0.225309
YMR147W	0.393497
YOL035C	0.4027
YML082W	0.295189
YOR296W	0.409013
YMR148W	0.415484
YOL036W	0.410414
YML081W	0.329868
YOR297C	0.464016
YMR151W	0.440912
YOL037C	0.38668
YML080W	0.345612
YOR298W	0.432429
YOL039W	0.44413
YML079W	0.329537
YOR299W	0.401552
YMR152W	0.426973
YOL041C	0.49829
YML078W	0.322989
YOR301W	0.379739
YMR153W	0.362077
YOL042W	0.383524
YML063W	0.348622
YMR153C-A	0.387115
YOL043C	0.387262
YML062C	0.346612
YMR155W	0.397728
YOL044W	0.406481
YML061C	0.309994
YOR304C-A	0.397419
YMR156C	0.371606
YOL045W	0.373282
YML060W	0.405232
YOR304W	0.439209
YMR157C	0.404695
YOL046C	0.351953
YML059C	0.382785
YMR158W-A	0.431744
YOL047C	0.389709
YDR083W	0.422586
YHR049C-A	0.300782
YDR393W	0.316194
YCL002C	0.267341
YDR084C	0.334008
YHR050W	0.356658
YDR395W	0.409201
YDR085C	0.425991
YDR399W	0.39228
YMR118C	0.417414
YDR089W	0.372407
YDR400W	0.37706
YDR090C	0.435591
YHR057C	0.398684
YDR401W	0.430665
YCL008C	0.47185
YDR092W	0.396537
YHR060W	0.532672
YDR402C	0.430011
YCL009C	0.432822
YDR093W	0.401157
YHR061C	0.419479
YDR403W	0.422586
YCL010C	0.420731
YDR094W	0.399217
YHR066W	0.532459
YCL011C	0.409934
YDR095C	0.360512
YHR073W	0.371115
YDR406W	0.358511
YCL012W	0.39464
YDR096W	0.413025
YHR075C	0.410629
YDR408C	0.414784
YCL013W	0.350575
YDR097C	0.389709
YHR076W	0.426137
YDR409W	0.429305
YCL014W	0.408047
YDR098C	0.39313
YHR077C	0.375493
YCL016C	0.369098
YAL036C	0.420639
YMR282C	0.439055
YLR012C	0.407874
YOR007C	0.314163
YMR283C	0.426423
YLR013W	0.414411
YOR008C	0.410811
YAL034C	0.385217
YMR284W	0.430872
YLR014C	0.467479
YOR009W	0.428929
YAL031C	0.411408
YMR285C	0.473383
YLR015W	0.380661
YOR010C	0.422586
YAL030W	0.391514
YMR286W	0.392046
YLR016C	0.417615
YOR011W	0.399604
YAL029C	0.413245
YLR017W	0.438613
YOR012W	0.411165
YAL028W	0.417615
YMR289W	0.410157
YLR018C	0.414632
YOR013W	0.39714
YAL027W	0.427745
YMR291W	0.391514
YLR019W	0.442211
YOR014W	0.391514
YAL026C	0.415484
YMR292W	0.398071
YLR020C	0.427237
YOR015W	0.384276
YAL023C	0.37919
YLR021W	0.379355
YOR016C	0.410157
YAL022C	0.37287
YMR294W	0.389611
YLR023C	0.352456
YOR017W	0.418762
YAL021C	0.197621
YMR294W-A	0.397221
YLR024C	0.407343
YOR018W	0.452607
YPL193W	0.407964
YER038W-A	0.436791
YBR194W	0.543769
YGR183C	0.414968
YPL192C	0.485687
YER039C	0.457314
YBR195C	0.416227
YGR184C	0.392948
YPL191C	0.46662
YER040W	0.643201
YBR197C	0.344845
YGR187C	0.405118
YPL189W	0.411649
YER041W	0.403943
YBR199W	0.426137
YGR189C	0.441438
YER042W	0.408776
YBR200W	0.412035
YGR192C	0.450663
YPL187W	0.383524
YER044C-A	0.433194
YBR201W	0.439158
YGR193C	0.391162
YER045C	0.410157
YBR203W	0.400345
YGR194C	0.426137
YPL186C	0.390768
YER046W-A	0.408047
YBR204C	0.417972
YGR196C	0.406232
YPL184C	0.403378
YER047C	0.414188
YBR205W	0.370495
YGR197C	0.381563
YPL181W	0.39738
YER048C	0.389442
YBR206W	0.386549
YGR199W	0.370207
YPL182C	0.424414
YER049W	0.434568
YBR207W	0.404143
YGR200C	0.471244
YPL180W	0.406014
YBR208C	0.391027
YGR202C	0.402871
YML058W	0.40333
YOR307C	0.411235
YMR159C	0.386823
YOL048C	0.288569
YML057W	0.457537
YOR308C	0.427409
YMR161W	0.315102
YOL049W	0.495816
YML058C-A	0.441006
YOR311C	0.405821
YMR162C	0.42358
YOL050C	0.418104
YML056C	0.447444
YMR163C	0.450783
YOL051W	0.411408
YML055W	0.418577
YOR313C	0.424931
YMR164C	0.39837
YOL052C	0.392655
YML054C	0.417006
YOR314W	0.416372
YMR166C	0.370188
YOL053C-A	0.412803
YML053C	0.359133
YOR315W	0.401157
YMR167W	0.254795
YOL053W	0.391514
YML052W	0.359849
YOR316C	0.395606
YMR169C	0.365866
YOL054W	0.382753
YML051W	0.314045
YOR318C	0.365092
YMR170C	0.397028
YOL055C	0.366091
YML050W	0.389709
YOR320C	0.410157
YMR172C-A	0.351034
YOL056W	0.34563
YML048W	0.397728
YOR321W	0.406502
YMR173W-A	0.407874
YOL057W	0.393751
YML048W-A	0.409934
YOR322C	0.337269
YMR174C	0.421754
YDR099W	0.408976
YHR078W	0.39008
YDR411C	0.441398
YCL023C	0.478661
YDR100W	0.450967
YHR079C	0.442241
YDR414C	0.333446
YCL024W	0.440912
YDR101C	0.501303
YHR080C	0.422412
YDR415C	0.389082
YCL025C	0.407101
YDR102C	0.419824
YHR081W	0.432854
YDR418W	0.162707
YCL026C	0.414632
YHR082C	0.42407
YDR419W	0.261713
YCL027W	0.432726
YDR104C	0.402095
YHR086W	0.392204
YDR420W	0.418945
YCL028W	0.422758
YDR105C	0.40703
YHR087W	0.412783
YDR421W	0.375025
YCL029C	0.396393
YDR107C	0.386549
YDR422C	0.376148
YDR108W	0.173714
YHR092C	0.40483
YDR423C	0.385534
YCL032W	0.21733
YDR109C	0.385449
YHR093W	0.378394
YDR425W	0.346695
YCL033C	0.348012
YDR110W	0.365816
YHR094C	0.370401
YDR426C	0.352243
YCL034W	0.398051
YDR111C	0.387211
YHR095W	0.370137
YDR428C	0.390726
YCL036W	0.42873
YAL020C	0.453867
YMR295C	0.447444
YOR019W	0.386823
YAL019W	0.471353
YMR297W	0.447444
YOR021C	0.405959
YAL018C	0.425387
YMR299C	0.399988
YLR028C	0.357955
YAL017W	0.42163
YMR300C	0.447444
YLR042C	0.367213
YOR023C	0.459376
YAL015C	0.450427
YMR302C	0.4916
YLR043C	0.507738
YOR024W	0.441478
YAL014C	0.401787
YMR303C	0.421124
YLR044C	0.465633
YOR025W	0.397728
YAL013W	0.543325
YMR304W	0.462236
YLR046C	0.438495
YOR026W	0.205824
YAL011W	0.178373
YMR304C-A	0.384645
YLR047C	0.418661
YOR027W	0.421278
YMR305C	0.405683
YLR048W	0.38954
YOR028C	0.351836
YAL009W	0.355799
YMR306C-A	0.406014
YLR049C	0.390149
YOR029W	0.383902
YAL008W	0.365369
YMR307W	0.388932
YLR053C	0.394985
YOR030W	0.394177
YAL007C	0.316105
YMR310C	0.326785
YLR054C	0.345288
YOR031W	0.417847
YPL179W	0.38873
YER051W	0.387785
YBR209W	0.45035
YGR203W	0.431577
YER052C	0.420951
YBR210W	0.422758
YGR205W	0.40705
YPL177C	0.428801
YER053C	0.413733
YBR212W	0.444293
YGR206W	0.39837
YPL176C	0.423258
YER054C	0.403638
YBR213W	0.447444
YGR207C	0.406502
YPL174C	0.369141
YER056C	0.389819
YBR214W	0.405402
YGR208W	0.443921
YER056C-A	0.417414
YBR215W	0.421876
YGR209C	0.393976
YER057C	0.166357
YBR216C	0.424498
YGR212W	0.430665
YPL171C	0.423616
YBR217W	0.388971
YGR213C	0.433719
YPL170W	0.413626
YER059W	0.450294
YBR218C	0.340555
YGR214W	0.385963
YPL168W	0.387785
YER060W	0.33388
YBR219C	0.377612
YGR215W	0.340058
YPL167C	0.39084
YER060W-A	0.345017
YBR220C	0.361822
YGR217W	0.344615
YPL166W	0.347155
YER061C	0.242851
YBR221C	0.358762
YHL047C	0.427106
YML037C	0.44123
YMR175W	0.465223
YOL059W	0.483903
YML035C	0.464265
YOR324C	0.447444
YMR176W	0.444154
YOL060C	0.393751
YML034W	0.464922
YOR327C	0.390324
YMR177W	0.444461
YOL061W	0.457171
YML035C-A	0.470645
YOR328W	0.487459
YMR178W	0.503375
YOL062C	0.399504
YML033W	0.473572
YMR179W	0.406767
YOL063C	0.400653
YML032C	0.311265
YOR332W	0.466898
YMR180C	0.459703
YOL064C	0.508036
YML030W	0.414188
YOR334W	0.434568
YMR182C	0.393976
YOL065C	0.465342
YML029W	0.337546
YOR337W	0.429128
YMR183C	0.375632
YOL067C	0.429782
YML028W	0.428801
YOR338W	0.381254
YOL068C	0.338015
YML026C	0.381895
YOR339C	0.441851
YMR186W	0.356857
YOL070C	0.375442
YML024W	0.350699
YOR342C	0.358996
YMR187C	0.350629
YOL071W	0.363885
YML020W	0.357955
YOR343C	0.370002
YMR188C	0.345752
YOL072W	0.375684
YDR112W	0.43699
YHR096C	0.424731
YDR430C	0.419479
YCL037C	0.322266
YHR097C	0.447444
YDR431W	0.44362
YCL039W	0.473572
YHR100C	0.477274
YCL040W	0.48337
YDR116C	0.500984
YHR103W	0.559305
YDR433W	0.450913
YCL042W	0.495263
YDR117C	0.50412
YHR104W	0.473196
YDR435C	0.49427
YCL044C	0.490745
YDR119W	0.470538
YHR105W	0.47163
YDR436W	0.447444
YCL045C	0.461762
YDR120C	0.444461
YHR106W	0.12203
YEL001C	0.421957
YCL046W	0.398809
YDR121W	0.441633
YHR108W	0.437501
YEL003W	0.389878
YCL047C	0.413245
YDR122W	0.391162
YHR109W	0.399787
YCL048W	0.391514
YHR110W	0.411089
YEL005C	0.365626
YCL049C	0.380698
YDR124W	0.371562
YHR111W	0.452105
YEL006W	0.393638
YCL050C	0.39008
YDR125C	0.382028
YHR112C	0.367702
YEL007W	0.263672
YCL051W	0.389819
YAL004W	0.395242
YNL339C	0.405083
YOR032C	0.371051
YAL005C	0.457691
YNL338W	0.454328
YLR056W	0.461574
YAL002W	0.444029
YNL336W	0.483003
YLR057W	0.46635
YOR034C	0.428929
YAR002W	0.439594
YNL335W	0.495729
YLR058C	0.470306
YOR035C	0.339919
YAR003W	0.447444
YNL334C	0.514867
YLR059C	0.487838
YOR036W	0.382753
YAR014C	0.425484
YNL333W	0.360752
YLR061W	0.354869
YOR037W	0.4143
YAR015W	0.405332
YNL332W	0.441851
YLR062C	0.349105
YOR038C	0.417211
YAR018C	0.444358
YNL330C	0.431464
YLR063W	0.423894
YOR039W	0.405821
YAR020C	0.418945
YNL329C	0.433885
YOR040W	0.374886
YAR023C	0.378423
YNL328C	0.37369
YLR065C	0.408423
YOR041C	0.408871
YNL327W	0.393751
YOR042W	0.355398
YNL326C	0.349225
YLR068W	0.447444
YOR043W	0.450981
YPL165C	0.421124
YER062C	0.384276
YBR222C	0.453659
YHL046C	0.5251
YPL164C	0.483822
YER065C	0.407874
YBR223C	0.416682
YHL045W	0.488431
YPL163C	0.450467
YER066C-A	0.355159
YBR224W	0.457691
YHL044W	0.464265
YPL162C	0.502941
YER067W	0.488747
YBR225W	0.53625
YHL043W	0.485256
YPL161C	0.537655
YER067C-A	0.486072
YBR226C	0.4826
YHL042W	0.473938
YBR227C	0.433885
YHL041W	0.441633
YPL157W	0.374604
YHL040C	0.373269
YPL156C	0.351734
YBR229C	0.408871
YPL155C	0.408293
YPR118W	0.423038
YBR230C	0.40049
YHL037C	0.379478
YPL154C	0.386908
YER071C	0.336118
YBR231C	0.113757
YHL036W	0.379236
YPL152W	0.431271
YER072W	0.38608
YBR233W	0.383124
YHL035C	0.376938
YPL150W	0.377304
YER073W	0.402934
YBR235W	0.392735
YHL034C	0.44561
YML019W	0.434412
YOR344C	0.469008
YMR189W	0.357955
YOL075C	0.470994
YML018C	0.325691
YOR346W	0.496383
YMR190C	0.361633
YOL076W	0.419125
YML017W	0.462873
YOR347C	0.435185
YMR191W	0.407289
YOL079W	0.403577
YML016C	0.468095
YOR348C	0.472652
YMR192W	0.473959
YOL080C	0.49716
YOR349W	0.444858
YMR193W	0.478302
YOL081W	0.389379
YML013W	0.409013
YOR350C	0.408536
YMR194W	0.450276
YOL082W	0.430769
YML013C-A	0.447444
YOR351C	0.436662
YMR193C-A	0.397028
YOL083W	0.398334
YML012W	0.410596
YOR352W	0.385299
YMR195W	0.429648
YOL084W	0.422586
YML011C	0.447444
YOR354C	0.419672
YMR196W	0.395145
YOL085C	0.403523
YML009c	0.362347
YOR355W	0.299935
YMR198W	0.216387
YPL274W	0.385371
YML008C	0.388499
YOR356W	0.376938
YMR199W	0.365595
YPL273W	0.358464
YML007W	0.365369
YOR357C	0.350272
YMR201C	0.237705
YPL272C	0.39717
YDR126W	0.447444
YHR113W	0.43964
YEL008W	0.469816
YCL055W	0.507338
YDR127W	0.494134
YHR114W	0.477952
YCL056C	0.453491
YDR128W	0.202527
YHR115C	0.205704
YEL010W	0.431689
YCL057W	0.453929
YDR129C	0.447444
YHR116W	0.435872
YEL013W	0.402289
YCL060C	0.447444
YDR130C	0.459873
YHR117W	0.447444
YEL014C	0.422758
YCL061C	0.368839
YDR131C	0.42163
YEL015W	0.370583
YCL062W	0.387075
YDR132C	0.444576
YHR121W	0.422117
YEL016C	0.444178
YCL063W	0.429897
YDR133C	0.441671
YHR123W	0.413264
YEL017C-A	0.377091
YCL064C	0.419653
YDR134C	0.418762
YHR124W	0.376327
YEL017W	0.382361
YCL069W	0.389878
YDR135C	0.384693
YHR125W	0.357392
YPR083W	0.388499
YCR001W	0.391514
YDR136C	0.33944
YHR126C	0.381965
YEL020C	0.342614
YDR137W	0.510832
YHR129C	0.26263
YEL023C	0.351299
YCR003W	0.367257
YAR029W	0.462873
YNL324W	0.442807
YOR044W	0.461107
YAR031W	0.458098
YNL325C	0.454546
YLR070C	0.434088
YOR045W	0.453702
YAR030C	0.444315
YNL323W	0.425843
YLR072W	0.410157
YOR047C	0.477722
YAR035W	0.407671
YNL322C	0.485896
YLR073C	0.43484
YOR049C	0.453746
YAR037W	0.463539
YNL321W	0.45341
YLR074C	0.315843
YOR050C	0.421794
YAR040C	0.459219
YNL320W	0.424931
YLR077W	0.438839
YOR051C	0.470994
YAR042W	0.465832
YNL319W	0.431577
YLR079W	0.344188
YOR052C	0.394106
YAR043C	0.410629
YNL318C	0.391514
YLR080W	0.415063
YOR053W	0.411886
YAR044W	0.398051
YNL314W	0.37287
YOR054C	0.385073
YAR047C	0.37378
YNL311C	0.386908
YLR082C	0.371175
YOR055W	0.354436
YLL001W	0.397728
YNL309W	0.406519
YLR083C	0.350285
YLL002W	0.31432
YNL053W	0.363983
YLR084C	0.314868
YOR059C	0.36942
YPL149W	0.373814
YER074W	0.486924
YBR238C	0.385142
YHL033C	0.465165
YPL147W	0.480184
YER075C	0.324758
YBR239C	0.408816
YHL032C	0.343153
YPL145C	0.407603
YER079W	0.441272
YBR240C	0.425387
YHL031C	0.352532
YER080W	0.483903
YBR241C	0.438122
YHL030W	0.408142
YPL141C	0.441142
YER081W	0.409673
YBR242W	0.427745
YHL029C	0.393877
YPL140C	0.435351
YBR244W	0.456104
YHL028W	0.46226
YPL139C	0.515332
YER084W	0.429056
YBR245C	0.426423
YHL027W	0.470508
YPL138C	0.379739
YER085C	0.413461
YBR246W	0.381273
YHL026C	0.39684
YPL136W	0.436188
YER086W	0.383106
YHL023C	0.410414
YPL135W	0.387452
YER087C-A	0.388299
YBR249C	0.380198
YHL022C	0.373814
YPL133C	0.370108
YGR123C	0.404965
YBR250W	0.318285
YHL021C	0.38885
YPL130W	0.37081
YGR124W	0.353694
YHL020C	0.461062
YML006C	0.459219
YOR358W	0.309994
YMR202W	0.336376
YML005W	0.412288
YOR359W	0.440716
YMR204C	0.343973
YPL270W	0.520584
YML004C	0.450663
YOR360C	0.484423
YMR205C	0.480184
YPL269W	0.484451
YML003W	0.471172
YOR363C	0.444461
YMR206W	0.450759
YPL267W	0.441097
YML002W	0.444421
YOR365C	0.480257
YMR207C	0.430101
YPL265W	0.465707
YML001W	0.383977
YOR367W	0.401552
YMR210W	0.432917
YPL264C	0.466404
YMR002W	0.438671
YOR368W	0.335583
YMR214W	0.433967
YPL263C	0.401256
YMR003W	0.380328
YOR371C	0.398334
YMR215W	0.419125
YPL262W	0.412212
YMR006C	0.469045
YOR374W	0.395288
YMR216C	0.373345
YPL260W	0.415484
YMR007W	0.359553
YOR375C	0.413228
YMR219W	0.392495
YPL261C	0.42005
YMR008C	0.37287
YOR376W	0.361095
YMR221C	0.376508
YPL259C	0.361633
YMR009W	0.354436
YOR377W	0.355188
YMR222C	0.34091
YPL258C	0.318182
YPR021C	0.449469
YHR130C	0.465342
YEL024W	0.42799
YCR004C	0.420417
YDR139C	0.389916
YHR132C	0.405683
YEL025C	0.385534
YCR005C	0.431349
YDR140W	0.434284
YHR133C	0.474157
YEL027W	0.462359
YCR006C	0.456897
YDR142C	0.460228
YHR134W	0.440716
YEL028W	0.441356
YCR007C	0.464991
YHR135C	0.402133
YEL030W	0.425881
YCR008W	0.753913
YDR144C	0.376795
YHR136C	0.41569
YEL031W	0.420863
YCR009C	0.391099
YDR146C	0.318767
YHR137W	0.425991
YEL033W	0.405896
YCR010C	0.421295
YDR338C	0.427237
YHR138C	0.400778
YPR091C	0.374953
YCR011C	0.389082
YDR340W	0.430344
YHR139C	0.404143
YEL037C	0.357955
YCR014C	0.433374
YDR344C	0.337458
YHR139C-A	0.357955
YEL038W	0.386549
YCR015C	0.168708
YDR345C	0.396231
YHR142W	0.332715
YEL039C	0.363885
YCR016W	0.374457
YDR346C	0.331813
YHR143W	0.348257
YEL040W	0.356439
YCR017C	0.337602
YLL005C	0.398564
YNL305C	0.479215
YLR085C	0.152617
YOR061W	0.424748
YNL304W	0.437856
YLR087C	0.495816
YOR062C	0.45777
YLL009C	0.373935
YNL303W	0.461003
YLR089C	0.46704
YOR064C	0.413962
YLL010C	0.450447
YNL302C	0.401871
YLL012W	0.428689
YOR066W	0.420326
YLL013C	0.420775
YNL299W	0.437924
YLR092W	0.444337
YOR067C	0.427868
YLL014W	0.403709
YNL298W	0.370739
YLR093C	0.386823
YOR068C	0.424498
YLL015W	0.390497
YNL086W	0.412803
YLR094C	0.426511
YOR069W	0.364199
YLL016W	0.38954
YNL297C	0.393751
YLR095C	0.386549
YOR070C	0.279099
YLL017W	0.320392
YNL295W	0.361706
YLR096W	0.396231
YOR071C	0.395242
YLL019C	0.350059
YNL294C	0.379355
YLR097C	0.358479
YOR072W	0.246603
YLL020C	0.288413
YNL293W	0.320495
YLR098C	0.37983
YOR073W	0.405947
YGR125W	0.455203
YBR255W	0.535577
YHL019C	0.468583
YPL127C	0.489392
YGR126W	0.466898
YBR258C	0.426281
YHL017W	0.43484
YPL125W	0.437856
YGR127W	0.460228
YBR259W	0.352532
YHL016C	0.515239
YPL123C	0.457387
YGR129W	0.450488
YBR260C	0.423894
YHL014C	0.438894
YPL121C	0.438374
YGR130C	0.423738
YBR261C	0.39717
YHL013C	0.416797
YPL120W	0.509878
YGR131W	0.401552
YBR262C	0.456964
YHL012W	0.428268
YPL119C	0.438313
YGR132C	0.410157
YBR263W	0.393976
YHL010C	0.410157
YGR133W	0.429426
YBR264C	0.397436
YHL009C	0.399717
YPL116W	0.419125
YGR135W	0.376421
YBR266C	0.306146
YHL008C	0.415673
YPL115C	0.384745
YGR136W	0.327807
YBR267W	0.29947
YPL114W	0.371562
YGR137W	0.361822
YHL006C	0.354112
YPL113C	0.370207
YGR138C	0.243056
YDR049W	0.407545
YHL005C	0.386176
YMR010W	0.470157
YOR378W	0.447444
YMR223W	0.447444
YPL257W	0.4816
YMR011W	0.450686
YOR380W	0.450551
YPL256C	0.507338
YMR012W	0.4444
YOR381W	0.491847
YMR225C	0.490853
YMR014W	0.450388
YOR382W	0.441398
YMR226C	0.42867
YPL253C	0.456638
YMR015C	0.441186
YOR383C	0.487838
YPL250C	0.45573
YMR016C	0.427259
YOR384W	0.47115
YMR230W	0.480184
YPL249C	0.419672
YMR017W	0.415484
YOR385W	0.359769
YMR231W	0.469271
YPL248C	0.463539
YMR018W	0.438839
YOR386W	0.403288
YMR232W	0.408648
YPL247C	0.419303
YMR019W	0.426137
YMR233W	0.381787
YMR020W	0.400778
YOL002C	0.391179
YMR234W	0.375356
YPL245W	0.413461
YMR021C	0.361903
YOL003C	0.342488
YMR237W	0.371562
YPL244C	0.37287
YMR022W	0.338673
YOL004W	0.201924
YMR238W	0.32216
YPL241C	0.413842
YDR347W	0.406481
YEL041W	0.41235
YCR019W	0.417414
YDR348C	0.400033
YHR150W	0.468751
YEL042W	0.479198
YCR020C	0.423185
YDR349C	0.438555
YHR151C	0.491179
YEL043W	0.475193
YCR020C-A	0.457613
YHR152W	0.43301
YEL045C	0.319603
YCR021C	0.453702
YDR351W	0.432015
YHR153C	0.489291
YEL046C	0.347568
YDR352W	0.453037
YHR154W	0.463089
YEL047C	0.471962
YCR023C	0.488407
YDR354W	0.491558
YHR155W	0.444202
YEL048C	0.362054
YLR420W	0.441142
YDR357C	0.427237
YHR156C	0.423894
YEL049W	0.441708
YLR451W	0.4701
YDR358W	0.44463
YHR157W	0.438728
YLR126C	0.380461
YDR359C	0.395242
YHR158C	0.305076
YEL051W	0.447444
YLR128W	0.363983
YDR360W	0.389709
YHR159W	0.363885
YEL052W	0.310191
YLR130C	0.364022
YDR363W	0.305807
YHR160C	0.362107
YEL053C	0.338161
YLR131C	0.376421
YLL021W	0.395688
YNL089C	0.400118
YLR099C	0.436531
YLL023C	0.474291
YNL291C	0.480835
YLR102C	0.456275
YOR078W	0.790485
YLL024C	0.425348
YNL289W	0.45345
YOR079C	0.453532
YLL025W	0.479634
YNL288W	0.517566
YLR107W	0.453002
YOR080W	0.368945
YNL286W	0.464119
YLR108C	0.453181
YOR081C	0.49035
YLL028W	0.465584
YNL285W	0.409013
YLR109W	0.478302
YOR082C	0.47185
YLL029W	0.421124
YNL283C	0.464223
YLR111W	0.396145
YLL032C	0.461972
YNL281W	0.444576
YLR112W	0.366091
YOR084W	0.408108
YNL280C	0.457499
YLR113W	0.383887
YOR085W	0.402934
YLL038C	0.39812
YNL278W	0.393858
YOR086C	0.324011
YLL039C	0.207237
YNL096C	0.399141
YLR118C	0.364057
YOR087W	0.416141
YPL112C	0.445251
YGR139W	0.399009
YDR050C	0.436916
YHL003C	0.439209
YPL111W	0.378162
YGR141W	0.465106
YDR051C	0.455782
YPL110C	0.462163
YGR142W	0.435746
YDR055W	0.474654
YPL109C	0.477677
YGR143W	0.486223
YDR056C	0.473258
YHR012W	0.588306
YPL108W	0.466542
YGR144W	0.46352
YDR057W	0.453072
YPL107W	0.459297
YGR146C	0.481624
YDR059C	0.464654
YHR014W	0.447444
YPL106C	0.521249
YGR148C	0.438187
YDR061W	0.452361
YPL105C	0.417249
YGR149W	0.428801
YDR063W	0.439594
YHR022C	0.427221
YPL103C	0.381787
YGR151C	0.406997
YDR066C	0.372453
YHR029C	0.350699
YPL101W	0.311744
YGR152C	0.330812
YDR067C	0.335043
YHR030C	0.414987
YMR023C	0.354935
YOL006C	0.425348
YMR241W	0.434512
YPL240C	0.395816
YMR024W	0.343336
YOL007C	0.346482
YMR242C	0.467599
YPL239W	0.447444
YMR025W	0.370384
YOL008W	0.438894
YMR243C	0.426872
YPL236C	0.44236
YMR026C	0.453293
YOL009C	0.386429
YMR244W	0.41319
YPL234C	0.502393
YMR027W	0.390949
YOL011W	0.365487
YMR245W	0.483653
YPL232W	0.449876
YMR029C	0.427106
YOL012C	0.0987864
YMR244C-A	0.486112
YPL230W	0.408536
YMR030W	0.41699
YOL013C	0.408723
YMR246W	0.419344
YPL229W	0.456438
YOL014W	0.357955
YMR247C	0.440379
YPL227C	0.383228
YMR031C	0.43224
YOL015W	0.430639
YMR250W	0.351159
YPL226W	0.394804
YOL017W	0.324727
YMR251W	0.356129
YPL225W	0.401845
YMR034C	0.369628
YOL018C	0.346517
YMR251W-A	0.33017
YPL223C	0.385545
YDR364C	0.423799
YHR161C	0.389397
YEL054C	0.325204
YLR133W	0.334688
YDR368W	0.322979
YHR163W	0.362686
YEL056W	0.395657
YLR134W	0.384645
YDR369C	0.284979
YEL057C	0.40746
YLR135W	0.4027
YDR370C	0.41505
YHR176W	0.397728
YEL059W	0.414798
YLR136C	0.424884
YDR371W	0.422263
YEL060C	0.432653
YLR137W	0.413935
YDR372C	0.383524
YHR178W	0.399578
YEL061C	0.399228
YLR138W	0.432341
YDR374C	0.400723
YHR179W	0.390566
YEL062W	0.441425
YLR139C	0.36028
YDR375C	0.394679
YHR182W	0.439594
YLR142W	0.443761
YDR377W	0.399426
YHR183W	0.480588
YLR143W	0.539933
YDR378C	0.153959
YHR184W	0.41032
YEL065W	0.335583
YLR144C	0.332982
YDR379W	0.286785
YHR189W	0.33645
YEL066W	0.379556
YMR074C	0.444674
YLR149C	0.439993
YOR288C	0.384576
YKL063C	0.349276
YLR353W	0.34086
YLR150W	0.204808
YJL218W	0.362854
YKL064W	0.308054
YLR354C	0.350915
YLR151C	0.300972
YJL217W	0.338113
YKL065C	0.361167
YLR356W	0.371554
YLR152C	0.377583
YJL216C	0.389188
YKL066W	0.38354
YLR154C	0.329912
YJL215C	0.349695
YKL067W	0.303622
YLR360W	0.368874
YLR164W	0.41628
YJL214W	0.406312
YKL068W	0.344215
YLR165C	0.355122
YJL212C	0.277683
YKL069W	0.372002
YLR363C	0.380568
YLR168C	0.340975
YJL210W	0.372035
YKL070W	0.352887
YLR364W	0.355147
YLR169W	0.346802
YJL211C	0.306992
YKL071W	0.305448
YLR365W	0.376506
YLR170C	0.31378
YJL209W	0.300972
YKL072W	0.302807
YLR366W	0.317578
YLR171W	0.262564
YJL208C	0.383839
YKL073W	0.338594
YLR367W	0.329397
YLR172C	0.285038
YJL207C	0.319702
YKL074C	0.280409
YPL066W	0.36443
YNL177C	0.401622
YPR164W	0.415817
YDR260C	0.421692
YPL065W	0.451458
YNL176C	0.411329
YPR166C	0.398346
YDR261C	0.286927
YPL064C	0.392251
YPR167C	0.314863
YDR262W	0.392794
YPL062W	0.362159
YNL173C	0.394718
YPR170C	0.369615
YDR263C	0.388351
YPL061W	0.367855
YNL170W	0.341913
YPR171W	0.407852
YDR264C	0.401296
YPL060W	0.408717
YNL171C	0.207975
YPR172W	0.37537
YDR265W	0.412201
YPL058C	0.378317
YNL169C	0.326392
YPR173C	0.344625
YDR266C	0.347276
YPL057C	0.329366
YNL168C	0.363543
YPR174C	0.386219
YDR269C	0.433704
YPL056C	0.391596
YNL167C	0.329325
YDR271C	0.361167
YPL054W	0.404675
YNL165W	0.37707
YPR185W	0.362607
YDR272W	0.258648
YPL053C	0.263625
YNL164C	0.299137
YPR188C	0.39802
YDR273W	0.298955
YKL184W	0.840646
YLR292C	0.364459
YOR138C	0.35035
YGL199C	0.345688
YKL185W	0.336723
YOR139C	0.321172
YKL187C	0.396016
YLR295C	0.388144
YOR140W	0.349093
YGL202W	0.436206
YKL188C	0.382638
YLR296W	0.363746
YGL203C	0.406312
YKL190W	0.385683
YLR297W	0.365837
YOR142W	0.422703
YGL205W	0.433754
YGR027C	0.297473
YLR299W	0.414547
YOR144C	0.39692
YGL208W	0.424189
YGR031W	0.433156
YLR300W	0.382003
YOR152C	0.385792
YGL209W	0.421951
YGR033C	0.404554
YLR303W	0.400985
YOR153W	0.412683
YGL210W	0.442776
YLR304C	0.437423
YGL212W	0.399367
YLR307W	0.39569
YOR156C	0.425074
YGL213C	0.384136
YGR037C	0.385456
YOR161C	0.387251
YGL214W	0.331221
YOL152W	0.261915
YIL076W	0.381721
YGR281W	0.321332
YIL077C	0.387346
YGL031C	0.304354
YGR282C	0.420028
YBL005W	0.276158
YIL079C	0.389896
YGL032C	0.382216
YGR283C	0.423045
YGR284C	0.401604
YBL007C	0.31114
YIL086C	0.460196
YGL034C	0.428885
YBL008W	0.386523
YIL087C	0.43039
YGL035C	0.426377
YGR286C	0.448366
YBL009W	0.41944
YIL088C	0.421159
YGL036W	0.39389
YGR287C	0.392056
YBL010C	0.40726
YGL037C	0.397283
YGR288W	0.406906
YBL011W	0.420421
YGL039W	0.420677
YGR290W	0.397591
YBL012C	0.430702
YIL095W	0.355459
YGL041C	0.395972
YHR021W-A	0.398346
YBL013W	0.38416
YIL096C	0.243093
YGL042C	0.3706
YHR039C-B	0.331955
YBL015W	0.384766
YHR079C-B	0.32247
YLR173W	0.318576
YJL206C	0.400262
YKL075C	0.326918
YJL206C-A	0.354535
YKL076C	0.394631
YLR372W	0.455841
YLR176C	0.399699
YJL204C	0.128117
YKL077W	0.397169
YLR373C	0.432648
YLR177W	0.379002
YJL201W	0.392204
YKL079W	0.431707
YLR374C	0.47824
YKL080W	0.654615
YLR375W	0.434095
YLR178C	0.457685
YJL199C	0.445358
YLR376C	0.451458
YLR179C	0.4334
YJL198W	0.454778
YKL081W	0.34475
YLR377C	0.395395
YLR180W	0.38603
YJL197W	0.412483
YKL084W	0.418787
YLR380W	0.414096
YLR181C	0.400401
YKL085W	0.448583
YLR381W	0.384277
YLR182W	0.154978
YJL196C	0.407602
YKL086W	0.404374
YLR183C	0.397169
YJL193W	0.400966
YLR384C	0.363512
YLR184W	0.402463
YJL192C	0.388689
YKL090W	0.38888
YLR385C	0.342902
YPL052W	0.350544
YPR189W	0.340646
YDR274C	0.286502
YPL051W	0.366401
YNL160W	0.362779
YPR191W	0.381018
YDR275W	0.436801
YNL159C	0.395723
YPR192W	0.463743
YDR276C	0.270875
YPL048W	0.429045
YNL157W	0.401296
YPR193C	0.3874
YDR277C	0.423065
YPL047W	0.442548
YNL156C	0.448527
YPR194C	0.430803
YDR278C	0.441644
YPL046C	0.467582
YNL155W	0.460929
YPR195C	0.470139
YDR279W	0.42455
YNL154C	0.445274
YPR196W	0.445557
YDR281C	0.451458
YPL041C	0.440709
YNL148C	0.351134
YPR197C	0.448163
YDR282C	0.470011
YPL040C	0.463743
YKL191W	0.44477
YPR198W	0.445358
YDR284C	0.414605
YPL039W	0.387346
YKL197C	0.454615
YPR199C	0.403936
YDR285W	0.439732
YPL038W	0.406611
YKL198C	0.400966
YPR200C	0.257522
YDR286C	0.405076
YPL037C	0.423437
YKL199C	0.389896
YPR201W	0.40284
YDR287W	0.296412
YGR039W	0.38374
YLR309C	0.403088
YOR162C	0.36416
YGL215W	0.368596
YGR041W	0.388528
YOR163W	0.340836
YGL216W	0.428006
YGR042W	0.42393
YLR312C	0.39365
YOR164C	0.394652
YGL217C	0.404856
YGR043C	0.445557
YLR312W-A	0.360152
YOR165W	0.436608
YGL218W	0.290223
YGR044C	0.433754
YLR313C	0.48238
YOR166C	0.457438
YGL220W	0.454778
YGR045C	0.473558
YLR315W	0.456365
YOR167C	0.421361
YGL221C	0.476715
YLR318W	0.442886
YOR170W	0.393295
YGL222C	0.461344
YGR049W	0.405155
YLR319C	0.4432
YGL224C	0.431583
YGR051C	0.430667
YLR320W	0.343363
YOR171C	0.448488
YGL226C-A	0.442548
YGR052W	0.434738
YOR172W	0.409945
YGL226W	0.425245
YGR054W	0.439808
YOR173W	0.406009
YGL227W	0.352202
YGR055W	0.421951
YDR147W	0.399785
YOR175C	0.415426
YBL016W	0.276838
YGL045W	0.337454
YBL017C	0.451458
YIL007C	0.411456
YGL046W	0.474259
YIR017C	0.442245
YBL019W	0.445707
YIL008W	0.225729
YGL049C	0.437438
YIR018W	0.404247
YBL021C	0.191002
YGL050W	0.437172
YIR019C	0.433754
YBL022C	0.470075
YIL010W	0.420613
YGL051W	0.481556
YIR020C	0.463999
YBL024W	0.475064
YIL015C-A	0.496604
YGL053W	0.476027
YIR020W-B	0.473104
YBL027W	0.462123
YIL038C	0.493082
YGL054C	0.308718
YIR021W	0.425096
YBL028C	0.442664
YIR024C	0.466212
YBL029W	0.480072
YGL057C	0.451458
YIR025W	0.437262
YGL058W	0.115489
YIR026C	0.415731
YBL032W	0.43133
YGL059W	0.400669
YIR027C	0.432516
YBL036C	0.402574
YIL055C	0.396657
YGL060W	0.305398
YIR028W	0.375641
YLR185W	0.367381
YJL191W	0.416731
YKL091C	0.400446
YLR386W	0.442548
YLR187W	0.374796
YJL190C	0.428307
YKL092C	0.407769
YLR387C	0.42455
YLR188W	0.428006
YKL093W	0.410166
YLR388W	0.507891
YLR189C	0.44058
YKL094W	0.431583
YLR390W	0.433754
YLR190W	0.391027
YJL187C	0.48882
YLR392C	0.433982
YLR191W	0.470427
YJL186W	0.460548
YKL097C	0.259098
YLR393W	0.462293
YLR193C	0.328333
YJL185C	0.463827
YKL098W	0.445398
YLR395C	0.444868
YLR194C	0.434422
YJL183W	0.375512
YKL100C	0.465307
YLR398C	0.410827
YLR199C	0.438467
YJL181W	0.433869
YKL101W	0.434529
YLR400W	0.454334
YLR200W	0.408049
YKL102C	0.392689
YLR401C	0.398181
YLR201C	0.408801
YKL103C	0.35508
YLR402W	0.312259
YLR202C	0.384445
YKL105C	0.41364
YLR404W	0.368874
YKL200C	0.407198
YCR090C	0.417386
YDR289C	0.39741
YPL035C	0.433031
YKL205W	0.396638
YDR290W	0.460996
YPL033C	0.448428
YKL206C	0.358775
YCR091W	0.429301
YDR291W	0.492215
YPL032C	0.46366
YKL207W	0.460672
YCR092C	0.384468
YDR293C	0.332025
YPL030W	0.412683
YCR094W	0.455884
YDR294C	0.499937
YPL029W	0.437496
YKL208W	0.443607
YCR098C	0.42655
YPL026C	0.474911
YKL211C	0.494454
YCR099C	0.469279
YDR295C	0.421582
YPL025C	0.460929
YKL212W	0.493594
YCR100C	0.474911
YDR297W	0.439732
YPL023C	0.466814
YCR101C	0.429664
YDR298C	0.447316
YKL214C	0.435042
YCR102C	0.436206
YDR304C	0.420537
YPL021W	0.392872
YKL216W	0.41721
YCR105W	0.329912
YDR305C	0.441784
YPL019C	0.368596
YKL217W	0.397283
YCR106W	0.400525
YDR306C	0.37458
YDR148C	0.444652
YOR177C	0.434634
YGL228W	0.418351
YGR057C	0.421136
YDR149C	0.413837
YOR178C	0.457729
YGL229C	0.326198
YGR058W	0.466919
YDR150W	0.38354
YOR182C	0.448038
YGL230C	0.439882
YGR059W	0.439174
YDR151C	0.451458
YOR183W	0.488518
YGL231C	0.430249
YGR061C	0.482864
YDR152W	0.479288
YOR184W	0.483937
YGL232W	0.463827
YGR062C	0.439257
YDR153C	0.480275
YOR185C	0.485013
YGL234W	0.505479
YDR154C	0.490585
YOR186W	0.48413
YGL235W	0.445274
YGR066C	0.476539
YDR155C	0.532924
YGL236C	0.445316
YGR067C	0.483251
YDR156W	0.451458
YOR188W	0.451458
YGR068C	0.411388
YDR157W	0.352429
YOR189W	0.310681
YGL241W	0.40059
YGR069W	0.420323
YDR158W	0.375666
YOR190W	0.419888
YGL242C	0.427381
YGR070W	0.422519
YDR159W	0.436024
YOR191W	0.430622
YGL243W	0.32997
YBL037W	0.388096
YIL059C	0.434913
YGL062W	0.415452
YIR029W	0.43039
YBL038W	0.379977
YIL060W	0.323302
YGL063W	0.445358
YIR031C	0.332323
YIL067C	0.41628
YGL064C	0.420777
YIR033W	0.396736
YBL039C	0.435238
YBL042C	0.317863
YIL070C	0.46014
YGL066W	0.484038
YIR035C	0.454428
YBL043W	0.457772
YIL071C	0.470807
YGL067W	0.516416
YIR036C	0.476893
YBL044W	0.466507
YGL071W	0.413127
YIR037W	0.466919
YBL045C	0.401296
YIL074C	0.473303
YGL072C	0.338594
YBL046W	0.483292
YIL089W	0.460609
YGL076C	0.410417
YIR038C	0.454448
YBL047C	0.423629
YIL092W	0.433754
YGL077C	0.420537
YIR039C	0.425844
YBL048W	0.445009
YFL006W	0.404291
YGL078C	0.339807
YIR042C	0.417444
YBL049W	0.421361
YFL011W	0.417386
YGL079W	0.427445
YKL033W-A	0.403657
YLR203C	0.385067
YJL178C	0.392979
YKL106W	0.388144
YLR405W	0.463339
YLR204W	0.400827
YKL107W	0.398346
YLR407W	0.420954
YLR205C	0.414854
YJL172W	0.405658
YKL109W	0.411915
YLR408C	0.42996
YLR206W	0.412919
YJL171C	0.414313
YKL110C	0.437126
YLR410W	0.369672
YLR207W	0.432648
YJL170C	0.472811
YKL113C	0.408304
YLR412W	0.463551
YLR209C	0.473253
YJL169W	0.293874
YKL114C	0.0953785
YLR413W	0.466814
YLR210W	0.463109
YJL168C	0.482327
YKL116C	0.457321
YLR414C	0.347525
YLR211C	0.451458
YJL166W	0.439981
YKL117W	0.457685
YLR415C	0.469397
YLR213C	0.476893
YJL165C	0.45874
YKL118W	0.164167
YLR416C	0.408753
YLR214W	0.419001
YJL164C	0.428454
YKL119C	0.618665
YLR216C	0.435783
YJL163C	0.390189
YKL120W	0.432648
YLR418C	0.115489
YLR217W	0.38574
YJL162C	0.426683
YKL121W	0.43964
YLR421C	0.339825
YPL018W	0.379002
YKL218C	0.408689
YDL130W-A	0.460253
YDR307W	0.460548
YPL015C	0.445316
YKL221W	0.415099
YDR363W-A	0.392936
YDR309C	0.445595
YPL014W	0.433279
YKL222C	0.420323
YDR525W-A	0.405702
YDR310C	0.36681
YPL013C	0.400784
YKR001C	0.484225
YDR535C	0.436988
YDR312W	0.440172
YPL009C	0.460548
YKR003W	0.441784
YDR536W	0.461417
YDR313C	0.448408
YPL008W	0.215181
YKR005C	0.481962
YDR538W	0.353002
YDR314C	0.526701
YKR007W	0.538277
YDR539W	0.47461
YDR315C	0.471979
YPL005W	0.480993
YKR009C	0.511026
YDR540C	0.445595
YDR316W	0.440709
YPL003W	0.445231
YKR011C	0.442429
YDR541C	0.345798
YDR317W	0.454529
YKR012C	0.407414
YER039C-A	0.417904
YDR318W	0.375666
YPL001W	0.431244
YKR013W	0.426202
YER091C-A	0.426202
YDR319C	0.457729
YPR001W	0.445188
YKR014C	0.397713
YER144C	0.391412
YDR320C	0.348386
YGR071C	0.417599
YDR161W	0.433754
YOR192C	0.427835
YGL244W	0.207908
YGR072W	0.388464
YDR162C	0.431393
YOR193W	0.436608
YGL246C	0.279635
YGR076C	0.424705
YDR163W	0.380338
YOR195W	0.448345
YGL248W	0.469397
YGR077C	0.44104
YDR165W	0.391985
YOR196C	0.420992
YGL249W	0.384576
YGR078C	0.361807
YDR169C	0.454931
YOR197W	0.407869
YGL250W	0.502567
YGR079W	0.491002
YDR171W	0.436895
YGL251C	0.474759
YGR080W	0.469279
YDR173C	0.457559
[truncated: 2,881 more rows]

## Sheet: TS1
Temp	30		34		37						normalized			passed threshold
ORF	CONTROL	MTX	CONTROL	MTX	CONTROL	MTX	ratio 30	ratio 34	ratio 37	ratio 30	ratio 34	ratio 37	score	0.1	0.2
BLANK	28	0	13	0	22	17	0	0	0.772727
YGL142C	603	384	162	160	0	0	0.636816	0.987654	#DIV/0!	0.469301	0.428919	#DIV/0!	0.428919	FALSE	FALSE
YMR211W	889	400	440	568	147	165	0.449944	1.29091	1.12245	0.331586	0.560617	0.692895	0.331586	FALSE	FALSE
BLANK	35	0	22	21	25	8	0	0.954545	0.32
YOR004W	596	309	378	378	75	71	0.518456	1	0.946667	0.382076	0.434281	0.584383	0.382076	FALSE	FALSE
YMR043W	573	282	383	313	85	82	0.492147	0.817232	0.964706	0.362687	0.354908	0.595519	0.354908	FALSE	FALSE
YDR489W	30	0	20	22	21	22	0	1.1	1.04762	0	0.477709	0.646702	999	FALSE	FALSE
YHR196W	308	190	121	188	20	80	0.616883	1.55372	4	0.454612	0.674751	2.46922	0.454612	FALSE	FALSE
YMR298W	426	398	89	188	43	64	0.934272	2.11236	1.48837	0.688511	0.917358	0.918781	0.688511	FALSE	FALSE
YFL002C	216	147	59	152	34	11	0.680556	2.57627	0.323529	0.501535	1.11883	0.199717	0.501535	FALSE	FALSE
YHR197W	609	348	694	413	415	243	0.571429	0.595101	0.585542	0.421114	0.258441	0.361459	0.258441	FALSE	FALSE
YBR121C	490	260	559	364	481	0	0.530612	0.651163	0	0.391034	0.282788	0	0.282788	FALSE	FALSE
YBR079C	611	387	279	332	40	60	0.633388	1.18996	1.5	0.466775	0.516779	0.925959	0.466775	FALSE	FALSE
YHR118C	276	194	109	160	53	56	0.702899	1.46789	1.0566	0.518001	0.637477	0.652248	0.518001	FALSE	FALSE
YBR070C	735	391	591	483	372	309	0.531973	0.817259	0.830645	0.392037	0.35492	0.512762	0.35492	FALSE	FALSE
YHR036W	732	414	709	544	382	264	0.565574	0.767278	0.691099	0.416799	0.333214	0.42662	0.333214	FALSE	FALSE
YBR049C	430	194	148	232	44	18	0.451163	1.56757	0.409091	0.332484	0.680765	0.252534	0.332484	FALSE	FALSE
YGR005C	925	403	942	529	711	483	0.435676	0.561571	0.679325	0.321071	0.24388	0.419351	0.24388	FALSE	FALSE
YBR011C	479	248	383	343	250	187	0.517745	0.895561	0.748	0.381552	0.388925	0.461745	0.381552	FALSE	FALSE
YJL031C	408	191	240	171	120	0	0.468137	0.7125	0	0.344993	0.309425	0	0.309425	FALSE	FALSE
YBR029C	926	526	217	86	8	14	0.568035	0.396313	1.75	0.418613	0.172111	1.08029	0.172111	FALSE	TRUE
YFR050C	475	256	483	252	316	115	0.538947	0.521739	0.363924	0.397177	0.226581	0.224653	0.224653	FALSE	FALSE
YDR267C	134	0	26	12	33	0	0	0.461538	0	0	0.200437	0	999	FALSE	FALSE
YKR063C	649	276	432	483	150	138	0.42527	1.11806	0.92	0.313402	0.48555	0.567922	0.313402	FALSE	FALSE
YDR339C	305	172	136	137	13	57	0.563934	1.00735	4.38462	0.415591	0.437474	2.70665	0.415591	FALSE	FALSE
YOR362C	226	187	33	63	0	49	0.827434	1.90909	#DIV/0!	0.609777	0.829082	#DIV/0!	0.609777	FALSE	FALSE
YPL063W	233	201	127	197	21	41	0.862661	1.55118	1.95238	0.635737	0.673648	1.20522	0.635737	FALSE	FALSE
YIL078W	583	387	663	488	449	324	0.663808	0.736048	0.721604	0.489193	0.319652	0.44545	0.319652	FALSE	FALSE
BLANK	23	0	0	8	11	0	0	#DIV/0!	0
YDL166C	260	158	155	252	86	83	0.607692	1.62581	0.965116	0.447838	0.706057	0.595772	0.447838	FALSE	FALSE
YNL158W	767	450	362	253	95	40	0.586701	0.698895	0.421053	0.432369	0.303517	0.259918	0.259918	FALSE	FALSE
blank	17	0	0	0	17	0	0	#DIV/0!	0
YCR052W	631	328	616	446	489	304	0.51981	0.724026	0.621677	0.383073	0.314431	0.383765	0.314431	FALSE	FALSE
YLR222C	553	279	547	407	307	242	0.504521	0.744059	0.788274	0.371806	0.32313	0.486606	0.32313	FALSE	FALSE
YKL078W	9	0	0	0	26	0	0	#DIV/0!	0	0	#DIV/0!	0	999	FALSE	FALSE
YOR261C	18	0	10	0	23	0	0	0	0	0	0	0	999	FALSE	FALSE
YNL182C	610	264	665	442	492	354	0.432787	0.664662	0.719512	0.318942	0.28865	0.444159	0.28865	FALSE	FALSE
YPR137W	521	369	150	269	53	86	0.708253	1.79333	1.62264	0.521947	0.778811	1.00167	0.521947	FALSE	FALSE
YGL245W	608	363	560	438	343	259	0.597039	0.782143	0.755102	0.439988	0.33967	0.466129	0.33967	FALSE	FALSE
YPR161C	263	105	108	106	61	22	0.39924	0.981481	0.360656	0.294219	0.426239	0.222635	0.294219	FALSE	FALSE
YLR277C	182	187	53	112	13	8	1.02747	2.11321	0.615385	0.757195	0.917726	0.379881	0.757195	FALSE	FALSE
YJR007W	590	245	694	275	574	352	0.415254	0.396254	0.61324	0.306021	0.172085	0.378557	0.172085	FALSE	TRUE
YOR224C	388	206	196	228	80	72	0.530928	1.16327	0.9	0.391267	0.505184	0.555576	0.391267	FALSE	FALSE
YLR029C	227	152	70	145	41	63	0.669604	2.07143	1.53659	0.493464	0.899582	0.948544	0.493464	FALSE	FALSE
YPL131W	249	140	122	140	38	64	0.562249	1.14754	1.68421	0.414349	0.498355	1.03967	0.414349	FALSE	FALSE
YLR153C	657	395	528	314	385	285	0.601218	0.594697	0.74026	0.443067	0.258266	0.456967	0.258266	FALSE	FALSE
YPL151C	425	212	35	84	0	0	0.498824	2.4	#DIV/0!	0.367608	1.04227	#DIV/0!	0.367608	FALSE	FALSE
YJR064W	778	402	675	514	350	106	0.51671	0.761481	0.302857	0.380789	0.330697	0.186956	0.186956	FALSE	TRUE
YOR060C	270	23	225	46	147	0	0.0851852	0.204444	0	0.0627772	0.0887863	0	0.0627772	TRUE	TRUE
YLR145W	763	447	904	594	714	372	0.585845	0.65708	0.521008	0.431738	0.285357	0.321622	0.285357	FALSE	FALSE
YAL025C	239	132	303	221	170	79	0.552301	0.729373	0.464706	0.407018	0.316753	0.286866	0.286866	FALSE	FALSE
YLR147C	528	286	475	377	243	80	0.541667	0.793684	0.329218	0.399181	0.344682	0.203228	0.203228	FALSE	FALSE
YBL074C	479	242	204	259	131	81	0.505219	1.26961	0.618321	0.372321	0.551367	0.381693	0.372321	FALSE	FALSE
YLR175W	216	139	73	203	77	74	0.643519	2.78082	0.961039	0.474241	1.20766	0.593255	0.474241	FALSE	FALSE
YHR040W	685	316	787	423	582	463	0.461314	0.537484	0.795533	0.339965	0.233419	0.491087	0.233419	FALSE	FALSE
YLR197W	344	245	227	295	130	114	0.712209	1.29956	0.876923	0.524862	0.564374	0.54133	0.524862	FALSE	FALSE
YBR256C	520	270	596	433	426	292	0.519231	0.72651	0.685446	0.382647	0.315509	0.42313	0.315509	FALSE	FALSE
YLR186W	482	358	246	302	159	136	0.742739	1.22764	0.855346	0.547361	0.533142	0.52801	0.52801	FALSE	FALSE
YBR253W	257	196	180	148	22	11	0.762646	0.822222	0.5	0.562031	0.357075	0.308653	0.357075	FALSE	FALSE
YLR196W	216	129	183	150	117	101	0.597222	0.819672	0.863248	0.440122	0.355968	0.532888	0.355968	FALSE	FALSE
YCL052C	552	338	587	443	406	322	0.612319	0.754685	0.793103	0.451248	0.327745	0.489588	0.327745	FALSE	FALSE
YLR115W	595	349	632	475	463	341	0.586555	0.751582	0.736501	0.432261	0.326398	0.454647	0.326398	FALSE	FALSE
YBR142W	406	321	204	253	97	109	0.79064	1.2402	1.12371	0.582662	0.538594	0.693674	0.538594	FALSE	FALSE
YLR116W	393	155	408	192	350	260	0.394402	0.470588	0.742857	0.290654	0.204368	0.45857	0.204368	FALSE	FALSE
YBR234C	18	0	0	0	25	0	0	#DIV/0!	0	0	#DIV/0!	0	999	FALSE	FALSE
YLR129W	380	235	421	284	275	233	0.618421	0.674584	0.847273	0.455745	0.292959	0.523027	0.292959	FALSE	FALSE
YAL043C	616	382	334	278	205	183	0.62013	0.832335	0.892683	0.457004	0.361467	0.551059	0.361467	FALSE	FALSE
YLR033W	511	262	206	92	64	26	0.51272	0.446602	0.40625	0.377849	0.193951	0.250781	0.193951	FALSE	TRUE
YKL196C	353	0	239	97	37	0	0	0.405858	0	0	0.176256	0	0.176256	FALSE	TRUE
YLR141W	662	387	718	457	514	421	0.584592	0.63649	0.819066	0.430815	0.276416	0.505615	0.276416	FALSE	FALSE
YBR088C	389	135	115	133	71	0	0.347044	1.15652	0	0.255754	0.502255	0	0.255754	FALSE	FALSE
YIL022W	588	279	347	436	227	179	0.47449	1.25648	0.788546	0.349675	0.545667	0.486774	0.349675	FALSE	FALSE
YPL204W	788	308	868	483	521	281	0.390863	0.556452	0.539347	0.288046	0.241656	0.332942	0.241656	FALSE	FALSE
YDR232W	351	217	292	405	227	245	0.618234	1.38699	1.0793	0.455607	0.602342	0.666256	0.455607	FALSE	FALSE
YGL047W	622	327	331	400	62	37	0.525723	1.20846	0.596774	0.387432	0.524811	0.368392	0.387432	FALSE	FALSE
YGL238W	613	221	591	270	182	0	0.360522	0.456853	0	0.265686	0.198402	0	0.198402	FALSE	TRUE
YJL025W	480	214	314	338	123	0	0.445833	1.07643	0	0.328557	0.467474	0	0.328557	FALSE	FALSE
YFL035C	378	325	249	273	152	144	0.859788	1.09639	0.947368	0.63362	0.476139	0.584816	0.476139	FALSE	FALSE
YPL128C	483	304	494	361	385	270	0.6294	0.730769	0.701299	0.463836	0.317359	0.432916	0.317359	FALSE	FALSE
YPR107C	200	130	143	142	95	72	0.65	0.993007	0.757895	0.479017	0.431244	0.467853	0.431244	FALSE	FALSE
YOR260W	164	125	71	114	18	13	0.762195	1.60563	0.722222	0.561699	0.697296	0.445832	0.561699	FALSE	FALSE
YDR449C	396	183	404	282	319	173	0.462121	0.69802	0.54232	0.34056	0.303137	0.334777	0.303137	FALSE	FALSE
YOR310C	327	212	235	264	114	88	0.648318	1.1234	0.77193	0.477778	0.487873	0.476517	0.476517	FALSE	FALSE
YHR172W	493	370	123	321	82	45	0.750507	2.60976	0.54878	0.553086	1.13337	0.338766	0.338766	FALSE	FALSE
YPL007C	281	187	233	267	288	170	0.66548	1.14592	0.590278	0.490425	0.497652	0.364382	0.364382	FALSE	FALSE
YIR011C	71	0	0	0	29	0	0	#DIV/0!	0	0	#DIV/0!	0	999	FALSE	FALSE
YPL235W	352	235	296	281	112	123	0.667614	0.949324	1.09821	0.491997	0.412273	0.677934	0.412273	FALSE	FALSE
YIL106W	449	185	249	147	177	155	0.412027	0.590361	0.875706	0.303643	0.256383	0.540579	0.256383	FALSE	FALSE
YPR019W	212	144	131	97	38	30	0.679245	0.740458	0.789474	0.500569	0.321567	0.487347	0.321567	FALSE	FALSE
YOR148C	578	250	537	376	438	259	0.432526	0.700186	0.591324	0.31875	0.304078	0.365028	0.304078	FALSE	FALSE
YDR196C	174	59	241	139	142	106	0.33908	0.576763	0.746479	0.249885	0.250477	0.460806	0.249885	FALSE	FALSE
YER147C	0	0	0	0	21	0	#DIV/0!	#DIV/0!	0	#DIV/0!	#DIV/0!	0	999	FALSE	FALSE
YFR042W	604	328	392	293	301	213	0.543046	0.747449	0.707641	0.400198	0.324603	0.436831	0.324603	FALSE	FALSE
YCL004W	489	243	377	321	231	186	0.496933	0.851459	0.805195	0.366214	0.369772	0.497052	0.366214	FALSE	FALSE
YGR277C	578	307	355	229	251	196	0.531142	0.64507	0.780876	0.391425	0.280142	0.48204	0.280142	FALSE	FALSE
YNL256W	725	227	621	285	330	101	0.313103	0.458937	0.306061	0.230741	0.199308	0.188933	0.188933	FALSE	TRUE
YBR154C	305	196	97	162	44	58	0.642623	1.6701	1.31818	0.473581	0.725294	0.813722	0.473581	FALSE	FALSE
YDL097C	359	210	125	204	66	32	0.584958	1.632	0.484848	0.431085	0.708747	0.2993	0.431085	FALSE	FALSE
YBR153W	206	147	59	102	35	16	0.713592	1.72881	0.457143	0.525881	0.750791	0.282197	0.525881	FALSE	FALSE
YGR253C	276	156	196	159	43	29	0.565217	0.811224	0.674419	0.416537	0.352299	0.416323	0.352299	FALSE	FALSE
YBR167C	623	312	650	481	519	306	0.500803	0.74	0.589595	0.369066	0.321368	0.363961	0.321368	FALSE	FALSE
YCR072C	338	197	379	272	263	216	0.58284	0.717678	0.821293	0.429524	0.311674	0.506989	0.311674	FALSE	FALSE
YBR152W	534	299	513	325	188	66	0.559925	0.633528	0.351064	0.412636	0.275129	0.216714	0.216714	FALSE	FALSE
YLR276C	319	248	228	252	113	80	0.777429	1.10526	0.707965	0.572926	0.479995	0.437031	0.437031	FALSE	FALSE
YDR044W	309	150	258	194	154	67	0.485437	0.751938	0.435065	0.357742	0.326552	0.268568	0.268568	FALSE	FALSE
YLR291C	287	149	256	174	160	78	0.519164	0.679688	0.4875	0.382597	0.295175	0.300937	0.295175	FALSE	FALSE
YDR016C	595	336	331	164	79	37	0.564706	0.495468	0.468354	0.41616	0.215172	0.289118	0.215172	FALSE	FALSE
YLR316C	22	0	0	0	26	0	0	#DIV/0!	0	0	#DIV/0!	0	999	FALSE	FALSE
YDR045C	530	349	393	295	121	86	0.658491	0.750636	0.710744	0.485274	0.325987	0.438747	0.325987	FALSE	FALSE
YLR317W	22	0	0	0	29	10	0	#DIV/0!	0.344828	0	#DIV/0!	0.212864	999	FALSE	FALSE
YDR064W	213	135	90	195	13	25	0.633803	2.16667	1.92308	0.467081	0.940942	1.18713	0.467081	FALSE	FALSE
YLR340W	279	157	226	200	129	141	0.562724	0.884956	1.09302	0.414699	0.384319	0.67473	0.384319	FALSE	FALSE
YDR086C	613	410	505	374	201	132	0.668842	0.740594	0.656716	0.492902	0.321626	0.405395	0.321626	FALSE	FALSE
YLR424W	390	218	422	281	278	235	0.558974	0.665877	0.845324	0.411936	0.289178	0.521824	0.289178	FALSE	FALSE
YDL015C	168	106	33	23	21	0	0.630952	0.69697	0	0.46498	0.302681	0	0.46498	FALSE	FALSE
YOL038W	430	299	256	288	128	132	0.695349	1.125	1.03125	0.512437	0.488566	0.636597	0.488566	FALSE	FALSE
YPR161C	332	93	101	59	75	0	0.28012	0.584158	0	0.206435	0.253689	0	0.206435	FALSE	FALSE
YOL069W	485	278	435	313	351	271	0.573196	0.71954	0.77208	0.422416	0.312483	0.47661	0.312483	FALSE	FALSE
YIL061C	234	0	35	0	24	22	0	0	0.916667	0	0	0.565864	999	FALSE	FALSE
YOL144W	472	208	170	200	103	71	0.440678	1.17647	0.68932	0.324757	0.510919	0.425522	0.324757	FALSE	FALSE
YJL069C	743	329	423	150	44	37	0.442799	0.35461	0.840909	0.326321	0.154	0.519098	0.154	FALSE	TRUE
YHR065C	301	243	74	251	42	50	0.807309	3.39189	1.19048	0.594946	1.47303	0.734888	0.594946	FALSE	FALSE
YKL033W	479	293	516	324	369	184	0.611691	0.627907	0.498645	0.450785	0.272688	0.307817	0.272688	FALSE	FALSE
YNL132W	322	217	158	268	106	114	0.673913	1.6962	1.07547	0.49664	0.736628	0.663895	0.49664	FALSE	FALSE
YKL088W	367	128	458	234	387	236	0.348774	0.510917	0.609819	0.257029	0.221882	0.376445	0.221882	FALSE	FALSE
YLR060W	188	161	82	171	50	66	0.856383	2.08537	1.32	0.631111	0.905635	0.814844	0.631111	FALSE	FALSE
YDR367W	153	141	71	30	29	33	0.921569	0.422535	1.13793	0.679149	0.183499	0.702452	0.183499	FALSE	TRUE
YOR176W	27	0	0	0	30	0	0	#DIV/0!	0	0	#DIV/0!	0	999	FALSE	FALSE
YLR022C	584	339	593	465	442	324	0.580479	0.784148	0.733032	0.427784	0.340541	0.452505	0.340541	FALSE	FALSE
YKL004W	231	84	132	94	96	68	0.363636	0.712121	0.708333	0.267982	0.309261	0.437259	0.267982	FALSE	FALSE
YJL097W	563	385	590	454	398	295	0.683837	0.769492	0.741206	0.503953	0.334176	0.457551	0.334176	FALSE	FALSE
YOL102C	23	0	0	0	27	0	0	#DIV/0!	0	0	#DIV/0!	0	999	FALSE	FALSE
YHR122W	224	126	60	149	25	35	0.5625	2.48333	1.4	0.414534	1.07846	0.864229	0.414534	FALSE	FALSE
YKL060C	412	235	459	191	369	121	0.570388	0.416122	0.327913	0.420347	0.180714	0.202423	0.180714	FALSE	TRUE
YKR071C	570	374	545	388	382	295	0.65614	0.711927	0.772251	0.483542	0.309176	0.476715	0.309176	FALSE	FALSE
YOR353C	579	401	590	302	502	299	0.692573	0.511864	0.595618	0.510391	0.222293	0.367678	0.222293	FALSE	FALSE
YER165W	216	0	48	15	57	90	0	0.3125	1.57895	0	0.135713	0.974694	999	FALSE	FALSE
YJR042W	340	187	165	199	103	56	0.55	1.20606	0.543689	0.405322	0.523769	0.335623	0.335623	FALSE	FALSE
YER094C	364	148	100	0	22	40	0.406593	0	1.81818	0.299639	0	1.12237	0.299639	FALSE	FALSE
YJL174W	426	356	96	177	46	74	0.835681	1.84375	1.6087	0.615854	0.800706	0.993058	0.615854	FALSE	FALSE
YML125C	298	176	212	187	137	100	0.590604	0.882075	0.729927	0.435245	0.383069	0.450588	0.383069	FALSE	FALSE
YJL087C	0	0	0	0	14	0	#DIV/0!	#DIV/0!	0	#DIV/0!	#DIV/0!	0	999	FALSE	FALSE
YNL247W	487	263	427	319	250	205	0.540041	0.747073	0.82	0.397983	0.324439	0.506191	0.324439	FALSE	FALSE
YDR404C	453	198	362	341	221	102	0.437086	0.941989	0.461538	0.32211	0.409088	0.284911	0.284911	FALSE	FALSE
YDL147W	384	267	87	100	27	33	0.695312	1.14943	1.22222	0.51241	0.499174	0.754485	0.499174	FALSE	FALSE
YOR056C	342	208	225	267	136	105	0.608187	1.18667	0.772059	0.448203	0.515347	0.476597	0.448203	FALSE	FALSE
YDR472W	0	0	0	0	18	0	#DIV/0!	#DIV/0!	0	#DIV/0!	#DIV/0!	0	999	FALSE	FALSE
YKL035W	231	119	124	177	57	9	0.515152	1.42742	0.157895	0.379641	0.619901	0.0974694	0.379641	FALSE	FALSE
YDR487C	569	364	617	460	433	303	0.639719	0.745543	0.699769	0.47144	0.323775	0.431972	0.323775	FALSE	FALSE
YMR149W	239	311	73	124	52	39	1.30126	1.69863	0.75	0.958959	0.737683	0.46298	0.737683	FALSE	FALSE
YER003C	476	277	35	95	37	24	0.581933	2.71429	0.648649	0.428855	1.17876	0.400415	0.428855	FALSE	FALSE
YNL232W	329	172	251	256	149	67	0.522796	1.01992	0.449664	0.385274	0.442932	0.277581	0.277581	FALSE	FALSE
YER023W	25	0	0	0	31	0	0	#DIV/0!	0	0	#DIV/0!	0	999	FALSE	FALSE
YNL244C	564	400	624	482	375	333	0.70922	0.772436	0.888	0.522659	0.335454	0.548168	0.335454	FALSE	FALSE
YER168C	400	302	329	229	238	153	0.755	0.696049	0.642857	0.556397	0.302281	0.39684	0.302281	FALSE	FALSE
YNL007C	434	341	344	304	175	118	0.785714	0.883721	0.674286	0.579032	0.383783	0.416241	0.383783	FALSE	FALSE
YFL022C	352	264	177	203	111	102	0.75	1.14689	0.918919	0.552712	0.498074	0.567254	0.498074	FALSE	FALSE
YNL131W	320	205	279	262	136	105	0.640625	0.939068	0.772059	0.472108	0.407819	0.476597	0.407819	FALSE	FALSE
YGL011C	372	244	348	314	181	153	0.655914	0.902299	0.845304	0.483375	0.391851	0.521811	0.391851	FALSE	FALSE
YMR314W	581	352	579	421	482	382	0.605852	0.727116	0.792531	0.446482	0.315773	0.489234	0.315773	FALSE	FALSE
YGR128C	245	123	97	170	50	41	0.502041	1.75258	0.82	0.369979	0.761111	0.506191	0.369979	FALSE	FALSE
YNR043W	22	0	0	0	32	10	0	#DIV/0!	0.3125	0	#DIV/0!	0.192908	999	FALSE	FALSE
YGR119C	618	361	571	383	393	237	0.584142	0.670753	0.603053	0.430483	0.291295	0.372269	0.291295	FALSE	FALSE
YNL038W	115	99	40	24	50	58	0.86087	0.6	1.16	0.634417	0.260569	0.716075	0.634417	FALSE	FALSE
YBL026W	502	11	0	36	0	40	0.0219124	#DIV/0!	#DIV/0!	0.0161483	#DIV/0!	#DIV/0!	0.0161483	TRUE	TRUE
YOR103C	585	341	513	325	392	308	0.582906	0.633528	0.785714	0.429572	0.275129	0.485026	0.275129	FALSE	FALSE
YER012W	734	331	446	413	214	13	0.450954	0.926009	0.0607477	0.33233	0.402148	0.0374999	0.0374999	TRUE	TRUE
YKL012W	967	383	486	493	271	316	0.39607	1.0144	1.16605	0.291884	0.440536	0.719811	0.291884	FALSE	FALSE
YMR134W	517	347	372	339	169	13	0.67118	0.91129	0.0769231	0.494626	0.395756	0.0474851	0.0474851	TRUE	TRUE
YKL013C	497	285	402	300	200	102	0.573441	0.746269	0.51	0.422597	0.32409	0.314826	0.314826	FALSE	FALSE
YIL083C	528	306	283	315	89	48	0.579545	1.11307	0.539326	0.427096	0.483387	0.332929	0.332929	FALSE	FALSE
YNL110C	138	66	10	0	23	20	0.478261	0	0.869565	0.352454	0	0.536788	0.352454	FALSE	FALSE
YNL181W	382	379	326	356	160	160	0.992147	1.09202	1	0.731162	0.474245	0.617306	0.474245	FALSE	FALSE
YJL011C	116	51	67	133	46	34	0.439655	1.98507	0.73913	0.324004	0.86208	0.45627	0.324004	FALSE	FALSE
YNL313C	237	195	112	184	69	48	0.822785	1.64286	0.695652	0.606351	0.713462	0.42943	0.606351	FALSE	FALSE
YAR008W	434	272	158	191	62	68	0.626728	1.20886	1.09677	0.461867	0.524985	0.677045	0.461867	FALSE	FALSE
YOL022C	192	148	113	210	61	44	0.770833	1.85841	0.721311	0.568065	0.807071	0.44527	0.568065	FALSE	FALSE
YDL098C	477	44	32	21	9	37	0.0922432	0.65625	4.11111	0.0679785	0.284997	2.53781	0.0679785	TRUE	TRUE
YGR145W	352	263	297	354	119	130	0.747159	1.19192	1.09244	0.550618	0.517628	0.674368	0.517628	FALSE	FALSE
YPR016C	231	152	166	229	123	108	0.658009	1.37952	0.878049	0.484919	0.599098	0.542025	0.484919	FALSE	FALSE
YDL132W	563	54	33	31	24	37	0.0959147	0.939394	1.54167	0.0706843	0.407961	0.95168	0.0706843	TRUE	TRUE
YGL030W	463	200	396	235	171	162	0.431965	0.593434	0.947368	0.318337	0.257717	0.584816	0.257717	FALSE	FALSE
YML023C	297	162	197	202	122	79	0.545455	1.02538	0.647541	0.401972	0.445303	0.399731	0.399731	FALSE	FALSE
YOL149W	474	320	307	255	146	117	0.675105	0.830619	0.80137	0.497518	0.360722	0.494691	0.360722	FALSE	FALSE
YOR262W	173	128	49	75	19	18	0.739884	1.53061	0.947368	0.545257	0.664716	0.584816	0.545257	FALSE	FALSE
YGR024C	253	131	81	119	71	62	0.517787	1.46914	0.873239	0.381582	0.638018	0.539056	0.381582	FALSE	FALSE
YDR527W	655	290	788	357	591	397	0.442748	0.453046	0.671743	0.326283	0.196749	0.414671	0.196749	FALSE	TRUE
YKL019W	156	57	62	47	57	30	0.365385	0.758065	0.526316	0.26927	0.329213	0.324898	0.26927	FALSE	FALSE
YNL152W	314	139	390	143	383	163	0.442675	0.366667	0.425587	0.326229	0.159236	0.262718	0.159236	FALSE	TRUE
YPR086W	688	210	746	372	626	429	0.305233	0.49866	0.685304	0.224941	0.216558	0.423042	0.216558	FALSE	FALSE
YHR085W	295	161	375	237	258	25	0.545763	0.632	0.0968992	0.402199	0.274466	0.0598165	0.0598165	TRUE	TRUE
YDR246W	343	72	339	76	153	15	0.209913	0.224189	0.0980392	0.154695	0.0973609	0.0605202	0.0605202	TRUE	TRUE
YDL045C	876	452	714	556	376	263	0.515982	0.778711	0.699468	0.380252	0.33818	0.431786	0.33818	FALSE	FALSE
YJR002W	681	362	724	526	565	337	0.531571	0.726519	0.59646	0.391741	0.315514	0.368199	0.315514	FALSE	FALSE
YML092C	508	317	385	353	81	8	0.624016	0.916883	0.0987654	0.459868	0.398185	0.0609685	0.0609685	TRUE	TRUE
YHR070W	516	329	559	433	418	311	0.637597	0.774597	0.744019	0.469877	0.336393	0.459288	0.336393	FALSE	FALSE
YDL209C	330	204	61	108	45	0	0.618182	1.77049	0	0.455569	0.768891	0	0.455569	FALSE	FALSE
YMR208W	406	230	430	260	329	195	0.566502	0.604651	0.592705	0.417484	0.262588	0.365881	0.262588	FALSE	FALSE
YDR341C	538	346	573	420	441	193	0.643123	0.732984	0.437642	0.473949	0.318321	0.270159	0.270159	FALSE	FALSE
YMR260C	345	237	244	306	117	68	0.686957	1.2541	0.581197	0.506252	0.544631	0.358776	0.358776	FALSE	FALSE
YDR280W	569	376	474	412	214	200	0.660808	0.869198	0.934579	0.486982	0.377476	0.576922	0.377476	FALSE	FALSE
YMR288W	416	180	440	312	295	122	0.432692	0.709091	0.413559	0.318872	0.307945	0.255293	0.255293	FALSE	FALSE
YGL113W	344	114	83	122	51	0	0.331395	1.46988	0	0.244222	0.638341	0	0.244222	FALSE	FALSE
YNL002C	342	322	220	281	110	96	0.94152	1.27727	0.872727	0.693853	0.554695	0.53874	0.53874	FALSE	FALSE
YGL091C	213	134	85	137	29	32	0.629108	1.61176	1.10345	0.463621	0.699959	0.681165	0.463621	FALSE	FALSE
YML127W	423	259	504	188	409	276	0.612293	0.373016	0.674817	0.451229	0.161994	0.416568	0.161994	FALSE	TRUE
YGR046W	489	272	511	387	316	228	0.556237	0.757339	0.721519	0.409919	0.328898	0.445398	0.328898	FALSE	FALSE
YMR218C	559	345	209	168	70	23	0.617174	0.803828	0.328571	0.454826	0.349087	0.202829	0.202829	FALSE	FALSE
YEL026W	466	255	521	280	412	328	0.54721	0.537428	0.796117	0.403266	0.233395	0.491448	0.233395	FALSE	FALSE
YMR290C	587	366	470	321	229	230	0.623509	0.682979	1.00437	0.459495	0.296605	0.620002	0.296605	FALSE	FALSE
YGR013W	565	288	379	248	246	134	0.509735	0.654354	0.544715	0.375648	0.284173	0.336256	0.284173	FALSE	FALSE
YMR281W	202	165	20	0	21	12	0.816832	0	0.571429	0.601964	0	0.352746	0.601964	FALSE	FALSE
YDR118W	561	319	191	220	107	74	0.568627	1.15183	0.691589	0.41905	0.500219	0.426922	0.41905	FALSE	FALSE
YFL017C	942	358	196	171	80	8	0.380042	0.872449	0.1	0.280072	0.378888	0.0617306	0.0617306	TRUE	TRUE
YDR201W	850	447	245	212	141	127	0.525882	0.865306	0.900709	0.387549	0.375786	0.556013	0.375786	FALSE	FALSE
YJR006W	1001	332	956	452	707	479	0.331668	0.472803	0.677511	0.244423	0.205329	0.418231	0.205329	FALSE	FALSE
YCRO54C	178	78	56	89	49	34	0.438202	1.58929	0.693878	0.322933	0.690197	0.428335	0.322933	FALSE	FALSE
YDL055C	733	373	787	574	565	361	0.508868	0.729352	0.638938	0.37501	0.316744	0.39442	0.316744	FALSE	FALSE
YDR299W	239	129	111	245	63	66	0.539749	2.20721	1.04762	0.397768	0.958548	0.646702	0.397768	FALSE	FALSE
YKL059C	630	334	623	466	434	305	0.530159	0.747994	0.702765	0.3907	0.324839	0.433821	0.324839	FALSE	FALSE
YDR288W	287	250	152	55	43	429	0.87108	0.361842	9.97674	0.641942	0.157141	6.15871	0.157141	FALSE	TRUE
YJL167W	417	248	456	399	290	199	0.594724	0.875	0.686207	0.438282	0.379996	0.4236	0.379996	FALSE	FALSE
YLR440C	245	25	56	15	26	40	0.102041	0.267857	1.53846	0.0751989	0.116325	0.949702	0.0751989	TRUE	TRUE
YDR429C	376	264	161	240	69	44	0.702128	1.49068	0.637681	0.517432	0.647375	0.393644	0.517432	FALSE	FALSE
YOL130W	107	11	20	52	39	0	0.102804	2.6	0	0.0757611	1.12913	0	0.0757611	TRUE	TRUE
YLR009W	256	143	178	204	75	67	0.558594	1.14607	0.893333	0.411655	0.497715	0.55146	0.411655	FALSE	FALSE
YGL111W	258	151	215	155	129	97	0.585271	0.72093	0.751938	0.431315	0.313086	0.464176	0.313086	FALSE	FALSE
YGL040C	277	123	177	96	88	39	0.444043	0.542373	0.443182	0.327237	0.235542	0.273579	0.235542	FALSE	FALSE
YDR434W	653	425	273	213	77	9	0.650842	0.78022	0.116883	0.479638	0.338835	0.0721527	0.0721527	TRUE	TRUE
YKL186C	575	409	370	348	99	66	0.711304	0.940541	0.666667	0.524195	0.408459	0.411537	0.408459	FALSE	FALSE
YJL010C	542	353	395	337	252	190	0.651292	0.853165	0.753968	0.479969	0.370513	0.465429	0.370513	FALSE	FALSE
YCR035C	414	262	242	220	75	75	0.63285	0.909091	1	0.466379	0.394801	0.617306	0.394801	FALSE	FALSE
YHR020W	459	348	256	206	160	108	0.75817	0.804688	0.675	0.558733	0.34946	0.416682	0.34946	FALSE	FALSE
BLANK	8	0	0	0	33	0	0	#DIV/0!	0
YKL095W	448	220	220	206	120	81	0.491071	0.936364	0.675	0.361895	0.406645	0.416682	0.361895	FALSE	FALSE
BLANK	0	0	11	0	24	10	#DIV/0!	0	0.416667
YDL193W	452	411	234	248	66	63	0.909292	1.05983	0.954545	0.670102	0.460264	0.589247	0.460264	FALSE	FALSE
BLANK	0	0	0	0	27	0	#DIV/0!	#DIV/0!	0
YJR072C	805	349	768	533	535	318	0.43354	0.69401	0.594393	0.319497	0.301396	0.366922	0.301396	FALSE	FALSE
BLANK	31	0	28	0	49	20	0	0	0.408163
YGL247W	8	0	0	0	30	0	0	#DIV/0!	0	0	#DIV/0!	0	999	FALSE	FALSE
YLR002C	390	203	128	181	64	50	0.520513	1.41406	0.78125	0.383592	0.6141	0.48227	0.383592	FALSE	FALSE
YOR194C	203	24	51	42	40	0	0.118227	0.823529	0	0.087127	0.357643	0	0.087127	TRUE	TRUE
YNR038W	436	350	398	348	321	208	0.802752	0.874372	0.647975	0.591588	0.379723	0.399999	0.379723	FALSE	FALSE
YKL195W	386	196	362	305	129	106	0.507772	0.842541	0.821705	0.374202	0.3659	0.507244	0.3659	FALSE	FALSE
YOL021C	194	139	98	218	66	28	0.716495	2.22449	0.424242	0.52802	0.966054	0.261887	0.52802	FALSE	FALSE
YGR029W	650	401	759	536	560	430	0.616923	0.706192	0.767857	0.454641	0.306686	0.474003	0.306686	FALSE	FALSE
YHR188C	575	428	290	236	75	26	0.744348	0.813793	0.346667	0.548547	0.353415	0.213999	0.213999	FALSE	FALSE
YKL144C	457	294	389	353	142	45	0.643326	0.907455	0.316901	0.474099	0.39409	0.195625	0.195625	FALSE	TRUE
YLL035W	455	299	164	249	103	67	0.657143	1.51829	0.650485	0.484281	0.659366	0.401549	0.401549	FALSE	FALSE
YKR068C	25	0	15	0	24	0	0	0	0	0	0	0	999	FALSE	FALSE
YNR017W	492	239	563	310	430	255	0.485772	0.550622	0.593023	0.35799	0.239125	0.366077	0.239125	FALSE	FALSE
YGR172C	651	404	726	523	563	390	0.620584	0.720386	0.692718	0.457339	0.31285	0.427619	0.31285	FALSE	FALSE
YNL282W	297	118	295	186	153	72	0.397306	0.630508	0.470588	0.292795	0.273818	0.290497	0.273818	FALSE	FALSE
YGR195W	501	357	593	400	503	333	0.712575	0.674536	0.662028	0.525132	0.292938	0.408674	0.292938	FALSE	FALSE
YML065W	375	275	171	136	77	65	0.733333	0.795322	0.844156	0.540429	0.345393	0.521103	0.345393	FALSE	FALSE
YHR019C	446	333	382	241	214	165	0.746637	0.63089	0.771028	0.550233	0.273984	0.47596	0.273984	FALSE	FALSE
YOL077C	704	390	773	435	647	418	0.553977	0.562743	0.646059	0.408253	0.244388	0.398816	0.244388	FALSE	FALSE
YDR091C	513	299	388	320	282	197	0.582846	0.824742	0.698582	0.429528	0.35817	0.431239	0.35817	FALSE	FALSE
YOR063W	555	344	584	322	445	325	0.61982	0.55137	0.730337	0.456776	0.239449	0.450842	0.239449	FALSE	FALSE
YDL111C	764	435	757	498	521	397	0.569372	0.65786	0.761996	0.419598	0.285696	0.470385	0.285696	FALSE	FALSE
YLR100W	0	0	0	0	24	0	#DIV/0!	#DIV/0!	0	#DIV/0!	#DIV/0!	0	999	FALSE	FALSE
YOR168W	72	11	33	36	46	64	0.152778	1.09091	1.3913	0.112589	0.473761	0.858861	0.112589	FALSE	TRUE
YOR143C	997	411	525	371	318	198	0.412237	0.706667	0.622642	0.303798	0.306892	0.38436	0.303798	FALSE	FALSE
YDR531W	860	365	214	151	44	44	0.424419	0.705607	1	0.312775	0.306432	0.617306	0.306432	FALSE	FALSE
BLANK	10	0	0	0	29	0	0	#DIV/0!	0
YLR060W	502	241	499	385	389	252	0.48008	0.771543	0.647815	0.353794	0.335066	0.3999	0.335066	FALSE	FALSE
BLANK	15	0	0	0	32	0	0	#DIV/0!	0
YJL072C	618	197	271	239	197	75	0.31877	0.881919	0.380711	0.234917	0.383001	0.235015	0.234917	FALSE	FALSE
BLANK	26	29	11	0	26	0	1.11538	0	0
YFL009W	590	394	660	379	422	263	0.667797	0.574242	0.623223	0.492132	0.249383	0.384719	0.249383	FALSE	FALSE
BLANK	27	0	11	0	27	0	0	0	0
YHR058C	298	105	158	25	44	14	0.352349	0.158228	0.318182	0.259663	0.0687153	0.196416	0.0687153	TRUE	TRUE
BLANK	29	0	19	0	31	0	0	0	0
YDL003W	229	116	74	107	55	12	0.50655	1.44595	0.218182	0.373302	0.627947	0.134685	0.373302	FALSE	FALSE
BLANK	24	0	13	0	23	0	0	0	0
YDR331W	551	387	257	159	78	34	0.702359	0.618677	0.435897	0.517603	0.26868	0.269082	0.26868	FALSE	FALSE
BLANK	22	0	13	0	23	0	0	0	0
YKR022C	698	405	347	205	64	30	0.580229	0.590778	0.46875	0.4276	0.256564	0.289362	0.256564	FALSE	FALSE
BLANK	22	0	8	0	22	0	0	0	0
YDR180w	671	413	280	345	76	71	0.615499	1.23214	0.934211	0.453592	0.535096	0.576694	0.453592	FALSE	FALSE
BLANK	16	0	0	0	30	0	0	#DIV/0!	0
YPR085C	558	266	389	381	215	237	0.476703	0.979434	1.10233	0.351306	0.42535	0.680472	0.351306	FALSE	FALSE
BLANK	0	0	0	0	23	0	#DIV/0!	#DIV/0!	0
YDL208W	427	253	289	321	181	33	0.592506	1.11073	0.18232	0.436647	0.482367	0.112548	0.112548	FALSE	TRUE
BLANK	0	0	0	0	21	0	#DIV/0!	#DIV/0!	0
YDL105W	375	71	117	125	60	74	0.189333	1.06838	1.23333	0.139529	0.463975	0.761344	0.139529	FALSE	TRUE
BLANK	33	0	31	29	52	32	0	0.935484	0.615385
YKR025W	52	0	0	0	25	0	0	#DIV/0!	0	0	#DIV/0!	0	999	FALSE	FALSE
YHR088W	260	167	223	273	181	37	0.642308	1.22422	0.20442	0.473348	0.531653	0.12619	0.12619	FALSE	TRUE
YNL310C	815	411	862	614	641	404	0.504294	0.712297	0.630265	0.371639	0.309337	0.389067	0.309337	FALSE	FALSE
YBR257W	307	135	223	187	96	51	0.439739	0.838565	0.53125	0.324066	0.364173	0.327944	0.324066	FALSE	FALSE
YDL103C	601	312	62	79	59	9	0.519135	1.27419	0.152542	0.382576	0.553358	0.0941653	0.382576	FALSE	FALSE
YBR254C	708	152	661	538	435	320	0.214689	0.813918	0.735632	0.158215	0.353469	0.45411	0.158215	FALSE	TRUE
YOL146W	481	106	108	89	53	64	0.220374	0.824074	1.20755	0.162405	0.35788	0.745426	0.162405	FALSE	TRUE
YDR302W	91	77	28	0	40	0	0.846154	0	0	0.623572	0	0	0.623572	FALSE	FALSE
YGR278W	269	65	49	80	50	83	0.241636	1.63265	1.66	0.178073	0.70903	1.02473	0.178073	FALSE	TRUE
YNL260C	628	254	485	305	290	72	0.404459	0.628866	0.248276	0.298065	0.273105	0.153262	0.153262	FALSE	TRUE
YDR235W	354	90	101	108	50	18	0.254237	1.06931	0.36	0.18736	0.46438	0.22223	0.18736	FALSE	TRUE
YDR437W	299	178	37	13	43	0	0.595318	0.351351	0	0.438719	0.152585	0	0.438719	FALSE	FALSE
YKL021C	651	300	773	460	536	250	0.460829	0.595084	0.466418	0.339608	0.258434	0.287923	0.258434	FALSE	FALSE
YNL312W	26	0	16	0	16	0	0	0	0	0	0	0	999	FALSE	FALSE
YKR081C	569	265	499	356	383	235	0.465729	0.713427	0.613577	0.343219	0.309828	0.378765	0.309828	FALSE	FALSE
YOL066C	177	105	108	121	87	41	0.59322	1.12037	0.471264	0.437173	0.486556	0.290914	0.290914	FALSE	FALSE
YJL035C	533	279	520	245	394	219	0.523452	0.471154	0.555838	0.385758	0.204613	0.343122	0.204613	FALSE	FALSE
YNL189W	338	171	82	75	56	35	0.505917	0.914634	0.625	0.372835	0.397208	0.385816	0.372835	FALSE	FALSE
YHR190W	623	404	471	303	269	125	0.648475	0.643312	0.464684	0.477893	0.279378	0.286852	0.279378	FALSE	FALSE
YDR454C	375	162	15	0	19	44	0.432	0	2.31579	0.318362	0	1.42955	0.318362	FALSE	FALSE
YIL104C	871	423	949	567	681	428	0.485649	0.597471	0.628488	0.357898	0.25947	0.387969	0.25947	FALSE	FALSE
YDR478W	270	97	89	152	49	56	0.359259	1.70787	1.14286	0.264756	0.741693	0.705493	0.264756	FALSE	FALSE
YLL011W	766	361	586	429	487	259	0.471279	0.732082	0.531828	0.347309	0.317929	0.3283	0.317929	FALSE	FALSE
YLR275W	1337	541	1193	811	841	523	0.404637	0.679799	0.621879	0.298197	0.295224	0.38389	0.295224	FALSE	FALSE
YDL148C	339	127	99	114	72	47	0.374631	1.15152	0.652778	0.276084	0.500081	0.402964	0.276084	FALSE	FALSE
BLANK	13	0	8	0	26	0	0	0	0
YDR240C	991	491	905	511	630	237	0.495459	0.564641	0.37619	0.365128	0.245213	0.232225	0.232225	FALSE	FALSE
BLANK	8	0	0	0	25	0	0	#DIV/0!	0
YDR416W	668	279	68	42	39	0	0.417665	0.617647	0	0.307798	0.268232	0	0.307798	FALSE	FALSE
BLANK	19	0	9	0	19	0	0	0	0
YPR190C	434	115	459	263	334	85	0.264977	0.572985	0.254491	0.195275	0.248836	0.157099	0.157099	FALSE	TRUE
BLANK	19	0	12	0	10	0	0	0	0
YPR082C	644	286	670	420	441	216	0.444099	0.626866	0.489796	0.327279	0.272236	0.302354	0.272236	FALSE	FALSE
BLANK	24	0	17	0	25	12	0	0	0.48
YBL040C	215	57	172	59	18	27	0.265116	0.343023	1.5	0.195377	0.148968	0.925959	0.148968	FALSE	TRUE
BLANK	26	0	17	0	29	0	0	0	0
YCR057C	21	0	12	0	22	0	0	0	0	0	0	0	999	FALSE	FALSE
BLANK	25	0	10	0	24	0	0	0	0
YDR081C	785	353	440	459	95	123	0.449682	1.04318	1.29474	0.331392	0.453034	0.799249	0.331392	FALSE	FALSE
BLANK	22	0	8	0	12	0	0	0	0
YGL008C	326	234	154	239	77	103	0.717791	1.55195	1.33766	0.528976	0.673981	0.825747	0.528976	FALSE	FALSE
BLANK	19	0	0	0	31	0	0	#DIV/0!	0
YJR093C	540	343	523	366	346	92	0.635185	0.699809	0.265896	0.468099	0.303914	0.164139	0.164139	FALSE	TRUE
BLANK	14	0	0	0	23	0	0	#DIV/0!	0
YGR047C	121	46	0	25	20	16	0.380165	#DIV/0!	0.8	0.280163	#DIV/0!	0.493845	0.280163	FALSE	FALSE
BLANK	8	0	0	0	24	0	0	#DIV/0!	0
YGR094W	745	410	225	297	99	138	0.550336	1.32	1.39394	0.405569	0.573251	0.860487	0.405569	FALSE	FALSE
BLANK	44	0	29	29	50	19	0	1	0.38
BLANK	15	0	9	0	23	0	0	0	0
BLANK	16	0	15	0	26	0	0	0	0
YMR049C	533	268	183	192	120	69	0.502814	1.04918	0.575	0.370549	0.455639	0.354951	0.354951	FALSE	FALSE
YLL008W	477	289	368	390	290	197	0.60587	1.05978	0.67931	0.446495	0.460243	0.419342	0.419342	FALSE	FALSE
YMR200W	405	385	101	180	83	25	0.950617	1.78218	0.301205	0.700557	0.773966	0.185936	0.185936	FALSE	TRUE
YLR007W	267	71	113	83	47	30	0.265918	0.734513	0.638298	0.195968	0.318985	0.394025	0.195968	FALSE	TRUE
YOR160W	543	341	211	319	86	23	0.627993	1.51185	0.267442	0.462799	0.656567	0.165094	0.165094	FALSE	TRUE
YOR206W	261	130	66	123	48	0	0.498084	1.86364	0	0.367063	0.809342	0	0.367063	FALSE	FALSE
YLR132C	555	356	368	152	82	22	0.641441	0.413043	0.268293	0.47271	0.179377	0.165619	0.165619	FALSE	TRUE
YOR250C	661	247	696	362	564	200	0.373676	0.520115	0.35461	0.27538	0.225876	0.218903	0.218903	FALSE	FALSE
YGL201C	423	291	518	139	377	113	0.687943	0.26834	0.299735	0.506979	0.116535	0.185028	0.116535	FALSE	TRUE
YNL126W	981	495	367	608	97	249	0.504587	1.65668	2.56701	0.371855	0.719463	1.58463	0.371855	FALSE	FALSE
YML126C	22	0	13	0	23	0	0	0	0	0	0	0	999	FALSE	FALSE
YPR088C	208	56	135	101	112	69	0.269231	0.748148	0.616071	0.198409	0.324906	0.380305	0.198409	FALSE	TRUE
YML077W	987	373	940	608	717	447	0.377913	0.646809	0.623431	0.278503	0.280897	0.384848	0.278503	FALSE	FALSE
YPR133C	937	387	909	465	676	518	0.41302	0.511551	0.766272	0.304375	0.222157	0.473025	0.222157	FALSE	FALSE
YLR005W	320	146	98	159	53	0	0.45625	1.62245	0	0.336233	0.704599	0	0.336233	FALSE	FALSE
YPR144C	834	418	524	378	410	163	0.501199	0.721374	0.397561	0.369358	0.313279	0.245417	0.245417	FALSE	FALSE
YER009W	268	75	195	151	41	87	0.279851	0.774359	2.12195	0.206236	0.336289	1.30989	0.206236	FALSE	FALSE
YBL041W	744	209	674	320	451	177	0.280914	0.474777	0.392461	0.207019	0.206187	0.242269	0.206187	FALSE	FALSE
YMR061W	568	288	39	10	12	9	0.507042	0.25641	0.75	0.373664	0.111354	0.46298	0.373664	FALSE	FALSE
YMR146C	958	426	741	490	313	260	0.444676	0.661269	0.830671	0.327704	0.287176	0.512778	0.287176	FALSE	FALSE
BLANK	19	0	0	0	33	14	0	#DIV/0!	0.424242
BLANK	51	0	37	37	63	28	0	1	0.444444
BLANK	21	0	18	8	0	11	0	0.444444	#DIV/0!
BLANK	27	0	23	0	0	0	0	0	#DIV/0!
YDL141W	249	162	30	66	26	0	0.650602	2.2	0	0.479461	0.955418	0	0.479461	FALSE	FALSE
BLANK	28	0	27	0	0	0	0	0	#DIV/0!
YDR398W	996	474	849	624	660	409	0.475904	0.734982	0.619697	0.350717	0.319189	0.382543	0.319189	FALSE	FALSE
BLANK	30	0	28	0	32	0	0	0	0
YBR004C	468	242	176	145	52	37	0.517094	0.823864	0.711538	0.381072	0.357788	0.439237	0.357788	FALSE	FALSE
BLANK	34	0	23	9	43	0	0	0.391304	0
YHR101C	709	428	158	199	75	22	0.603667	1.25949	0.293333	0.444872	0.546974	0.181076	0.181076	FALSE	TRUE
BLANK	35	0	25	9	0	0	0	0.36	#DIV/0!
YDR236C	679	312	475	448	285	138	0.459499	0.943158	0.484211	0.338628	0.409596	0.298906	0.298906	FALSE	FALSE
BLANK	33	0	20	0	33	0	0	0	0
YMR093W	460	254	289	276	221	117	0.552174	0.955017	0.529412	0.406924	0.414746	0.326809	0.326809	FALSE	FALSE
BLANK	29	0	20	0	30	0	0	0	0
YPR180W	32	0	19	0	33	0	0	0	0	0	0	0	999	FALSE	FALSE
BLANK	30	0	21	0	32	0	0	0	0
YPR162C	997	413	874	629	715	443	0.414243	0.71968	0.61958	0.305276	0.312543	0.382471	0.305276	FALSE	FALSE
BLANK	32	0	11	0	30	0	0	0	0
YPR035W	1241	495	1113	479	870	493	0.398872	0.430368	0.566667	0.293948	0.186901	0.349807	0.186901	FALSE	TRUE
BLANK	28	0	11	0	35	0	0	0	0
YJR141W	1077	417	957	606	785	440	0.387187	0.633229	0.56051	0.285337	0.274999	0.346006	0.274999	FALSE	FALSE
BLANK	24	0	0	12	14	0	0	#DIV/0!	0
BLANK	29	0	16	17	42	24	0	1.0625	0.571429
blank	50	0	48	0	62	58	0	0	0.935484
							0.542778	0.921063	0.647977	0.736949	0.434281	0.617306

## Sheet: TS2
Temp	25		30		34		ratio			normalization				passed threshold
ORF	CONTROL	MTX	CONTROL	MTX	CONTROL	MTX	25	30	34	25	30	34	score	0.1	0.2
Blank	0	0	0	0	8	0	#DIV/0!	#DIV/0!	0
Blank	0	0	0	21	0	0	#DIV/0!	#DIV/0!	#DIV/0!
Blank	0	0	0	0	11	0	#DIV/0!	#DIV/0!	0
Blank	0	0	0	0	9	9	#DIV/0!	#DIV/0!	1
Blank	0	0	0	0	9	0	#DIV/0!	#DIV/0!	0
Blank	0	0	0	0	9	0	#DIV/0!	#DIV/0!	0
Blank	0	0	0	0	10	0	#DIV/0!	#DIV/0!	0
Blank	0	0	0	15	11	0	#DIV/0!	#DIV/0!	0
Blank	0	12	0	0	11	0	#DIV/0!	#DIV/0!	0
Blank	0	11	0	8	10	0	#DIV/0!	#DIV/0!	0
Blank	0	0	0	0	10	0	#DIV/0!	#DIV/0!	0
Blank	0	0	0	0	9	0	#DIV/0!	#DIV/0!	0
Blank	0	0	0	16	8	8	#DIV/0!	#DIV/0!	1
Blank	0	0	0	0	9	0	#DIV/0!	#DIV/0!	0
Blank	0	0	0	0	10	0	#DIV/0!	#DIV/0!	0
Blank	0	0	0	0	8	0	#DIV/0!	#DIV/0!	0
Blank	0	0	0	10	10	8	#DIV/0!	#DIV/0!	0.8
Blank	0	0	0	0	10	20	#DIV/0!	#DIV/0!	2
Blank	0	10	0	11	8	0	#DIV/0!	#DIV/0!	0
Blank	0	0	0	0	8	0	#DIV/0!	#DIV/0!	0
Blank	0	0	0	0	0	0	#DIV/0!	#DIV/0!	#DIV/0!
Blank	0	0	0	0	8	17	#DIV/0!	#DIV/0!	2.125
Blank	0	0	0	0	0	8	#DIV/0!	#DIV/0!	#DIV/0!
Blank	14	0	0	0	0	0	0	#DIV/0!	#DIV/0!
Blank	23	0	0	0	0	0	0	#DIV/0!	#DIV/0!
Blank	13	0	0	0	0	0	0	#DIV/0!	#DIV/0!
Blank	10	0	0	15	0	0	0	#DIV/0!	#DIV/0!
Blank	9	0	0	14	0	9	0	#DIV/0!	#DIV/0!
Blank	8	0	0	0	0	0	0	#DIV/0!	#DIV/0!
Blank	0	0	0	0	0	0	#DIV/0!	#DIV/0!	#DIV/0!
Blank	0	11	0	0	0	0	#DIV/0!	#DIV/0!	#DIV/0!
Blank	0	0	0	0	0	0	#DIV/0!	#DIV/0!	#DIV/0!
Blank	0	0	0	0	0	0	#DIV/0!	#DIV/0!	#DIV/0!
Blank	0	0	0	0	0	0	#DIV/0!	#DIV/0!	#DIV/0!
Blank	0	0	0	0	0	0	#DIV/0!	#DIV/0!	#DIV/0!
Blank	0	0	0	0	0	0	#DIV/0!	#DIV/0!	#DIV/0!
Blank	0	0	0	0	0	0	#DIV/0!	#DIV/0!	#DIV/0!
Blank	0	0	0	13	0	25	#DIV/0!	#DIV/0!	#DIV/0!
Blank	0	8	0	10	0	0	#DIV/0!	#DIV/0!	#DIV/0!
Blank	0	8	0	0	0	0	#DIV/0!	#DIV/0!	#DIV/0!
Blank	0	0	0	21	0	9	#DIV/0!	#DIV/0!	#DIV/0!
Blank	0	17	0	10	0	0	#DIV/0!	#DIV/0!	#DIV/0!
Blank	0	0	0	0	0	0	#DIV/0!	#DIV/0!	#DIV/0!
Blank	0	0	0	0	0	0	#DIV/0!	#DIV/0!	#DIV/0!
Blank	0	9	0	0	0	0	#DIV/0!	#DIV/0!	#DIV/0!
Blank	576	325	609	435	642	391	0.564236	0.714286	0.609034
Blank	541	310	555	408	309	350	0.573013	0.735135	1.13269
Blank	591	445	599	426	550	402	0.752961	0.711185	0.730909
Blank	0	0	0	0	0	0	#DIV/0!	#DIV/0!	#DIV/0!
Blank	0	0	0	0	0	0	#DIV/0!	#DIV/0!	#DIV/0!
Blank	0	0	0	0	0	0	#DIV/0!	#DIV/0!	#DIV/0!
Blank	0	0	0	0	0	0	#DIV/0!	#DIV/0!	#DIV/0!
Blank	483	255	582	457	603	424	0.52795	0.785223	0.703151
Blank	0	0	0	0	0	0	#DIV/0!	#DIV/0!	#DIV/0!
Blank	0	0	0	0	0	0	#DIV/0!	#DIV/0!	#DIV/0!
Blank	0	0	0	0	0	0	#DIV/0!	#DIV/0!	#DIV/0!
Blank	0	0	0	0	0	0	#DIV/0!	#DIV/0!	#DIV/0!
Blank	0	0	0	0	0	0	#DIV/0!	#DIV/0!	#DIV/0!
Blank	0	0	0	0	0	0	#DIV/0!	#DIV/0!	#DIV/0!
Blank	0	14	0	0	0	0	#DIV/0!	#DIV/0!	#DIV/0!
Blank	0	0	0	0	0	0	#DIV/0!	#DIV/0!	#DIV/0!
Blank	0	0	0	0	0	0	#DIV/0!	#DIV/0!	#DIV/0!
Blank	0	0	0	0	0	0	#DIV/0!	#DIV/0!	#DIV/0!
Blank	0	0	0	0	0	0	#DIV/0!	#DIV/0!	#DIV/0!
Blank	0	0	0	0	0	11	#DIV/0!	#DIV/0!	#DIV/0!
Blank	0	0	0	0	0	12	#DIV/0!	#DIV/0!	#DIV/0!
Blank	0	0	0	9	0	0	#DIV/0!	#DIV/0!	#DIV/0!
Blank	0	0	0	0	0	10	#DIV/0!	#DIV/0!	#DIV/0!
Blank	0	0	0	9	0	8	#DIV/0!	#DIV/0!	#DIV/0!
Blank	0	0	0	10	0	0	#DIV/0!	#DIV/0!	#DIV/0!
Blank	0	0	0	11	0	11	#DIV/0!	#DIV/0!	#DIV/0!
Blank	0	0	0	0	0	0	#DIV/0!	#DIV/0!	#DIV/0!
Blank	0	0	0	8	0	9	#DIV/0!	#DIV/0!	#DIV/0!
Blank	0	0	0	11	0	11	#DIV/0!	#DIV/0!	#DIV/0!
Blank	0	0	0	0	0	0	#DIV/0!	#DIV/0!	#DIV/0!
Blank	0	0	0	9	0	13	#DIV/0!	#DIV/0!	#DIV/0!
Blank	0	0	0	10	0	11	#DIV/0!	#DIV/0!	#DIV/0!
Blank	0	0	0	9	0	0	#DIV/0!	#DIV/0!	#DIV/0!
Blank	0	0	0	0	0	0	#DIV/0!	#DIV/0!	#DIV/0!
Blank	0	0	0	0	0	0	#DIV/0!	#DIV/0!	#DIV/0!
Blank	0	0	0	0	0	0	#DIV/0!	#DIV/0!	#DIV/0!
Blank	0	0	0	0	0	0	#DIV/0!	#DIV/0!	#DIV/0!
Blank	0	8	0	0	0	0	#DIV/0!	#DIV/0!	#DIV/0!
Blank	0	13	0	0	0	0	#DIV/0!	#DIV/0!	#DIV/0!
Blank	604	350	636	471	335	158	0.57947	0.740566	0.471642
Blank	0	0	0	0	0	0	#DIV/0!	#DIV/0!	#DIV/0!
Blank	0	0	0	0	0	0	#DIV/0!	#DIV/0!	#DIV/0!
Blank	0	8	0	0	0	0	#DIV/0!	#DIV/0!	#DIV/0!
Blank	0	0	0	0	0	0	#DIV/0!	#DIV/0!	#DIV/0!
Blank	0	0	0	0	0	0	#DIV/0!	#DIV/0!	#DIV/0!
Blank	0	0	0	0	0	0	#DIV/0!	#DIV/0!	#DIV/0!
Blank	0	0	0	0	0	0	#DIV/0!	#DIV/0!	#DIV/0!
Blank	0	0	0	0	0	0	#DIV/0!	#DIV/0!	#DIV/0!
Blank	0	0	0	0	0	0	#DIV/0!	#DIV/0!	#DIV/0!
Blank	0	12	0	0	0	0	#DIV/0!	#DIV/0!	#DIV/0!
Blank	479	248	300	292	106	96	0.517745	0.973333	0.90566
Blank	0	0	0	0	0	9	#DIV/0!	#DIV/0!	#DIV/0!
Blank	0	0	0	0	0	0	#DIV/0!	#DIV/0!	#DIV/0!
YER012W	0	0	0	0	0	0	#DIV/0!	#DIV/0!	#DIV/0!	#DIV/0!	#DIV/0!	#DIV/0!	999	FALSE	FALSE
YMR239C	696	305	632	499	480	285	0.438218	0.789557	0.59375	0.313033	0.459814	0.336768	0.313033	FALSE	FALSE
YKR002W	391	226	518	399	541	381	0.578005	0.77027	0.704251	0.412886	0.448582	0.399443	0.399443	FALSE	FALSE
YDR325W	445	205	94	101	44	41	0.460674	1.07447	0.931818	0.329073	0.625738	0.528516	0.329073	FALSE	FALSE
YGR185C	513	259	406	318	226	208	0.504873	0.783251	0.920354	0.360646	0.456142	0.522014	0.360646	FALSE	FALSE
YMR239C	382	176	278	213	183	143	0.460733	0.766187	0.781421	0.329115	0.446204	0.443212	0.329115	FALSE	FALSE
Blank	441	229	276	223	202	160	0.519274	0.807971	0.792079
Blank	0	0	0	0	0	0	#DIV/0!	#DIV/0!	#DIV/0!
YHR186C	576	300	576	428	289	142	0.520833	0.743056	0.491349	0.372047	0.432733	0.278687	0.278687	FALSE	FALSE
YNL138W	486	286	557	417	369	234	0.588477	0.748654	0.634146	0.420367	0.435993	0.35968	0.35968	FALSE	FALSE
YLL031C	307	200	81	159	10	0	0.651466	1.96296	0	0.465362	1.14317	0	0.465362	FALSE	FALSE
YDR361C	443	272	281	199	132	100	0.613995	0.708185	0.757576	0.438595	0.412426	0.429688	0.412426	FALSE	FALSE
YJL001W	0	0	0	0	0	0	#DIV/0!	#DIV/0!	#DIV/0!	#DIV/0!	#DIV/0!	#DIV/0!	999	FALSE	FALSE
YLR105C	582	270	463	243	175	86	0.463918	0.524838	0.491429	0.33139	0.30565	0.278732	0.278732	FALSE	FALSE
YLL031C	449	221	144	185	20	14	0.492205	1.28472	0.7	0.351597	0.748183	0.397032	0.351597	FALSE	FALSE
Blank	0	0	0	0	0	0	#DIV/0!	#DIV/0!	#DIV/0!
YMR117C	626	270	572	413	113	65	0.43131	0.722028	0.575221	0.308098	0.420487	0.326259	0.308098	FALSE	FALSE
YGR048W	0	0	0	0	0	0	#DIV/0!	#DIV/0!	#DIV/0!	#DIV/0!	#DIV/0!	#DIV/0!	999	FALSE	FALSE
YLR026C	596	243	748	456	772	534	0.407718	0.609626	0.69171	0.291245	0.355028	0.392329	0.291245	FALSE	FALSE
YDR002W	439	231	147	88	34	27	0.526196	0.598639	0.794118	0.375877	0.348629	0.450414	0.348629	FALSE	FALSE
YMR168C	564	271	700	369	234	115	0.480496	0.527143	0.491453	0.343233	0.306992	0.278746	0.278746	FALSE	FALSE
YPL217C	0	0	0	0	0	0	#DIV/0!	#DIV/0!	#DIV/0!	#DIV/0!	#DIV/0!	#DIV/0!	999	FALSE	FALSE
YLR078C	589	274	764	456	707	548	0.465195	0.596859	0.775106	0.332303	0.347592	0.439631	0.332303	FALSE	FALSE
YDR013W	447	194	193	98	73	44	0.434004	0.507772	0.60274	0.310022	0.295711	0.341867	0.295711	FALSE	FALSE
YBR060C	402	227	316	290	206	186	0.564677	0.917722	0.902913	0.403365	0.534453	0.512121	0.403365	FALSE	FALSE
YDR228C	482	234	591	403	530	448	0.485477	0.681895	0.845283	0.346791	0.397115	0.479434	0.346791	FALSE	FALSE
YLR459W	502	245	65	89	13	12	0.488048	1.36923	0.923077	0.348627	0.797399	0.523558	0.348627	FALSE	FALSE
YLR249W	524	183	628	335	608	428	0.349237	0.533439	0.703947	0.24947	0.310659	0.39927	0.24947	FALSE	FALSE
YJR065C	445	180	535	299	437	334	0.404494	0.558879	0.764302	0.288942	0.325474	0.433503	0.288942	FALSE	FALSE
YDR228C	459	231	545	388	601	426	0.503268	0.711927	0.708819	0.359499	0.414604	0.402033	0.359499	FALSE	FALSE
YLR459W	514	250	568	442	103	60	0.486381	0.778169	0.582524	0.347437	0.453182	0.330401	0.330401	FALSE	FALSE
YDR062W	314	225	170	174	43	50	0.716561	1.02353	1.16279	0.511861	0.596073	0.659521	0.511861	FALSE	FALSE
YJR065C	200	176	291	297	394	279	0.88	1.02062	0.708122	0.62861	0.594377	0.401638	0.401638	FALSE	FALSE
YOR020C	0	0	0	0	0	0	#DIV/0!	#DIV/0!	#DIV/0!	#DIV/0!	#DIV/0!	#DIV/0!	999	FALSE	FALSE
YLR459W	515	299	584	367	150	33	0.580583	0.628425	0.22	0.414727	0.365975	0.124781	0.124781	FALSE	TRUE
YDR062W	383	247	173	220	72	72	0.644909	1.27168	1	0.460678	0.740586	0.567188	0.460678	FALSE	FALSE
YJR065C	0	0	0	0	0	0	#DIV/0!	#DIV/0!	#DIV/0!	#DIV/0!	#DIV/0!	#DIV/0!	999	FALSE	FALSE
YMR308C	0	0	13	16	0	0	#DIV/0!	1.23077	#DIV/0!	#DIV/0!	0.716763	#DIV/0!	999	FALSE	FALSE
YML130C	396	212	101	31	9	15	0.535354	0.306931	1.66667	0.382419	0.178747	0.945313	0.178747	FALSE	TRUE
YDR062W	0	0	0	0	0	0	#DIV/0!	#DIV/0!	#DIV/0!	#DIV/0!	#DIV/0!	#DIV/0!	999	FALSE	FALSE
YJR065C	415	230	532	341	133	150	0.554217	0.640977	1.12782	0.395894	0.373286	0.639686	0.373286	FALSE	FALSE
YMR308C	395	241	318	323	273	268	0.610127	1.01572	0.981685	0.435832	0.591526	0.5568	0.435832	FALSE	FALSE
YOR149C	413	237	468	328	411	369	0.57385	0.700855	0.89781	0.409918	0.408157	0.509227	0.408157	FALSE	FALSE
YER171W	0	0	0	0	0	0	#DIV/0!	#DIV/0!	#DIV/0!	#DIV/0!	#DIV/0!	#DIV/0!	999	FALSE	FALSE
Blank	0	0	10	0	0	0	#DIV/0!	0	#DIV/0!
Blank	461	238	522	193	67	52	0.516269	0.369732	0.776119
Blank	0	0	0	0	0	0	#DIV/0!	#DIV/0!	#DIV/0!
Blank	0	0	0	0	0	0	#DIV/0!	#DIV/0!	#DIV/0!
Blank	0	0	0	0	0	0	#DIV/0!	#DIV/0!	#DIV/0!
Blank	0	0	0	0	0	0	#DIV/0!	#DIV/0!	#DIV/0!
Blank	0	0	0	0	0	0	#DIV/0!	#DIV/0!	#DIV/0!
Blank	0	0	0	0	0	0	#DIV/0!	#DIV/0!	#DIV/0!
Blank	0	0	0	0	0	0	#DIV/0!	#DIV/0!	#DIV/0!
Blank	0	0	0	0	0	0	#DIV/0!	#DIV/0!	#DIV/0!
Blank	0	0	0	0	0	0	#DIV/0!	#DIV/0!	#DIV/0!
Blank	0	0	0	0	0	0	#DIV/0!	#DIV/0!	#DIV/0!
Blank	0	0	0	0	0	0	#DIV/0!	#DIV/0!	#DIV/0!
Blank	0	0	0	0	0	0	#DIV/0!	#DIV/0!	#DIV/0!
Blank	0	9	0	0	0	0	#DIV/0!	#DIV/0!	#DIV/0!
Blank	0	0	0	0	0	0	#DIV/0!	#DIV/0!	#DIV/0!
Blank	0	0	0	0	0	0	#DIV/0!	#DIV/0!	#DIV/0!
Blank	0	0	0	0	0	0	#DIV/0!	#DIV/0!	#DIV/0!
Blank	0	9	0	0	0	0	#DIV/0!	#DIV/0!	#DIV/0!
Blank	0	0	0	0	0	0	#DIV/0!	#DIV/0!	#DIV/0!
Blank	0	0	0	0	0	0	#DIV/0!	#DIV/0!	#DIV/0!
Blank	20	0	0	0	0	0	0	#DIV/0!	#DIV/0!
Blank	0	0	0	0	0	0	#DIV/0!	#DIV/0!	#DIV/0!
Blank	0	0	0	0	0	0	#DIV/0!	#DIV/0!	#DIV/0!
Blank	0	0	0	0	0	0	#DIV/0!	#DIV/0!	#DIV/0!
Blank	0	11	0	0	0	0	#DIV/0!	#DIV/0!	#DIV/0!
Blank	0	0	0	0	0	0	#DIV/0!	#DIV/0!	#DIV/0!
Blank	0	0	0	0	0	0	#DIV/0!	#DIV/0!	#DIV/0!
Blank	0	0	0	0	0	0	#DIV/0!	#DIV/0!	#DIV/0!
Blank	0	0	0	0	0	0	#DIV/0!	#DIV/0!	#DIV/0!
Blank	0	0	0	0	0	0	#DIV/0!	#DIV/0!	#DIV/0!
Blank	0	0	0	0	0	0	#DIV/0!	#DIV/0!	#DIV/0!
Blank	0	11	0	0	0	0	#DIV/0!	#DIV/0!	#DIV/0!
Blank	0	9	0	0	0	0	#DIV/0!	#DIV/0!	#DIV/0!
Blank	0	0	0	0	0	0	#DIV/0!	#DIV/0!	#DIV/0!
Blank	0	0	0	0	0	0	#DIV/0!	#DIV/0!	#DIV/0!
Blank	0	0	0	0	0	0	#DIV/0!	#DIV/0!	#DIV/0!
Blank	0	0	0	0	0	0	#DIV/0!	#DIV/0!	#DIV/0!
Blank	0	0	0	0	0	0	#DIV/0!	#DIV/0!	#DIV/0!
Blank	0	0	0	0	0	0	#DIV/0!	#DIV/0!	#DIV/0!
Blank	0	0	0	0	0	0	#DIV/0!	#DIV/0!	#DIV/0!
Blank	0	0	0	0	0	0	#DIV/0!	#DIV/0!	#DIV/0!
Blank	435	308	423	332	278	266	0.708046	0.78487	0.956835
Blank	0	0	0	0	0	0	#DIV/0!	#DIV/0!	#DIV/0!
Blank	358	212	340	283	264	237	0.592179	0.832353	0.897727
Blank	297	198	318	232	126	79	0.666667	0.72956	0.626984
Blank	295	187	321	219	136	79	0.633898	0.682243	0.580882
Blank	316	200	258	174	86	69	0.632911	0.674419	0.802326
Blank	382	199	430	157	93	31	0.520942	0.365116	0.333333
Blank	448	245	440	271	181	157	0.546875	0.615909	0.867403
Blank	0	0	0	0	0	0	#DIV/0!	#DIV/0!	#DIV/0!
Blank	0	0	0	0	0	0	#DIV/0!	#DIV/0!	#DIV/0!
YDL108W	222	78	123	55	65	9	0.351351	0.447154	0.138462	0.250981	0.260409	0.0785337	0.250981	FALSE	FALSE
Blank	0	0	0	0	0	0	#DIV/0!	#DIV/0!	#DIV/0!
YHR007C	391	182	513	303	174	97	0.465473	0.590643	0.557471	0.332501	0.343973	0.316191	0.316191	FALSE	FALSE
YKL203C	456	229	84	100	50	19	0.502193	1.19048	0.38	0.358731	0.693297	0.215531	0.358731	FALSE	FALSE
YIL150C	0	0	0	0	0	0	#DIV/0!	#DIV/0!	#DIV/0!	#DIV/0!	#DIV/0!	#DIV/0!	999	FALSE	FALSE
YML046W	408	235	506	369	400	188	0.57598	0.729249	0.47	0.41144	0.424693	0.266578	0.266578	FALSE	FALSE
YPR165W	358	210	387	288	321	277	0.586592	0.744186	0.862928	0.41902	0.433391	0.489443	0.41902	FALSE	FALSE
YDR373W	348	224	327	306	156	163	0.643678	0.93578	1.04487	0.459799	0.54497	0.592639	0.459799	FALSE	FALSE
YBL023C	353	239	371	308	306	231	0.677054	0.830189	0.754902	0.48364	0.483477	0.428171	0.428171	FALSE	FALSE
YMR033W	338	191	114	67	41	21	0.565089	0.587719	0.512195	0.40366	0.34227	0.290511	0.34227	FALSE	FALSE
YNL263C	0	10	0	0	0	0	#DIV/0!	#DIV/0!	#DIV/0!	#DIV/0!	#DIV/0!	#DIV/0!	999	FALSE	FALSE
YGR091W	420	165	151	68	59	26	0.392857	0.450331	0.440678	0.28063	0.262259	0.249947	0.262259	FALSE	FALSE
YEL032W	282	134	421	275	462	316	0.475177	0.653207	0.683983	0.339433	0.380408	0.387947	0.339433	FALSE	FALSE
YJL039C	386	204	522	359	498	395	0.528497	0.687739	0.793173	0.377522	0.400519	0.449878	0.377522	FALSE	FALSE
YDL102W	209	68	72	35	37	25	0.325359	0.486111	0.675676	0.232414	0.283096	0.383235	0.232414	FALSE	FALSE
YJL203W	368	141	31	24	24	24	0.383152	0.774194	1	0.273697	0.450867	0.567188	0.273697	FALSE	FALSE
YKL089W	327	161	399	236	250	84	0.492355	0.591479	0.336	0.351704	0.344459	0.190575	0.190575	FALSE	TRUE
YLR163C	425	192	501	342	346	322	0.451765	0.682635	0.930636	0.322709	0.397546	0.527845	0.322709	FALSE	FALSE
YDR364C	13	0	0	0	0	0	0	#DIV/0!	#DIV/0!	0	#DIV/0!	#DIV/0!	999	FALSE	FALSE
YMR268C	386	139	433	163	404	148	0.360104	0.376443	0.366337	0.257233	0.219229	0.207782	0.207782	FALSE	FALSE
YPL211W	145	90	101	96	70	64	0.62069	0.950495	0.914286	0.443377	0.55354	0.518572	0.443377	FALSE	FALSE
YKR008W	0	0	0	0	0	0	#DIV/0!	#DIV/0!	#DIV/0!	#DIV/0!	#DIV/0!	#DIV/0!	999	FALSE	FALSE
YKL045W	337	185	302	183	224	143	0.548961	0.60596	0.638393	0.39214	0.352893	0.362089	0.352893	FALSE	FALSE
YLR274W	334	185	218	181	175	143	0.553892	0.830275	0.817143	0.395662	0.483527	0.463474	0.395662	FALSE	FALSE
YNL267W	197	93	308	209	275	245	0.472081	0.678571	0.890909	0.337222	0.395179	0.505313	0.337222	FALSE	FALSE
Blank	12	0	0	0	0	0	0	#DIV/0!	#DIV/0!
YNL262W	398	182	277	141	150	68	0.457286	0.509025	0.453333	0.326653	0.296441	0.257125	0.257125	FALSE	FALSE
Blank	0	14	0	0	0	0	#DIV/0!	#DIV/0!	#DIV/0!
YNL267W	0	11	0	0	0	0	#DIV/0!	#DIV/0!	#DIV/0!	#DIV/0!	#DIV/0!	#DIV/0!	999	FALSE	FALSE
YPR178W	0	10	0	0	0	0	#DIV/0!	#DIV/0!	#DIV/0!	#DIV/0!	#DIV/0!	#DIV/0!	999	FALSE	FALSE
Blank	0	0	0	0	0	0	#DIV/0!	#DIV/0!	#DIV/0!
YFR052W	133	51	40	62	191	104	0.383459	1.55	0.544503	0.273916	0.902673	0.308835	0.273916	FALSE	FALSE
YBR237W	392	198	106	80	45	20	0.505102	0.754717	0.444444	0.36081	0.439524	0.252084	0.36081	FALSE	FALSE
Blank	0	0	0	0	0	0	#DIV/0!	#DIV/0!	#DIV/0!
YJR057W	240	0	50	10	20	8	0	0.2	0.4	0	0.116474	0.226875	999	FALSE	FALSE
YDL102W	273	105	58	30	37	18	0.384615	0.517241	0.486486	0.274742	0.301226	0.275929	0.274742	FALSE	FALSE
YMR235C	0	0	0	0	0	0	#DIV/0!	#DIV/0!	#DIV/0!	#DIV/0!	#DIV/0!	#DIV/0!	999	FALSE	FALSE
Blank	0	0	0	0	0	0	#DIV/0!	#DIV/0!	#DIV/0!
YLR310C	0	9	0	0	0	0	#DIV/0!	#DIV/0!	#DIV/0!	#DIV/0!	#DIV/0!	#DIV/0!	999	FALSE	FALSE
YJR057W	0	0	0	0	0	0	#DIV/0!	#DIV/0!	#DIV/0!	#DIV/0!	#DIV/0!	#DIV/0!	999	FALSE	FALSE
YPL085W	298	190	65	15	0	18	0.637584	0.230769	#DIV/0!	0.455445	0.134393	#DIV/0!	0.455445	FALSE	FALSE
YDR303C	244	165	294	214	115	63	0.67623	0.727891	0.547826	0.483051	0.423902	0.31072	0.31072	FALSE	FALSE
YBR102C	151	73	195	101	244	85	0.483444	0.517949	0.348361	0.345338	0.301638	0.197586	0.197586	FALSE	TRUE
YAL041W	267	174	209	165	63	59	0.651685	0.789474	0.936508	0.465518	0.459766	0.531176	0.459766	FALSE	FALSE
Blank	305	184	236	191	105	79	0.603279	0.809322	0.752381
Blank	434	250	463	280	462	343	0.576037	0.604752	0.742424
Blank	0	0	0	0	0	0	#DIV/0!	#DIV/0!	#DIV/0!
Blank	0	0	0	0	0	0	#DIV/0!	#DIV/0!	#DIV/0!
Blank	0	0	0	0	0	0	#DIV/0!	#DIV/0!	#DIV/0!
Blank	0	0	0	0	0	0	#DIV/0!	#DIV/0!	#DIV/0!
YDR212W	260	191	255	262	200	168	0.734615	1.02745	0.84	0.524758	0.598356	0.476438	0.476438	FALSE	FALSE
Blank	0	0	69	0	0	0	#DIV/0!	0	#DIV/0!
YFL009W	365	188	348	269	84	41	0.515068	0.772989	0.488095	0.367929	0.450165	0.276842	0.276842	FALSE	FALSE
Blank	0	0	0	0	0	0	#DIV/0!	#DIV/0!	#DIV/0!
YDL008W	154	53	66	37	47	10	0.344156	0.560606	0.212766	0.245841	0.32648	0.120678	0.245841	FALSE	FALSE
Blank	0	0	0	0	0	0	#DIV/0!	#DIV/0!	#DIV/0!
YMR001C	0	0	0	0	0	0	#DIV/0!	#DIV/0!	#DIV/0!	#DIV/0!	#DIV/0!	#DIV/0!	999	FALSE	FALSE
Blank	0	9	0	0	0	0	#DIV/0!	#DIV/0!	#DIV/0!
YDR362C	352	181	386	248	192	113	0.514205	0.642487	0.588542	0.367312	0.374165	0.333814	0.333814	FALSE	FALSE
Blank	0	0	0	0	0	0	#DIV/0!	#DIV/0!	#DIV/0!
YDL017W	108	53	39	16	19	0	0.490741	0.410256	0	0.350551	0.238921	0	0.350551	FALSE	FALSE
Blank	0	0	0	0	0	0	#DIV/0!	#DIV/0!	#DIV/0!
YDR394W	325	176	401	289	120	119	0.541538	0.720698	0.991667	0.386837	0.419713	0.562461	0.386837	FALSE	FALSE
Blank	0	0	0	0	0	0	#DIV/0!	#DIV/0!	#DIV/0!
YDL220C	351	167	158	120	150	107	0.475783	0.759494	0.713333	0.339866	0.442306	0.404594	0.339866	FALSE	FALSE
Blank	0	0	0	0	0	10	#DIV/0!	#DIV/0!	#DIV/0!
YER006W	248	151	247	213	157	133	0.608871	0.862348	0.847134	0.434935	0.502205	0.480484	0.434935	FALSE	FALSE
Blank	0	0	0	0	0	11	#DIV/0!	#DIV/0!	#DIV/0!
YAR019C	324	175	132	72	103	63	0.540123	0.545455	0.61165	0.385826	0.317656	0.346921	0.317656	FALSE	FALSE
Blank	0	14	0	0	0	8	#DIV/0!	#DIV/0!	#DIV/0!
YFL034C-B	284	142	277	193	187	122	0.5	0.696751	0.652406	0.357165	0.405767	0.370037	0.357165	FALSE	FALSE
Blank	0	0	0	0	0	9	#DIV/0!	#DIV/0!	#DIV/0!
YKL022C	357	184	154	141	91	66	0.515406	0.915584	0.725275	0.36817	0.533209	0.411367	0.36817	FALSE	FALSE
Blank	0	0	0	0	0	0	#DIV/0!	#DIV/0!	#DIV/0!
YFL034C-B	354	156	321	234	193	117	0.440678	0.728972	0.606218	0.314789	0.424531	0.343839	0.314789	FALSE	FALSE
Blank	0	0	0	0	0	0	#DIV/0!	#DIV/0!	#DIV/0!
YOR236W	379	212	515	360	486	408	0.559367	0.699029	0.839506	0.399572	0.407093	0.476158	0.399572	FALSE	FALSE
Blank	0	0	0	0	0	0	#DIV/0!	#DIV/0!	#DIV/0!
YFL039C	0	0	0	0	0	0	#DIV/0!	#DIV/0!	#DIV/0!	#DIV/0!	#DIV/0!	#DIV/0!	999	FALSE	FALSE
Blank	0	0	0	0	0	0	#DIV/0!	#DIV/0!	#DIV/0!
YLR314C	375	240	305	250	110	71	0.64	0.819672	0.645455	0.457171	0.477352	0.366094	0.366094	FALSE	FALSE
Blank	0	0	0	0	0	0	#DIV/0!	#DIV/0!	#DIV/0!
YGL022W	244	183	287	215	397	267	0.75	0.749129	0.672544	0.535747	0.43627	0.381459	0.381459	FALSE	FALSE
Blank	0	0	0	0	0	0	#DIV/0!	#DIV/0!	#DIV/0!
YDL029W	377	245	432	341	130	243	0.649867	0.789352	1.86923	0.46422	0.459695	1.06021	0.459695	FALSE	FALSE
Blank	0	0	0	0	0	0	#DIV/0!	#DIV/0!	#DIV/0!
YHR005C	0	0	0	0	0	97	#DIV/0!	#DIV/0!	#DIV/0!	#DIV/0!	#DIV/0!	#DIV/0!	999	FALSE	FALSE
Blank	316	286	398	154	57	13	0.905063	0.386935	0.22807
YOR329C	321	99	297	76	89	0	0.308411	0.255892	0	0.220307	0.149024	0	0.149024	FALSE	TRUE
Blank	217	142	231	147	44	26	0.654378	0.636364	0.590909
YIL004C	218	116	194	70	64	20	0.53211	0.360825	0.3125	0.380102	0.210133	0.177246	0.210133	FALSE	FALSE
Blank	242	161	205	188	167	215	0.665289	0.917073	1.28743
YIL062C	290	154	309	225	117	85	0.531034	0.728155	0.726496	0.379334	0.424056	0.41206	0.379334	FALSE	FALSE
Blank	407	232	419	200	141	152	0.570025	0.477327	1.07801
Blank	0	0	0	0	0	0	#DIV/0!	#DIV/0!	#DIV/0!
Blank	576	188	717	290	590	305	0.326389	0.404463	0.516949
YDR238C	375	116	458	17	70	27	0.309333	0.0371179	0.385714	0.220966	0.0216163	0.218772	0.0216163	TRUE	TRUE
YDR228C	399	186	332	213	119	16	0.466165	0.641566	0.134454	0.332996	0.373629	0.0762606	0.0762606	TRUE	TRUE
YGR120C	345	164	188	15	37	10	0.475362	0.0797872	0.27027	0.339566	0.0464657	0.153294	0.0464657	TRUE	TRUE
Blank	0	0	0	0	0	0	#DIV/0!	#DIV/0!	#DIV/0!
YJL090C	279	177	335	196	372	221	0.634409	0.585075	0.594086	0.453177	0.34073	0.336958	0.336958	FALSE	FALSE
YDR228C	279	169	214	192	105	45	0.605735	0.897196	0.428571	0.432694	0.5225	0.243081	0.243081	FALSE	FALSE
YLR088W	399	235	366	301	21	14	0.588972	0.822404	0.666667	0.420721	0.478943	0.378125	0.420721	FALSE	FALSE
YGL130W	89	26	49	17	80	8	0.292135	0.346939	0.1	0.208681	0.202047	0.0567188	0.0567188	TRUE	TRUE
YMR117C	331	192	392	310	89	105	0.58006	0.790816	1.17978	0.414355	0.460547	0.669154	0.414355	FALSE	FALSE
YOR294W	295	181	271	264	89	80	0.613559	0.97417	0.898876	0.438284	0.567327	0.509832	0.438284	FALSE	FALSE
YDL126C	177	96	160	119	74	38	0.542373	0.74375	0.513514	0.387433	0.433137	0.291259	0.291259	FALSE	FALSE
YGL098W	341	147	283	215	99	49	0.431085	0.759717	0.494949	0.307937	0.442436	0.280729	0.280729	FALSE	FALSE
YAL041W	328	170	274	220	258	211	0.518293	0.80292	0.817829	0.370232	0.467596	0.463863	0.370232	FALSE	FALSE
YOR294W	259	152	258	226	91	79	0.586873	0.875969	0.868132	0.419221	0.510138	0.492394	0.419221	FALSE	FALSE
YDL126C	229	106	157	152	50	33	0.462882	0.968153	0.66	0.330651	0.563823	0.374344	0.330651	FALSE	FALSE
Blank	0	0	0	0	0	0	#DIV/0!	#DIV/0!	#DIV/0!
YNR026C	233	24	22	23	23	23	0.103004	1.04545	1	0.073579	0.608841	0.567188	0.073579	TRUE	TRUE
YPL010W	344	159	483	245	264	75	0.462209	0.507246	0.284091	0.33017	0.295405	0.161133	0.161133	FALSE	TRUE
YJL034W	300	168	102	256	42	74	0.56	2.5098	1.7619	0.400025	1.46163	0.999331	0.400025	FALSE	FALSE
YEL055C	306	149	209	154	112	100	0.486928	0.736842	0.892857	0.347827	0.429115	0.506418	0.347827	FALSE	FALSE
YOL139C	249	137	220	145	72	53	0.550201	0.659091	0.736111	0.393025	0.383835	0.417513	0.383835	FALSE	FALSE
YLR195C	288	140	283	183	144	72	0.486111	0.646643	0.5	0.347244	0.376585	0.283594	0.283594	FALSE	FALSE
Blank	0	0	0	0	0	12	#DIV/0!	#DIV/0!	#DIV/0!
YEL055C	355	167	276	230	152	137	0.470423	0.833333	0.901316	0.336037	0.485308	0.511215	0.336037	FALSE	FALSE
YFL005W	298	153	288	174	68	27	0.513423	0.604167	0.397059	0.366753	0.351848	0.225207	0.351848	FALSE	FALSE
YPL255W	313	131	169	110	44	37	0.41853	0.650888	0.840909	0.298969	0.379057	0.476953	0.298969	FALSE	FALSE
YOR075W	301	149	283	284	19	14	0.495017	1.00353	0.736842	0.353605	0.584428	0.417928	0.353605	FALSE	FALSE
YEL055C	134	87	75	72	52	40	0.649254	0.96	0.769231	0.463781	0.559075	0.436298	0.463781	FALSE	FALSE
YDR054C	0	0	0	0	0	0	#DIV/0!	#DIV/0!	#DIV/0!	#DIV/0!	#DIV/0!	#DIV/0!	999	FALSE	FALSE
YKR062W	241	132	181	86	17	0	0.547718	0.475138	0	0.391251	0.276706	0	0.276706	FALSE	FALSE
YLR378C	0	17	0	0	0	0	#DIV/0!	#DIV/0!	#DIV/0!	#DIV/0!	#DIV/0!	#DIV/0!	999	FALSE	FALSE
YDL030W	408	150	44	24	28	19	0.367647	0.545455	0.678571	0.262621	0.317656	0.384877	0.262621	FALSE	FALSE
YBR060C	266	167	253	182	160	133	0.62782	0.719368	0.83125	0.44847	0.418938	0.471475	0.418938	FALSE	FALSE
YOR151C	0	0	0	0	0	0	#DIV/0!	#DIV/0!	#DIV/0!	#DIV/0!	#DIV/0!	#DIV/0!	999	FALSE	FALSE
YFL039C	322	190	473	274	449	320	0.590062	0.579281	0.712695	0.421499	0.337356	0.404232	0.337356	FALSE	FALSE
YKR086W	325	207	311	243	65	57	0.636923	0.78135	0.876923	0.454973	0.455035	0.49738	0.454973	FALSE	FALSE
Blank	0	0	0	0	0	0	#DIV/0!	#DIV/0!	#DIV/0!
YLR103C	356	205	257	119	97	27	0.575843	0.463035	0.278351	0.411342	0.269658	0.157877	0.157877	FALSE	TRUE
YFL039C	289	175	232	172	62	63	0.605536	0.741379	1.01613	0.432553	0.431757	0.576336	0.431757	FALSE	FALSE
YDR082W	253	184	251	199	223	172	0.727273	0.792829	0.7713	0.519513	0.461719	0.437472	0.437472	FALSE	FALSE
YBR060C	201	162	110	89	65	62	0.80597	0.809091	0.953846	0.575729	0.47119	0.54101	0.47119	FALSE	FALSE
YML114C	216	145	162	128	31	61	0.671296	0.790123	1.96774	0.479527	0.460144	1.11608	0.460144	FALSE	FALSE
YFL039C	216	149	267	190	403	244	0.689815	0.71161	0.605459	0.492755	0.41442	0.343409	0.343409	FALSE	FALSE
YMR296C	241	154	203	187	158	207	0.639004	0.921182	1.31013	0.45646	0.536469	0.743088	0.45646	FALSE	FALSE
Blank	309	188	260	228	219	242	0.608414	0.876923	1.10502
Blank	440	246	412	200	220	274	0.559091	0.485437	1.24545
Blank	0	0	0	0	0	0	#DIV/0!	#DIV/0!	#DIV/0!
Blank	0	0	0	0	0	0	#DIV/0!	#DIV/0!	#DIV/0!
Blank	0	0	0	0	0	0	#DIV/0!	#DIV/0!	#DIV/0!
Blank	0	0	0	0	0	0	#DIV/0!	#DIV/0!	#DIV/0!
YDL132W	122	99	79	79	29	0	0.811475	1	0	0.579661	0.58237	0	0.579661	FALSE	FALSE
Blank	0	0	0	0	0	0	#DIV/0!	#DIV/0!	#DIV/0!
Blank	0	0	0	0	0	0	#DIV/0!	#DIV/0!	#DIV/0!
Blank	0	0	0	0	0	0	#DIV/0!	#DIV/0!	#DIV/0!
Blank	0	0	0	0	0	0	#DIV/0!	#DIV/0!	#DIV/0!
Blank	0	0	0	0	0	0	#DIV/0!	#DIV/0!	#DIV/0!
Blank	0	0	0	0	0	0	#DIV/0!	#DIV/0!	#DIV/0!
Blank	0	0	0	0	0	0	#DIV/0!	#DIV/0!	#DIV/0!
YDL084W	305	147	128	151	88	103	0.481967	1.17969	1.17045	0.344284	0.687014	0.663868	0.344284	FALSE	FALSE
Blank	0	0	0	0	0	0	#DIV/0!	#DIV/0!	#DIV/0!
Blank	0	0	0	0	0	10	#DIV/0!	#DIV/0!	#DIV/0!
Blank	0	0	0	0	0	14	#DIV/0!	#DIV/0!	#DIV/0!
Blank	0	0	0	0	0	0	#DIV/0!	#DIV/0!	#DIV/0!
Blank	0	0	0	0	0	0	#DIV/0!	#DIV/0!	#DIV/0!
Blank	0	0	0	0	0	0	#DIV/0!	#DIV/0!	#DIV/0!
Blank	0	0	0	0	0	11	#DIV/0!	#DIV/0!	#DIV/0!
YGR098C	306	140	119	88	41	28	0.457516	0.739496	0.682927	0.326818	0.43066	0.387348	0.326818	FALSE	FALSE
Blank	0	0	0	0	0	0	#DIV/0!	#DIV/0!	#DIV/0!
Blank	0	0	0	0	0	0	#DIV/0!	#DIV/0!	#DIV/0!
Blank	0	0	0	0	0	0	#DIV/0!	#DIV/0!	#DIV/0!
Blank	0	0	0	0	0	0	#DIV/0!	#DIV/0!	#DIV/0!
Blank	0	0	0	0	0	0	#DIV/0!	#DIV/0!	#DIV/0!
Blank	0	0	0	0	0	0	#DIV/0!	#DIV/0!	#DIV/0!
Blank	0	13	0	0	0	17	#DIV/0!	#DIV/0!	#DIV/0!
YNL287W	236	84	157	16	14	12	0.355932	0.101911	0.857143	0.254253	0.0593498	0.486161	0.0593498	TRUE	TRUE
Blank	0	0	0	0	0	0	#DIV/0!	#DIV/0!	#DIV/0!
Blank	0	0	0	0	0	12	#DIV/0!	#DIV/0!	#DIV/0!
Blank	0	14	0	0	0	0	#DIV/0!	#DIV/0!	#DIV/0!
yip1-40	385	180	503	332	484	333	0.467532	0.66004	0.688017	0.333972	0.384387	0.390235	0.333972	FALSE	FALSE
Blank	0	13	0	0	0	0	#DIV/0!	#DIV/0!	#DIV/0!
Blank	0	0	0	0	0	0	#DIV/0!	#DIV/0!	#DIV/0!
Blank	0	0	0	0	0	0	#DIV/0!	#DIV/0!	#DIV/0!
YML049C	240	165	95	52	60	45	0.6875	0.547368	0.75	0.491102	0.318771	0.425391	0.318771	FALSE	FALSE
Blank	0	0	0	0	0	0	#DIV/0!	#DIV/0!	#DIV/0!
Blank	0	0	0	0	0	0	#DIV/0!	#DIV/0!	#DIV/0!
Blank	0	0	0	0	0	0	#DIV/0!	#DIV/0!	#DIV/0!
Blank	0	0	0	0	0	0	#DIV/0!	#DIV/0!	#DIV/0!
Blank	280	177	326	123	34	0	0.632143	0.377301	0
Blank	230	162	280	153	76	16	0.704348	0.546429	0.210526
Blank	221	146	245	150	18	27	0.660633	0.612245	1.5
YPL266W	135	115	117	134	156	144	0.851852	1.1453	0.923077	0.608503	0.666988	0.523558	0.523558	FALSE	FALSE
Blank	239	160	277	124	43	38	0.669456	0.447653	0.883721
Blank	297	163	292	203	152	176	0.548822	0.695205	1.15789
Blank	0	26	13	0	0	11	#DIV/0!	0	#DIV/0!
Blank	0	0	0	0	0	0	#DIV/0!	#DIV/0!	#DIV/0!
Blank	0	0	0	0	0	0	#DIV/0!	#DIV/0!	#DIV/0!
YLR268W	0	0	0	0	0	0	#DIV/0!	#DIV/0!	#DIV/0!	#DIV/0!	#DIV/0!	#DIV/0!	999	FALSE	FALSE
YOR232W	427	242	261	229	175	145	0.566745	0.877395	0.828571	0.404843	0.510968	0.469956	0.404843	FALSE	FALSE
YLR229C	413	248	477	375	264	117	0.600484	0.786164	0.443182	0.428944	0.457838	0.251367	0.251367	FALSE	FALSE
YAL041W	403	233	446	353	268	120	0.578164	0.79148	0.447761	0.413	0.460934	0.253965	0.253965	FALSE	FALSE
YPR055W	0	0	0	0	0	0	#DIV/0!	#DIV/0!	#DIV/0!	#DIV/0!	#DIV/0!	#DIV/0!	999	FALSE	FALSE
YGL055W	0	0	0	0	0	0	#DIV/0!	#DIV/0!	#DIV/0!	#DIV/0!	#DIV/0!	#DIV/0!	999	FALSE	FALSE
YOR361C	364	220	203	180	211	138	0.604396	0.8867	0.654028	0.431738	0.516387	0.370957	0.370957	FALSE	FALSE
Blank	0	14	0	0	0	0	#DIV/0!	#DIV/0!	#DIV/0!
YLR305C	361	178	128	101	24	16	0.493075	0.789062	0.666667	0.352218	0.459526	0.378125	0.352218	FALSE	FALSE
YIL126W	0	14	0	0	0	0	#DIV/0!	#DIV/0!	#DIV/0!	#DIV/0!	#DIV/0!	#DIV/0!	999	FALSE	FALSE
YDR172W	208	140	129	223	26	186	0.673077	1.72868	7.15385	0.480799	1.00673	4.05757	0.480799	FALSE	FALSE
YAL041W	318	155	341	255	269	153	0.487421	0.747801	0.568773	0.34818	0.435496	0.322601	0.322601	FALSE	FALSE
YGL130W	0	0	0	0	0	9	#DIV/0!	#DIV/0!	#DIV/0!	#DIV/0!	#DIV/0!	#DIV/0!	999	FALSE	FALSE
YAL001C	335	152	294	235	231	160	0.453731	0.79932	0.692641	0.324114	0.4655	0.392857	0.324114	FALSE	FALSE
YLR310C	234	103	313	242	273	203	0.440171	0.773163	0.74359	0.314427	0.450267	0.421755	0.314427	FALSE	FALSE
YDR182W	342	165	164	128	45	41	0.482456	0.780488	0.911111	0.344633	0.454532	0.516771	0.344633	FALSE	FALSE
YBR202W	0	0	0	0	0	11	#DIV/0!	#DIV/0!	#DIV/0!	#DIV/0!	#DIV/0!	#DIV/0!	999	FALSE	FALSE
YBR198C	0	0	0	0	0	0	#DIV/0!	#DIV/0!	#DIV/0!	#DIV/0!	#DIV/0!	#DIV/0!	999	FALSE	FALSE
YHR107C	334	156	358	229	180	100	0.467066	0.639665	0.555556	0.333639	0.372521	0.315104	0.315104	FALSE	FALSE
YDR182W	108	90	36	33	29	26	0.833333	0.916667	0.896552	0.595275	0.533839	0.508513	0.595275	FALSE	FALSE
YJR076C	219	68	83	61	77	35	0.310502	0.73494	0.454545	0.221801	0.428007	0.257813	0.221801	FALSE	FALSE
Blank	0	0	0	0	0	0	#DIV/0!	#DIV/0!	#DIV/0!
YDR182W	317	162	413	244	368	238	0.511041	0.590799	0.646739	0.365052	0.344063	0.366823	0.344063	FALSE	FALSE
YFL009W	314	154	353	228	133	71	0.490446	0.645892	0.533835	0.35034	0.376148	0.302785	0.302785	FALSE	FALSE
Blank	0	0	0	0	0	14	#DIV/0!	#DIV/0!	#DIV/0!
Blank	0	0	0	0	0	12	#DIV/0!	#DIV/0!	#DIV/0!
YJL194W	231	110	135	100	223	104	0.47619	0.740741	0.466368	0.340157	0.431385	0.264518	0.264518	FALSE	FALSE
YFR028C	339	146	73	28	41	34	0.430678	0.383562	0.829268	0.307647	0.223375	0.470351	0.223375	FALSE	FALSE
YDL014W	326	141	360	277	267	195	0.432515	0.769444	0.730337	0.308959	0.448101	0.414238	0.308959	FALSE	FALSE
YBR198C	171	82	108	100	61	30	0.479532	0.925926	0.491803	0.342544	0.539231	0.278945	0.342544	FALSE	FALSE
YDL164C	179	74	101	59	53	14	0.413408	0.584158	0.264151	0.29531	0.340196	0.149823	0.29531	FALSE	FALSE
YGL116W	0	12	0	0	0	10	#DIV/0!	#DIV/0!	#DIV/0!	#DIV/0!	#DIV/0!	#DIV/0!	999	FALSE	FALSE
YGR172C	171	68	136	14	34	11	0.397661	0.102941	0.323529	0.284061	0.0599498	0.183502	0.0599498	TRUE	TRUE
YBR198C	0	0	0	0	0	0	#DIV/0!	#DIV/0!	#DIV/0!	#DIV/0!	#DIV/0!	#DIV/0!	999	FALSE	FALSE
YAL038W	311	190	399	282	366	282	0.610932	0.706767	0.770492	0.436407	0.4116	0.437014	0.4116	FALSE	FALSE
YNL258C	0	0	0	0	0	0	#DIV/0!	#DIV/0!	#DIV/0!	#DIV/0!	#DIV/0!	#DIV/0!	999	FALSE	FALSE
YLR314C	327	212	235	217	250	112	0.648318	0.923404	0.448	0.463113	0.537763	0.2541	0.2541	FALSE	FALSE
YDR145W	246	149	152	139	36	19	0.605691	0.914474	0.527778	0.432663	0.532562	0.299349	0.432663	FALSE	FALSE
YGR264C	0	0	0	0	0	0	#DIV/0!	#DIV/0!	#DIV/0!	#DIV/0!	#DIV/0!	#DIV/0!	999	FALSE	FALSE
YPL228W	199	163	88	111	38	24	0.819095	1.26136	0.631579	0.585104	0.73458	0.358224	0.585104	FALSE	FALSE
YDL017W	213	141	79	63	37	17	0.661972	0.797468	0.459459	0.472866	0.464421	0.2606	0.464421	FALSE	FALSE
YDR145W	197	135	140	116	32	21	0.685279	0.828571	0.65625	0.489515	0.482535	0.372217	0.482535	FALSE	FALSE
YDR164C	205	142	221	149	26	39	0.692683	0.674208	1.5	0.494804	0.392638	0.850782	0.392638	FALSE	FALSE
YPL228W	221	127	219	158	90	82	0.574661	0.721461	0.911111	0.410497	0.420157	0.516771	0.410497	FALSE	FALSE
Blank	272	151	284	194	116	109	0.555147	0.683099	0.939655
Blank	422	232	454	306	162	188	0.549763	0.674009	1.16049
Blank	0	0	0	0	0	19	#DIV/0!	#DIV/0!	#DIV/0!
Blank	0	0	0	0	0	0	#DIV/0!	#DIV/0!	#DIV/0!
Blank	0	0	0	0	0	0	#DIV/0!	#DIV/0!	#DIV/0!
Blank	0	0	0	0	0	0	#DIV/0!	#DIV/0!	#DIV/0!
YGR002C	364	110	272	32	184	31	0.302198	0.117647	0.168478	0.215869	0.0685141	0.0955588	0.0685141	TRUE	TRUE
Blank	0	0	0	0	0	0	#DIV/0!	#DIV/0!	#DIV/0!
ydr196c-1	349	225	415	323	436	399	0.644699	0.778313	0.915138	0.460528	0.453266	0.519055	0.453266	FALSE	FALSE
Blank	0	0	0	0	0	0	#DIV/0!	#DIV/0!	#DIV/0!
YKL165C	308	169	348	291	367	282	0.548701	0.836207	0.768392	0.391954	0.486982	0.435823	0.391954	FALSE	FALSE
Blank	0	0	0	0	0	0	#DIV/0!	#DIV/0!	#DIV/0!
YOR257W	0	0	0	0	0	0	#DIV/0!	#DIV/0!	#DIV/0!	#DIV/0!	#DIV/0!	#DIV/0!	999	FALSE	FALSE
Blank	0	0	0	0	0	11	#DIV/0!	#DIV/0!	#DIV/0!
YLR145W	331	165	391	280	359	220	0.498489	0.716113	0.612813	0.356086	0.417042	0.34758	0.34758	FALSE	FALSE
Blank	0	0	0	0	0	11	#DIV/0!	#DIV/0!	#DIV/0!
YKL189W	344	163	362	234	333	235	0.473837	0.646409	0.705706	0.338476	0.376449	0.400268	0.338476	FALSE	FALSE
Blank	0	0	0	0	0	9	#DIV/0!	#DIV/0!	#DIV/0!
YML098W	276	132	237	159	143	117	0.478261	0.670886	0.818182	0.341636	0.390704	0.464063	0.341636	FALSE	FALSE
Blank	0	0	0	0	0	0	#DIV/0!	#DIV/0!	#DIV/0!
YKL018W	350	161	413	258	308	257	0.46	0.624697	0.834416	0.328592	0.363805	0.47327	0.328592	FALSE	FALSE
Blank	0	0	0	0	0	10	#DIV/0!	#DIV/0!	#DIV/0!
Blank	0	0	0	0	0	0	#DIV/0!	#DIV/0!	#DIV/0!
Blank	0	0	0	0	0	8	#DIV/0!	#DIV/0!	#DIV/0!
YJR065C	257	119	323	178	263	176	0.463035	0.551084	0.669202	0.33076	0.320934	0.379563	0.320934	FALSE	FALSE
Blank	0	0	0	0	0	0	#DIV/0!	#DIV/0!	#DIV/0!
YMR112C	34	14	38	44	18	0	0.411765	1.15789	0	0.294136	0.674323	0	999	FALSE	FALSE
Blank	0	0	0	0	0	0	#DIV/0!	#DIV/0!	#DIV/0!
YPR178W	145	18	19	0	10	0	0.124138	0	0	0.0886754	0	0	0.0886754	TRUE	TRUE
Blank	0	0	0	0	0	0	#DIV/0!	#DIV/0!	#DIV/0!
YNL138W	252	111	275	182	255	140	0.440476	0.661818	0.54902	0.314645	0.385423	0.311397	0.311397	FALSE	FALSE
Blank	0	0	0	0	0	0	#DIV/0!	#DIV/0!	#DIV/0!
YJL097W	329	156	414	261	441	310	0.474164	0.630435	0.702948	0.33871	0.367146	0.398703	0.33871	FALSE	FALSE
Blank	0	0	0	0	0	0	#DIV/0!	#DIV/0!	#DIV/0!
YLR115W	212	134	91	126	28	31	0.632075	1.38462	1.10714	0.45151	0.806358	0.627958	0.45151	FALSE	FALSE
Blank	0	0	0	0	0	0	#DIV/0!	#DIV/0!	#DIV/0!
YNL102W	293	130	344	269	346	262	0.443686	0.781977	0.757225	0.316938	0.4554	0.429489	0.316938	FALSE	FALSE
Blank	0	0	0	0	0	0	#DIV/0!	#DIV/0!	#DIV/0!
YCR042C	255	155	184	149	149	87	0.607843	0.809783	0.583893	0.434201	0.471593	0.331177	0.331177	FALSE	FALSE
Blank	0	0	0	0	0	0	#DIV/0!	#DIV/0!	#DIV/0!
YGL116W	78	31	11	24	0	0	0.397436	2.18182	#DIV/0!	0.2839	1.27062	#DIV/0!	0.2839	FALSE	FALSE
Blank	0	0	0	0	0	0	#DIV/0!	#DIV/0!	#DIV/0!
YDL014W	0	0	0	0	0	0	#DIV/0!	#DIV/0!	#DIV/0!	#DIV/0!	#DIV/0!	#DIV/0!	999	FALSE	FALSE
Blank	240	153	167	133	31	24	0.6375	0.796407	0.774194
YCR002C	0	0	0	0	0	0	#DIV/0!	#DIV/0!	#DIV/0!	#DIV/0!	#DIV/0!	#DIV/0!	999	FALSE	FALSE
Blank	222	140	260	107	49	28	0.630631	0.411538	0.571429
YDL140C	205	143	220	143	18	36	0.697561	0.65	2	0.498289	0.37854	1.13438	0.37854	FALSE	FALSE
Blank	245	115	321	168	416	171	0.469388	0.523364	0.411058
YPR181C	285	162	28	41	27	23	0.568421	1.46429	0.851852	0.40604	0.852756	0.48316	0.40604	FALSE	FALSE
Blank	406	235	137	152	71	75	0.578818	1.10949	1.05634
Blank	0	0	0	0	0	25	#DIV/0!	#DIV/0!	#DIV/0!
Blank	0	0	0	0	0	0	#DIV/0!	#DIV/0!	#DIV/0!
YLR268W	648	329	857	499	827	518	0.507716	0.582264	0.62636	0.362677	0.339093	0.355264	0.339093	FALSE	FALSE
YMR028W	0	0	0	0	0	0	#DIV/0!	#DIV/0!	#DIV/0!	#DIV/0!	#DIV/0!	#DIV/0!	999	FALSE	FALSE
YFL039C	375	234	341	304	73	58	0.624	0.891496	0.794521	0.445742	0.51918	0.450642	0.445742	FALSE	FALSE
YMR296C	360	231	153	198	57	35	0.641667	1.29412	0.614035	0.458362	0.753655	0.348273	0.458362	FALSE	FALSE
YDL165W	333	186	267	108	93	37	0.558559	0.404494	0.397849	0.398995	0.235565	0.225655	0.225655	FALSE	FALSE
YJR017C	323	156	377	281	359	341	0.482972	0.745358	0.949861	0.345001	0.434074	0.538749	0.345001	FALSE	FALSE
YFL039C	304	176	315	265	320	258	0.578947	0.84127	0.80625	0.413559	0.48993	0.457295	0.413559	FALSE	FALSE
YMR296C	88	65	52	85	25	55	0.738636	1.63462	2.2	0.52763	0.95195	1.24781	0.52763	FALSE	FALSE
YDR168W	358	161	261	126	146	104	0.449721	0.482759	0.712329	0.321249	0.281144	0.404024	0.281144	FALSE	FALSE
YKL028W	344	142	358	244	331	231	0.412791	0.681564	0.697885	0.294869	0.396922	0.395832	0.294869	FALSE	FALSE
YFL039C	0	0	0	0	0	0	#DIV/0!	#DIV/0!	#DIV/0!	#DIV/0!	#DIV/0!	#DIV/0!	999	FALSE	FALSE
YGR099W	324	146	286	215	188	87	0.450617	0.751748	0.462766	0.321889	0.437795	0.262475	0.262475	FALSE	FALSE
Blank	0	0	0	0	0	0	#DIV/0!	#DIV/0!	#DIV/0!
YFR005C	106	56	12	0	20	0	0.528302	0	0	0.377382	0	0	0.377382	FALSE	FALSE
YGR140W	321	128	362	218	128	59	0.398754	0.60221	0.460938	0.284842	0.350709	0.261438	0.261438	FALSE	FALSE
YHR170W	0	0	0	0	0	0	#DIV/0!	#DIV/0!	#DIV/0!	#DIV/0!	#DIV/0!	#DIV/0!	999	FALSE	FALSE
YDR168W	0	0	0	0	0	0	#DIV/0!	#DIV/0!	#DIV/0!	#DIV/0!	#DIV/0!	#DIV/0!	999	FALSE	FALSE
YDR311W	261	145	284	184	230	163	0.555556	0.647887	0.708696	0.39685	0.37731	0.401964	0.37731	FALSE	FALSE
YLR457C	330	148	393	238	371	335	0.448485	0.605598	0.902965	0.320366	0.352682	0.512151	0.320366	FALSE	FALSE
YMR296C	0	0	0	0	0	0	#DIV/0!	#DIV/0!	#DIV/0!	#DIV/0!	#DIV/0!	#DIV/0!	999	FALSE	FALSE
YIR022W	0	0	0	0	0	0	#DIV/0!	#DIV/0!	#DIV/0!	#DIV/0!	#DIV/0!	#DIV/0!	999	FALSE	FALSE
YMR213W	328	136	184	130	83	42	0.414634	0.706522	0.506024	0.296186	0.411457	0.287011	0.287011	FALSE	FALSE
YFL039C	171	84	222	134	216	114	0.491228	0.603604	0.527778	0.350899	0.35152	0.299349	0.299349	FALSE	FALSE
YGL120C	314	146	241	153	171	138	0.464968	0.634855	0.807018	0.332141	0.36972	0.457731	0.332141	FALSE	FALSE
YKL112W	0	0	0	0	0	10	#DIV/0!	#DIV/0!	#DIV/0!	#DIV/0!	#DIV/0!	#DIV/0!	999	FALSE	FALSE
Blank	0	0	0	0	0	11	#DIV/0!	#DIV/0!	#DIV/0!
Blank	0	0	0	0	0	0	#DIV/0!	#DIV/0!	#DIV/0!
YGL112C	0	0	0	0	0	0	#DIV/0!	#DIV/0!	#DIV/0!	#DIV/0!	#DIV/0!	#DIV/0!	999	FALSE	FALSE
YMR220W	370	151	352	245	45	15	0.408108	0.696023	0.333333	0.291524	0.405343	0.189063	0.291524	FALSE	FALSE
YDL145C	321	147	331	95	137	19	0.457944	0.287009	0.138686	0.327123	0.167145	0.0786611	0.0786611	TRUE	TRUE
YML064C	297	141	366	250	382	212	0.474747	0.68306	0.554974	0.339126	0.397794	0.314774	0.314774	FALSE	FALSE
YFL034C-B	299	115	364	196	341	145	0.384615	0.538462	0.42522	0.274742	0.313584	0.24118	0.24118	FALSE	FALSE
YFL008W	234	105	151	130	63	47	0.448718	0.860927	0.746032	0.320533	0.501378	0.42314	0.320533	FALSE	FALSE
YJR046W	280	143	335	189	328	222	0.510714	0.564179	0.676829	0.364818	0.328561	0.383889	0.328561	FALSE	FALSE
Blank	0	0	0	0	0	0	#DIV/0!	#DIV/0!	#DIV/0!
YFL034C-B	334	174	442	219	392	203	0.520958	0.495475	0.517857	0.372136	0.28855	0.293722	0.28855	FALSE	FALSE
YHR191C	0	0	0	0	0	0	#DIV/0!	#DIV/0!	#DIV/0!	#DIV/0!	#DIV/0!	#DIV/0!	999	FALSE	FALSE
YPL124W	0	0	9	0	0	0	#DIV/0!	0	#DIV/0!	#DIV/0!	0	#DIV/0!	999	FALSE	FALSE
YGR179C	267	138	133	65	82	50	0.516854	0.488722	0.609756	0.369204	0.284617	0.345846	0.284617	FALSE	FALSE
YFL034C-B	258	140	327	173	377	191	0.542636	0.529052	0.506631	0.387621	0.308104	0.287355	0.287355	FALSE	FALSE
YHR191C	243	144	312	171	335	192	0.592593	0.548077	0.573134	0.423307	0.319183	0.325075	0.319183	FALSE	FALSE
YPL124W	202	134	60	50	36	34	0.663366	0.833333	0.944444	0.473862	0.485308	0.535677	0.473862	FALSE	FALSE
Blank	221	137	273	176	268	201	0.61991	0.644689	0.75
YFL034C-B	250	126	308	184	343	187	0.504	0.597403	0.54519	0.360022	0.347909	0.309225	0.309225	FALSE	FALSE
Blank	332	160	420	240	510	222	0.481928	0.571429	0.435294
Blank	440	232	438	220	230	303	0.527273	0.502283	1.31739
Blank	0	0	0	0	0	19	#DIV/0!	#DIV/0!	#DIV/0!
Blank	0	0	0	0	0	0	#DIV/0!	#DIV/0!	#DIV/0!
Blank	0	0	0	0	0	0	#DIV/0!	#DIV/0!	#DIV/0!
Blank	0	0	0	0	0	0	#DIV/0!	#DIV/0!	#DIV/0!
Blank	0	0	0	0	0	0	#DIV/0!	#DIV/0!	#DIV/0!
Blank	0	0	0	0	0	0	#DIV/0!	#DIV/0!	#DIV/0!
Blank	0	0	0	0	0	0	#DIV/0!	#DIV/0!	#DIV/0!
Blank	0	0	0	0	0	0	#DIV/0!	#DIV/0!	#DIV/0!
YAL003W	348	190	382	288	351	305	0.545977	0.753927	0.868946	0.390008	0.439064	0.492856	0.390008	FALSE	FALSE
Blank	0	8	0	0	24	0	#DIV/0!	#DIV/0!	0
Blank	0	9	0	0	0	0	#DIV/0!	#DIV/0!	#DIV/0!
Blank	0	0	0	0	0	9	#DIV/0!	#DIV/0!	#DIV/0!
YDR050C	316	156	319	254	263	221	0.493671	0.796238	0.840304	0.352644	0.463705	0.47661	0.352644	FALSE	FALSE
Blank	0	0	0	0	0	8	#DIV/0!	#DIV/0!	#DIV/0!
Blank	0	0	0	0	0	0	#DIV/0!	#DIV/0!	#DIV/0!
Blank	21	0	0	0	0	0	0	#DIV/0!	#DIV/0!
YKL104C	342	157	313	148	124	75	0.459064	0.472843	0.604839	0.327923	0.27537	0.343057	0.27537	FALSE	FALSE
Blank	0	0	0	0	0	15	#DIV/0!	#DIV/0!	#DIV/0!
Blank	0	0	0	0	0	0	#DIV/0!	#DIV/0!	#DIV/0!
Blank	0	0	0	0	0	12	#DIV/0!	#DIV/0!	#DIV/0!
YBR079C	314	152	165	145	35	59	0.484076	0.878788	1.68571	0.34579	0.511779	0.956117	0.34579	FALSE	FALSE
Blank	0	0	0	0	0	0	#DIV/0!	#DIV/0!	#DIV/0!
Blank	0	0	0	0	0	0	#DIV/0!	#DIV/0!	#DIV/0!
Blank	0	0	0	0	0	0	#DIV/0!	#DIV/0!	#DIV/0!
YDL105W	204	89	143	87	82	49	0.436275	0.608392	0.597561	0.311644	0.354309	0.338929	0.311644	FALSE	FALSE
Blank	0	0	0	0	0	13	#DIV/0!	#DIV/0!	#DIV/0!
Blank	0	0	0	0	0	0	#DIV/0!	#DIV/0!	#DIV/0!
Blank	0	0	0	0	0	0	#DIV/0!	#DIV/0!	#DIV/0!
YDL105W	0	0	0	0	0	0	#DIV/0!	#DIV/0!	#DIV/0!	#DIV/0!	#DIV/0!	#DIV/0!	999	FALSE	FALSE
Blank	0	0	0	0	0	0	#DIV/0!	#DIV/0!	#DIV/0!
Blank	0	0	0	0	0	11	#DIV/0!	#DIV/0!	#DIV/0!
Blank	0	0	0	0	0	0	#DIV/0!	#DIV/0!	#DIV/0!
YDL105W	23	0	0	0	0	0	0	#DIV/0!	#DIV/0!	0	#DIV/0!	#DIV/0!	999	FALSE	FALSE
Blank	0	0	0	0	0	0	#DIV/0!	#DIV/0!	#DIV/0!
Blank	0	12	0	0	0	0	#DIV/0!	#DIV/0!	#DIV/0!
Blank	0	0	0	0	0	0	#DIV/0!	#DIV/0!	#DIV/0!
Blank	0	0	0	0	0	0	#DIV/0!	#DIV/0!	#DIV/0!
Blank	0	0	0	0	0	0	#DIV/0!	#DIV/0!	#DIV/0!
Blank	0	0	0	0	0	0	#DIV/0!	#DIV/0!	#DIV/0!
Blank	0	0	0	0	0	0	#DIV/0!	#DIV/0!	#DIV/0!
Blank	0	0	0	0	0	0	#DIV/0!	#DIV/0!	#DIV/0!
Blank	242	147	244	155	50	24	0.607438	0.635246	0.48
Blank	190	133	130	125	101	79	0.7	0.961538	0.782178
Blank	203	153	247	174	206	188	0.753695	0.704453	0.912621
Blank	217	157	246	108	47	56	0.723502	0.439024	1.19149
Blank	274	164	310	193	378	219	0.59854	0.622581	0.579365
Blank	324	194	420	163	78	31	0.598765	0.388095	0.397436
Blank	9	23	46	0	0	11	2.55556	0	#DIV/0!
Blank	0	0	0	0	0	0	#DIV/0!	#DIV/0!	#DIV/0!
Blank	0	0	0	0	0	0	#DIV/0!	#DIV/0!	#DIV/0!
YGR140W	612	308	187	60	39	23	0.503268	0.320856	0.589744	0.359499	0.186857	0.334495	0.186857	FALSE	TRUE
YDR145W	0	0	0	0	0	0	#DIV/0!	#DIV/0!	#DIV/0!	#DIV/0!	#DIV/0!	#DIV/0!	999	FALSE	FALSE
YIL068C	461	246	550	325	57	11	0.533623	0.590909	0.192982	0.381183	0.344128	0.109457	0.344128	FALSE	FALSE
YMR013C	385	236	186	354	81	132	0.612987	1.90323	1.62963	0.437875	1.10838	0.924306	0.437875	FALSE	FALSE
Blank	0	0	0	0	0	0	#DIV/0!	#DIV/0!	#DIV/0!
YDR145W	0	0	0	0	0	0	#DIV/0!	#DIV/0!	#DIV/0!	#DIV/0!	#DIV/0!	#DIV/0!	999	FALSE	FALSE
Blank	0	0	0	0	0	0	#DIV/0!	#DIV/0!	#DIV/0!
YGL073W	297	156	294	227	184	133	0.525253	0.772109	0.722826	0.375204	0.449653	0.409978	0.375204	FALSE	FALSE
YDL102W	301	143	141	70	74	31	0.475083	0.496454	0.418919	0.339366	0.28912	0.237606	0.237606	FALSE	FALSE
YER022W	250	128	255	178	99	34	0.512	0.698039	0.343434	0.365737	0.406517	0.194792	0.194792	FALSE	TRUE
YGL233W	286	149	299	217	256	81	0.520979	0.725753	0.316406	0.372151	0.422656	0.179462	0.179462	FALSE	TRUE
YNL261W	233	122	242	186	114	64	0.523605	0.768595	0.561404	0.374027	0.447606	0.318421	0.318421	FALSE	FALSE
YFL039C	329	147	322	236	310	240	0.446809	0.732919	0.774194	0.319169	0.42683	0.439113	0.319169	FALSE	FALSE
Blank	0	0	0	0	0	0	#DIV/0!	#DIV/0!	#DIV/0!
YER157W	0	0	0	0	0	0	#DIV/0!	#DIV/0!	#DIV/0!	#DIV/0!	#DIV/0!	#DIV/0!	999	FALSE	FALSE
YKR083C	307	121	306	177	139	80	0.394137	0.578431	0.57554	0.281544	0.336861	0.326439	0.281544	FALSE	FALSE
YFL039C	304	147	324	214	280	178	0.483553	0.660494	0.635714	0.345416	0.384652	0.360569	0.345416	FALSE	FALSE
YFR004W	190	89	198	100	125	45	0.468421	0.505051	0.36	0.334607	0.294126	0.204188	0.204188	FALSE	FALSE
YAL041W	303	140	321	193	88	56	0.462046	0.601246	0.636364	0.330053	0.350148	0.360938	0.330053	FALSE	FALSE
YMR277W	210	90	69	25	14	22	0.428571	0.362319	1.57143	0.306141	0.211004	0.891295	0.306141	FALSE	FALSE
YFL039C	290	124	207	184	53	48	0.427586	0.888889	0.90566	0.305438	0.517662	0.51368	0.305438	FALSE	FALSE
YFR031C	0	0	0	0	0	0	#DIV/0!	#DIV/0!	#DIV/0!	#DIV/0!	#DIV/0!	#DIV/0!	999	FALSE	FALSE
YER008C	323	155	407	224	404	232	0.479876	0.550369	0.574257	0.34279	0.320518	0.325712	0.320518	FALSE	FALSE
YOR057W	307	143	287	167	242	155	0.465798	0.581882	0.640496	0.332733	0.33887	0.363281	0.332733	FALSE	FALSE
YOR336W	322	140	274	189	60	65	0.434783	0.689781	1.08333	0.310578	0.401708	0.614454	0.310578	FALSE	FALSE
YGR245C	276	142	130	117	64	41	0.514493	0.9	0.640625	0.367518	0.524133	0.363355	0.367518	FALSE	FALSE
YDR170C	0	0	0	0	0	0	#DIV/0!	#DIV/0!	#DIV/0!	#DIV/0!	#DIV/0!	#DIV/0!	999	FALSE	FALSE
YPL252C	0	0	0	0	0	18	#DIV/0!	#DIV/0!	#DIV/0!	#DIV/0!	#DIV/0!	#DIV/0!	999	FALSE	FALSE
YFL039C	0	0	0	0	0	0	#DIV/0!	#DIV/0!	#DIV/0!	#DIV/0!	#DIV/0!	#DIV/0!	999	FALSE	FALSE
YGR274C	331	144	248	135	73	51	0.435045	0.544355	0.69863	0.310766	0.317016	0.396255	0.310766	FALSE	FALSE
YBL050W	211	83	166	79	37	9	0.393365	0.475904	0.243243	0.280992	0.277152	0.137965	0.277152	FALSE	FALSE
YOR122C	316	147	331	232	371	224	0.46519	0.700906	0.603774	0.332299	0.408187	0.342453	0.332299	FALSE	FALSE
YFL039C	0	0	0	0	0	0	#DIV/0!	#DIV/0!	#DIV/0!	#DIV/0!	#DIV/0!	#DIV/0!	999	FALSE	FALSE
YGR274C	262	146	281	147	249	170	0.557252	0.523132	0.682731	0.398062	0.304656	0.387237	0.304656	FALSE	FALSE
YGL137W	352	128	93	14	37	12	0.363636	0.150538	0.324324	0.259756	0.0876686	0.183953	0.0876686	TRUE	TRUE
YGR006W	93	53	45	29	19	9	0.569892	0.644444	0.473684	0.407091	0.375305	0.268668	0.407091	FALSE	FALSE
YFL039C	306	181	341	138	138	61	0.591503	0.404692	0.442029	0.422528	0.23568	0.250713	0.23568	FALSE	FALSE
YHR024C	0	0	0	0	0	0	#DIV/0!	#DIV/0!	#DIV/0!	#DIV/0!	#DIV/0!	#DIV/0!	999	FALSE	FALSE
YER157W	219	106	246	142	251	157	0.484018	0.577236	0.625498	0.345749	0.336165	0.354775	0.336165	FALSE	FALSE
YJL050W	215	137	149	146	76	96	0.637209	0.979866	1.26316	0.455178	0.570644	0.716448	0.455178	FALSE	FALSE
YPR176C	216	158	256	185	231	207	0.731481	0.722656	0.896104	0.522519	0.420853	0.508259	0.420853	FALSE	FALSE
YKL125W	180	153	98	114	62	70	0.85	1.16327	1.12903	0.60718	0.67745	0.640373	0.60718	FALSE	FALSE
YFL045C	219	150	21	32	12	27	0.684932	1.52381	2.25	0.489267	0.887421	1.27617	0.489267	FALSE	FALSE
YLR272C	213	80	120	82	57	81	0.375587	0.683333	1.42105	0.268293	0.397953	0.806004	0.268293	FALSE	FALSE
Blank	248	90	160	85	80	77	0.362903	0.53125	0.9625
Blank	449	263	470	333	431	331	0.585746	0.708511	0.767981
Blank	0	0	0	0	0	16	#DIV/0!	#DIV/0!	#DIV/0!
Blank	0	0	0	0	0	0	#DIV/0!	#DIV/0!	#DIV/0!
Blank	0	0	0	0	0	0	#DIV/0!	#DIV/0!	#DIV/0!
Blank	0	0	0	0	0	0	#DIV/0!	#DIV/0!	#DIV/0!
YDR145W	161	126	158	135	110	45	0.782609	0.85443	0.409091	0.559041	0.497594	0.232031	0.232031	FALSE	FALSE
Blank	0	0	0	0	0	0	#DIV/0!	#DIV/0!	#DIV/0!
YNL222W	336	160	355	208	156	78	0.47619	0.585915	0.5	0.340157	0.341219	0.283594	0.283594	FALSE	FALSE
Blank	0	0	0	0	0	0	#DIV/0!	#DIV/0!	#DIV/0!
YDR182W	0	0	0	0	0	0	#DIV/0!	#DIV/0!	#DIV/0!	#DIV/0!	#DIV/0!	#DIV/0!	999	FALSE	FALSE
Blank	0	0	0	0	0	0	#DIV/0!	#DIV/0!	#DIV/0!
YDR208W	0	0	0	0	0	0	#DIV/0!	#DIV/0!	#DIV/0!	#DIV/0!	#DIV/0!	#DIV/0!	999	FALSE	FALSE
Blank	0	0	0	0	0	0	#DIV/0!	#DIV/0!	#DIV/0!
YDR228C	237	107	213	142	220	155	0.451477	0.666667	0.704545	0.322503	0.388246	0.39961	0.322503	FALSE	FALSE
Blank	0	0	0	0	0	11	#DIV/0!	#DIV/0!	#DIV/0!
YFL039C	279	138	168	181	31	27	0.494624	1.07738	0.870968	0.353324	0.627434	0.494002	0.353324	FALSE	FALSE
Blank	0	0	0	0	0	0	#DIV/0!	#DIV/0!	#DIV/0!
YDR328C	284	116	322	186	277	189	0.408451	0.57764	0.68231	0.291769	0.3364	0.386998	0.291769	FALSE	FALSE
Blank	300	146	186	187	31	20	0.486667	1.00538	0.645161
YOR335C	0	0	0	0	0	0	#DIV/0!	#DIV/0!	#DIV/0!	#DIV/0!	#DIV/0!	#DIV/0!	999	FALSE	FALSE
Blank	0	0	0	0	0	0	#DIV/0!	#DIV/0!	#DIV/0!
YEL026W	136	78	146	112	106	74	0.573529	0.767123	0.698113	0.409689	0.446749	0.395961	0.395961	FALSE	FALSE
Blank	0	0	0	0	0	0	#DIV/0!	#DIV/0!	#DIV/0!
YGL048C	78	38	40	15	14	0	0.487179	0.375	0	0.348007	0.218389	0	0.348007	FALSE	FALSE
Blank	0	0	0	0	0	0	#DIV/0!	#DIV/0!	#DIV/0!
YER093C	293	125	113	49	46	36	0.426621	0.433628	0.782609	0.304748	0.252532	0.443886	0.252532	FALSE	FALSE
Blank	0	0	0	0	0	0	#DIV/0!	#DIV/0!	#DIV/0!
YGL048C	222	108	222	142	62	48	0.486486	0.63964	0.774194	0.347512	0.372507	0.439113	0.347512	FALSE	FALSE
Blank	0	0	0	9	0	9	#DIV/0!	#DIV/0!	#DIV/0!
YER148W	179	62	184	101	97	46	0.346369	0.548913	0.474227	0.247422	0.31967	0.268976	0.247422	FALSE	FALSE
Blank	0	0	0	0	0	0	#DIV/0!	#DIV/0!	#DIV/0!
YLR071C	29	27	28	16	15	0	0.931034	0.571429	0	0.665066	0.332783	0	999	FALSE	FALSE
Blank	0	0	0	0	0	0	#DIV/0!	#DIV/0!	#DIV/0!
YFL034C-B	297	146	377	196	396	168	0.491582	0.519894	0.424242	0.351152	0.30277	0.240625	0.240625	FALSE	FALSE
Blank	0	9	0	0	0	0	#DIV/0!	#DIV/0!	#DIV/0!
YFL039C	206	99	156	163	33	28	0.480583	1.04487	0.848485	0.343294	0.608502	0.48125	0.343294	FALSE	FALSE
Blank	0	0	0	0	0	0	#DIV/0!	#DIV/0!	#DIV/0!
YFL034C-B	305	166	376	211	387	206	0.544262	0.56117	0.5323	0.388783	0.326809	0.301914	0.301914	FALSE	FALSE
Blank	0	0	0	0	0	0	#DIV/0!	#DIV/0!	#DIV/0!
YFL039C	213	144	201	203	198	176	0.676056	1.00995	0.888889	0.482927	0.588164	0.504167	0.482927	FALSE	FALSE
Blank	253	172	248	208	238	192	0.679842	0.83871	0.806723
Blank	205	127	228	138	194	134	0.619512	0.605263	0.690722
Blank	161	101	197	111	199	132	0.627329	0.563452	0.663317
YFL039C	211	159	243	179	221	211	0.753555	0.736626	0.954751	0.538287	0.428988	0.541523	0.428988	FALSE	FALSE
Blank	244	196	256	154	80	72	0.803279	0.601562	0.9
YPL169C	0	9	0	0	0	0	#DIV/0!	#DIV/0!	#DIV/0!	#DIV/0!	#DIV/0!	#DIV/0!	999	FALSE	FALSE
Blank	235	152	260	141	156	71	0.646809	0.542308	0.455128
YOR181W	185	124	178	86	144	17	0.67027	0.483146	0.118056	0.478794	0.28137	0.0669597	0.0669597	TRUE	TRUE
Blank	377	182	428	198	209	81	0.482759	0.462617	0.38756
Blank	0	0	0	0	0	0	#DIV/0!	#DIV/0!	#DIV/0!
Blank	498	301	325	239	412	184	0.604418	0.735385	0.446602
YCL059C	432	250	254	217	119	83	0.578704	0.854331	0.697479	0.413385	0.497536	0.395602	0.395602	FALSE	FALSE
Blank	0	0	0	0	0	0	#DIV/0!	#DIV/0!	#DIV/0!
YOL094C	161	53	150	23	54	8	0.329193	0.153333	0.148148	0.235152	0.0892967	0.0840278	0.0892967	TRUE	TRUE
YGR158C	24	11	0	0	0	0	0.458333	#DIV/0!	#DIV/0!	0.327401	#DIV/0!	#DIV/0!	999	FALSE	FALSE
YCL059C	163	148	128	137	78	48	0.907975	1.07031	0.615385	0.648594	0.623318	0.349039	0.349039	FALSE	FALSE
YML105C	393	207	223	254	82	80	0.526718	1.13901	0.97561	0.37625	0.663327	0.553354	0.37625	FALSE	FALSE
Blank	0	0	0	0	0	0	#DIV/0!	#DIV/0!	#DIV/0!
YIL021W	317	175	387	285	406	307	0.55205	0.736434	0.756158	0.394346	0.428877	0.428883	0.394346	FALSE	FALSE
YDL090C	0	11	0	0	8	0	#DIV/0!	#DIV/0!	0	#DIV/0!	#DIV/0!	0	999	FALSE	FALSE
YDL087C	346	160	360	274	108	65	0.462428	0.761111	0.601852	0.330326	0.443248	0.341363	0.330326	FALSE	FALSE
YOR122C	236	102	206	131	76	47	0.432203	0.635922	0.618421	0.308736	0.370342	0.350761	0.308736	FALSE	FALSE
YFL034C-B	329	131	360	217	341	149	0.398176	0.602778	0.43695	0.284429	0.35104	0.247833	0.247833	FALSE	FALSE
YJR045C	207	121	107	138	80	65	0.584541	1.28972	0.8125	0.417555	0.751094	0.46084	0.417555	FALSE	FALSE
YDR478W	0	0	0	0	0	0	#DIV/0!	#DIV/0!	#DIV/0!	#DIV/0!	#DIV/0!	#DIV/0!	999	FALSE	FALSE
YOR122C	0	0	0	0	0	0	#DIV/0!	#DIV/0!	#DIV/0!	#DIV/0!	#DIV/0!	#DIV/0!	999	FALSE	FALSE
YIR012W	0	0	0	0	0	11	#DIV/0!	#DIV/0!	#DIV/0!	#DIV/0!	#DIV/0!	#DIV/0!	999	FALSE	FALSE
YPL093W	0	0	0	0	0	0	#DIV/0!	#DIV/0!	#DIV/0!	#DIV/0!	#DIV/0!	#DIV/0!	999	FALSE	FALSE
YHR052W	289	126	234	166	94	74	0.435986	0.709402	0.787234	0.311438	0.413134	0.44651	0.311438	FALSE	FALSE
YLL050C	301	122	345	211	373	203	0.405316	0.611594	0.544236	0.289529	0.356174	0.308684	0.289529	FALSE	FALSE
YJL081C	108	51	153	71	20	0	0.472222	0.464052	0	0.337322	0.27025	0	0.27025	FALSE	FALSE
YPR183W	307	134	237	76	40	38	0.436482	0.320675	0.95	0.311792	0.186751	0.538828	0.186751	FALSE	TRUE
YDL217C	310	152	357	223	305	266	0.490323	0.62465	0.872131	0.350252	0.363777	0.494662	0.350252	FALSE	FALSE
YAL034W-A	330	121	383	203	127	76	0.366667	0.530026	0.598425	0.261921	0.308671	0.33942	0.261921	FALSE	FALSE
YKL006C-A	145	59	206	125	248	126	0.406897	0.606796	0.508065	0.290658	0.35338	0.288168	0.288168	FALSE	FALSE
YBR060C	349	130	213	142	138	79	0.372493	0.666667	0.572464	0.266083	0.388246	0.324695	0.266083	FALSE	FALSE
YDR311W	124	69	116	100	53	22	0.556452	0.862069	0.415094	0.39749	0.502043	0.235436	0.39749	FALSE	FALSE
YNL272C	273	99	147	23	26	11	0.362637	0.156463	0.423077	0.259043	0.0911191	0.239964	0.0911191	TRUE	TRUE
YJL125C	0	11	0	0	0	9	#DIV/0!	#DIV/0!	#DIV/0!	#DIV/0!	#DIV/0!	#DIV/0!	999	FALSE	FALSE
YBR135W	0	11	0	0	0	0	#DIV/0!	#DIV/0!	#DIV/0!	#DIV/0!	#DIV/0!	#DIV/0!	999	FALSE	FALSE
YBR211C	349	162	249	96	78	32	0.464183	0.385542	0.410256	0.33158	0.224528	0.232692	0.224528	FALSE	FALSE
YER013W	267	135	76	76	51	40	0.505618	1	0.784314	0.361178	0.58237	0.444853	0.361178	FALSE	FALSE
YKL173W	301	129	337	230	301	203	0.428571	0.682493	0.674419	0.306141	0.397463	0.382522	0.306141	FALSE	FALSE
YGL155W	305	170	291	253	194	164	0.557377	0.869416	0.845361	0.398151	0.506321	0.479478	0.398151	FALSE	FALSE
YLR212C	218	134	213	178	187	170	0.614679	0.835681	0.909091	0.439084	0.486675	0.515625	0.439084	FALSE	FALSE
Blank	0	0	0	0	0	0	#DIV/0!	#DIV/0!	#DIV/0!
YKL173W	292	163	185	131	36	30	0.558219	0.708108	0.833333	0.398753	0.412381	0.472657	0.398753	FALSE	FALSE
YFL009W	228	153	209	182	60	41	0.671053	0.870813	0.683333	0.479353	0.507135	0.387578	0.479353	FALSE	FALSE
YLR212C	177	124	167	173	105	143	0.700565	1.03593	1.3619	0.500435	0.603293	0.772456	0.500435	FALSE	FALSE
YGL061C	240	151	285	201	133	111	0.629167	0.705263	0.834586	0.449433	0.410724	0.473367	0.410724	FALSE	FALSE
YLR066W	234	169	191	177	117	160	0.722222	0.926702	1.36752	0.515905	0.539683	0.775642	0.515905	FALSE	FALSE
YKL112W	0	0	0	0	0	0	#DIV/0!	#DIV/0!	#DIV/0!	#DIV/0!	#DIV/0!	#DIV/0!	999	FALSE	FALSE
YDL008W	0	8	0	0	0	0	#DIV/0!	#DIV/0!	#DIV/0!	#DIV/0!	#DIV/0!	#DIV/0!	999	FALSE	FALSE
YGR113W	225	150	71	53	50	0	0.666667	0.746479	0	0.47622	0.434727	0	0.434727	FALSE	FALSE
YNL061W	207	157	174	158	110	128	0.758454	0.908046	1.16364	0.541786	0.528818	0.66	0.528818	FALSE	FALSE
Blank	318	187	346	168	75	70	0.58805	0.485549	0.933333
Blank	430	207	446	245	130	112	0.481395	0.549327	0.861538
Blank	0	0	0	0	0	0	#DIV/0!	#DIV/0!	#DIV/0!
Blank	0	0	0	0	0	0	#DIV/0!	#DIV/0!	#DIV/0!
Blank	0	0	0	0	0	0	#DIV/0!	#DIV/0!	#DIV/0!
Blank	0	0	0	0	0	0	#DIV/0!	#DIV/0!	#DIV/0!
YJR006W	134	22	40	0	22	0	0.164179	0	0	0.117278	0	0	0.117278	FALSE	TRUE
Blank	0	0	0	0	0	0	#DIV/0!	#DIV/0!	#DIV/0!
Blank	0	0	0	0	0	0	#DIV/0!	#DIV/0!	#DIV/0!
Blank	0	0	0	0	0	0	#DIV/0!	#DIV/0!	#DIV/0!
YDL103C	520	225	154	27	39	13	0.432692	0.175325	0.333333	0.309085	0.102104	0.189063	0.102104	FALSE	TRUE
Blank	0	8	0	0	0	0	#DIV/0!	#DIV/0!	#DIV/0!
Blank	0	10	0	0	0	8	#DIV/0!	#DIV/0!	#DIV/0!
Blank	0	8	0	0	0	0	#DIV/0!	#DIV/0!	#DIV/0!
YHR088W	292	146	331	262	342	238	0.5	0.791541	0.695906	0.357165	0.460969	0.39471	0.357165	FALSE	FALSE
Blank	0	0	0	9	0	0	#DIV/0!	#DIV/0!	#DIV/0!
Blank	0	0	0	0	0	0	#DIV/0!	#DIV/0!	#DIV/0!
Blank	0	0	0	0	0	0	#DIV/0!	#DIV/0!	#DIV/0!
YIL147C	333	145	191	134	41	26	0.435435	0.701571	0.634146	0.311045	0.408574	0.35968	0.311045	FALSE	FALSE
Blank	0	0	0	0	0	0	#DIV/0!	#DIV/0!	#DIV/0!
Blank	28	0	0	0	0	0	0	#DIV/0!	#DIV/0!
Blank	0	0	0	0	0	0	#DIV/0!	#DIV/0!	#DIV/0!
YKL052C	304	116	320	168	264	176	0.381579	0.525	0.666667	0.272573	0.305744	0.378125	0.272573	FALSE	FALSE
Blank	0	0	0	0	0	10	#DIV/0!	#DIV/0!	#DIV/0!
Blank	0	0	0	0	0	0	#DIV/0!	#DIV/0!	#DIV/0!
Blank	0	0	0	0	0	14	#DIV/0!	#DIV/0!	#DIV/0!
YKL052C	0	0	0	0	0	0	#DIV/0!	#DIV/0!	#DIV/0!	#DIV/0!	#DIV/0!	#DIV/0!	999	FALSE	FALSE
Blank	0	9	0	0	0	0	#DIV/0!	#DIV/0!	#DIV/0!
Blank	0	17	0	0	25	0	#DIV/0!	#DIV/0!	0
Blank	9	0	18	0	0	0	0	0	#DIV/0!
Blank	0	9	0	0	0	0	#DIV/0!	#DIV/0!	#DIV/0!
Blank	0	0	0	0	0	0	#DIV/0!	#DIV/0!	#DIV/0!
Blank	0	8	0	0	0	0	#DIV/0!	#DIV/0!	#DIV/0!
Blank	0	12	0	0	0	13	#DIV/0!	#DIV/0!	#DIV/0!
Blank	0	0	0	0	0	0	#DIV/0!	#DIV/0!	#DIV/0!
Blank	0	0	0	0	0	8	#DIV/0!	#DIV/0!	#DIV/0!
Blank	0	0	0	0	0	0	#DIV/0!	#DIV/0!	#DIV/0!
Blank	0	0	0	0	0	0	#DIV/0!	#DIV/0!	#DIV/0!
Blank	0	0	0	0	0	0	#DIV/0!	#DIV/0!	#DIV/0!
Blank	0	0	0	0	0	0	#DIV/0!	#DIV/0!	#DIV/0!
Blank	0	0	0	0	0	0	#DIV/0!	#DIV/0!	#DIV/0!
Blank	0	0	0	0	0	0	#DIV/0!	#DIV/0!	#DIV/0!
Blank	233	152	253	136	57	13	0.652361	0.537549	0.22807
Blank	245	144	234	149	101	83	0.587755	0.636752	0.821782
Blank	246	144	246	170	150	142	0.585366	0.691057	0.946667
Blank	238	156	219	147	92	53	0.655462	0.671233	0.576087
Blank	256	150	301	196	112	117	0.585938	0.651163	1.04464
Blank	263	153	244	157	65	67	0.581749	0.643443	1.03077
Blank	336	189	309	204	110	54	0.5625	0.660194	0.490909
Blank	457	258	481	304	170	204	0.564551	0.632017	1.2
Blank	599	381	684	304	564	178	0.63606	0.444444	0.315603
Blank	485	285	109	81	43	22	0.587629	0.743119	0.511628
YFR028C	500	264	106	63	41	17	0.528	0.59434	0.414634	0.377166	0.346125	0.235175	0.346125	FALSE	FALSE
YKL172W	324	195	232	181	102	63	0.601852	0.780172	0.617647	0.429921	0.454349	0.350322	0.350322	FALSE	FALSE
YHR107C	230	95	217	249	21	215	0.413043	1.14747	10.2381	0.295049	0.668249	5.80692	0.295049	FALSE	FALSE
YGR006W	151	100	95	87	91	13	0.662252	0.915789	0.142857	0.473066	0.533328	0.0810268	0.0810268	TRUE	TRUE
YFR028C	280	161	318	256	431	303	0.575	0.805031	0.703016	0.41074	0.468826	0.398742	0.398742	FALSE	FALSE
YOR341W	288	162	256	205	182	160	0.5625	0.800781	0.879121	0.401811	0.466351	0.498627	0.401811	FALSE	FALSE
YDR166C	309	193	358	285	200	95	0.624595	0.796089	0.475	0.446167	0.463618	0.269414	0.269414	FALSE	FALSE
YIR010W	325	187	272	220	81	64	0.575385	0.808824	0.790123	0.411014	0.471034	0.448148	0.411014	FALSE	FALSE
YOR074C	321	169	341	269	368	301	0.52648	0.788856	0.817935	0.37608	0.459406	0.463923	0.37608	FALSE	FALSE
YPL028W	300	147	289	233	115	64	0.49	0.806228	0.556522	0.350022	0.469523	0.315652	0.315652	FALSE	FALSE
YLR208W	257	154	182	74	26	0	0.599222	0.406593	0	0.428042	0.236788	0	0.236788	FALSE	FALSE
YIR010W	306	146	300	229	237	192	0.477124	0.763333	0.810127	0.340824	0.444542	0.459494	0.340824	FALSE	FALSE
YAL041W	268	141	297	214	250	181	0.526119	0.720539	0.724	0.375823	0.41962	0.410644	0.375823	FALSE	FALSE
YOR341W	224	113	160	95	101	69	0.504464	0.59375	0.683168	0.360354	0.345782	0.387485	0.345782	FALSE	FALSE
YMR079W	319	144	245	163	112	42	0.451411	0.665306	0.375	0.322456	0.387454	0.212695	0.212695	FALSE	FALSE
YJL019W	0	0	0	0	0	0	#DIV/0!	#DIV/0!	#DIV/0!	#DIV/0!	#DIV/0!	#DIV/0!	999	FALSE	FALSE
YAL041W	347	141	383	239	112	65	0.40634	0.624021	0.580357	0.290261	0.363411	0.329172	0.290261	FALSE	FALSE
YEL019C	164	61	123	66	71	31	0.371951	0.536585	0.43662	0.265696	0.312491	0.247645	0.247645	FALSE	FALSE
YBR080C	216	86	26	21	31	12	0.398148	0.807692	0.387097	0.284409	0.470376	0.219557	0.284409	FALSE	FALSE
YJR112W	295	118	335	206	267	129	0.4	0.614925	0.483146	0.285732	0.358114	0.274035	0.274035	FALSE	FALSE
YBR160W	246	109	214	88	67	25	0.443089	0.411215	0.373134	0.316512	0.239479	0.211637	0.239479	FALSE	FALSE
YFR004W	150	60	128	53	40	35	0.4	0.414062	0.875	0.285732	0.241137	0.496289	0.241137	FALSE	FALSE
YDR498C	308	116	112	69	29	10	0.376623	0.616071	0.344828	0.269033	0.358781	0.195582	0.269033	FALSE	FALSE
YJR112W	351	133	397	220	208	117	0.378917	0.554156	0.5625	0.270672	0.322724	0.319043	0.270672	FALSE	FALSE
YOR257W	0	0	0	0	0	0	#DIV/0!	#DIV/0!	#DIV/0!	#DIV/0!	#DIV/0!	#DIV/0!	999	FALSE	FALSE
YBL105C	375	153	411	268	33	15	0.408	0.652068	0.454545	0.291447	0.379745	0.257813	0.291447	FALSE	FALSE
YFL038C	289	147	204	61	95	17	0.508651	0.29902	0.178947	0.363344	0.17414	0.101497	0.101497	FALSE	TRUE
YJR112W	366	157	348	116	81	32	0.428962	0.333333	0.395062	0.30642	0.194123	0.224074	0.194123	FALSE	TRUE
YOR257W	0	0	0	0	0	0	#DIV/0!	#DIV/0!	#DIV/0!	#DIV/0!	#DIV/0!	#DIV/0!	999	FALSE	FALSE
Blank	0	0	0	0	0	0	#DIV/0!	#DIV/0!	#DIV/0!
YGR009C	311	157	266	153	90	18	0.504823	0.575188	0.2	0.36061	0.334972	0.113438	0.113438	FALSE	TRUE
YPL209C	448	233	136	26	29	22	0.520089	0.191176	0.758621	0.371515	0.111335	0.43028	0.111335	FALSE	TRUE
Blank	0	0	11	0	0	0	#DIV/0!	0	#DIV/0!
YBL105C	331	200	330	252	66	27	0.60423	0.763636	0.409091	0.431619	0.444719	0.232031	0.431619	FALSE	FALSE
YDR473C	0	0	0	0	0	0	#DIV/0!	#DIV/0!	#DIV/0!	#DIV/0!	#DIV/0!	#DIV/0!	999	FALSE	FALSE
YNL062C	265	162	221	118	94	69	0.611321	0.533937	0.734043	0.436685	0.310949	0.41634	0.310949	FALSE	FALSE
YBR109C	200	70	164	53	43	21	0.35	0.323171	0.488372	0.250015	0.188205	0.276999	0.188205	FALSE	TRUE
YBL105C	203	145	138	112	35	8	0.714286	0.811594	0.228571	0.510236	0.472648	0.129643	0.472648	FALSE	FALSE
YMR094W	229	146	227	171	107	82	0.637555	0.753304	0.766355	0.455424	0.438701	0.434667	0.434667	FALSE	FALSE
YGL075C	0	0	0	0	0	0	#DIV/0!	#DIV/0!	#DIV/0!	#DIV/0!	#DIV/0!	#DIV/0!	999	FALSE	FALSE
YBR156C	353	135	139	27	54	32	0.382436	0.194245	0.592593	0.273186	0.113122	0.336111	0.113122	FALSE	TRUE
YBL105C	0	0	0	0	0	0	#DIV/0!	#DIV/0!	#DIV/0!	#DIV/0!	#DIV/0!	#DIV/0!	999	FALSE	FALSE
YNR026C	255	160	276	176	117	58	0.627451	0.637681	0.495726	0.448207	0.371366	0.28117	0.28117	FALSE	FALSE
YGL075C	268	183	278	179	111	43	0.682836	0.643885	0.387387	0.48777	0.374979	0.219721	0.219721	FALSE	FALSE
Blank	399	223	320	214	81	80	0.558897	0.66875	0.987654
Blank	12	26	0	28	0	14	2.16667	#DIV/0!	#DIV/0!
Blank	0	0	0	0	0	0	#DIV/0!	#DIV/0!	#DIV/0!
Blank	491	300	107	66	42	20	0.610998	0.616822	0.47619
Blank	0	0	0	0	0	0	#DIV/0!	#DIV/0!	#DIV/0!
Blank	0	0	0	0	0	0	#DIV/0!	#DIV/0!	#DIV/0!
YPR168W	183	132	25	56	14	8	0.721311	2.24	0.571429	0.515254	1.30451	0.324107	0.515254	FALSE	FALSE
Blank	0	0	0	0	0	0	#DIV/0!	#DIV/0!	#DIV/0!
YOR048C	279	179	67	16	22	10	0.641577	0.238806	0.454545	0.458298	0.139073	0.257813	0.458298	FALSE	FALSE
Blank	0	0	0	0	0	0	#DIV/0!	#DIV/0!	#DIV/0!
YLR440C	342	143	92	18	33	16	0.418129	0.195652	0.484848	0.298682	0.113942	0.275	0.113942	FALSE	TRUE
Blank	0	0	0	0	0	0	#DIV/0!	#DIV/0!	#DIV/0!
YPR103W	279	137	319	242	353	241	0.491039	0.758621	0.68272	0.350764	0.441798	0.38723	0.350764	FALSE	FALSE
Blank	0	8	0	0	0	0	#DIV/0!	#DIV/0!	#DIV/0!
Blank	0	0	0	0	0	0	#DIV/0!	#DIV/0!	#DIV/0!
Blank	0	11	0	0	0	0	#DIV/0!	#DIV/0!	#DIV/0!
YPR103W	254	123	288	226	292	215	0.484252	0.784722	0.736301	0.345916	0.456998	0.417621	0.345916	FALSE	FALSE
Blank	0	0	0	0	0	0	#DIV/0!	#DIV/0!	#DIV/0!
YAR019C	305	137	228	139	225	132	0.44918	0.609649	0.586667	0.320863	0.355041	0.33275	0.320863	FALSE	FALSE
Blank	0	0	0	0	0	0	#DIV/0!	#DIV/0!	#DIV/0!
YPR103W	216	98	260	162	88	97	0.453704	0.623077	1.10227	0.324094	0.362861	0.625196	0.324094	FALSE	FALSE
Blank	0	0	0	0	0	13	#DIV/0!	#DIV/0!	#DIV/0!
YBL034C	331	133	391	245	229	291	0.401813	0.626598	1.27074	0.287027	0.364912	0.72075	0.287027	FALSE	FALSE
Blank	0	0	0	0	0	0	#DIV/0!	#DIV/0!	#DIV/0!
YPR103W	240	112	288	208	298	217	0.466667	0.722222	0.728188	0.333354	0.4206	0.413019	0.333354	FALSE	FALSE
Blank	0	0	0	0	0	0	#DIV/0!	#DIV/0!	#DIV/0!
YFR051C	0	0	0	0	0	0	#DIV/0!	#DIV/0!	#DIV/0!	#DIV/0!	#DIV/0!	#DIV/0!	999	FALSE	FALSE
Blank	0	0	0	0	0	0	#DIV/0!	#DIV/0!	#DIV/0!
Blank	0	0	0	0	0	0	#DIV/0!	#DIV/0!	#DIV/0!
Blank	0	10	0	0	0	13	#DIV/0!	#DIV/0!	#DIV/0!
YGL093W	293	157	179	191	170	261	0.535836	1.06704	1.53529	0.382764	0.621411	0.8708	0.382764	FALSE	FALSE
Blank	0	0	0	0	0	0	#DIV/0!	#DIV/0!	#DIV/0!
Blank	0	9	0	0	0	0	#DIV/0!	#DIV/0!	#DIV/0!
Blank	0	0	0	0	0	8	#DIV/0!	#DIV/0!	#DIV/0!
YBR154C	343	162	349	206	388	263	0.472303	0.590258	0.677835	0.33738	0.343748	0.38446	0.33738	FALSE	FALSE
Blank	0	0	0	0	0	0	#DIV/0!	#DIV/0!	#DIV/0!
YPR103W	253	147	339	217	396	291	0.581028	0.640118	0.734848	0.415045	0.372785	0.416797	0.372785	FALSE	FALSE
Blank	0	0	0	0	0	0	#DIV/0!	#DIV/0!	#DIV/0!
YDL126C	210	134	258	175	250	201	0.638095	0.678295	0.804	0.455811	0.395018	0.456019	0.395018	FALSE	FALSE
Blank	254	166	276	111	51	32	0.653543	0.402174	0.627451
YPL160W	233	151	175	153	66	66	0.648069	0.874286	1	0.462935	0.509158	0.567188	0.462935	FALSE	FALSE
Blank	221	146	250	110	44	15	0.660633	0.44	0.340909
YJR093C	156	90	180	134	221	147	0.576923	0.744444	0.665158	0.412113	0.433542	0.37727	0.37727	FALSE	FALSE
Blank	234	151	264	116	95	76	0.645299	0.439394	0.8
YBR135W	217	129	203	122	217	95	0.59447	0.600985	0.437788	0.424648	0.349996	0.248308	0.248308	FALSE	FALSE
Blank	228	142	210	92	54	49	0.622807	0.438095	0.907407
YNR043W	0	0	0	0	0	0	#DIV/0!	#DIV/0!	#DIV/0!	#DIV/0!	#DIV/0!	#DIV/0!	999	FALSE	FALSE
Blank	304	179	247	186	69	80	0.588816	0.753036	1.15942
YOR181W	0	0	0	0	0	0	#DIV/0!	#DIV/0!	#DIV/0!	#DIV/0!	#DIV/0!	#DIV/0!	999	FALSE	FALSE
Blank	13	20	0	0	0	23	1.53846	#DIV/0!	#DIV/0!
Blank	0	0	0	0	0	0	#DIV/0!	#DIV/0!	#DIV/0!
Blank	0	0	0	0	0	0	#DIV/0!	#DIV/0!	#DIV/0!
YOR326W	499	272	351	263	70	19	0.54509	0.749288	0.271429	0.389374	0.436362	0.153951	0.153951	FALSE	TRUE
YGR156W	255	77	187	41	55	19	0.301961	0.219251	0.345455	0.2157	0.127685	0.195938	0.127685	FALSE	TRUE
YGR113W	374	201	98	57	47	33	0.537433	0.581633	0.702128	0.383905	0.338725	0.398238	0.338725	FALSE	FALSE
YNL061W	238	164	206	197	122	120	0.689076	0.956311	0.983607	0.492227	0.556926	0.55789	0.492227	FALSE	FALSE
YNR011C	285	192	152	136	67	21	0.673684	0.894737	0.313433	0.481233	0.521068	0.177775	0.481233	FALSE	FALSE
YDR238C	324	194	410	224	116	8	0.598765	0.546341	0.0689655	0.427716	0.318173	0.0391164	0.0391164	TRUE	TRUE
YGR113W	0	0	0	0	0	0	#DIV/0!	#DIV/0!	#DIV/0!	#DIV/0!	#DIV/0!	#DIV/0!	999	FALSE	FALSE
YNL061W	68	51	52	35	103	21	0.75	0.673077	0.203883	0.535747	0.39198	0.11564	0.11564	FALSE	TRUE
YGL207W	0	0	0	0	0	0	#DIV/0!	#DIV/0!	#DIV/0!	#DIV/0!	#DIV/0!	#DIV/0!	999	FALSE	FALSE
Blank	0	0	0	0	0	9	#DIV/0!	#DIV/0!	#DIV/0!
YGR113W	0	0	0	0	0	0	#DIV/0!	#DIV/0!	#DIV/0!	#DIV/0!	#DIV/0!	#DIV/0!	999	FALSE	FALSE
YNL061W	321	159	272	240	175	134	0.495327	0.882353	0.765714	0.353827	0.513856	0.434304	0.353827	FALSE	FALSE
YIR008C	280	129	159	60	64	26	0.460714	0.377358	0.40625	0.329102	0.219762	0.23042	0.219762	FALSE	FALSE
YHR069C	318	125	377	182	366	146	0.393082	0.482759	0.398907	0.28079	0.281144	0.226255	0.226255	FALSE	FALSE
YGR113W	318	147	345	213	131	90	0.462264	0.617391	0.687023	0.330209	0.35955	0.389671	0.330209	FALSE	FALSE
YML069W	121	45	45	17	36	13	0.371901	0.377778	0.361111	0.26566	0.220006	0.204818	0.26566	FALSE	FALSE
YJR065C	225	87	150	88	71	14	0.386667	0.586667	0.197183	0.276208	0.341657	0.11184	0.11184	FALSE	TRUE
YLR440C	319	137	314	73	39	30	0.429467	0.232484	0.769231	0.306781	0.135392	0.436298	0.135392	FALSE	TRUE
YIL144W	0	0	0	0	0	0	#DIV/0!	#DIV/0!	#DIV/0!	#DIV/0!	#DIV/0!	#DIV/0!	999	FALSE	FALSE
YNL061W	374	175	467	234	461	194	0.467914	0.501071	0.420824	0.334245	0.291808	0.238686	0.238686	FALSE	FALSE
YJR068W	306	130	336	177	207	92	0.424837	0.526786	0.444444	0.303473	0.306784	0.252084	0.252084	FALSE	FALSE
YFR037C	327	150	176	41	79	25	0.458716	0.232955	0.316456	0.327674	0.135666	0.17949	0.135666	FALSE	TRUE
YLL036C	294	115	305	201	367	228	0.391156	0.659016	0.621253	0.279415	0.383791	0.352367	0.279415	FALSE	FALSE
Blank	0	9	0	0	0	0	#DIV/0!	#DIV/0!	#DIV/0!
YNL102W	353	143	290	135	107	51	0.405099	0.465517	0.476636	0.289374	0.271103	0.270342	0.270342	FALSE	FALSE
YOL034W	294	151	332	212	175	127	0.513605	0.638554	0.725714	0.366884	0.371875	0.411616	0.366884	FALSE	FALSE
YLL050C	287	132	262	169	43	32	0.45993	0.645038	0.744186	0.328542	0.375651	0.422093	0.328542	FALSE	FALSE
YLR298C	349	169	372	195	124	40	0.484241	0.524194	0.322581	0.345908	0.305274	0.182964	0.182964	FALSE	TRUE
YNL102W	0	0	0	0	0	0	#DIV/0!	#DIV/0!	#DIV/0!	#DIV/0!	#DIV/0!	#DIV/0!	999	FALSE	FALSE
YDR021W	0	9	0	0	0	0	#DIV/0!	#DIV/0!	#DIV/0!	#DIV/0!	#DIV/0!	#DIV/0!	999	FALSE	FALSE
YDR060W	318	170	206	202	129	114	0.534591	0.980583	0.883721	0.381874	0.571062	0.501236	0.381874	FALSE	FALSE
YLR298C	248	129	108	55	61	10	0.520161	0.509259	0.163934	0.371567	0.296577	0.0929816	0.296577	FALSE	FALSE
YNL102W	0	0	0	0	0	11	#DIV/0!	#DIV/0!	#DIV/0!	#DIV/0!	#DIV/0!	#DIV/0!	999	FALSE	FALSE
YDL143W	135	108	100	94	77	52	0.8	0.94	0.675325	0.571464	0.547428	0.383036	0.383036	FALSE	FALSE
YDR060W	0	0	0	0	0	0	#DIV/0!	#DIV/0!	#DIV/0!	#DIV/0!	#DIV/0!	#DIV/0!	999	FALSE	FALSE
YMR197C	145	108	158	136	131	110	0.744828	0.860759	0.839695	0.532053	0.50128	0.476265	0.476265	FALSE	FALSE
YNL102W	242	143	292	192	332	243	0.590909	0.657534	0.731928	0.422104	0.382928	0.415141	0.382928	FALSE	FALSE
YMR236W	198	117	142	77	42	18	0.590909	0.542254	0.428571	0.422104	0.315792	0.243081	0.315792	FALSE	FALSE
YDR189W	137	103	70	54	18	0	0.751825	0.771429	0	0.537051	0.449257	0	0.449257	FALSE	FALSE
YMR197C	32	0	24	0	11	0	0	0	0	0	0	0	999	FALSE	FALSE
YKL049C	212	135	145	155	37	46	0.636792	1.06897	1.24324	0.45488	0.622533	0.705153	0.45488	FALSE	FALSE
YKL154W	221	141	221	159	204	162	0.638009	0.719457	0.794118	0.455749	0.41899	0.450414	0.41899	FALSE	FALSE
Blank	0	0	0	0	0	0	#DIV/0!	#DIV/0!	#DIV/0!
YML098W	344	197	291	197	90	88	0.572674	0.676976	0.977778	0.409078	0.39425	0.554584	0.39425	FALSE	FALSE
Blank	0	0	0	0	0	0	#DIV/0!	#DIV/0!	#DIV/0!
Blank	17	20	0	0	0	25	1.17647	#DIV/0!	#DIV/0!
Blank	0	0	0	0	0	0	#DIV/0!	#DIV/0!	#DIV/0!
Blank	0	0	0	0	0	0	#DIV/0!	#DIV/0!	#DIV/0!
Blank	0	0	0	0	0	0	#DIV/0!	#DIV/0!	#DIV/0!
Blank	0	0	0	0	0	0	#DIV/0!	#DIV/0!	#DIV/0!
Blank	0	0	0	0	0	0	#DIV/0!	#DIV/0!	#DIV/0!
Blank	0	0	0	0	0	0	#DIV/0!	#DIV/0!	#DIV/0!
Blank	0	0	0	0	0	0	#DIV/0!	#DIV/0!	#DIV/0!
Blank	0	0	0	0	0	0	#DIV/0!	#DIV/0!	#DIV/0!
YPR133C	272	254	194	112	80	34	0.933824	0.57732	0.425	0.667058	0.336213	0.241055	0.241055	FALSE	FALSE
Blank	0	0	0	0	0	300	#DIV/0!	#DIV/0!	#DIV/0!
Blank	0	0	0	0	0	0	#DIV/0!	#DIV/0!	#DIV/0!
Blank	0	0	0	0	0	9	#DIV/0!	#DIV/0!	#DIV/0!
YDR437W	336	149	249	106	66	0	0.443452	0.425703	0	0.316771	0.247916	0	0.247916	FALSE	FALSE
Blank	0	13	0	0	0	9	#DIV/0!	#DIV/0!	#DIV/0!
Blank	0	9	0	0	0	0	#DIV/0!	#DIV/0!	#DIV/0!
Blank	0	12	0	0	0	0	#DIV/0!	#DIV/0!	#DIV/0!
YDL105W	340	175	399	241	410	279	0.514706	0.60401	0.680488	0.36767	0.351757	0.385964	0.351757	FALSE	FALSE
Blank	0	0	0	15	0	8	#DIV/0!	#DIV/0!	#DIV/0!
Blank	0	0	0	0	0	0	#DIV/0!	#DIV/0!	#DIV/0!
Blank	0	0	0	10	0	0	#DIV/0!	#DIV/0!	#DIV/0!
YDR437W	39	27	49	14	20	0	0.692308	0.285714	0	0.494536	0.166391	0	999	FALSE	FALSE
Blank	0	0	0	0	0	0	#DIV/0!	#DIV/0!	#DIV/0!
Blank	0	0	0	0	0	11	#DIV/0!	#DIV/0!	#DIV/0!
Blank	0	8	0	0	0	0	#DIV/0!	#DIV/0!	#DIV/0!
YBL093C	0	0	0	0	0	0	#DIV/0!	#DIV/0!	#DIV/0!	#DIV/0!	#DIV/0!	#DIV/0!	999	FALSE	FALSE
Blank	0	0	0	0	0	0	#DIV/0!	#DIV/0!	#DIV/0!
Blank	0	13	0	0	0	11	#DIV/0!	#DIV/0!	#DIV/0!
Blank	0	8	0	0	0	10	#DIV/0!	#DIV/0!	#DIV/0!
YDR188W	268	131	322	211	136	165	0.488806	0.65528	1.21324	0.349169	0.381615	0.688132	0.349169	FALSE	FALSE
Blank	0	0	0	0	0	10	#DIV/0!	#DIV/0!	#DIV/0!
Blank	0	15	0	0	0	10	#DIV/0!	#DIV/0!	#DIV/0!
Blank	0	9	0	0	0	0	#DIV/0!	#DIV/0!	#DIV/0!
YHR058C	83	27	54	0	18	0	0.325301	0	0	0.232372	0	0	0.232372	FALSE	FALSE
Blank	0	0	8	0	0	11	#DIV/0!	0	#DIV/0!
Blank	0	0	0	0	0	0	#DIV/0!	#DIV/0!	#DIV/0!
Blank	0	0	0	0	0	0	#DIV/0!	#DIV/0!	#DIV/0!
Blank	0	0	0	0	0	0	#DIV/0!	#DIV/0!	#DIV/0!
Blank	254	163	300	109	44	18	0.641732	0.363333	0.409091
Blank	225	148	203	167	83	84	0.657778	0.82266	1.01205
Blank	207	136	223	149	91	58	0.657005	0.668161	0.637363
Blank	195	123	194	125	75	29	0.630769	0.64433	0.386667
Blank	224	149	228	150	107	61	0.665179	0.657895	0.570093
Blank	229	149	267	108	40	22	0.650655	0.404494	0.55
Blank	238	142	244	134	256	146	0.596639	0.54918	0.570312
YLR186W	244	156	136	130	136	133	0.639344	0.955882	0.977941	0.456703	0.556677	0.554676	0.456703	FALSE	FALSE
Blank	340	212	403	153	133	57	0.623529	0.379653	0.428571
Blank	0	0	0	0	0	0	#DIV/0!	#DIV/0!	#DIV/0!
Blank	16	18	0	0	187	22	1.125	#DIV/0!	0.117647
Blank	0	10	0	0	0	0	#DIV/0!	#DIV/0!	#DIV/0!
Blank	607	319	620	418	304	16	0.525535	0.674194	0.0526316
YBR109C	468	267	532	353	289	17	0.570513	0.663534	0.0588235	0.407534	0.386422	0.033364	0.033364	TRUE	TRUE
YBL105C	455	244	468	373	267	123	0.536264	0.797009	0.460674	0.383069	0.464154	0.261289	0.261289	FALSE	FALSE
YBR160W	265	192	182	310	64	406	0.724528	1.7033	6.34375	0.517552	0.991948	3.5981	0.517552	FALSE	FALSE
YGL093W	351	197	283	288	27	92	0.561254	1.01767	3.40741	0.40092	0.592659	1.93264	0.40092	FALSE	FALSE
YGR092W	358	196	453	276	78	22	0.547486	0.609272	0.282051	0.391086	0.354821	0.159976	0.159976	FALSE	TRUE
YBR247C	300	192	127	121	95	81	0.64	0.952756	0.852632	0.457171	0.554856	0.483602	0.457171	FALSE	FALSE
YLR166C	332	199	390	289	246	51	0.599398	0.741026	0.207317	0.428168	0.431551	0.117588	0.117588	FALSE	TRUE
YGR103W	254	176	212	197	136	100	0.692913	0.929245	0.735294	0.494969	0.541164	0.41705	0.41705	FALSE	FALSE
YGR092W	364	206	253	128	45	29	0.565934	0.505929	0.644444	0.404264	0.294638	0.365521	0.294638	FALSE	FALSE
YBR265W	339	218	411	227	194	71	0.643068	0.552311	0.365979	0.459363	0.321649	0.207579	0.207579	FALSE	FALSE
YER136W	267	165	74	27	29	8	0.617978	0.364865	0.275862	0.44144	0.212486	0.156466	0.212486	FALSE	FALSE
YDR212W	180	137	177	196	174	136	0.761111	1.10734	0.781609	0.543684	0.644884	0.443319	0.443319	FALSE	FALSE
YGR092W	337	187	258	122	61	39	0.554896	0.472868	0.639344	0.396379	0.275384	0.362628	0.275384	FALSE	FALSE
Blank	0	10	0	0	0	0	#DIV/0!	#DIV/0!	#DIV/0!
Blank	0	8	0	0	0	0	#DIV/0!	#DIV/0!	#DIV/0!
YKL042W	0	12	0	9	0	0	#DIV/0!	#DIV/0!	#DIV/0!	#DIV/0!	#DIV/0!	#DIV/0!	999	FALSE	FALSE
YDR052C	160	72	98	49	41	11	0.45	0.5	0.268293	0.321448	0.291185	0.152172	0.291185	FALSE	FALSE
YLR045C	361	155	115	83	93	53	0.429363	0.721739	0.569892	0.306707	0.420319	0.323236	0.306707	FALSE	FALSE
YDR180W	308	156	178	144	81	52	0.506494	0.808989	0.641975	0.361803	0.471131	0.364121	0.361803	FALSE	FALSE
YPL233W	366	136	90	44	81	35	0.371585	0.488889	0.432099	0.265434	0.284714	0.245081	0.245081	FALSE	FALSE
YDR052C	0	0	0	0	0	0	#DIV/0!	#DIV/0!	#DIV/0!	#DIV/0!	#DIV/0!	#DIV/0!	999	FALSE	FALSE
YFR037C	324	145	288	71	82	21	0.447531	0.246528	0.256098	0.319685	0.14357	0.145255	0.14357	FALSE	TRUE
YIL026C	294	128	367	210	436	302	0.435374	0.572207	0.692661	0.311001	0.333236	0.392869	0.311001	FALSE	FALSE
YKL042W	284	91	203	61	110	46	0.320423	0.300493	0.418182	0.228887	0.174998	0.237188	0.174998	FALSE	TRUE
YDR052C	314	165	162	103	107	72	0.525478	0.635802	0.672897	0.375364	0.370272	0.381659	0.370272	FALSE	FALSE
YGR211W	223	98	255	99	244	90	0.439462	0.388235	0.368852	0.313921	0.226096	0.209209	0.209209	FALSE	FALSE
YFL008W	254	135	181	181	86	102	0.531496	1	1.18605	0.379664	0.58237	0.672711	0.379664	FALSE	FALSE
YPL233W	317	151	360	244	141	95	0.476341	0.677778	0.673759	0.340264	0.394717	0.382148	0.340264	FALSE	FALSE
YDR052C	321	151	184	81	64	34	0.470405	0.440217	0.53125	0.336024	0.256369	0.301319	0.256369	FALSE	FALSE
YGR216C	0	12	0	0	0	0	#DIV/0!	#DIV/0!	#DIV/0!	#DIV/0!	#DIV/0!	#DIV/0!	999	FALSE	FALSE
Blank	0	0	0	0	0	0	#DIV/0!	#DIV/0!	#DIV/0!
Blank	0	0	0	0	0	8	#DIV/0!	#DIV/0!	#DIV/0!
YPL209C	0	0	0	0	0	0	#DIV/0!	#DIV/0!	#DIV/0!	#DIV/0!	#DIV/0!	#DIV/0!	999	FALSE	FALSE
YLR045C	288	189	308	186	108	73	0.65625	0.603896	0.675926	0.468779	0.351691	0.383377	0.351691	FALSE	FALSE
YDL003W	259	153	164	144	78	57	0.590734	0.878049	0.730769	0.421979	0.511349	0.414483	0.414483	FALSE	FALSE
YBL034C	0	0	0	0	0	0	#DIV/0!	#DIV/0!	#DIV/0!	#DIV/0!	#DIV/0!	#DIV/0!	999	FALSE	FALSE
YDL028C	215	140	36	20	32	24	0.651163	0.555556	0.75	0.465145	0.323539	0.425391	0.465145	FALSE	FALSE
YLR045C	219	140	199	154	83	75	0.639269	0.773869	0.903614	0.456649	0.450678	0.512519	0.450678	FALSE	FALSE
YJL074C	156	98	132	115	173	89	0.628205	0.871212	0.514451	0.448746	0.507368	0.29179	0.29179	FALSE	FALSE
YBR055C	228	147	228	146	95	53	0.644737	0.640351	0.557895	0.460555	0.372921	0.316431	0.316431	FALSE	FALSE
YDL028C	219	128	55	54	40	31	0.584475	0.981818	0.775	0.417508	0.571781	0.439571	0.417508	FALSE	FALSE
YGL022W	157	127	147	123	56	90	0.808917	0.836735	1.60714	0.577834	0.487289	0.911552	0.487289	FALSE	FALSE
YFL039C	239	171	270	183	274	191	0.715481	0.677778	0.69708	0.51109	0.394717	0.395375	0.394717	FALSE	FALSE
YIL109C	146	68	221	93	303	122	0.465753	0.420814	0.40264	0.332702	0.24507	0.228373	0.228373	FALSE	FALSE
Blank	390	247	463	256	532	327	0.633333	0.552916	0.614662
Blank	502	338	464	292	125	156	0.673307	0.62931	1.248
Blank	0	0	0	0	0	0	#DIV/0!	#DIV/0!	#DIV/0!
Blank	0	0	0	0	0	0	#DIV/0!	#DIV/0!	#DIV/0!
Blank	0	0	0	0	0	0	#DIV/0!	#DIV/0!	#DIV/0!
Blank	0	0	0	0	0	0	#DIV/0!	#DIV/0!	#DIV/0!
YOR057W	331	181	274	137	121	57	0.546828	0.5	0.471074	0.390615	0.291185	0.267188	0.267188	FALSE	FALSE
Blank	0	0	0	0	0	0	#DIV/0!	#DIV/0!	#DIV/0!
YFR028C	367	230	93	77	41	17	0.626703	0.827957	0.414634	0.447673	0.482177	0.235175	0.447673	FALSE	FALSE
Blank	0	0	0	0	0	0	#DIV/0!	#DIV/0!	#DIV/0!
YOR116C	243	152	160	138	111	80	0.625514	0.8625	0.720721	0.446824	0.502294	0.408784	0.408784	FALSE	FALSE
Blank	0	0	0	0	0	0	#DIV/0!	#DIV/0!	#DIV/0!
YOR074C	130	97	55	33	34	15	0.746154	0.6	0.441176	0.533	0.349422	0.25023	0.533	FALSE	FALSE
Blank	0	0	0	0	0	0	#DIV/0!	#DIV/0!	#DIV/0!
YPR086W	0	0	0	0	0	16	#DIV/0!	#DIV/0!	#DIV/0!	#DIV/0!	#DIV/0!	#DIV/0!	999	FALSE	FALSE
Blank	0	0	0	0	0	8	#DIV/0!	#DIV/0!	#DIV/0!
YDR510W	114	70	79	65	70	45	0.614035	0.822785	0.642857	0.438624	0.479165	0.364621	0.364621	FALSE	FALSE
Blank	0	0	0	0	0	0	#DIV/0!	#DIV/0!	#DIV/0!
YML010W	0	0	0	10	0	0	#DIV/0!	#DIV/0!	#DIV/0!	#DIV/0!	#DIV/0!	#DIV/0!	999	FALSE	FALSE
Blank	0	11	0	0	0	0	#DIV/0!	#DIV/0!	#DIV/0!
YJL019W	0	12	0	0	0	0	#DIV/0!	#DIV/0!	#DIV/0!	#DIV/0!	#DIV/0!	#DIV/0!	999	FALSE	FALSE
Blank	0	0	0	0	0	0	#DIV/0!	#DIV/0!	#DIV/0!
YGR116W	0	12	0	0	0	0	#DIV/0!	#DIV/0!	#DIV/0!	#DIV/0!	#DIV/0!	#DIV/0!	999	FALSE	FALSE
Blank	0	10	0	0	0	0	#DIV/0!	#DIV/0!	#DIV/0!
YPR034W	123	48	79	25	57	8	0.390244	0.316456	0.140351	0.278763	0.184294	0.0796053	0.184294	FALSE	TRUE
Blank	0	9	0	0	0	12	#DIV/0!	#DIV/0!	#DIV/0!
YDL058W	315	101	155	39	43	27	0.320635	0.251613	0.627907	0.229039	0.146532	0.356141	0.146532	FALSE	TRUE
Blank	0	13	0	0	0	0	#DIV/0!	#DIV/0!	#DIV/0!
YIL126W	272	137	320	209	369	232	0.503676	0.653125	0.628726	0.359791	0.38036	0.356606	0.356606	FALSE	FALSE
Blank	0	0	0	0	0	11	#DIV/0!	#DIV/0!	#DIV/0!
YIL118W	299	156	248	119	351	167	0.521739	0.479839	0.475783	0.372694	0.279444	0.269859	0.269859	FALSE	FALSE
Blank	0	0	0	0	0	8	#DIV/0!	#DIV/0!	#DIV/0!
YOR204W	0	0	0	0	0	0	#DIV/0!	#DIV/0!	#DIV/0!	#DIV/0!	#DIV/0!	#DIV/0!	999	FALSE	FALSE
Blank	0	0	0	0	0	8	#DIV/0!	#DIV/0!	#DIV/0!
YKL112W	322	171	365	265	118	191	0.531056	0.726027	1.61864	0.379349	0.422816	0.918075	0.379349	FALSE	FALSE
Blank	0	0	0	0	0	0	#DIV/0!	#DIV/0!	#DIV/0!
YBR143C	263	175	312	229	388	280	0.665399	0.733974	0.721649	0.475315	0.427444	0.409311	0.409311	FALSE	FALSE
Blank	260	156	177	146	72	60	0.6	0.824859	0.833333
YKL203C	0	0	0	0	0	0	#DIV/0!	#DIV/0!	#DIV/0!	#DIV/0!	#DIV/0!	#DIV/0!	999	FALSE	FALSE
Blank	229	137	241	152	214	178	0.598253	0.630705	0.831776
YDL007W	220	158	241	151	211	161	0.718182	0.626556	0.763033	0.513019	0.364887	0.432783	0.364887	FALSE	FALSE
Blank	193	138	223	150	212	174	0.715026	0.672646	0.820755
YKR037C	195	116	223	159	253	192	0.594872	0.713004	0.758893	0.424935	0.415232	0.430435	0.415232	FALSE	FALSE
Blank	202	129	233	154	245	179	0.638614	0.660944	0.730612
YFL034C-B	215	122	248	156	318	185	0.567442	0.629032	0.581761	0.405341	0.366329	0.329968	0.329968	FALSE	FALSE
Blank	221	141	272	123	94	56	0.638009	0.452206	0.595745
YLR298C	36	0	0	0	0	0	0	#DIV/0!	#DIV/0!	0	#DIV/0!	#DIV/0!	999	FALSE	FALSE
Blank	278	162	327	178	384	221	0.582734	0.544343	0.575521
YFL034C-B	357	188	412	246	453	287	0.526611	0.597087	0.633554	0.376174	0.347726	0.359344	0.347726	FALSE	FALSE
Blank	472	170	523	277	571	401	0.360169	0.529637	0.702277
Blank	0	0	0	0	0	0	#DIV/0!	#DIV/0!	#DIV/0!
Blank	0	0	0	0	0	0	#DIV/0!	#DIV/0!	#DIV/0!
YPR175W	567	299	650	423	668	445	0.527337	0.650769	0.666168	0.376693	0.378988	0.377842	0.376693	FALSE	FALSE
YDR292C	444	262	208	204	125	125	0.59009	0.980769	1	0.421519	0.57117	0.567188	0.421519	FALSE	FALSE
YFL037W	482	239	519	369	560	364	0.495851	0.710983	0.65	0.354201	0.414055	0.368672	0.354201	FALSE	FALSE
YMR227C	0	0	0	0	0	0	#DIV/0!	#DIV/0!	#DIV/0!	#DIV/0!	#DIV/0!	#DIV/0!	999	FALSE	FALSE
Blank	0	0	0	0	0	0	#DIV/0!	#DIV/0!	#DIV/0!
YOR272W	314	189	262	227	239	182	0.601911	0.866412	0.761506	0.429963	0.504572	0.431917	0.429963	FALSE	FALSE
YHR027C	177	122	125	101	50	17	0.689266	0.808	0.34	0.492363	0.470555	0.192844	0.470555	FALSE	FALSE
YMR240C	391	221	65	19	30	17	0.565217	0.292308	0.566667	0.403752	0.170231	0.321406	0.403752	FALSE	FALSE
YLL004W	300	182	126	100	79	47	0.606667	0.793651	0.594937	0.43336	0.462198	0.337441	0.337441	FALSE	FALSE
YJL002C	0	0	0	0	0	0	#DIV/0!	#DIV/0!	#DIV/0!	#DIV/0!	#DIV/0!	#DIV/0!	999	FALSE	FALSE
Blank	0	0	0	0	0	0	#DIV/0!	#DIV/0!	#DIV/0!
YNR003C	261	111	199	115	109	40	0.425287	0.577889	0.366972	0.303795	0.336545	0.208142	0.208142	FALSE	FALSE
YHR164C	151	22	76	44	66	16	0.145695	0.578947	0.242424	0.104075	0.337161	0.1375	0.104075	FALSE	TRUE
YEL034W	293	163	254	154	141	104	0.556314	0.606299	0.737589	0.397392	0.35309	0.418351	0.35309	FALSE	FALSE
Blank	0	0	0	10	0	0	#DIV/0!	#DIV/0!	#DIV/0!
YOR046C	0	12	0	10	0	0	#DIV/0!	#DIV/0!	#DIV/0!	#DIV/0!	#DIV/0!	#DIV/0!	999	FALSE	FALSE
YIR006C	387	176	413	185	75	25	0.45478	0.447942	0.333333	0.324863	0.260868	0.189063	0.189063	FALSE	TRUE
YEL034W	283	149	328	231	323	218	0.526502	0.704268	0.674923	0.376096	0.410145	0.382808	0.376096	FALSE	FALSE
Blank	0	9	0	0	0	0	#DIV/0!	#DIV/0!	#DIV/0!
YPR110C	0	10	0	0	0	8	#DIV/0!	#DIV/0!	#DIV/0!	#DIV/0!	#DIV/0!	#DIV/0!	999	FALSE	FALSE
YJL005W	347	193	281	212	191	155	0.556196	0.754448	0.811518	0.397307	0.439368	0.460283	0.397307	FALSE	FALSE
YOR174W	36	0	24	8	0	0	0	0.333333	#DIV/0!	0	0.194123	#DIV/0!	999	FALSE	FALSE
YJL074C	304	170	258	234	128	192	0.559211	0.906977	1.5	0.399461	0.528196	0.850782	0.399461	FALSE	FALSE
YBL034C	321	172	288	232	189	221	0.535826	0.805556	1.16931	0.382756	0.469131	0.66322	0.382756	FALSE	FALSE
YDR356W	441	112	368	105	297	87	0.253968	0.285326	0.292929	0.181417	0.166165	0.166146	0.166146	FALSE	TRUE
YOL135C	0	9	0	0	0	0	#DIV/0!	#DIV/0!	#DIV/0!	#DIV/0!	#DIV/0!	#DIV/0!	999	FALSE	FALSE
YOR259C	162	83	105	83	52	25	0.512346	0.790476	0.480769	0.365984	0.460349	0.272686	0.365984	FALSE	FALSE
YKR086W	299	138	350	242	425	278	0.461538	0.691429	0.654118	0.329691	0.402667	0.371008	0.329691	FALSE	FALSE
YJR076C	312	179	187	154	122	75	0.573718	0.823529	0.614754	0.409824	0.479599	0.348681	0.348681	FALSE	FALSE
YOL135C	143	85	126	60	60	26	0.594406	0.47619	0.433333	0.424602	0.277319	0.245781	0.277319	FALSE	FALSE
Blank	0	0	0	0	0	0	#DIV/0!	#DIV/0!	#DIV/0!
YML015C	189	123	136	116	138	113	0.650794	0.852941	0.818841	0.464881	0.496727	0.464436	0.464436	FALSE	FALSE
YBR236C	259	166	260	175	111	74	0.640927	0.673077	0.666667	0.457833	0.39198	0.378125	0.378125	FALSE	FALSE
YBR193C	70	28	55	8	14	0	0.4	0.145455	0	0.285732	0.0847083	0	0.285732	FALSE	FALSE
YLR127C	247	165	239	194	132	97	0.668016	0.811715	0.734848	0.477184	0.472719	0.416797	0.416797	FALSE	FALSE
Blank	196	137	241	179	255	200	0.69898	0.742739	0.784314
YGL130W	193	134	231	164	226	176	0.694301	0.709957	0.778761	0.49596	0.413457	0.441704	0.413457	FALSE	FALSE
YGL001C	206	130	170	136	124	100	0.631068	0.8	0.806452	0.450791	0.465896	0.45741	0.450791	FALSE	FALSE
YOR259C	196	128	176	119	80	45	0.653061	0.676136	0.5625	0.466501	0.393761	0.319043	0.319043	FALSE	FALSE
YLR298C	0	0	0	0	0	0	#DIV/0!	#DIV/0!	#DIV/0!	#DIV/0!	#DIV/0!	#DIV/0!	999	FALSE	FALSE
Blank	222	152	248	98	45	14	0.684685	0.395161	0.311111
YNL118C	215	145	244	174	208	168	0.674419	0.713115	0.807692	0.481757	0.415296	0.458113	0.415296	FALSE	FALSE
YLR086W	98	70	46	42	27	18	0.714286	0.913043	0.666667	0.510236	0.531729	0.378125	0.510236	FALSE	FALSE
YIL143C	277	158	316	210	393	306	0.570397	0.664557	0.778626	0.407452	0.387018	0.441627	0.387018	FALSE	FALSE
Blank	341	211	381	181	260	121	0.618768	0.475066	0.465385
Blank	360	249	150	180	70	120	0.691667	1.2	1.71429
Blank	0	0	0	0	0	0	#DIV/0!	#DIV/0!	#DIV/0!
Blank	0	0	0	0	0	0	#DIV/0!	#DIV/0!	#DIV/0!
Blank	0	0	0	0	0	0	#DIV/0!	#DIV/0!	#DIV/0!
Blank	0	0	0	0	0	0	#DIV/0!	#DIV/0!	#DIV/0!
Blank	0	0	0	0	0	0	#DIV/0!	#DIV/0!	#DIV/0!
Blank	0	0	0	0	0	0	#DIV/0!	#DIV/0!	#DIV/0!
Blank	0	0	0	0	0	0	#DIV/0!	#DIV/0!	#DIV/0!
Blank	0	0	0	0	0	0	#DIV/0!	#DIV/0!	#DIV/0!
YLR430W	229	136	106	82	46	15	0.593886	0.773585	0.326087	0.424231	0.450512	0.184953	0.424231	FALSE	FALSE
Blank	0	0	0	0	0	0	#DIV/0!	#DIV/0!	#DIV/0!
Blank	0	0	0	0	0	0	#DIV/0!	#DIV/0!	#DIV/0!
Blank	0	0	0	0	0	0	#DIV/0!	#DIV/0!	#DIV/0!
Blank	0	0	0	0	0	0	#DIV/0!	#DIV/0!	#DIV/0!
Blank	0	0	0	0	0	0	#DIV/0!	#DIV/0!	#DIV/0!
Blank	0	0	0	0	0	10	#DIV/0!	#DIV/0!	#DIV/0!
Blank	0	0	0	0	0	12	#DIV/0!	#DIV/0!	#DIV/0!
YOL144W	417	207	482	259	483	314	0.496403	0.537344	0.650104	0.354595	0.312933	0.368731	0.312933	FALSE	FALSE
Blank	0	8	0	11	0	0	#DIV/0!	#DIV/0!	#DIV/0!
Blank	0	0	0	0	0	0	#DIV/0!	#DIV/0!	#DIV/0!
Blank	0	0	0	0	0	0	#DIV/0!	#DIV/0!	#DIV/0!
YLR022C	308	192	226	180	199	163	0.623377	0.79646	0.819095	0.445297	0.463834	0.464581	0.445297	FALSE	FALSE
Blank	0	0	0	0	0	10	#DIV/0!	#DIV/0!	#DIV/0!
Blank	0	0	0	0	0	8	#DIV/0!	#DIV/0!	#DIV/0!
Blank	0	0	0	0	0	0	#DIV/0!	#DIV/0!	#DIV/0!
YPR161C	193	120	204	157	369	153	0.621762	0.769608	0.414634	0.444143	0.448196	0.235175	0.235175	FALSE	FALSE
Blank	0	0	0	0	0	0	#DIV/0!	#DIV/0!	#DIV/0!
Blank	0	0	0	0	0	15	#DIV/0!	#DIV/0!	#DIV/0!
Blank	0	0	0	0	0	8	#DIV/0!	#DIV/0!	#DIV/0!
YPR161C	254	145	311	218	84	150	0.570866	0.700965	1.78571	0.407787	0.408221	1.01284	0.407787	FALSE	FALSE
Blank	0	0	0	0	0	0	#DIV/0!	#DIV/0!	#DIV/0!
Blank	0	0	0	0	0	8	#DIV/0!	#DIV/0!	#DIV/0!
Blank	0	0	0	0	0	0	#DIV/0!	#DIV/0!	#DIV/0!
YPR161C	174	123	203	137	184	115	0.706897	0.674877	0.625	0.504957	0.393028	0.354492	0.354492	FALSE	FALSE
Blank	281	168	270	185	203	166	0.597865	0.685185	0.817734
Blank	244	148	260	178	242	213	0.606557	0.684615	0.880165
Blank	0	0	0	0	0	0	#DIV/0!	#DIV/0!	#DIV/0!
YOL021C	218	150	149	158	97	98	0.688073	1.0604	1.01031	0.491511	0.617546	0.573035	0.491511	FALSE	FALSE
Blank	210	143	175	160	165	140	0.680952	0.914286	0.848485
Blank	0	0	0	0	0	0	#DIV/0!	#DIV/0!	#DIV/0!
Blank	211	163	248	113	62	36	0.772512	0.455645	0.580645
YKL024C	215	149	211	99	119	84	0.693023	0.469194	0.705882	0.495047	0.273245	0.400368	0.273245	FALSE	FALSE
Blank	198	135	154	92	37	17	0.681818	0.597403	0.459459
Blank	212	137	228	125	73	34	0.646226	0.548246	0.465753
Blank	221	163	117	91	53	38	0.737557	0.777778	0.716981
YKL024C	238	163	284	112	42	26	0.684874	0.394366	0.619048	0.489226	0.229667	0.351116	0.229667	FALSE	FALSE
Blank	269	174	306	119	50	32	0.64684	0.388889	0.64
Blank	309	185	261	197	86	90	0.598706	0.754789	1.04651
Blank	406	245	382	227	70	144	0.603448	0.594241	2.05714
Blank	0	0	0	0	0	0	#DIV/0!	#DIV/0!	#DIV/0!
Blank	0	0	0	0	0	0	#DIV/0!	#DIV/0!	#DIV/0!
YDL028C	0	0	0	0	0	0	#DIV/0!	#DIV/0!	#DIV/0!	#DIV/0!	#DIV/0!	#DIV/0!	999	FALSE	FALSE
YIL115C	378	197	378	190	217	117	0.521164	0.502646	0.539171	0.372283	0.292726	0.305811	0.292726	FALSE	FALSE
YFL039C	406	214	457	274	258	91	0.527094	0.599562	0.352713	0.376519	0.349167	0.200055	0.200055	FALSE	FALSE
YIL150C	0	0	0	0	0	0	#DIV/0!	#DIV/0!	#DIV/0!	#DIV/0!	#DIV/0!	#DIV/0!	999	FALSE	FALSE
YDL028C	0	0	0	0	0	0	#DIV/0!	#DIV/0!	#DIV/0!	#DIV/0!	#DIV/0!	#DIV/0!	999	FALSE	FALSE
Blank	0	0	0	0	0	0	#DIV/0!	#DIV/0!	#DIV/0!
YBR236C	225	115	49	22	35	10	0.511111	0.44898	0.285714	0.365102	0.261472	0.162054	0.365102	FALSE	FALSE
YLL003W	0	0	0	0	0	0	#DIV/0!	#DIV/0!	#DIV/0!	#DIV/0!	#DIV/0!	#DIV/0!	999	FALSE	FALSE
YBR109C	164	76	117	31	32	15	0.463415	0.264957	0.46875	0.331031	0.154303	0.265869	0.154303	FALSE	TRUE
YLR045C	362	216	439	308	151	132	0.596685	0.701595	0.874172	0.42623	0.408587	0.49582	0.408587	FALSE	FALSE
YGR140W	372	228	390	306	134	65	0.612903	0.784615	0.485075	0.437815	0.456936	0.275128	0.275128	FALSE	FALSE
YGR218W	0	10	0	0	0	0	#DIV/0!	#DIV/0!	#DIV/0!	#DIV/0!	#DIV/0!	#DIV/0!	999	FALSE	FALSE
Blank	0	0	0	0	0	11	#DIV/0!	#DIV/0!	#DIV/0!
YNL075W	141	105	91	85	82	48	0.744681	0.934066	0.585366	0.531948	0.543972	0.332012	0.332012	FALSE	FALSE
YPR025C	306	173	326	158	248	138	0.565359	0.484663	0.556452	0.403853	0.282253	0.315613	0.282253	FALSE	FALSE
YGL065C	308	197	235	235	41	52	0.63961	1	1.26829	0.456893	0.58237	0.71936	0.456893	FALSE	FALSE
YKL018W	349	187	410	227	447	283	0.535817	0.553659	0.63311	0.38275	0.322434	0.359092	0.322434	FALSE	FALSE
YOR204W	317	192	279	205	163	143	0.605678	0.734767	0.877301	0.432654	0.427906	0.497594	0.427906	FALSE	FALSE
YCR002C	364	208	177	132	124	70	0.571429	0.745763	0.564516	0.408189	0.43431	0.320187	0.320187	FALSE	FALSE
YPL076W	233	90	122	62	57	9	0.386266	0.508197	0.157895	0.275921	0.295958	0.089556	0.275921	FALSE	FALSE
YBR160W	10	0	0	0	0	0	0	#DIV/0!	#DIV/0!	0	#DIV/0!	#DIV/0!	999	FALSE	FALSE
YNL216W	276	168	180	130	121	89	0.608696	0.722222	0.735537	0.43481	0.4206	0.417188	0.417188	FALSE	FALSE
YCR002C	348	217	432	320	163	109	0.623563	0.740741	0.668712	0.44543	0.431385	0.379285	0.379285	FALSE	FALSE
YPL076W	191	97	102	92	118	65	0.507853	0.901961	0.550847	0.362775	0.525275	0.312434	0.312434	FALSE	FALSE
YBR160W	316	204	210	67	69	29	0.64557	0.319048	0.42029	0.46115	0.185804	0.238383	0.185804	FALSE	TRUE
YNL216W	0	0	0	0	0	0	#DIV/0!	#DIV/0!	#DIV/0!	#DIV/0!	#DIV/0!	#DIV/0!	999	FALSE	FALSE
Blank	0	0	0	0	0	0	#DIV/0!	#DIV/0!	#DIV/0!
YER125W	244	156	183	108	52	30	0.639344	0.590164	0.576923	0.456703	0.343694	0.327224	0.343694	FALSE	FALSE
YML031W	151	119	87	138	102	83	0.788079	1.58621	0.813725	0.562949	0.923759	0.461535	0.461535	FALSE	FALSE
YOR244W	278	174	246	167	283	192	0.625899	0.678862	0.678445	0.447099	0.395349	0.384806	0.384806	FALSE	FALSE
YCR002C	255	164	165	136	114	83	0.643137	0.824242	0.72807	0.459412	0.480014	0.412953	0.412953	FALSE	FALSE
YER125W	258	164	259	189	205	167	0.635659	0.72973	0.814634	0.45407	0.424972	0.462051	0.424972	FALSE	FALSE
YBR110W	227	139	252	168	219	189	0.612335	0.666667	0.863014	0.437409	0.388246	0.489491	0.388246	FALSE	FALSE
YOR204W	180	133	101	109	110	115	0.738889	1.07921	1.04545	0.52781	0.628498	0.592969	0.52781	FALSE	FALSE
YJR076C	207	147	147	135	93	105	0.710145	0.918367	1.12903	0.507278	0.534829	0.640373	0.507278	FALSE	FALSE
YNL006W	110	120	65	141	61	153	1.09091	2.16923	2.5082	0.779269	1.26329	1.42262	0.779269	FALSE	FALSE
Blank	183	135	133	153	93	192	0.737705	1.15038	2.06452
Blank	204	140	203	165	220	138	0.686275	0.812808	0.627273
YJR076C	198	141	189	160	123	95	0.712121	0.846561	0.772358	0.508689	0.493011	0.438072	0.438072	FALSE	FALSE
YNL006W	203	132	225	153	105	93	0.650246	0.68	0.885714	0.46449	0.396011	0.502366	0.396011	FALSE	FALSE
YDL126C	152	116	97	95	30	24	0.763158	0.979381	0.8	0.545147	0.570362	0.45375	0.545147	FALSE	FALSE
YOR244W	224	136	253	128	70	30	0.607143	0.505929	0.428571	0.4337	0.294638	0.243081	0.243081	FALSE	FALSE
YJR076C	0	0	0	0	0	0	#DIV/0!	#DIV/0!	#DIV/0!	#DIV/0!	#DIV/0!	#DIV/0!	999	FALSE	FALSE
Blank	272	170	303	126	45	25	0.625	0.415842	0.555556
Blank	307	188	263	199	84	91	0.612378	0.756654	1.08333
Blank	437	252	438	260	70	118	0.576659	0.593607	1.68571
Blank	0	0	0	0	0	0	#DIV/0!	#DIV/0!	#DIV/0!
Blank	0	0	0	0	0	0	#DIV/0!	#DIV/0!	#DIV/0!
Blank	0	0	0	0	0	0	#DIV/0!	#DIV/0!	#DIV/0!
Blank	0	0	0	0	0	0	#DIV/0!	#DIV/0!	#DIV/0!
YLR298C	0	0	0	0	0	0	#DIV/0!	#DIV/0!	#DIV/0!	#DIV/0!	#DIV/0!	#DIV/0!	999	FALSE	FALSE
Blank	0	0	0	0	0	0	#DIV/0!	#DIV/0!	#DIV/0!
YGR099W	0	0	0	0	0	0	#DIV/0!	#DIV/0!	#DIV/0!	#DIV/0!	#DIV/0!	#DIV/0!	999	FALSE	FALSE
Blank	0	0	0	0	0	0	#DIV/0!	#DIV/0!	#DIV/0!
Blank	0	0	0	0	0	0	#DIV/0!	#DIV/0!	#DIV/0!
Blank	0	0	0	0	0	0	#DIV/0!	#DIV/0!	#DIV/0!
YFL034C-B	350	176	408	264	447	250	0.502857	0.647059	0.559284	0.359206	0.376827	0.317219	0.317219	FALSE	FALSE
Blank	0	0	0	0	0	0	#DIV/0!	#DIV/0!	#DIV/0!
YLR298C	233	172	120	75	93	36	0.738197	0.625	0.387097	0.527317	0.363981	0.219557	0.219557	FALSE	FALSE
Blank	0	0	0	0	0	0	#DIV/0!	#DIV/0!	#DIV/0!
YFL034C-B	358	178	388	260	407	251	0.497207	0.670103	0.616708	0.35517	0.390248	0.349789	0.349789	FALSE	FALSE
Blank	0	0	0	0	0	0	#DIV/0!	#DIV/0!	#DIV/0!
YMR168C	331	190	202	142	89	48	0.574018	0.70297	0.539326	0.410038	0.409389	0.305899	0.305899	FALSE	FALSE
Blank	0	0	0	0	0	11	#DIV/0!	#DIV/0!	#DIV/0!
YNL061W	0	0	0	0	0	13	#DIV/0!	#DIV/0!	#DIV/0!	#DIV/0!	#DIV/0!	#DIV/0!	999	FALSE	FALSE
Blank	0	0	0	0	0	9	#DIV/0!	#DIV/0!	#DIV/0!
YML069W	0	0	0	0	0	0	#DIV/0!	#DIV/0!	#DIV/0!	#DIV/0!	#DIV/0!	#DIV/0!	999	FALSE	FALSE
Blank	0	0	0	0	0	8	#DIV/0!	#DIV/0!	#DIV/0!
YMR005W	338	204	309	246	172	165	0.60355	0.796117	0.959302	0.431134	0.463634	0.544105	0.431134	FALSE	FALSE
Blank	0	0	0	0	0	0	#DIV/0!	#DIV/0!	#DIV/0!
YML069W	0	0	0	0	0	0	#DIV/0!	#DIV/0!	#DIV/0!	#DIV/0!	#DIV/0!	#DIV/0!	999	FALSE	FALSE
Blank	0	0	0	0	0	0	#DIV/0!	#DIV/0!	#DIV/0!
YOL123W	11	0	0	0	0	0	0	#DIV/0!	#DIV/0!	0	#DIV/0!	#DIV/0!	999	FALSE	FALSE
Blank	0	0	0	0	0	0	#DIV/0!	#DIV/0!	#DIV/0!
YJL085W	327	209	335	182	165	37	0.639144	0.543284	0.224242	0.456559	0.316392	0.127188	0.127188	FALSE	TRUE
Blank	0	0	0	0	0	0	#DIV/0!	#DIV/0!	#DIV/0!
YOR046C	0	0	0	0	0	0	#DIV/0!	#DIV/0!	#DIV/0!	#DIV/0!	#DIV/0!	#DIV/0!	999	FALSE	FALSE
Blank	0	0	0	0	0	0	#DIV/0!	#DIV/0!	#DIV/0!
YOR149C	254	187	288	217	241	206	0.73622	0.753472	0.854772	0.525904	0.438799	0.484816	0.438799	FALSE	FALSE
Blank	227	160	200	143	167	142	0.704846	0.715	0.850299
YPR033C	185	113	115	79	51	17	0.610811	0.686957	0.333333	0.43632	0.400063	0.189063	0.400063	FALSE	FALSE
Blank	0	0	0	0	0	0	#DIV/0!	#DIV/0!	#DIV/0!
YOR260W	140	99	167	137	171	118	0.707143	0.820359	0.690058	0.505133	0.477752	0.391393	0.391393	FALSE	FALSE
Blank	171	122	166	127	149	124	0.71345	0.76506	0.832215
YLR215C	126	121	74	80	66	51	0.960317	1.08108	0.772727	0.685984	0.629589	0.438282	0.629589	FALSE	FALSE
Blank	0	0	0	0	0	0	#DIV/0!	#DIV/0!	#DIV/0!
YDL126C	87	83	25	27	18	0	0.954023	1.08	0	0.681487	0.628959	0	0.681487	FALSE	FALSE
Blank	223	150	56	76	21	13	0.672646	1.35714	0.619048
YIL046W	175	133	229	130	124	88	0.76	0.567686	0.709677	0.542891	0.330603	0.40252	0.330603	FALSE	FALSE
Blank	219	143	71	80	45	36	0.652968	1.12676	0.8
YDL195W	252	162	319	222	34	17	0.642857	0.695925	0.5	0.459212	0.405286	0.283594	0.405286	FALSE	FALSE
Blank	275	175	332	250	40	21	0.636364	0.753012	0.525
YIL046W	248	144	314	223	475	336	0.580645	0.710191	0.707368	0.414772	0.413594	0.401211	0.401211	FALSE	FALSE
Blank	438	239	70	78	70	93	0.545662	1.11429	1.32857
Blank	0	0	0	0	0	0	#DIV/0!	#DIV/0!	#DIV/0!
Blank	592	356	639	495	595	481	0.601351	0.774648	0.808403
YDL030W	579	225	601	336	606	412	0.388601	0.559068	0.679868	0.277589	0.325584	0.385613	0.277589	FALSE	FALSE
YOR249C	0	0	0	0	0	0	#DIV/0!	#DIV/0!	#DIV/0!	#DIV/0!	#DIV/0!	#DIV/0!	999	FALSE	FALSE
YLR397C	0	0	0	0	0	0	#DIV/0!	#DIV/0!	#DIV/0!	#DIV/0!	#DIV/0!	#DIV/0!	999	FALSE	FALSE
YFL029C	0	0	0	0	0	0	#DIV/0!	#DIV/0!	#DIV/0!	#DIV/0!	#DIV/0!	#DIV/0!	999	FALSE	FALSE
YNL102W	0	0	0	0	0	0	#DIV/0!	#DIV/0!	#DIV/0!	#DIV/0!	#DIV/0!	#DIV/0!	999	FALSE	FALSE
YOR249C	477	234	455	335	258	184	0.490566	0.736264	0.713178	0.350426	0.428778	0.404506	0.350426	FALSE	FALSE
YNL207W	354	215	136	167	111	135	0.607345	1.22794	1.21622	0.433844	0.715116	0.689823	0.433844	FALSE	FALSE
Blank	0	0	0	0	0	0	#DIV/0!	#DIV/0!	#DIV/0!
YPL082C	0	0	0	0	0	0	#DIV/0!	#DIV/0!	#DIV/0!	#DIV/0!	#DIV/0!	#DIV/0!	999	FALSE	FALSE
YLR383W	223	152	150	170	103	59	0.681614	1.13333	0.572816	0.486898	0.660019	0.324894	0.324894	FALSE	FALSE
YOR157C	0	0	0	0	0	0	#DIV/0!	#DIV/0!	#DIV/0!	#DIV/0!	#DIV/0!	#DIV/0!	999	FALSE	FALSE
YGL044C	259	147	131	61	43	21	0.567568	0.465649	0.488372	0.40543	0.27118	0.276999	0.27118	FALSE	FALSE
YPR055W	231	140	246	162	149	15	0.606061	0.658537	0.100671	0.432927	0.383512	0.0570995	0.0570995	TRUE	TRUE
YGR074W	233	157	279	233	351	271	0.67382	0.835125	0.77208	0.48133	0.486352	0.437914	0.437914	FALSE	FALSE
YOR326W	329	200	289	186	162	105	0.607903	0.643599	0.648148	0.434243	0.374812	0.367622	0.367622	FALSE	FALSE
YJL173C	0	0	0	0	0	0	#DIV/0!	#DIV/0!	#DIV/0!	#DIV/0!	#DIV/0!	#DIV/0!	999	FALSE	FALSE
YBL035C	376	221	446	290	492	315	0.587766	0.650224	0.640244	0.419859	0.378671	0.363139	0.363139	FALSE	FALSE
YEL034W	262	162	258	199	265	212	0.618321	0.771318	0.8	0.441685	0.449192	0.45375	0.441685	FALSE	FALSE
YPL228W	246	178	110	124	100	78	0.723577	1.12727	0.78	0.516873	0.656489	0.442407	0.442407	FALSE	FALSE
YIL118W	353	228	299	173	271	194	0.645892	0.578595	0.715867	0.46138	0.336956	0.406031	0.336956	FALSE	FALSE
Blank	0	0	0	0	0	0	#DIV/0!	#DIV/0!	#DIV/0!
YEL034W	0	0	0	0	0	0	#DIV/0!	#DIV/0!	#DIV/0!	#DIV/0!	#DIV/0!	#DIV/0!	999	FALSE	FALSE
YGL145W	369	229	66	22	36	12	0.620596	0.333333	0.333333	0.44331	0.194123	0.189063	0.44331	FALSE	FALSE
Blank	0	0	0	0	0	0	#DIV/0!	#DIV/0!	#DIV/0!
YBR055C	364	230	361	212	65	27	0.631868	0.587258	0.415385	0.451362	0.342001	0.235601	0.342001	FALSE	FALSE
YBR193C	194	98	175	56	45	11	0.505155	0.32	0.244444	0.360847	0.186358	0.138646	0.186358	FALSE	TRUE
YFR027W	301	190	227	206	110	83	0.631229	0.907489	0.754545	0.450906	0.528494	0.427969	0.427969	FALSE	FALSE
YDR088C	243	167	129	95	68	42	0.687243	0.736434	0.617647	0.490918	0.428877	0.350322	0.428877	FALSE	FALSE
YGL116W	0	0	0	0	0	0	#DIV/0!	#DIV/0!	#DIV/0!	#DIV/0!	#DIV/0!	#DIV/0!	999	FALSE	FALSE
YLR005W	73	58	49	58	23	15	0.794521	1.18367	0.652174	0.56755	0.689336	0.369905	0.56755	FALSE	FALSE
YAR007C	228	102	219	143	147	112	0.447368	0.652968	0.761905	0.319569	0.380269	0.432143	0.319569	FALSE	FALSE
YDR088C	0	0	0	0	0	0	#DIV/0!	#DIV/0!	#DIV/0!	#DIV/0!	#DIV/0!	#DIV/0!	999	FALSE	FALSE
YDL043C	231	70	33	18	32	19	0.30303	0.545455	0.59375	0.216464	0.317656	0.336768	0.216464	FALSE	FALSE
Blank	223	147	238	177	204	202	0.659193	0.743697	0.990196
YBL034C	227	148	256	185	129	194	0.651982	0.722656	1.50388	0.465731	0.420853	0.85298	0.420853	FALSE	FALSE
YER093C	0	0	0	0	0	0	#DIV/0!	#DIV/0!	#DIV/0!	#DIV/0!	#DIV/0!	#DIV/0!	999	FALSE	FALSE
YDL064W	211	122	114	73	66	48	0.578199	0.640351	0.727273	0.413025	0.372921	0.4125	0.372921	FALSE	FALSE
YNL118C	189	125	117	71	57	46	0.661376	0.606838	0.807018	0.47244	0.353404	0.457731	0.353404	FALSE	FALSE
YBL076C	205	139	185	133	79	81	0.678049	0.718919	1.02532	0.484351	0.418677	0.581547	0.418677	FALSE	FALSE
YER093C	227	151	45	69	22	10	0.665198	1.53333	0.454545	0.475171	0.892967	0.257813	0.475171	FALSE	FALSE
YDR331W	216	153	46	73	25	10	0.708333	1.58696	0.4	0.505984	0.924195	0.226875	0.505984	FALSE	FALSE
YOL069W	224	150	143	195	56	85	0.669643	1.36364	1.51786	0.478346	0.794141	0.86091	0.478346	FALSE	FALSE
YDR356W	0	0	0	0	0	0	#DIV/0!	#DIV/0!	#DIV/0!	#DIV/0!	#DIV/0!	#DIV/0!	999	FALSE	FALSE
YPL043W	0	0	0	0	0	0	#DIV/0!	#DIV/0!	#DIV/0!	#DIV/0!	#DIV/0!	#DIV/0!	999	FALSE	FALSE
Blank	345	218	393	152	66	48	0.631884	0.386768	0.727273
Blank	395	240	0	156	60	107	0.607595	#DIV/0!	1.78333
Blank	0	0	0	0	0	0	#DIV/0!	#DIV/0!	#DIV/0!
Blank	0	0	0	0	0	0	#DIV/0!	#DIV/0!	#DIV/0!
Blank	0	0	0	0	0	0	#DIV/0!	#DIV/0!	#DIV/0!
Blank	0	0	0	0	0	0	#DIV/0!	#DIV/0!	#DIV/0!
YKL024C	0	0	0	0	0	0	#DIV/0!	#DIV/0!	#DIV/0!	#DIV/0!	#DIV/0!	#DIV/0!	999	FALSE	FALSE
Blank	0	0	0	0	0	0	#DIV/0!	#DIV/0!	#DIV/0!
Blank	0	0	0	0	0	0	#DIV/0!	#DIV/0!	#DIV/0!
Blank	0	0	0	0	0	0	#DIV/0!	#DIV/0!	#DIV/0!
YDL097C	288	154	298	180	87	61	0.534722	0.604027	0.701149	0.381968	0.351767	0.397683	0.351767	FALSE	FALSE
Blank	341	196	362	291	220	258	0.57478	0.803867	1.17273
Blank	0	0	0	0	0	0	#DIV/0!	#DIV/0!	#DIV/0!
Blank	0	0	0	0	0	0	#DIV/0!	#DIV/0!	#DIV/0!
YDL147W	271	166	278	183	62	24	0.612546	0.658273	0.387097	0.43756	0.383358	0.219557	0.383358	FALSE	FALSE
Blank	306	183	342	287	137	266	0.598039	0.839181	1.94161
Blank	0	0	0	0	0	0	#DIV/0!	#DIV/0!	#DIV/0!
Blank	0	0	0	0	0	0	#DIV/0!	#DIV/0!	#DIV/0!
YPR108W	193	107	158	108	74	63	0.554404	0.683544	0.851351	0.396027	0.398075	0.482876	0.396027	FALSE	FALSE
Blank	0	0	0	0	0	0	#DIV/0!	#DIV/0!	#DIV/0!
Blank	0	0	0	0	0	0	#DIV/0!	#DIV/0!	#DIV/0!
Blank	0	0	0	0	0	0	#DIV/0!	#DIV/0!	#DIV/0!
YHR036W	320	180	298	190	146	82	0.5625	0.637584	0.561644	0.401811	0.37131	0.318558	0.318558	FALSE	FALSE
Blank	0	0	0	0	0	0	#DIV/0!	#DIV/0!	#DIV/0!
Blank	0	0	0	0	0	0	#DIV/0!	#DIV/0!	#DIV/0!
Blank	0	0	0	0	0	0	#DIV/0!	#DIV/0!	#DIV/0!
YHR036W	365	200	393	297	75	94	0.547945	0.755725	1.25333	0.391414	0.440111	0.710875	0.391414	FALSE	FALSE
Blank	0	0	0	0	0	0	#DIV/0!	#DIV/0!	#DIV/0!
Blank	0	0	0	0	0	0	#DIV/0!	#DIV/0!	#DIV/0!
Blank	0	0	0	0	0	0	#DIV/0!	#DIV/0!	#DIV/0!
Blank	0	0	0	0	0	0	#DIV/0!	#DIV/0!	#DIV/0!
Blank	0	0	0	0	0	0	#DIV/0!	#DIV/0!	#DIV/0!
Blank	0	0	0	0	0	0	#DIV/0!	#DIV/0!	#DIV/0!
Blank	328	192	351	241	227	179	0.585366	0.68661	0.788546
YHR036W	254	154	271	188	263	166	0.606299	0.693727	0.631179	0.433098	0.404006	0.357997	0.357997	FALSE	FALSE
Blank	203	110	174	121	118	79	0.541872	0.695402	0.669492
Blank	254	144	285	164	170	136	0.566929	0.575439	0.8
Blank	197	131	178	133	184	102	0.664975	0.747191	0.554348
YHR036W	200	135	235	163	186	134	0.675	0.693617	0.72043	0.482173	0.403942	0.408619	0.403942	FALSE	FALSE
Blank	192	118	221	150	235	161	0.614583	0.678733	0.685106
Blank	218	145	222	153	104	71	0.665138	0.689189	0.682692
Blank	210	135	166	142	117	88	0.642857	0.855422	0.752137
YHR036W	123	84	143	102	160	79	0.682927	0.713287	0.49375	0.487835	0.415397	0.280049	0.280049	FALSE	FALSE
Blank	226	151	270	112	45	15	0.668142	0.414815	0.333333
Blank	224	144	284	202	295	263	0.642857	0.711268	0.891525
Blank	217	169	64	46	32	21	0.778802	0.71875	0.65625
YLR007W	80	40	51	27	67	18	0.5	0.529412	0.268657	0.357165	0.308313	0.152379	0.357165	FALSE	FALSE
Blank	299	194	350	134	50	26	0.648829	0.382857	0.52
Blank	337	199	370	144	59	31	0.590504	0.389189	0.525424
Blank	456	290	520	170	50	75	0.635965	0.326923	1.5
Blank	0	0	0	0	0	0	#DIV/0!	#DIV/0!	#DIV/0!
Blank	0	0	0	0	0	0	#DIV/0!	#DIV/0!	#DIV/0!
YDR087C	571	311	601	432	576	434	0.544658	0.718802	0.753472	0.389066	0.418609	0.42736	0.389066	FALSE	FALSE
YOR244W	0	0	0	0	0	0	#DIV/0!	#DIV/0!	#DIV/0!	#DIV/0!	#DIV/0!	#DIV/0!	999	FALSE	FALSE
YHR166C	0	0	0	0	0	0	#DIV/0!	#DIV/0!	#DIV/0!	#DIV/0!	#DIV/0!	#DIV/0!	999	FALSE	FALSE
YNR035C	0	0	0	0	0	0	#DIV/0!	#DIV/0!	#DIV/0!	#DIV/0!	#DIV/0!	#DIV/0!	999	FALSE	FALSE
YER125W	0	0	0	0	0	0	#DIV/0!	#DIV/0!	#DIV/0!	#DIV/0!	#DIV/0!	#DIV/0!	999	FALSE	FALSE
YPL020C	259	151	123	107	61	35	0.583012	0.869919	0.57377	0.416463	0.506614	0.325436	0.416463	FALSE	FALSE
YHR166C	328	179	358	281	141	272	0.545732	0.784916	1.92908	0.389832	0.457111	1.09415	0.389832	FALSE	FALSE
YNR035C	268	166	301	235	300	190	0.619403	0.780731	0.633333	0.442458	0.454674	0.359219	0.359219	FALSE	FALSE
Blank	321	177	309	254	217	228	0.551402	0.822006	1.05069
YBR155W	0	0	0	0	0	0	#DIV/0!	#DIV/0!	#DIV/0!	#DIV/0!	#DIV/0!	#DIV/0!	999	FALSE	FALSE
YFR036W	328	194	379	268	87	46	0.591463	0.707124	0.528736	0.4225	0.411808	0.299892	0.299892	FALSE	FALSE
YGR156W	198	91	126	34	52	9	0.459596	0.269841	0.173077	0.328303	0.157147	0.0981671	0.157147	FALSE	TRUE
YER133W	263	172	312	251	361	292	0.653992	0.804487	0.808864	0.467166	0.468509	0.458778	0.458778	FALSE	FALSE
YBR123C	407	212	363	235	107	69	0.520885	0.647383	0.64486	0.372083	0.377016	0.365757	0.365757	FALSE	FALSE
YBL084C	384	223	166	117	117	60	0.580729	0.704819	0.512821	0.414832	0.410465	0.290866	0.290866	FALSE	FALSE
YER018C	388	226	283	320	55	56	0.582474	1.13074	1.01818	0.416079	0.65851	0.5775	0.416079	FALSE	FALSE
YER133W	261	171	254	279	156	144	0.655172	1.09843	0.923077	0.468009	0.63969	0.523558	0.468009	FALSE	FALSE
YDR208W	368	169	442	122	68	14	0.459239	0.276018	0.205882	0.328048	0.160745	0.116774	0.160745	FALSE	TRUE
YBL084C	502	274	227	203	130	68	0.545817	0.894273	0.523077	0.389893	0.520798	0.296683	0.296683	FALSE	FALSE
YPL175W	59	51	17	0	9	0	0.864407	0	0	0.617472	0	0	999	FALSE	FALSE
YGL048C	0	0	0	0	0	0	#DIV/0!	#DIV/0!	#DIV/0!	#DIV/0!	#DIV/0!	#DIV/0!	999	FALSE	FALSE
YOR329C	0	0	0	0	0	0	#DIV/0!	#DIV/0!	#DIV/0!	#DIV/0!	#DIV/0!	#DIV/0!	999	FALSE	FALSE
YBR196C	457	245	564	404	486	388	0.536105	0.716312	0.798354	0.382956	0.417158	0.452817	0.382956	FALSE	FALSE
YLL003W	386	222	525	313	391	158	0.57513	0.59619	0.404092	0.410832	0.347203	0.229196	0.229196	FALSE	FALSE
YBR087W	246	146	151	42	52	22	0.593496	0.278146	0.423077	0.423952	0.161984	0.239964	0.161984	FALSE	TRUE
YBR058C-A	316	202	288	257	142	139	0.639241	0.892361	0.978873	0.456629	0.519684	0.555205	0.456629	FALSE	FALSE
YDR054C	302	190	261	177	98	37	0.629139	0.678161	0.377551	0.449413	0.39494	0.214142	0.214142	FALSE	FALSE
YER148W	213	145	227	159	326	151	0.680751	0.700441	0.46319	0.486281	0.407915	0.262716	0.262716	FALSE	FALSE
YIL048W	286	168	391	269	438	302	0.587413	0.68798	0.689498	0.419606	0.400658	0.391075	0.391075	FALSE	FALSE
YKL193C	325	185	345	251	229	194	0.569231	0.727536	0.847162	0.406619	0.423695	0.4805	0.406619	FALSE	FALSE
YCR093W	0	0	0	0	0	0	#DIV/0!	#DIV/0!	#DIV/0!	#DIV/0!	#DIV/0!	#DIV/0!	999	FALSE	FALSE
YOR174W	100	28	155	54	24	0	0.28	0.348387	0	0.200012	0.20289	0	0.200012	FALSE	FALSE
YIL109C	260	155	243	183	203	146	0.596154	0.753086	0.719212	0.425851	0.438575	0.407928	0.407928	FALSE	FALSE
YKL193C	206	133	212	158	241	167	0.645631	0.745283	0.692946	0.461194	0.43403	0.393031	0.393031	FALSE	FALSE
YGR091W	299	164	104	30	52	17	0.548495	0.288462	0.326923	0.391806	0.167991	0.185427	0.167991	FALSE	TRUE
YGR246C	0	0	0	0	0	0	#DIV/0!	#DIV/0!	#DIV/0!	#DIV/0!	#DIV/0!	#DIV/0!	999	FALSE	FALSE
YKL145W	158	113	112	131	38	44	0.71519	1.16964	1.15789	0.510882	0.681165	0.656744	0.510882	FALSE	FALSE
YDR243C	218	150	242	174	323	200	0.688073	0.719008	0.619195	0.491511	0.418729	0.3512	0.3512	FALSE	FALSE
YDR052C	86	29	32	13	26	0	0.337209	0.40625	0	0.240879	0.236588	0	0.240879	FALSE	FALSE
YNR053C	69	52	46	43	57	41	0.753623	0.934783	0.719298	0.538336	0.544389	0.407977	999	FALSE	FALSE
YKL210W	217	159	300	204	431	286	0.732719	0.68	0.663573	0.523403	0.396011	0.376371	0.376371	FALSE	FALSE
YDR062W	155	100	89	81	49	39	0.645161	0.910112	0.795918	0.460858	0.530022	0.451435	0.460858	FALSE	FALSE
Blank	305	193	345	121	51	27	0.632787	0.350725	0.529412
YGR075C	319	196	373	138	57	26	0.61442	0.369973	0.45614	0.438899	0.215461	0.258717	0.215461	FALSE	FALSE
Blank	356	208	388	155	79	29	0.58427	0.399485	0.367089
Blank	477	269	507	248	299	87	0.563941	0.489152	0.29097
Blank	0	0	0	0	0	0	#DIV/0!	#DIV/0!	#DIV/0!
Blank	597	304	644	485	595	465	0.509213	0.753106	0.781513
Blank	572	305	609	425	568	432	0.533217	0.697865	0.760563
Blank	0	0	0	0	0	0	#DIV/0!	#DIV/0!	#DIV/0!
Blank	0	0	0	0	0	0	#DIV/0!	#DIV/0!	#DIV/0!
Blank	0	0	0	0	0	0	#DIV/0!	#DIV/0!	#DIV/0!
YBL034C	512	248	511	378	445	344	0.484375	0.739726	0.773034	0.346004	0.430794	0.438455	0.346004	FALSE	FALSE
Blank	384	202	193	169	247	152	0.526042	0.875648	0.615385
YLR116W	283	155	203	160	266	154	0.547703	0.788177	0.578947	0.391241	0.459011	0.328372	0.328372	FALSE	FALSE
Blank	326	180	359	272	238	129	0.552147	0.75766	0.542017
YDR460W	215	153	256	207	273	239	0.711628	0.808594	0.875458	0.508337	0.470901	0.496549	0.470901	FALSE	FALSE
Blank	252	150	251	158	200	144	0.595238	0.629482	0.72
YJL085W	259	138	262	117	272	125	0.532819	0.446565	0.459559	0.380608	0.260066	0.260656	0.260066	FALSE	FALSE
Blank	345	170	124	31	49	20	0.492754	0.25	0.408163
YLR321C	0	0	0	0	0	0	#DIV/0!	#DIV/0!	#DIV/0!	#DIV/0!	#DIV/0!	#DIV/0!	999	FALSE	FALSE
Blank	0	0	0	0	0	0	#DIV/0!	#DIV/0!	#DIV/0!
YKR037C	476	243	626	407	691	427	0.510504	0.65016	0.617945	0.364668	0.378633	0.350491	0.350491	FALSE	FALSE
Blank	0	0	0	0	0	0	#DIV/0!	#DIV/0!	#DIV/0!
YOR181W	405	219	421	123	48	11	0.540741	0.292162	0.229167	0.386267	0.170146	0.129981	0.170146	FALSE	TRUE
Blank	0	0	0	0	0	0	#DIV/0!	#DIV/0!	#DIV/0!
YOL123W	228	178	178	203	96	90	0.780702	1.14045	0.9375	0.557679	0.664163	0.531739	0.531739	FALSE	FALSE
Blank	0	0	0	0	0	0	#DIV/0!	#DIV/0!	#DIV/0!
Blank	0	0	0	0	0	0	#DIV/0!	#DIV/0!	#DIV/0!
Blank	0	0	0	0	0	0	#DIV/0!	#DIV/0!	#DIV/0!
YGL130W	227	95	141	42	61	17	0.418502	0.297872	0.278689	0.298949	0.173472	0.158069	0.173472	FALSE	TRUE
Blank	0	0	0	0	0	0	#DIV/0!	#DIV/0!	#DIV/0!
YGL097W	372	227	104	107	38	23	0.610215	1.02885	0.605263	0.435895	0.599169	0.343298	0.435895	FALSE	FALSE
Blank	0	0	0	0	0	0	#DIV/0!	#DIV/0!	#DIV/0!
YDL103C	367	202	129	64	70	15	0.550409	0.496124	0.214286	0.393173	0.288928	0.12154	0.12154	FALSE	TRUE
Blank	325	198	272	198	88	45	0.609231	0.727941	0.511364
Blank	0	0	0	0	0	0	#DIV/0!	#DIV/0!	#DIV/0!
Blank	380	236	442	316	180	310	0.621053	0.714932	1.72222
YPL190C	0	0	0	0	0	0	#DIV/0!	#DIV/0!	#DIV/0!	#DIV/0!	#DIV/0!	#DIV/0!	999	FALSE	FALSE
Blank	331	171	362	218	329	211	0.516616	0.60221	0.641337
YDR167W	327	166	308	199	194	171	0.507645	0.646104	0.881443	0.362626	0.376271	0.499944	0.362626	FALSE	FALSE
Blank	240	140	269	164	160	83	0.583333	0.609665	0.51875
YDR113C	235	142	246	168	180	81	0.604255	0.682927	0.45	0.431638	0.397716	0.255235	0.255235	FALSE	FALSE
Blank	240	149	252	174	156	82	0.620833	0.690476	0.525641
YER168C	227	138	264	158	158	78	0.60793	0.598485	0.493671	0.434262	0.348539	0.280004	0.280004	FALSE	FALSE
Blank	235	143	216	137	133	70	0.608511	0.634259	0.526316
Blank	241	146	252	156	88	58	0.605809	0.619048	0.659091
Blank	274	218	188	193	71	86	0.79562	1.0266	1.21127
YLL031C	0	0	0	0	0	0	#DIV/0!	#DIV/0!	#DIV/0!	#DIV/0!	#DIV/0!	#DIV/0!	999	FALSE	FALSE
Blank	281	185	272	131	294	162	0.658363	0.481618	0.55102
YPL255W	48	0	0	0	0	0	0	#DIV/0!	#DIV/0!	0	#DIV/0!	#DIV/0!	999	FALSE	FALSE
Blank	0	0	0	0	0	0	#DIV/0!	#DIV/0!	#DIV/0!
YOL123W	201	120	133	97	65	71	0.597015	0.729323	1.09231	0.426466	0.424736	0.619544	0.424736	FALSE	FALSE
Blank	446	295	494	320	589	313	0.661435	0.647773	0.531409
Blank	0	0	0	0	0	0	#DIV/0!	#DIV/0!	#DIV/0!
Blank	0	0	0	0	0	0	#DIV/0!	#DIV/0!	#DIV/0!
Blank	0	0	0	0	0	0	#DIV/0!	#DIV/0!	#DIV/0!
Blank	0	0	0	0	0	0	#DIV/0!	#DIV/0!	#DIV/0!
Blank	0	0	0	0	0	0	#DIV/0!	#DIV/0!	#DIV/0!
Blank	21	0	0	0	0	0	0	#DIV/0!	#DIV/0!
Blank	0	0	0	0	0	0	#DIV/0!	#DIV/0!	#DIV/0!
Blank	0	0	0	0	0	0	#DIV/0!	#DIV/0!	#DIV/0!
Blank	366	186	56	24	22	0	0.508197	0.428571	0
Blank	0	0	0	0	0	0	#DIV/0!	#DIV/0!	#DIV/0!
Blank	349	192	384	321	307	286	0.550143	0.835938	0.931596
Blank	303	160	171	118	131	53	0.528053	0.690058	0.40458
Blank	304	178	108	111	62	43	0.585526	1.02778	0.693548
Blank	316	188	157	138	94	78	0.594937	0.878981	0.829787
Blank	0	0	0	0	0	0	#DIV/0!	#DIV/0!	#DIV/0!
Blank	0	0	0	0	0	0	#DIV/0!	#DIV/0!	#DIV/0!
Blank	0	0	0	0	0	0	#DIV/0!	#DIV/0!	#DIV/0!
Blank	0	0	0	0	0	0	#DIV/0!	#DIV/0!	#DIV/0!
Blank	0	0	0	10	0	0	#DIV/0!	#DIV/0!	#DIV/0!
Blank	0	0	0	0	0	0	#DIV/0!	#DIV/0!	#DIV/0!
Blank	0	0	0	0	0	0	#DIV/0!	#DIV/0!	#DIV/0!
Blank	0	0	0	0	0	0	#DIV/0!	#DIV/0!	#DIV/0!
Blank	0	0	0	0	0	0	#DIV/0!	#DIV/0!	#DIV/0!
Blank	0	0	0	9	0	0	#DIV/0!	#DIV/0!	#DIV/0!
Blank	0	0	0	0	0	0	#DIV/0!	#DIV/0!	#DIV/0!
Blank	0	0	0	0	0	0	#DIV/0!	#DIV/0!	#DIV/0!
Blank	0	0	0	0	0	0	#DIV/0!	#DIV/0!	#DIV/0!
Blank	0	0	0	10	0	0	#DIV/0!	#DIV/0!	#DIV/0!
Blank	494	255	149	66	89	18	0.516194	0.442953	0.202247
Blank	440	252	140	65	73	18	0.572727	0.464286	0.246575
Blank	0	0	0	10	0	0	#DIV/0!	#DIV/0!	#DIV/0!
Blank	0	0	0	0	0	0	#DIV/0!	#DIV/0!	#DIV/0!
Blank	0	0	0	0	0	0	#DIV/0!	#DIV/0!	#DIV/0!
Blank	0	0	0	0	0	0	#DIV/0!	#DIV/0!	#DIV/0!
Blank	0	0	0	0	0	0	#DIV/0!	#DIV/0!	#DIV/0!
Blank	287	172	320	194	194	209	0.599303	0.60625	1.07732
Blank	252	158	294	160	185	89	0.626984	0.544218	0.481081
Blank	259	160	311	178	184	107	0.617761	0.572347	0.581522
Blank	245	161	273	174	313	192	0.657143	0.637363	0.613419
Blank	277	186	343	208	388	254	0.67148	0.606414	0.654639
Blank	225	172	134	114	171	84	0.764444	0.850746	0.491228
Blank	234	159	127	112	92	101	0.679487	0.88189	1.09783
Blank	262	174	122	108	82	75	0.664122	0.885246	0.914634
Blank	335	208	441	140	62	24	0.620896	0.31746	0.387097
Blank	0	0	0	0	0	0	#DIV/0!	#DIV/0!	#DIV/0!
Blank	0	0	10	0	0	0	#DIV/0!	0	#DIV/0!
Blank	399	205	127	83	73	59	0.513784	0.653543	0.808219
Blank	511	304	540	227	70	83	0.594912	0.42037	1.18571
Blank	0	0	0	0	0	0	#DIV/0!	#DIV/0!	#DIV/0!
Blank	0	0	0	0	0	0	#DIV/0!	#DIV/0!	#DIV/0!
Blank	0	0	0	0	0	0	#DIV/0!	#DIV/0!	#DIV/0!
Blank	0	0	0	0	0	0	#DIV/0!	#DIV/0!	#DIV/0!
YKL021C	0	0	0	0	0	0	#DIV/0!	#DIV/0!	#DIV/0!	#DIV/0!	#DIV/0!	#DIV/0!	999	FALSE	FALSE
Blank	0	0	0	14	0	0	#DIV/0!	#DIV/0!	#DIV/0!
Blank	560	248	627	341	584	416	0.442857	0.54386	0.712329
Blank	507	239	578	323	110	66	0.4714	0.558824	0.6
YLR117C	441	224	68	40	25	24	0.507937	0.588235	0.96	0.362834	0.34257	0.5445	0.362834	FALSE	FALSE
Blank	430	215	187	130	51	27	0.5	0.695187	0.529412
Blank	455	219	509	316	284	253	0.481319	0.620825	0.890845
Blank	479	204	469	272	391	292	0.425887	0.579957	0.746803
YFL017C	435	223	520	279	503	305	0.512644	0.536538	0.606362	0.366197	0.312464	0.343921	0.312464	FALSE	FALSE
Blank	509	208	595	348	341	285	0.408644	0.584874	0.835777
Blank	0	0	0	0	0	0	#DIV/0!	#DIV/0!	#DIV/0!
Blank	0	0	0	0	12	0	#DIV/0!	#DIV/0!	0
Blank	0	0	0	0	0	0	#DIV/0!	#DIV/0!	#DIV/0!
Blank	0	0	0	0	12	0	#DIV/0!	#DIV/0!	0
Blank	0	0	0	0	14	0	#DIV/0!	#DIV/0!	0
Blank	0	0	0	0	9	0	#DIV/0!	#DIV/0!	0
Blank	0	0	0	0	0	0	#DIV/0!	#DIV/0!	#DIV/0!
Blank	0	0	0	0	0	0	#DIV/0!	#DIV/0!	#DIV/0!
Blank	0	9	0	0	0	10	#DIV/0!	#DIV/0!	#DIV/0!
Blank	0	11	0	0	0	0	#DIV/0!	#DIV/0!	#DIV/0!
YMR229C	553	261	445	321	150	166	0.471971	0.721348	1.10667	0.337143	0.420091	0.627688	0.337143	FALSE	FALSE
Blank	536	229	399	315	154	165	0.427239	0.789474	1.07143
Blank	0	8	0	0	0	0	#DIV/0!	#DIV/0!	#DIV/0!
Blank	0	12	0	0	0	13	#DIV/0!	#DIV/0!	#DIV/0!
Blank	0	0	0	0	0	8	#DIV/0!	#DIV/0!	#DIV/0!
Blank	0	0	0	0	0	0	#DIV/0!	#DIV/0!	#DIV/0!
Blank	9	0	0	0	0	0	0	#DIV/0!	#DIV/0!
Blank	519	264	586	389	618	361	0.508671	0.663823	0.584142
Blank	471	225	193	107	79	46	0.477707	0.554404	0.582278
Blank	422	215	462	272	244	158	0.509479	0.588745	0.647541
Blank	410	184	459	253	230	315	0.44878	0.551198	1.36957
Blank	400	182	441	262	256	144	0.455	0.594104	0.5625
Blank	372	184	264	222	176	125	0.494624	0.840909	0.710227
Blank	349	194	324	196	244	224	0.555874	0.604938	0.918033
Blank	329	201	287	151	314	191	0.610942	0.526132	0.60828
Blank	406	235	368	282	107	123	0.578818	0.766304	1.14953
Blank	378	232	79	62	40	55	0.613757	0.78481	1.375
Blank	399	242	453	342	276	394	0.606516	0.754967	1.42754
Blank	415	244	464	335	323	384	0.587952	0.721983	1.18885
Blank	431	283	240	145	317	158	0.656613	0.604167	0.498423
Blank	9	11	0	0	0	0	1.22222	#DIV/0!	#DIV/0!
Blank	522	283	582	175	72	88	0.542146	0.300687	1.22222
Blank	533	315	560	218	73	111	0.590994	0.389286	1.52055
Blank	496	357	496	370	50	182	0.719758	0.745968	3.64
781							0.559965	0.686849	0.705234	0.71433	0.58237	0.567188
1536
755

## Sheet: DMA before normalization
Plate	Row	Column	ORF name	control	MTX	score
1	1	1	Blank01	279	224	0.802867
1	1	2	YMR252C	203	167	0.82266
1	1	3	YLL040C	192	175	0.911458
1	1	4	YNL276C	224	175	0.78125
1	1	5	YAL068C	201	188	0.935323
1	1	6	YMR253C	212	186	0.877358
1	1	7	Blank02	0	0	#DIV/0!
1	1	8	YNL275W	221	191	0.864253
1	1	9	YAL067C	225	183	0.813333
1	1	10	YMR254C	269	187	0.695167
1	1	11	YLL041C	243	197	0.8107
1	1	12	YNL273W	282	166	0.588652
1	1	13	YAL066W	257	215	0.836576
1	1	14	YMR255W	245	208	0.84898
1	1	15	YLL042C	245	222	0.906122
1	1	16	YNL271C	0	0	#DIV/0!
1	1	17	YAL065C	257	224	0.871595
1	1	18	Blank05	0	0	#DIV/0!
1	1	19	YLL043W	290	236	0.813793
1	1	20	YNL270C	0	0	#DIV/0!
1	1	21	YAL062W	263	213	0.809886
1	1	22	YMR256C	216	190	0.87963
1	1	23	YLL045C	266	204	0.766917
1	1	24	Blank06	283	217	0.766784
1	1	25	YAL061W	253	192	0.758893
1	1	26	YMR257C	221	170	0.769231
1	1	27	YLL046C	271	210	0.774908
1	1	28	YNL269W	11	0	0
1	1	29	YAL060W	287	224	0.780488
1	1	30	YMR258C	312	190	0.608974
1	1	31	YLL047W	272	218	0.801471
1	1	32	YNL268W	268	230	0.858209
1	1	33	YAL059W	269	225	0.836431
1	1	34	YMR259C	262	229	0.874046
1	1	35	YLL051C	278	238	0.856115
1	1	36	YNL266W	0	0	#DIV/0!
1	1	37	YAL058W	267	226	0.846442
1	1	38	YMR261C	276	226	0.818841
1	1	39	YLL052C	278	243	0.874101
1	1	40	YNL265C	0	0	#DIV/0!
1	1	41	YAL056W	257	213	0.828794
1	1	42	YMR262W	246	222	0.902439
1	1	43	YLL053C	251	232	0.924303
1	1	44	YNL264C	0	0	#DIV/0!
1	1	45	YAL055W	219	223	1.01826
1	1	46	YNL047C	230	207	0.9
1	1	47	YLL054C	244	246	1.0082
1	1	48	YNL259C	240	306	1.275
1	2	1	YPL222W	208	206	0.990385
1	2	2	YEL067C	191	174	0.910995
1	2	3	YPL102C	101	83	0.821782
1	2	4	YGR153W	158	115	0.727848
1	2	5	YPL221W	159	100	0.628931
1	2	6	YEL068C	197	109	0.553299
1	2	7	YPL100W	197	100	0.507614
1	2	8	YGR154C	172	139	0.80814
1	2	9	YPL220W	188	165	0.87766
1	2	10	YEL071W	176	174	0.988636
1	2	11	YPL099C	172	158	0.918605
1	2	12	YGR157W	46	52	1.13043
1	2	13	YPL219W	184	175	0.951087
1	2	14	YEL072W	0	0	#DIV/0!
1	2	15	YPL098C	186	177	0.951613
1	2	16	YGR159C	88	107	1.21591
1	2	17	YPL216W	188	172	0.914894
1	2	18	YER001W	207	189	0.913043
1	2	19	YPL097W	10	11	1.1
1	2	20	YGR160W	93	75	0.806452
1	2	21	YPL215W	199	164	0.824121
1	2	22	YER002W	159	122	0.767296
1	2	23	YPL096W	200	153	0.765
1	2	24	YGR161C	194	154	0.793814
1	2	25	YPL214C	177	149	0.841808
1	2	26	YER004W	192	149	0.776042
1	2	27	YPL095C	191	164	0.858639
1	2	28	YGR163W	199	174	0.874372
1	2	29	YPL213W	194	166	0.85567
1	2	30	YER005W	213	165	0.774648
1	2	31	YPL092W	210	180	0.857143
1	2	32	YGR164W	222	188	0.846847
1	2	33	Blank09	0	0	#DIV/0!
1	2	34	YER007C-A	176	128	0.727273
1	2	35	YBR174C	172	112	0.651163
1	2	36	YGR165W	167	118	0.706587
1	2	37	YPL212C	196	145	0.739796
1	2	38	YER007W	214	163	0.761682
1	2	39	Blank10	0	0	#DIV/0!
1	2	40	YGR166W	225	161	0.715556
1	2	41	YPL208W	203	172	0.847291
1	2	42	YER010C	201	156	0.776119
1	2	43	YBR175W	169	107	0.633136
1	2	44	YOL153C	196	158	0.806122
1	2	45	YPL207W	199	132	0.663317
1	2	46	YER011W	203	155	0.763547
1	2	47	YBR176W	225	181	0.804444
1	2	48	YGR168C	240	242	1.00833
1	3	1	YLR119W	201	210	1.04478
1	3	2	YOR088W	171	151	0.883041
1	3	3	YMR035W	150	100	0.666667
1	3	4	YOL019W	153	93	0.607843
1	3	5	YLR120C	152	90	0.592105
1	3	6	YOR089C	150	75	0.5
1	3	7	YMR036C	165	100	0.606061
1	3	8	YOL020W	150	99	0.66
1	3	9	Blank03	0	0	#DIV/0!
1	3	10	YOR090C	157	133	0.847134
1	3	11	YMR039C	132	112	0.848485
1	3	12	YOL023W	150	118	0.786667
1	3	13	YLR121C	165	142	0.860606
1	3	14	YOR091W	183	157	0.857923
1	3	15	Blank04	0	0	#DIV/0!
1	3	16	YOL024W	201	147	0.731343
1	3	17	YLR122C	171	146	0.853801
1	3	18	YOR092W	160	145	0.90625
1	3	19	YMR040W	164	147	0.896341
1	3	20	YOL025W	171	142	0.830409
1	3	21	YLR123C	165	136	0.824242
1	3	22	YOR093C	151	134	0.887417
1	3	23	YMR041C	156	131	0.839744
1	3	24	YOL027C	158	138	0.873418
1	3	25	YLR124W	169	147	0.869822
1	3	26	Blank07	0	0	#DIV/0!
1	3	27	YMR042W	185	138	0.745946
1	3	28	YOL028C	163	150	0.920245
1	3	29	YLR125W	165	145	0.878788
1	3	30	YOR094W	171	146	0.853801
1	3	31	YMR044W	183	159	0.868852
1	3	32	Blank08	0	0	#DIV/0!
1	3	33	YML089C	186	123	0.66129
1	3	34	YOR289W	182	157	0.862637
1	3	35	YMR140W	189	144	0.761905
1	3	36	YOL029C	181	130	0.718232
1	3	37	YML088W	0	0	#DIV/0!
1	3	38	YOR290C	61	25	0.409836
1	3	39	YMR141C	198	134	0.676768
1	3	40	YOL030W	204	149	0.730392
1	3	41	YML087C	181	100	0.552486
1	3	42	YOR291W	188	129	0.68617
1	3	43	YMR143W	134	114	0.850746
1	3	44	YOL031C	182	135	0.741758
1	3	45	YML086C	181	100	0.552486
1	3	46	YOR292C	206	135	0.65534
1	3	47	YMR144W	202	157	0.777228
1	3	48	YOL032W	258	240	0.930233
1	4	1	YDR068W	240	214	0.891667
1	4	2	YHR031C	148	161	1.08784
1	4	3	YDR380W	157	112	0.713376
1	4	4	YHR195W	159	81	0.509434
1	4	5	YDR069C	0	0	#DIV/0!
1	4	6	YHR034C	0	0	#DIV/0!
1	4	7	YDR382W	80	36	0.45
1	4	8	YHR198C	137	114	0.832117
1	4	9	YDR070C	155	104	0.670968
1	4	10	YHR035W	151	139	0.92053
1	4	11	YDR383C	161	134	0.832298
1	4	12	YHR199C	148	139	0.939189
1	4	13	YDR072C	154	148	0.961039
1	4	14	YHR037W	150	148	0.986667
1	4	15	YDR384C	159	148	0.930818
1	4	16	YHR200W	99	111	1.12121
1	4	17	YDR073W	154	137	0.88961
1	4	18	YHR038W	159	133	0.836478
1	4	19	YDR385W	155	144	0.929032
1	4	20	YHR202W	152	126	0.828947
1	4	21	YDR075W	148	149	1.00676
1	4	22	YHR039C	162	131	0.808642
1	4	23	YDR386W	149	116	0.778523
1	4	24	YHR203C	122	120	0.983607
1	4	25	YDR076W	130	75	0.576923
1	4	26	YHR043C	167	143	0.856287
1	4	27	YDR387C	162	135	0.833333
1	4	28	YHR204W	155	132	0.851613
1	4	29	YDR077W	160	136	0.85
1	4	30	YHR044C	167	146	0.874251
1	4	31	YDR388W	169	121	0.715976
1	4	32	YHR206W	170	134	0.788235
1	4	33	YDR078C	0	0	#DIV/0!
1	4	34	YHR046C	167	146	0.874251
1	4	35	YDR389W	164	131	0.79878
1	4	36	YHR207C	167	146	0.874251
1	4	37	YDR079W	0	0	#DIV/0!
1	4	38	YHR047C	183	140	0.765027
1	4	39	YDR391C	174	97	0.557471
1	4	40	YHR209W	180	130	0.722222
1	4	41	Blank11	0	0	#DIV/0!
1	4	42	YHR048W	181	128	0.707182
1	4	43	YDR392W	115	72	0.626087
1	4	44	YHR210C	167	119	0.712575
1	4	45	YDR080W	144	113	0.784722
1	4	46	YHR049W	186	131	0.704301
1	4	47	Blank12	0	0	#DIV/0!
1	4	48	YCL001W	246	234	0.95122
1	5	1	YAL053W	237	207	0.873418
1	5	2	YMR264W	178	139	0.780899
1	5	3	YLL055W	171	87	0.508772
1	5	4	YNL257C	151	70	0.463576
1	5	5	YAL051W	150	95	0.633333
1	5	6	YMR265C	147	103	0.70068
1	5	7	YLL056C	151	112	0.741722
1	5	8	YNL255C	131	113	0.862595
1	5	9	YAL049C	150	127	0.846667
1	5	10	YMR266W	155	139	0.896774
1	5	11	YLL057C	167	144	0.862275
1	5	12	YNL254C	156	144	0.923077
1	5	13	YAL048C	0	0	#DIV/0!
1	5	14	YMR267W	0	0	#DIV/0!
1	5	15	YLL058W	156	139	0.891026
1	5	16	YNL253W	157	142	0.904459
1	5	17	YAL046C	153	136	0.888889
1	5	18	YMR269W	166	134	0.807229
1	5	19	YLL060C	156	133	0.852564
1	5	20	YNL249C	159	131	0.823899
1	5	21	YAL045C	151	132	0.874172
1	5	22	YMR272C	108	62	0.574074
1	5	23	YLL061W	156	123	0.788462
1	5	24	YNL248C	79	72	0.911392
1	5	25	YAL044C	123	108	0.878049
1	5	26	YMR273C	160	147	0.91875
1	5	27	YLL062C	159	134	0.842767
1	5	28	YNL246W	134	120	0.895522
1	5	29	YAL042W	164	140	0.853659
1	5	30	YMR274C	162	127	0.783951
1	5	31	YLL063C	175	150	0.857143
1	5	32	YOR001W	102	91	0.892157
1	5	33	YAL043C-a	169	152	0.899408
1	5	34	YMR275C	121	127	1.04959
1	5	35	YLR001C	161	139	0.863354
1	5	36	YOR002W	171	146	0.853801
1	5	37	YAL040C	187	156	0.834225
1	5	38	YMR276W	164	125	0.762195
1	5	39	YLR003C	178	141	0.792135
1	5	40	YOR003W	203	126	0.62069
1	5	41	YAL039C	70	0	0
1	5	42	YMR278W	170	134	0.788235
1	5	43	YLR004C	165	143	0.866667
1	5	44	YOR005C	149	119	0.798658
1	5	45	YAL037W	171	138	0.807018
1	5	46	YMR280C	187	151	0.807487
1	5	47	YLR011W	229	176	0.768559
1	5	48	YOR006C	239	242	1.01255
1	6	1	YPL206C	242	236	0.975207
1	6	2	Blank13	0	0	#DIV/0!
1	6	3	YBR177C	171	105	0.614035
1	6	4	YGR169C	161	77	0.478261
1	6	5	YPL205C	135	102	0.755556
1	6	6	YPR011C	143	121	0.846154
1	6	7	YBR178W	140	121	0.864286
1	6	8	Blank14	0	0	#DIV/0!
1	6	9	YPL203W	147	149	1.01361
1	6	10	YER017C	0	0	#DIV/0!
1	6	11	YBR179C	0	0	#DIV/0!
1	6	12	YGR170W	144	128	0.888889
1	6	13	YPL202C	150	143	0.953333
1	6	14	YER019W	157	135	0.859873
1	6	15	YBR180W	167	134	0.802395
1	6	16	YGR171C	0	0	#DIV/0!
1	6	17	YPL201C	161	134	0.832298
1	6	18	YER019C-A	158	136	0.860759
1	6	19	YBR181C	127	115	0.905512
1	6	20	YGR173W	157	131	0.834395
1	6	21	YPL200W	153	139	0.908497
1	6	22	YER020W	148	126	0.851351
1	6	23	YBR182C	156	127	0.814103
1	6	24	YGR174C	144	119	0.826389
1	6	25	YPL199C	151	136	0.900662
1	6	26	YER024W	153	119	0.777778
1	6	27	YBR183W	152	134	0.881579
1	6	28	YGR176W	154	135	0.876623
1	6	29	YPL198W	153	123	0.803922
1	6	30	YER030W	156	127	0.814103
1	6	31	YBR184W	71	31	0.43662
1	6	32	YGR177C	181	141	0.779006
1	6	33	YPL197C	166	140	0.843373
1	6	34	YER032W	160	150	0.9375
1	6	35	YBR185C	149	127	0.852349
1	6	36	YGR178C	172	128	0.744186
1	6	37	YPL196W	159	142	0.893082
1	6	38	YER033C	173	147	0.849711
1	6	39	YBR186W	173	136	0.786127
1	6	40	YGR180C	0	0	#DIV/0!
1	6	41	YPL195W	176	140	0.795455
1	6	42	YER034W	229	145	0.633188
1	6	43	YBR187W	158	142	0.898734
1	6	44	YGR181W	160	135	0.84375
1	6	45	YPL194W	164	92	0.560976
1	6	46	YER035W	197	147	0.746193
1	6	47	YBR188C	0	0	#DIV/0!
1	6	48	YGR182C	249	234	0.939759
1	7	1	YML084W	211	155	0.734597
1	7	2	YOR293W	88	104	1.18182
1	7	3	YMR145C	146	90	0.616438
1	7	4	YOL033W	0	0	#DIV/0!
1	7	5	YML083C	141	71	0.503546
1	7	6	YOR295W	0	0	#DIV/0!
1	7	7	YMR147W	141	124	0.879433
1	7	8	YOL035C	150	135	0.9
1	7	9	YML082W	144	95	0.659722
1	7	10	YOR296W	163	149	0.91411
1	7	11	YMR148W	168	156	0.928571
1	7	12	YOL036W	145	133	0.917241
1	7	13	YML081W	137	101	0.737226
1	7	14	YOR297C	108	112	1.03704
1	7	15	YMR151W	137	135	0.985401
1	7	16	YOL037C	162	140	0.864198
1	7	17	YML080W	145	112	0.772414
1	7	18	YOR298W	149	144	0.966443
1	7	19	YMR150C	0	0	#DIV/0!
1	7	20	YOL039W	135	134	0.992593
1	7	21	YML079W	148	109	0.736486
1	7	22	YOR299W	156	140	0.897436
1	7	23	YMR152W	153	146	0.954248
1	7	24	YOL041C	88	98	1.11364
1	7	25	YML078W	151	109	0.721854
1	7	26	YOR301W	152	129	0.848684
1	7	27	YMR153W	152	123	0.809211
1	7	28	YOL042W	161	138	0.857143
1	7	29	YML063W	163	127	0.779141
1	7	30	YOR302W	0	0	#DIV/0!
1	7	31	YMR153C-A	178	154	0.865169
1	7	32	YOL043C	171	148	0.865497
1	7	33	YML062C	142	110	0.774648
1	7	34	YOR303W	0	0	#DIV/0!
1	7	35	YMR155W	153	136	0.888889
1	7	36	YOL044W	142	129	0.908451
1	7	37	YML061C	153	106	0.69281
1	7	38	YOR304C-A	161	143	0.888199
1	7	39	YMR156C	177	147	0.830508
1	7	40	YOL045W	181	151	0.834254
1	7	41	YML060W	159	144	0.90566
1	7	42	YOR304W	163	160	0.981595
1	7	43	YMR157C	157	142	0.904459
1	7	44	YOL046C	164	129	0.786585
1	7	45	YML059C	173	148	0.855491
1	7	46	YOR305W	0	0	#DIV/0!
1	7	47	YMR158W-A	228	220	0.964912
1	7	48	YOL047C	310	270	0.870968
1	8	1	YDR083W	216	204	0.944444
1	8	2	YHR049C-A	180	121	0.672222
1	8	3	YDR393W	150	106	0.706667
1	8	4	YCL002C	159	95	0.597484
1	8	5	YDR084C	142	106	0.746479
1	8	6	YHR050W	138	110	0.797101
1	8	7	YDR395W	117	107	0.91453
1	8	8	YCL005W	0	0	#DIV/0!
1	8	9	YDR085C	146	139	0.952055
1	8	10	Blank15	0	0	#DIV/0!
1	8	11	YDR399W	146	128	0.876712
1	8	12	YMR118C	149	139	0.932886
1	8	13	YDR089W	161	134	0.832298
1	8	14	YHR051W	0	0	#DIV/0!
1	8	15	YDR400W	178	150	0.842697
1	8	16	Blank16	0	0	#DIV/0!
1	8	17	YDR090C	151	147	0.97351
1	8	18	YHR057C	156	139	0.891026
1	8	19	YDR401W	160	154	0.9625
1	8	20	YCL008C	55	58	1.05455
1	8	21	YDR092W	167	148	0.886228
1	8	22	YHR060W	42	50	1.19048
1	8	23	YDR402C	154	148	0.961039
1	8	24	YCL009C	153	148	0.96732
1	8	25	YDR093W	145	130	0.896552
1	8	26	YHR061C	144	135	0.9375
1	8	27	YDR403W	144	136	0.944444
1	8	28	YCL010C	134	126	0.940299
1	8	29	YDR094W	167	149	0.892216
1	8	30	YHR066W	100	119	1.19
1	8	31	YDR405W	0	0	#DIV/0!
1	8	32	YCL011C	167	153	0.916168
1	8	33	YDR095C	175	141	0.805714
1	8	34	YHR073W	170	141	0.829412
1	8	35	YDR406W	161	129	0.801242
1	8	36	YCL012W	161	142	0.881988
1	8	37	YDR096W	169	156	0.923077
1	8	38	YHR075C	158	145	0.917722
1	8	39	YDR408C	137	127	0.927007
1	8	40	YCL013W	194	152	0.783505
1	8	41	YDR097C	155	135	0.870968
1	8	42	YHR076W	147	140	0.952381
1	8	43	YDR409W	148	142	0.959459
1	8	44	YCL014W	159	145	0.91195
1	8	45	YDR098C	173	152	0.878613
1	8	46	YHR077C	199	167	0.839196
1	8	47	YDR410C	0	0	#DIV/0!
1	8	48	YCL016C	257	212	0.824903
1	9	1	YAL036C	217	204	0.940092
1	9	2	YMR282C	160	157	0.98125
1	9	3	YLR012C	147	134	0.911565
1	9	4	YOR007C	141	99	0.702128
1	9	5	YAL035W	0	0	#DIV/0!
1	9	6	YMR283C	149	142	0.95302
1	9	7	YLR013W	149	138	0.926174
1	9	8	YOR008C	171	157	0.918129
1	9	9	YAL034C	151	130	0.860927
1	9	10	YMR284W	162	156	0.962963
1	9	11	YLR014C	134	140	1.04478
1	9	12	YOR009W	145	139	0.958621
1	9	13	YAL031C	149	137	0.919463
1	9	14	YMR285C	138	146	1.05797
1	9	15	YLR015W	134	114	0.850746
1	9	16	YOR010C	144	136	0.944444
1	9	17	YAL030W	160	140	0.875
1	9	18	YMR286W	105	92	0.87619
1	9	19	YLR016C	165	154	0.933333
1	9	20	YOR011W	159	142	0.893082
1	9	21	YAL029C	157	145	0.923567
1	9	22	YMR287C	0	0	#DIV/0!
1	9	23	YLR017W	152	149	0.980263
1	9	24	YOR012W	148	136	0.918919
1	9	25	YAL028W	150	140	0.933333
1	9	26	YMR289W	156	143	0.916667
1	9	27	YLR018C	150	139	0.926667
1	9	28	YOR013W	169	150	0.887574
1	9	29	YAL027W	159	152	0.955975
1	9	30	YMR291W	168	147	0.875
1	9	31	YLR019W	171	169	0.988304
1	9	32	YOR014W	136	119	0.875
1	9	33	YAL026C	154	143	0.928571
1	9	34	YMR292W	145	129	0.889655
1	9	35	YLR020C	155	148	0.954839
1	9	36	YOR015W	170	146	0.858824
1	9	37	YAL023C	177	150	0.847458
1	9	38	YMR293C	0	0	#DIV/0!
1	9	39	YLR021W	138	117	0.847826
1	9	40	YOR016C	156	143	0.916667
1	9	41	YAL022C	168	140	0.833333
1	9	42	YMR294W	147	128	0.870748
1	9	43	YLR023C	179	141	0.787709
1	9	44	YOR017W	156	146	0.935897
1	9	45	YAL021C	120	53	0.441667
1	9	46	YMR294W-A	196	174	0.887755
1	9	47	YLR024C	212	193	0.910377
1	9	48	YOR018W	260	263	1.01154
1	10	1	YPL193W	136	124	0.911765
1	10	2	YER038W-A	168	164	0.97619
1	10	3	YBR194W	144	175	1.21528
1	10	4	YGR183C	124	115	0.927419
1	10	5	YPL192C	117	127	1.08547
1	10	6	YER039C	136	139	1.02206
1	10	7	YBR195C	129	120	0.930233
1	10	8	YGR184C	156	137	0.878205
1	10	9	YPL191C	140	146	1.04286
1	10	10	YER040W	80	115	1.4375
1	10	11	YBR197C	157	121	0.770701
1	10	12	YGR187C	148	134	0.905405
1	10	13	YPL189W	150	138	0.92
1	10	14	YER041W	144	130	0.902778
1	10	15	YBR199W	147	140	0.952381
1	10	16	YGR189C	149	147	0.986577
1	10	17	YPL188W	0	0	#DIV/0!
1	10	18	YER042W	162	148	0.91358
1	10	19	YBR200W	139	128	0.920863
1	10	20	YGR192C	139	140	1.00719
1	10	21	YPL187W	133	114	0.857143
1	10	22	YER044C-A	157	152	0.968153
1	10	23	YBR201W	162	159	0.981481
1	10	24	YGR193C	159	139	0.874214
1	10	25	YPL185W	0	0	#DIV/0!
1	10	26	YER045C	156	143	0.916667
1	10	27	YBR203W	152	136	0.894737
1	10	28	YGR194C	147	140	0.952381
1	10	29	YPL186C	150	131	0.873333
1	10	30	YER046W-A	159	145	0.91195
1	10	31	YBR204C	167	156	0.934132
1	10	32	YGR196C	152	138	0.907895
1	10	33	YPL184C	132	119	0.901515
1	10	34	YER047C	148	137	0.925676
1	10	35	YBR205W	157	130	0.828025
1	10	36	YGR197C	163	139	0.852761
1	10	37	YPL181W	143	127	0.888112
1	10	38	YER048C	162	141	0.87037
1	10	39	YBR206W	169	146	0.863905
1	10	40	YGR199W	168	139	0.827381
1	10	41	YPL182C	136	129	0.948529
1	10	42	YER049W	139	135	0.971223
1	10	43	YBR207W	155	140	0.903226
1	10	44	YGR200C	94	99	1.05319
1	10	45	YPL180W	108	98	0.907407
1	10	46	YER050C	0	0	#DIV/0!
1	10	47	YBR208C	230	201	0.873913
1	10	48	YGR202C	261	235	0.900383
1	11	1	YML058W	213	192	0.901408
1	11	2	YOR307C	173	159	0.919075
1	11	3	YMR159C	155	134	0.864516
1	11	4	YOL048C	138	89	0.644928
1	11	5	YML057W	133	136	1.02256
1	11	6	YOR308C	134	128	0.955224
1	11	7	YMR161W	142	100	0.704225
1	11	8	YOL049W	111	123	1.10811
1	11	9	YML058C-A	139	137	0.985612
1	11	10	YOR311C	129	117	0.906977
1	11	11	YMR162C	150	142	0.946667
1	11	12	YOL050C	122	114	0.934426
1	11	13	YML056C	137	137	1
1	11	14	YOR312C	0	0	#DIV/0!
1	11	15	YMR163C	134	135	1.00746
1	11	16	YOL051W	149	137	0.919463
1	11	17	YML055W	155	145	0.935484
1	11	18	YOR313C	159	151	0.949686
1	11	19	YMR164C	155	138	0.890323
1	11	20	YOL052C	49	43	0.877551
1	11	21	YML054C	147	137	0.931973
1	11	22	YOR314W	144	134	0.930556
1	11	23	YMR166C	139	115	0.827338
1	11	24	YOL053C-A	155	143	0.922581
1	11	25	YML053C	152	122	0.802632
1	11	26	YOR315W	145	130	0.896552
1	11	27	YMR167W	72	41	0.569444
1	11	28	YOL053W	152	133	0.875
1	11	29	YML052W	189	152	0.804233
1	11	30	YOR316C	164	145	0.884146
1	11	31	YMR169C	181	148	0.81768
1	11	32	YOL054W	166	142	0.855422
1	11	33	YML051W	161	113	0.701863
1	11	34	YOR318C	163	133	0.815951
1	11	35	YMR170C	142	126	0.887324
1	11	36	YOL055C	165	135	0.818182
1	11	37	YML050W	155	135	0.870968
1	11	38	YOR320C	168	154	0.916667
1	11	39	YMR172C-A	181	142	0.78453
1	11	40	YOL056W	167	129	0.772455
1	11	41	YML048W	153	136	0.888889
1	11	42	YOR321W	153	139	0.908497
1	11	43	YMR173W-A	147	134	0.911565
1	11	44	YOL057W	150	132	0.88
1	11	45	YML048W-A	167	153	0.916168
1	11	46	YOR322C	199	150	0.753769
1	11	47	YMR174C	209	197	0.942584
1	11	48	YOL058W	0	0	#DIV/0!
1	12	1	YDR099W	221	202	0.914027
1	12	2	YHR078W	195	170	0.871795
1	12	3	YDR411C	148	146	0.986486
1	12	4	YCL023C	129	138	1.06977
1	12	5	YDR100W	127	128	1.00787
1	12	6	YHR079C	86	85	0.988372
1	12	7	YDR414C	157	117	0.745223
1	12	8	YCL024W	137	135	0.985401
1	12	9	YDR101C	108	121	1.12037
1	12	10	YHR080C	143	135	0.944056
1	12	11	YDR415C	138	120	0.869565
1	12	12	YCL025C	122	111	0.909836
1	12	13	YDR102C	162	152	0.938272
1	12	14	YHR081W	92	89	0.967391
1	12	15	YDR418W	22	8	0.363636
1	12	16	YCL026C	150	139	0.926667
1	12	17	YDR103W	0	0	#DIV/0!
1	12	18	YHR082C	134	127	0.947761
1	12	19	YDR419W	159	93	0.584906
1	12	20	YCL027W	152	147	0.967105
1	12	21	YDR104C	148	133	0.898649
1	12	22	YHR086W	162	142	0.876543
1	12	23	YDR420W	157	147	0.936306
1	12	24	YCL028W	145	137	0.944828
1	12	25	YDR105C	155	141	0.909677
1	12	26	YHR087W	142	131	0.922535
1	12	27	YDR421W	173	145	0.83815
1	12	28	YCL029C	149	132	0.885906
1	12	29	YDR107C	169	146	0.863905
1	12	30	YHR091C	0	0	#DIV/0!
1	12	31	YDR422C	182	153	0.840659
1	12	32	YCL030C	0	0	#DIV/0!
1	12	33	YDR108W	85	33	0.388235
1	12	34	YHR092C	168	152	0.904762
1	12	35	YDR423C	159	137	0.861635
1	12	36	YCL032W	105	51	0.485714
1	12	37	YDR109C	166	143	0.861446
1	12	38	YHR093W	162	137	0.845679
1	12	39	YDR425W	151	117	0.774834
1	12	40	YCL033C	171	133	0.777778
1	12	41	YDR110W	148	121	0.817568
1	12	42	YHR094C	151	125	0.827815
1	12	43	YDR426C	141	111	0.787234
1	12	44	YCL034W	154	137	0.88961
1	12	45	YDR111C	156	135	0.865385
1	12	46	YHR095W	191	158	0.827225
1	12	47	YDR428C	213	186	0.873239
1	12	48	YCL036W	263	252	0.958175
1	13	1	YAL020C	209	212	1.01435
1	13	2	YMR295C	180	180	1
1	13	3	YLR025W	0	0	#DIV/0!
1	13	4	YOR019W	155	134	0.864516
1	13	5	YAL019W	131	138	1.05344
1	13	6	YMR297W	138	138	1
1	13	7	YLR027C	0	0	#DIV/0!
1	13	8	YOR021C	151	137	0.907285
1	13	9	YAL018C	142	135	0.950704
1	13	10	YMR299C	132	118	0.893939
1	13	11	YLR028C	150	120	0.8
1	13	12	YOR022C	0	0	#DIV/0!
1	13	13	YAL017W	156	147	0.942308
1	13	14	YMR300C	120	120	1
1	13	15	YLR042C	145	119	0.82069
1	13	16	YOR023C	150	154	1.02667
1	13	17	YAL015C	150	151	1.00667
1	13	18	YMR302C	152	167	1.09868
1	13	19	YLR043C	141	160	1.13475
1	13	20	YOR024W	150	148	0.986667
1	13	21	YAL014C	147	132	0.897959
1	13	22	YMR303C	153	144	0.941176
1	13	23	YLR044C	123	128	1.04065
1	13	24	YOR025W	144	128	0.888889
1	13	25	YAL013W	98	119	1.21429
1	13	26	YMR304W	121	125	1.03306
1	13	27	YLR046C	150	147	0.98
1	13	28	YOR026W	50	23	0.46
1	13	29	YAL011W	148	59	0.398649
1	13	30	YMR304C-A	171	147	0.859649
1	13	31	YLR047C	171	160	0.935673
1	13	32	YOR027W	171	161	0.94152
1	13	33	YAL010C	14	0	0
1	13	34	YMR305C	150	136	0.906667
1	13	35	YLR048W	85	74	0.870588
1	13	36	YOR028C	117	92	0.786325
1	13	37	YAL009W	166	132	0.795181
1	13	38	YMR306C-A	162	147	0.907407
1	13	39	YLR049C	164	143	0.871951
1	13	40	YOR029W	169	145	0.857988
1	13	41	YAL008W	169	138	0.816568
1	13	42	YMR307W	130	113	0.869231
1	13	43	YLR053C	145	128	0.882759
1	13	44	YOR030W	126	111	0.880952
1	13	45	YAL007C	201	142	0.706468
1	13	46	YMR310C	178	130	0.730337
1	13	47	YLR054C	219	169	0.771689
1	13	48	YOR031W	257	240	0.933852
1	14	1	YPL179W	221	192	0.868778
1	14	2	YER051W	180	156	0.866667
1	14	3	YBR209W	154	155	1.00649
1	14	4	YGR203W	141	136	0.964539
1	14	5	YPL178W	0	0	#DIV/0!
1	14	6	YER052C	152	143	0.940789
1	14	7	YBR210W	145	137	0.944828
1	14	8	YGR205W	144	131	0.909722
1	14	9	YPL177C	144	138	0.958333
1	14	10	YER053C	146	135	0.924658
1	14	11	YBR212W	142	141	0.992958
1	14	12	YGR206W	155	138	0.890323
1	14	13	YPL176C	148	140	0.945946
1	14	14	YER054C	143	129	0.902098
1	14	15	YBR213W	135	135	1
1	14	16	YGR207C	153	139	0.908497
1	14	17	YPL174C	120	99	0.825
1	14	18	YER056C	132	115	0.871212
1	14	19	YBR214W	149	135	0.90604
1	14	20	YGR208W	127	126	0.992126
1	14	21	YPL173W	0	0	#DIV/0!
1	14	22	YER056C-A	149	139	0.932886
1	14	23	YBR215W	140	132	0.942857
1	14	24	YGR209C	159	140	0.880503
1	14	25	YPL172C	0	0	#DIV/0!
1	14	26	YER057C	156	58	0.371795
1	14	27	YBR216C	156	148	0.948718
1	14	28	YGR212W	160	154	0.9625
1	14	29	YPL171C	169	160	0.946746
1	14	30	YER058W	0	0	#DIV/0!
1	14	31	YBR217W	176	153	0.869318
1	14	32	YGR213C	163	158	0.969325
1	14	33	YPL170W	172	159	0.924419
1	14	34	YER059W	157	158	1.00637
1	14	35	YBR218C	180	137	0.761111
1	14	36	YGR214W	131	113	0.862595
1	14	37	YPL168W	165	143	0.866667
1	14	38	YER060W	197	147	0.746193
1	14	39	YBR219C	173	146	0.843931
1	14	40	YGR215W	50	38	0.76
1	14	41	YPL167C	166	145	0.873494
1	14	42	YER060W-A	166	128	0.771084
1	14	43	YBR220C	162	131	0.808642
1	14	44	YGR217W	161	124	0.770186
1	14	45	YPL166W	174	135	0.775862
1	14	46	YER061C	269	146	0.542751
1	14	47	YBR221C	222	178	0.801802
1	14	48	YHL047C	264	252	0.954545
1	15	1	YML037C	216	213	0.986111
1	15	2	YOR323C	0	0	#DIV/0!
1	15	3	YMR175W	151	157	1.03974
1	15	4	YOL059W	135	146	1.08148
1	15	5	YML035C	133	138	1.03759
1	15	6	YOR324C	137	137	1
1	15	7	YMR176W	136	135	0.992647
1	15	8	YOL060C	150	132	0.88
1	15	9	YML034W	128	133	1.03906
1	15	10	YOR327C	141	123	0.87234
1	15	11	YMR177W	150	149	0.993333
1	15	12	YOL061W	138	141	1.02174
1	15	13	YML035C-A	135	142	1.05185
1	15	14	YOR328W	123	134	1.08943
1	15	15	YMR178W	136	153	1.125
1	15	16	YOL062C	140	125	0.892857
1	15	17	YML033W	137	145	1.05839
1	15	18	YOR330C	0	0	#DIV/0!
1	15	19	YMR179W	132	120	0.909091
1	15	20	YOL063C	153	137	0.895425
1	15	21	YML032C	92	64	0.695652
1	15	22	YOR332W	138	144	1.04348
1	15	23	YMR180C	146	150	1.0274
1	15	24	YOL064C	96	109	1.13542
1	15	25	YML030W	148	137	0.925676
1	15	26	YOR334W	139	135	0.971223
1	15	27	YMR182C	159	140	0.880503
1	15	28	YOL065C	150	156	1.04
1	15	29	YML029W	171	129	0.754386
1	15	30	YOR337W	171	164	0.959064
1	15	31	YMR183C	162	136	0.839506
1	15	32	YOL067C	152	146	0.960526
1	15	33	YML028W	144	138	0.958333
1	15	34	YOR338W	169	144	0.852071
1	15	35	YMR184W	0	0	#DIV/0!
1	15	36	YOL068C	184	139	0.755435
1	15	37	YML026C	157	134	0.853503
1	15	38	YOR339C	160	158	0.9875
1	15	39	YMR186W	163	130	0.797546
1	15	40	YOL070C	174	146	0.83908
1	15	41	YML024W	111	87	0.783784
1	15	42	YOR342C	172	138	0.802326
1	15	43	YMR187C	171	134	0.783626
1	15	44	YOL071W	166	135	0.813253
1	15	45	YML020W	175	140	0.8
1	15	46	YOR343C	208	172	0.826923
1	15	47	YMR188C	220	170	0.772727
1	15	48	YOL072W	212	178	0.839623
1	16	1	YDR112W	214	209	0.976636
1	16	2	YHR096C	197	187	0.949239
1	16	3	YDR430C	160	150	0.9375
1	16	4	YCL037C	168	121	0.720238
1	16	5	YDR114C	0	0	#DIV/0!
1	16	6	YHR097C	135	135	1
1	16	7	YDR431W	117	116	0.991453
1	16	8	YCL039W	137	145	1.05839
1	16	9	YDR115W	0	0	#DIV/0!
1	16	10	YHR100C	60	64	1.06667
1	16	11	YDR432W	0	0	#DIV/0!
1	16	12	YCL040W	137	148	1.08029
1	16	13	YDR116C	117	131	1.11966
1	16	14	YHR103W	124	155	1.25
1	16	15	YDR433W	129	130	1.00775
1	16	16	YCL042W	131	145	1.10687
1	16	17	YDR117C	150	169	1.12667
1	16	18	YHR104W	139	147	1.05755
1	16	19	YDR435C	172	190	1.10465
1	16	20	YCL044C	124	136	1.09677
1	16	21	YDR119W	155	163	1.05161
1	16	22	YHR105W	148	156	1.05405
1	16	23	YDR436W	152	152	1
1	16	24	YCL045C	125	129	1.032
1	16	25	YDR120C	150	149	0.993333
1	16	26	YHR106W	154	42	0.272727
1	16	27	YEL001C	158	149	0.943038
1	16	28	YCL046W	138	123	0.891304
1	16	29	YDR121W	154	152	0.987013
1	16	30	YHR108W	135	132	0.977778
1	16	31	YEL003W	171	149	0.871345
1	16	32	YCL047C	157	145	0.923567
1	16	33	YDR122W	159	139	0.874214
1	16	34	YHR109W	169	151	0.893491
1	16	35	YEL004W	0	0	#DIV/0!
1	16	36	YCL048W	184	161	0.875
1	16	37	YDR123C	0	0	#DIV/0!
1	16	38	YHR110W	160	147	0.91875
1	16	39	YEL005C	175	143	0.817143
1	16	40	YCL049C	181	154	0.850829
1	16	41	YDR124W	171	142	0.830409
1	16	42	YHR111W	96	97	1.01042
1	16	43	YEL006W	158	139	0.879747
1	16	44	YCL050C	156	136	0.871795
1	16	45	YDR125C	171	146	0.853801
1	16	46	YHR112C	202	166	0.821782
1	16	47	YEL007W	56	33	0.589286
1	16	48	YCL051W	264	230	0.871212
1	17	1	YAL004W	240	212	0.883333
1	17	2	YNL339C	169	153	0.905325
1	17	3	YLR055C	0	0	#DIV/0!
1	17	4	YOR032C	123	102	0.829268
1	17	5	YAL005C	131	134	1.0229
1	17	6	YNL338W	130	132	1.01538
1	17	7	YLR056W	95	98	1.03158
1	17	8	YOR033C	0	0	#DIV/0!
1	17	9	YAL002W	131	130	0.992366
1	17	10	YNL336W	151	163	1.07947
1	17	11	YLR057W	142	148	1.04225
1	17	12	YOR034C	145	139	0.958621
1	17	13	YAR002W	114	112	0.982456
1	17	14	YNL335W	139	154	1.10791
1	17	15	YLR058C	137	144	1.05109
1	17	16	YOR035C	129	98	0.75969
1	17	17	YAR003W	137	137	1
1	17	18	YNL334C	146	168	1.15068
1	17	19	YLR059C	144	157	1.09028
1	17	20	YOR036W	83	71	0.855422
1	17	21	YAR014C	163	155	0.95092
1	17	22	YNL333W	160	129	0.80625
1	17	23	YLR061W	87	69	0.793103
1	17	24	YOR037W	135	125	0.925926
1	17	25	YAR015W	85	77	0.905882
1	17	26	YNL332W	160	158	0.9875
1	17	27	YLR062C	91	71	0.78022
1	17	28	YOR038C	148	138	0.932432
1	17	29	YAR018C	145	144	0.993103
1	17	30	YNL330C	168	162	0.964286
1	17	31	YLR063W	171	162	0.947368
1	17	32	YOR039W	129	117	0.906977
1	17	33	YAR020C	157	147	0.936306
1	17	34	YNL329C	132	128	0.969697
1	17	35	YLR064W	0	0	#DIV/0!
1	17	36	YOR040W	185	155	0.837838
1	17	37	YAR023C	188	159	0.845745
1	17	38	YNL328C	182	152	0.835165
1	17	39	YLR065C	172	157	0.912791
1	17	40	YOR041C	174	159	0.913793
1	17	41	YAR027W	0	0	#DIV/0!
1	17	42	YNL327W	175	154	0.88
1	17	43	YLR067C	0	0	#DIV/0!
1	17	44	YOR042W	175	139	0.794286
1	17	45	YAR028W	0	0	#DIV/0!
1	17	46	YNL326C	205	160	0.780488
1	17	47	YLR068W	128	128	1
1	17	48	YOR043W	253	255	1.00791
1	18	1	YPL165C	204	192	0.941176
1	18	2	YER062C	170	146	0.858824
1	18	3	YBR222C	144	146	1.01389
1	18	4	YHL046C	121	142	1.17355
1	18	5	YPL164C	123	133	1.0813
1	18	6	YER065C	147	134	0.911565
1	18	7	YBR223C	160	149	0.93125
1	18	8	YHL045W	131	143	1.0916
1	18	9	YPL163C	148	149	1.00676
1	18	10	YER066C-A	160	127	0.79375
1	18	11	YBR224W	131	134	1.0229
1	18	12	YHL044W	133	138	1.03759
1	18	13	YPL162C	129	145	1.12403
1	18	14	YER067W	130	142	1.09231
1	18	15	YBR225W	131	157	1.19847
1	18	16	YHL043W	142	154	1.08451
1	18	17	YPL161C	124	149	1.20161
1	18	18	YER067C-A	139	151	1.08633
1	18	19	YBR226C	140	151	1.07857
1	18	20	YHL042W	152	161	1.05921
1	18	21	YPL159C	0	0	#DIV/0!
1	18	22	YER068W	0	0	#DIV/0!
1	18	23	YBR227C	165	160	0.969697
1	18	24	YHL041W	154	152	0.987013
1	18	25	YPL157W	129	108	0.837209
1	18	26	YER068C-A	0	0	#DIV/0!
1	18	27	YBR228W	0	0	#DIV/0!
1	18	28	YHL040C	187	156	0.834225
1	18	29	YPL156C	187	147	0.786096
1	18	30	YER069W	0	0	#DIV/0!
1	18	31	YBR229C	174	159	0.913793
1	18	32	YHL038C	0	0	#DIV/0!
1	18	33	YPL155C	160	146	0.9125
1	18	34	YPR118W	165	156	0.945455
1	18	35	YBR230C	162	145	0.895062
1	18	36	YHL037C	158	134	0.848101
1	18	37	YPL154C	170	147	0.864706
1	18	38	YER071C	209	157	0.751196
1	18	39	YBR231C	59	15	0.254237
1	18	40	YHL036W	164	139	0.847561
1	18	41	YPL152W	166	160	0.963855
1	18	42	YER072W	175	151	0.862857
1	18	43	YBR233W	160	137	0.85625
1	18	44	YHL035C	165	139	0.842424
1	18	45	YPL150W	185	156	0.843243
1	18	46	YER073W	191	172	0.900524
1	18	47	YBR235W	229	201	0.877729
1	18	48	YHL034C	244	243	0.995902
1	19	1	YML019W	206	200	0.970874
1	19	2	YOR344C	166	174	1.04819
1	19	3	YMR189W	155	124	0.8
1	19	4	YOL075C	133	140	1.05263
1	19	5	YML018C	147	107	0.727891
1	19	6	YOR346W	128	142	1.10938
1	19	7	YMR190C	73	59	0.808219
1	19	8	YOL076W	79	74	0.936709
1	19	9	YML017W	145	150	1.03448
1	19	10	YOR347C	146	142	0.972603
1	19	11	YMR191W	156	142	0.910256
1	19	12	YOL079W	153	138	0.901961
1	19	13	YML016C	130	136	1.04615
1	19	14	YOR348C	142	150	1.05634
1	19	15	YMR192W	135	143	1.05926
1	19	16	YOL080C	135	150	1.11111
1	19	17	YML014W	0	0	#DIV/0!
1	19	18	YOR349W	173	172	0.99422
1	19	19	YMR193W	145	155	1.06897
1	19	20	YOL081W	131	114	0.870229
1	19	21	YML013W	163	149	0.91411
1	19	22	YOR350C	138	126	0.913043
1	19	23	YMR194W	158	159	1.00633
1	19	24	YOL082W	161	155	0.962733
1	19	25	YML013C-A	62	62	1
1	19	26	YOR351C	166	162	0.975904
1	19	27	YMR193C-A	142	126	0.887324
1	19	28	YOL083W	164	146	0.890244
1	19	29	YML012W	170	156	0.917647
1	19	30	YOR352W	180	155	0.861111
1	19	31	YMR195W	176	169	0.960227
1	19	32	YOL084W	162	153	0.944444
1	19	33	YML011C	151	151	1
1	19	34	YOR354C	145	136	0.937931
1	19	35	YMR196W	154	136	0.883117
1	19	36	YOL085C	163	147	0.90184
1	19	37	YML009c	163	132	0.809816
1	19	38	YOR355W	182	122	0.67033
1	19	39	YMR198W	122	59	0.483607
1	19	40	YPL274W	173	149	0.861272
1	19	41	YML008C	167	145	0.868263
1	19	42	YOR356W	165	139	0.842424
1	19	43	YMR199W	164	134	0.817073
1	19	44	YPL273W	176	141	0.801136
1	19	45	YML007W	169	138	0.816568
1	19	46	YOR357C	198	155	0.782828
1	19	47	YMR201C	32	17	0.53125
1	19	48	YPL272C	267	237	0.88764
1	20	1	YDR126W	190	190	1
1	20	2	YHR113W	172	169	0.982558
1	20	3	YEL008W	140	147	1.05
1	20	4	YCL055W	127	144	1.13386
1	20	5	YDR127W	115	127	1.10435
1	20	6	YHR114W	132	141	1.06818
1	20	7	YEL009C	0	0	#DIV/0!
1	20	8	YCL056C	148	150	1.01351
1	20	9	YDR128W	285	129	0.452632
1	20	10	YHR115C	298	137	0.459732
1	20	11	YEL010W	142	137	0.964789
1	20	12	YCL057W	138	140	1.01449
1	20	13	YDR129C	145	145	1
1	20	14	YHR116W	116	113	0.974138
1	20	15	YEL013W	109	98	0.899083
1	20	16	YCL060C	147	147	1
1	20	17	YDR130C	144	148	1.02778
1	20	18	YHR117W	139	139	1
1	20	19	YEL014C	145	137	0.944828
1	20	20	YCL061C	148	122	0.824324
1	20	21	YDR131C	156	147	0.942308
1	20	22	YHR120W	0	0	#DIV/0!
1	20	23	YEL015W	163	135	0.828221
1	20	24	YCL062W	126	109	0.865079
1	20	25	YDR132C	156	155	0.99359
1	20	26	YHR121W	159	150	0.943396
1	20	27	YEL016C	137	136	0.992701
1	20	28	YCL063W	153	147	0.960784
1	20	29	YDR133C	155	153	0.987097
1	20	30	YHR123W	144	133	0.923611
1	20	31	YEL017C-A	159	134	0.842767
1	20	32	YCL064C	161	151	0.937888
1	20	33	YDR134C	156	146	0.935897
1	20	34	YHR124W	151	127	0.84106
1	20	35	YEL017W	165	141	0.854545
1	20	36	YCL069W	171	149	0.871345
1	20	37	YDR135C	164	141	0.859756
1	20	38	YHR125W	159	127	0.798742
1	20	39	YPR083W	167	145	0.868263
1	20	40	YCR001W	160	140	0.875
1	20	41	YDR136C	87	66	0.758621
1	20	42	YHR126C	164	140	0.853659
1	20	43	YEL020C	175	134	0.765714
1	20	44	YCR002C	0	0	#DIV/0!
1	20	45	YDR137W	120	137	1.14167
1	20	46	YHR129C	230	135	0.586957
1	20	47	YEL023C	242	190	0.785124
1	20	48	YCR003W	279	229	0.820789
1	21	1	YAR029W	203	210	1.03448
1	21	2	YNL324W	193	191	0.989637
1	21	3	YLR069C	0	0	#DIV/0!
1	21	4	YOR044W	131	135	1.03053
1	21	5	YAR031W	126	129	1.02381
1	21	6	YNL325C	126	128	1.01587
1	21	7	YLR070C	134	130	0.970149
1	21	8	YOR045W	143	145	1.01399
1	21	9	YAR030C	143	142	0.993007
1	21	10	YNL323W	145	138	0.951724
1	21	11	YLR072W	156	143	0.916667
1	21	12	YOR047C	133	142	1.06767
1	21	13	YAR035W	135	123	0.911111
1	21	14	YNL322C	128	139	1.08594
1	21	15	YLR073C	142	138	0.971831
1	21	16	YOR049C	142	144	1.01408
1	21	17	YAR037W	139	144	1.03597
1	21	18	YNL321W	150	152	1.01333
1	21	19	YLR074C	51	36	0.705882
1	21	20	YOR050C	157	148	0.942675
1	21	21	YAR040C	152	156	1.02632
1	21	22	YNL320W	159	151	0.949686
1	21	23	YLR077W	156	153	0.980769
1	21	24	YOR051C	152	160	1.05263
1	21	25	YAR042W	146	152	1.0411
1	21	26	YNL319W	141	136	0.964539
1	21	27	YLR079W	104	80	0.769231
1	21	28	YOR052C	151	133	0.880795
1	21	29	YAR043C	158	145	0.917722
1	21	30	YNL318C	168	147	0.875
1	21	31	YLR080W	152	141	0.927632
1	21	32	YOR053W	151	139	0.92053
1	21	33	YAR044W	154	137	0.88961
1	21	34	YNL314W	174	145	0.833333
1	21	35	YLR081W	0	0	#DIV/0!
1	21	36	YOR054C	165	142	0.860606
1	21	37	YAR047C	164	137	0.835366
1	21	38	YNL311C	170	147	0.864706
1	21	39	YLR082C	176	146	0.829545
1	21	40	YOR055W	178	141	0.792135
1	21	41	YLL001W	162	144	0.888889
1	21	42	YNL309W	164	149	0.908537
1	21	43	YLR083C	175	137	0.782857
1	21	44	YOR058C	0	0	#DIV/0!
1	21	45	YLL002W	121	85	0.702479
1	21	46	YNL053W	193	157	0.813472
1	21	47	YLR084C	243	171	0.703704
1	21	48	YOR059C	281	232	0.825623
1	22	1	YPL149W	237	198	0.835443
1	22	2	YER074W	136	148	1.08824
1	22	3	YBR238C	158	136	0.860759
1	22	4	YHL033C	101	105	1.0396
1	22	5	YPL147W	123	132	1.07317
1	22	6	YER075C	124	90	0.725806
1	22	7	YBR239C	139	127	0.913669
1	22	8	YHL032C	133	102	0.766917
1	22	9	YPL145C	146	133	0.910959
1	22	10	YER079W	145	143	0.986207
1	22	11	YBR240C	142	135	0.950704
1	22	12	YHL031C	99	78	0.787879
1	22	13	YPL144W	0	0	#DIV/0!
1	22	14	YER080W	135	146	1.08148
1	22	15	YBR241C	144	141	0.979167
1	22	16	YHL030W	148	135	0.912162
1	22	17	YPL141C	142	140	0.985915
1	22	18	YER081W	154	141	0.915584
1	22	19	YBR242W	159	152	0.955975
1	22	20	YHL029C	142	125	0.880282
1	22	21	YPL140C	148	144	0.972973
1	22	22	YER083C	0	0	#DIV/0!
1	22	23	YBR244W	155	158	1.01935
1	22	24	YHL028W	151	156	1.03311
1	22	25	YPL139C	145	167	1.15172
1	22	26	YER084W	146	140	0.958904
1	22	27	YBR245C	149	142	0.95302
1	22	28	YHL027W	97	102	1.05155
1	22	29	YPL138C	152	129	0.848684
1	22	30	YER085C	158	146	0.924051
1	22	31	YBR246W	142	121	0.852113
1	22	32	YHL026C	168	149	0.886905
1	22	33	YPL136W	159	155	0.974843
1	22	34	YER086W	153	131	0.856209
1	22	35	YBR248C	0	0	#DIV/0!
1	22	36	YHL023C	145	133	0.917241
1	22	37	YPL135W	179	155	0.865922
1	22	38	YER087C-A	174	151	0.867816
1	22	39	YBR249C	173	147	0.849711
1	22	40	YHL022C	158	132	0.835443
1	22	41	YPL133C	162	134	0.82716
1	22	42	YGR123C	158	143	0.905063
1	22	43	YBR250W	194	138	0.71134
1	22	44	YHL021C	168	146	0.869048
1	22	45	YPL130W	181	150	0.828729
1	22	46	YGR124W	210	166	0.790476
1	22	47	YBR251W	0	0	#DIV/0!
1	22	48	YHL020C	230	237	1.03043
1	23	1	YML006C	228	234	1.02632
1	23	2	YOR358W	153	106	0.69281
1	23	3	YMR202W	141	106	0.751773
1	23	4	YPL271W	0	0	#DIV/0!
1	23	5	YML005W	140	129	0.921429
1	23	6	YOR359W	133	131	0.984962
1	23	7	YMR204C	160	123	0.76875
1	23	8	YPL270W	104	121	1.16346
1	23	9	YML004C	139	140	1.00719
1	23	10	YOR360C	121	131	1.08264
1	23	11	YMR205C	123	132	1.07317
1	23	12	YPL269W	133	144	1.08271
1	23	13	YML003W	132	139	1.05303
1	23	14	YOR363C	150	149	0.993333
1	23	15	YMR206W	135	136	1.00741
1	23	16	YPL267W	141	139	0.985816
1	23	17	YML002W	148	147	0.993243
1	23	18	YOR365C	150	161	1.07333
1	23	19	YMR207C	129	124	0.96124
1	23	20	YPL265W	147	153	1.04082
1	23	21	YML001W	141	121	0.858156
1	23	22	YOR367W	156	140	0.897436
1	23	23	YMR210W	154	149	0.967532
1	23	24	YPL264C	118	123	1.04237
1	23	25	YMR002W	153	150	0.980392
1	23	26	YOR368W	136	102	0.75
1	23	27	YMR214W	166	161	0.96988
1	23	28	YPL263C	155	139	0.896774
1	23	29	YMR003W	100	85	0.85
1	23	30	YOR371C	164	146	0.890244
1	23	31	YMR215W	158	148	0.936709
1	23	32	YPL262W	127	117	0.92126
1	23	33	YMR006C	145	152	1.04828
1	23	34	YOR374W	163	144	0.883436
1	23	35	YMR216C	157	131	0.834395
1	23	36	YPL260W	154	143	0.928571
1	23	37	YMR007W	168	135	0.803571
1	23	38	YOR375C	170	157	0.923529
1	23	39	YMR219W	171	150	0.877193
1	23	40	YPL261C	147	138	0.938776
1	23	41	YMR008C	174	145	0.833333
1	23	42	YOR376W	171	138	0.807018
1	23	43	YMR221C	164	138	0.841463
1	23	44	YPL259C	146	118	0.808219
1	23	45	YMR009W	178	141	0.792135
1	23	46	YOR377W	194	154	0.793814
1	23	47	YMR222C	231	176	0.761905
1	23	48	YPL258C	315	224	0.711111
1	24	1	YPR021C	221	222	1.00452
1	24	2	YHR130C	175	182	1.04
1	24	3	YEL024W	138	132	0.956522
1	24	4	YCR004C	149	140	0.939597
1	24	5	YDR139C	140	122	0.871429
1	24	6	YHR132C	150	136	0.906667
1	24	7	YEL025C	159	137	0.861635
1	24	8	YCR005C	139	134	0.964029
1	24	9	YDR140W	136	132	0.970588
1	24	10	YHR133C	134	142	1.0597
1	24	11	YEL027W	30	31	1.03333
1	24	12	YCR006C	142	145	1.02113
1	24	13	YDR142C	140	144	1.02857
1	24	14	YHR134W	133	131	0.984962
1	24	15	YEL028W	147	145	0.986395
1	24	16	YCR007C	153	159	1.03922
1	24	17	YDR143C	0	0	#DIV/0!
1	24	18	YHR135C	158	142	0.898734
1	24	19	YEL030W	166	158	0.951807
1	24	20	YCR008W	73	123	1.68493
1	24	21	YDR144C	152	128	0.842105
1	24	22	YHR136C	155	144	0.929032
1	24	23	YEL031W	101	95	0.940594
1	24	24	YCR009C	135	118	0.874074
1	24	25	YDR146C	153	109	0.712418
1	24	26	YHR137W	146	139	0.952055
1	24	27	YEL033W	140	127	0.907143
1	24	28	YCR010C	154	145	0.941558
1	24	29	YDR338C	155	148	0.954839
1	24	30	YHR138C	163	146	0.895706
1	24	31	YPR091C	179	150	0.837989
1	24	32	YCR011C	161	140	0.869565
1	24	33	YDR340W	157	151	0.961783
1	24	34	YHR139C	155	140	0.903226
1	24	35	YEL037C	55	44	0.8
1	24	36	YCR014C	159	154	0.968553
1	24	37	YDR344C	179	135	0.75419
1	24	38	YHR139C-A	170	136	0.8
1	24	39	YEL038W	169	146	0.863905
1	24	40	YCR015C	61	23	0.377049
1	24	41	YDR345C	166	147	0.885542
1	24	42	YHR142W	156	116	0.74359
1	24	43	YEL039C	166	135	0.813253
1	24	44	YCR016W	141	118	0.836879
1	24	45	YDR346C	178	132	0.741573
1	24	46	YHR143W	203	158	0.778325
1	24	47	YEL040W	236	188	0.79661
1	24	48	YCR017C	277	209	0.754513
1	25	1	YLL005C	238	212	0.890756
1	25	2	YNL305C	169	181	1.07101
1	25	3	YLR085C	129	44	0.341085
1	25	4	YOR061W	138	131	0.949275
1	25	5	YLL006W	0	0	#DIV/0!
1	25	6	YNL304W	140	137	0.978571
1	25	7	YLR087C	111	123	1.10811
1	25	8	YOR062C	130	133	1.02308
1	25	9	YLL009C	140	117	0.835714
1	25	10	YNL303W	132	136	1.0303
1	25	11	YLR089C	137	143	1.0438
1	25	12	YOR064C	147	136	0.92517
1	25	13	YLL010C	149	150	1.00671
1	25	14	YNL302C	108	97	0.898148
1	25	15	YLR090W	0	0	#DIV/0!
1	25	16	YOR065W	0	0	#DIV/0!
1	25	17	YLL012W	167	160	0.958084
1	25	18	YNL301C	0	0	#DIV/0!
1	25	19	YLR091W	0	0	#DIV/0!
1	25	20	YOR066W	165	155	0.939394
1	25	21	YLL013C	151	142	0.940397
1	25	22	YNL299W	141	138	0.978723
1	25	23	YLR092W	144	143	0.993056
1	25	24	YOR067C	160	153	0.95625
1	25	25	YLL014W	133	120	0.902256
1	25	26	YNL298W	140	116	0.828571
1	25	27	YLR093C	155	134	0.864516
1	25	28	YOR068C	117	111	0.948718
1	25	29	YLL015W	165	144	0.872727
1	25	30	YNL086W	155	143	0.922581
1	25	31	YLR094C	171	163	0.953216
1	25	32	YOR069W	129	105	0.813953
1	25	33	YLL016W	170	148	0.870588
1	25	34	YNL297C	75	66	0.88
1	25	35	YLR095C	169	146	0.863905
1	25	36	YOR070C	101	63	0.623762
1	25	37	YLL017W	162	116	0.716049
1	25	38	YNL295W	167	135	0.808383
1	25	39	YLR096W	166	147	0.885542
1	25	40	YOR071C	180	159	0.883333
1	25	41	YLL019C	170	133	0.782353
1	25	42	YNL294C	138	117	0.847826
1	25	43	YLR097C	171	137	0.80117
1	25	44	YOR072W	176	97	0.551136
1	25	45	YLL020C	166	107	0.644578
1	25	46	YNL293W	215	154	0.716279
1	25	47	YLR098C	225	191	0.848889
1	25	48	YOR073W	248	225	0.907258
1	26	1	YPL129W	0	0	#DIV/0!
1	26	2	YGR125W	173	176	1.01734
1	26	3	YBR255W	132	158	1.19697
1	26	4	YHL019C	127	133	1.04724
1	26	5	YPL127C	128	140	1.09375
1	26	6	YGR126W	138	144	1.04348
1	26	7	YBR258C	148	141	0.952703
1	26	8	YHL017W	142	138	0.971831
1	26	9	YPL125W	140	137	0.978571
1	26	10	YGR127W	140	144	1.02857
1	26	11	YBR259W	165	130	0.787879
1	26	12	YHL016C	132	152	1.15152
1	26	13	YPL123C	135	138	1.02222
1	26	14	YGR129W	147	148	1.0068
1	26	15	YBR260C	152	144	0.947368
1	26	16	YHL014C	157	154	0.980892
1	26	17	YPL121C	148	145	0.97973
1	26	18	YGR130C	151	143	0.94702
1	26	19	YBR261C	178	158	0.88764
1	26	20	YHL013C	146	136	0.931507
1	26	21	YPL120W	129	147	1.13953
1	26	22	YGR131W	156	140	0.897436
1	26	23	YBR262C	141	144	1.02128
1	26	24	YHL012W	140	134	0.957143
1	26	25	YPL119C	147	144	0.979592
1	26	26	YGR132C	132	121	0.916667
1	26	27	YBR263W	159	140	0.880503
1	26	28	YHL010C	168	154	0.916667
1	26	29	YPL118W	0	0	#DIV/0!
1	26	30	YGR133W	149	143	0.959732
1	26	31	YBR264C	170	151	0.888235
1	26	32	YHL009C	150	134	0.893333
1	26	33	YPL116W	158	148	0.936709
1	26	34	YGR135W	126	106	0.84127
1	26	35	YBR266C	114	78	0.684211
1	26	36	YHL008C	169	157	0.928994
1	26	37	YPL115C	157	135	0.859873
1	26	38	YGR136W	187	137	0.73262
1	26	39	YBR267W	127	85	0.669291
1	26	40	YHL007C	0	0	#DIV/0!
1	26	41	YPL114W	171	142	0.830409
1	26	42	YGR137W	162	131	0.808642
1	26	43	YBR268W	0	0	#DIV/0!
1	26	44	YHL006C	163	129	0.791411
1	26	45	YPL113C	168	139	0.827381
1	26	46	YGR138C	243	132	0.54321
1	26	47	YDR049W	157	143	0.910828
1	26	48	YHL005C	241	208	0.863071
1	27	1	YMR010W	197	207	1.05076
1	27	2	YOR378W	180	180	1
1	27	3	YMR223W	151	151	1
1	27	4	YPL257W	131	141	1.07634
1	27	5	YMR011W	138	139	1.00725
1	27	6	YOR380W	144	145	1.00694
1	27	7	YMR224C	0	0	#DIV/0!
1	27	8	YPL256C	127	144	1.13386
1	27	9	YMR012W	147	146	0.993197
1	27	10	YOR381W	131	144	1.09924
1	27	11	YMR225C	134	147	1.09701
1	27	12	YPL254W	0	0	#DIV/0!
1	27	13	YMR014W	152	153	1.00658
1	27	14	YOR382W	148	146	0.986486
1	27	15	YMR226C	143	137	0.958042
1	27	16	YPL253C	146	149	1.02055
1	27	17	YMR015C	143	141	0.986014
1	27	18	YOR383C	144	157	1.09028
1	27	19	YMR228W	0	0	#DIV/0!
1	27	20	YPL250C	162	165	1.01852
1	27	21	YMR016C	133	127	0.954887
1	27	22	YOR384W	151	159	1.05298
1	27	23	YMR230W	123	132	1.07317
1	27	24	YPL249C	145	136	0.937931
1	27	25	YMR017W	140	130	0.928571
1	27	26	YOR385W	148	119	0.804054
1	27	27	YMR231W	123	129	1.04878
1	27	28	YPL248C	139	144	1.03597
1	27	29	YMR018W	156	153	0.980769
1	27	30	YOR386W	152	137	0.901316
1	27	31	YMR232W	173	158	0.913295
1	27	32	YPL247C	159	149	0.937107
1	27	33	YMR019W	147	140	0.952381
1	27	34	YOL001W	0	0	#DIV/0!
1	27	35	YMR233W	184	157	0.853261
1	27	36	YPL246C	0	0	#DIV/0!
1	27	37	YMR020W	163	146	0.895706
1	27	38	YOL002C	167	146	0.874251
1	27	39	YMR234W	180	151	0.838889
1	27	40	YPL245W	158	146	0.924051
1	27	41	YMR021C	136	110	0.808824
1	27	42	YOL003C	162	124	0.765432
1	27	43	YMR237W	171	142	0.830409
1	27	44	YPL244C	138	115	0.833333
1	27	45	YMR022W	181	137	0.756906
1	27	46	YOL004W	195	88	0.451282
1	27	47	YMR238W	250	180	0.72
1	27	48	YPL241C	253	234	0.924901
1	28	1	YDR347W	142	129	0.908451
1	28	2	YHR147C	0	0	#DIV/0!
1	28	3	YEL041W	153	141	0.921569
1	28	4	YCR019W	149	139	0.932886
1	28	5	YDR348C	151	135	0.89404
1	28	6	YHR150W	147	154	1.04762
1	28	7	YEL042W	155	166	1.07097
1	28	8	YCR020C	166	157	0.945783
1	28	9	YDR349C	151	148	0.980132
1	28	10	YHR151C	133	146	1.09774
1	28	11	YEL043W	129	137	1.06202
1	28	12	YCR020C-A	132	135	1.02273
1	28	13	YDR350C	0	0	#DIV/0!
1	28	14	YHR152W	155	150	0.967742
1	28	15	YEL045C	42	30	0.714286
1	28	16	YCR021C	143	145	1.01399
1	28	17	YDR351W	145	140	0.965517
1	28	18	YHR153C	139	152	1.09353
1	28	19	YEL046C	112	87	0.776786
1	28	20	YCR022C	0	0	#DIV/0!
1	28	21	YDR352W	160	162	1.0125
1	28	22	YHR154W	143	148	1.03497
1	28	23	YEL047C	146	154	1.05479
1	28	24	YCR023C	142	155	1.09155
1	28	25	YDR354W	142	156	1.09859
1	28	26	YHR155W	138	137	0.992754
1	28	27	YEL048C	131	106	0.80916
1	28	28	YLR420W	142	140	0.985915
1	28	29	YDR357C	155	148	0.954839
1	28	30	YHR156C	152	144	0.947368
1	28	31	YEL049W	156	154	0.987179
1	28	32	YLR451W	158	166	1.05063
1	28	33	YDR358W	159	158	0.993711
1	28	34	YHR157W	154	151	0.980519
1	28	35	YEL050C	0	0	#DIV/0!
1	28	36	YLR126C	167	142	0.850299
1	28	37	YDR359C	180	159	0.883333
1	28	38	YHR158C	176	120	0.681818
1	28	39	YEL051W	58	58	1
1	28	40	YLR128W	193	157	0.813472
1	28	41	YDR360W	155	135	0.870968
1	28	42	YHR159W	166	135	0.813253
1	28	43	YEL052W	163	113	0.693252
1	28	44	YLR130C	177	144	0.813559
1	28	45	YDR363W	139	95	0.683453
1	28	46	YHR160C	194	157	0.809278
1	28	47	YEL053C	217	164	0.75576
1	28	48	YLR131C	252	212	0.84127
1	29	1	YLL021W	268	237	0.884328
1	29	2	YNL089C	208	186	0.894231
1	29	3	YLR099C	164	160	0.97561
1	29	4	YOR076C	0	0	#DIV/0!
1	29	5	control_kanmx	0	0	#DIV/0!
1	29	6	control_kanmx	0	0	#DIV/0!
1	29	7	Blank	0	0	#DIV/0!
1	29	8	Blank	0	0	#DIV/0!
1	29	9	YLL023C	150	159	1.06
1	29	10	YNL291C	134	144	1.07463
1	29	11	YLR102C	152	155	1.01974
1	29	12	YOR078W	60	106	1.76667
1	29	13	YLL024C	162	154	0.950617
1	29	14	YNL289W	149	151	1.01342
1	29	15	YLR104W	0	0	#DIV/0!
1	29	16	YOR079C	147	149	1.01361
1	29	17	YLL025W	139	149	1.07194
1	29	18	YNL288W	134	155	1.15672
1	29	19	YLR107W	161	163	1.01242
1	29	20	YOR080W	114	94	0.824561
1	29	21	YLL026W	0	0	#DIV/0!
1	29	22	YNL286W	161	167	1.03727
1	29	23	YLR108C	156	158	1.01282
1	29	24	YOR081C	146	160	1.09589
1	29	25	YLL028W	148	154	1.04054
1	29	26	YNL285W	163	149	0.91411
1	29	27	YLR109W	145	155	1.06897
1	29	28	YOR082C	165	174	1.05455
1	29	29	YLL029W	153	144	0.941176
1	29	30	YNL283C	160	166	1.0375
1	29	31	YLR111W	157	139	0.88535
1	29	32	YOR083W	0	0	#DIV/0!
1	29	33	YLL032C	154	159	1.03247
1	29	34	YNL281W	156	155	0.99359
1	29	35	YLR112W	165	135	0.818182
1	29	36	YOR084W	182	166	0.912088
1	29	37	YLL033W	0	0	#DIV/0!
1	29	38	YNL280C	178	182	1.02247
1	29	39	YLR113W	176	151	0.857955
1	29	40	YOR085W	191	172	0.900524
1	29	41	YLL038C	127	113	0.889764
1	29	42	YNL278W	167	147	0.88024
1	29	43	YLR114C	0	0	#DIV/0!
1	29	44	YOR086C	174	126	0.724138
1	29	45	YLL039C	95	44	0.463158
1	29	46	YNL096C	176	157	0.892045
1	29	47	YLR118C	220	179	0.813636
1	29	48	YOR087W	243	226	0.930041
1	30	1	YPL112C	204	203	0.995098
1	30	2	YGR139W	194	173	0.891753
1	30	3	YDR050C	170	166	0.976471
1	30	4	YHL003C	163	160	0.981595
1	30	5	control_kanmx	160	175	1.09375
1	30	6	control_kanmx	0	0	#DIV/0!
1	30	7	Blank	0	0	#DIV/0!
1	30	8	Blank	0	0	#DIV/0!
1	30	9	YPL111W	155	131	0.845161
1	30	10	YGR141W	152	158	1.03947
1	30	11	YDR051C	161	164	1.01863
1	30	12	YHR001W-A	0	0	#DIV/0!
1	30	13	YPL110C	152	157	1.03289
1	30	14	YGR142W	153	149	0.973856
1	30	15	YDR055W	148	157	1.06081
1	30	16	YHR011W	0	0	#DIV/0!
1	30	17	YPL109C	148	158	1.06757
1	30	18	YGR143W	150	163	1.08667
1	30	19	YDR056C	156	165	1.05769
1	30	20	YHR012W	108	142	1.31481
1	30	21	YPL108W	164	171	1.04268
1	30	22	YGR144W	167	173	1.03593
1	30	23	YDR057W	159	161	1.01258
1	30	24	YHR013C	0	0	#DIV/0!
1	30	25	YPL107W	151	155	1.02649
1	30	26	YGR146C	144	155	1.07639
1	30	27	YDR059C	156	162	1.03846
1	30	28	YHR014W	160	160	1
1	30	29	YPL106C	97	113	1.16495
1	30	30	YGR148C	145	142	0.97931
1	30	31	YDR061W	182	184	1.01099
1	30	32	YHR015W	0	9	#DIV/0!
1	30	33	YPL105C	163	152	0.932515
1	30	34	YGR149W	168	161	0.958333
1	30	35	YDR063W	171	168	0.982456
1	30	36	YHR018C	0	0	#DIV/0!
1	30	37	YPL104W	0	0	#DIV/0!
1	30	38	YGR150C	0	0	#DIV/0!
1	30	39	YDR065W	0	0	#DIV/0!
1	30	40	YHR022C	177	169	0.954802
1	30	41	YPL103C	184	157	0.853261
1	30	42	YGR151C	177	161	0.909605
1	30	43	YDR066C	179	149	0.832402
1	30	44	YHR029C	185	145	0.783784
1	30	45	YPL101W	122	85	0.696721
1	30	46	YGR152C	211	156	0.739336
1	30	47	YDR067C	207	155	0.748792
1	30	48	YHR030C	193	179	0.927461
1	31	1	YMR023C	237	188	0.793249
1	31	2	YOL006C	162	154	0.950617
1	31	3	YMR241W	173	168	0.971098
1	31	4	YPL240C	182	161	0.884615
1	31	5	Blank	0	0	#DIV/0!
1	31	6	Blank	163	187	1.14724
1	31	7	Blank	196	164	0.836735
1	31	8	Blank	208	158	0.759615
1	31	9	YMR024W	202	155	0.767327
1	31	10	YOL007C	195	151	0.774359
1	31	11	YMR242C	111	116	1.04505
1	31	12	YPL239W	145	145	1
1	31	13	YMR025W	180	149	0.827778
1	31	14	YOL008W	157	154	0.980892
1	31	15	YMR243C	174	166	0.954023
1	31	16	YPL236C	176	174	0.988636
1	31	17	YMR026C	153	155	1.01307
1	31	18	YOL009C	88	76	0.863636
1	31	19	YMR244W	209	193	0.923445
1	31	20	YPL234C	114	128	1.12281
1	31	21	YMR027W	198	173	0.873737
1	31	22	YOL011W	202	165	0.816832
1	31	23	YMR245W	173	187	1.08092
1	31	24	YPL232W	184	185	1.00543
1	31	25	YMR029C	176	168	0.954545
1	31	26	YOL012C	154	34	0.220779
1	31	27	YMR244C-A	162	176	1.08642
1	31	28	YPL230W	184	168	0.913043
1	31	29	YMR030W	191	178	0.931937
1	31	30	YOL013C	208	190	0.913462
1	31	31	YMR246W	207	194	0.937198
1	31	32	YPL229W	199	203	1.0201
1	31	33	YMR031W-A	0	0	#DIV/0!
1	31	34	YOL014W	215	172	0.8
1	31	35	YMR247C	190	187	0.984211
1	31	36	YPL227C	216	185	0.856481
1	31	37	YMR031C	206	199	0.966019
1	31	38	YOL015W	213	205	0.962441
1	31	39	YMR250W	237	186	0.78481
1	31	40	YPL226W	221	195	0.882353
1	31	41	YMR032W	0	9	#DIV/0!
1	31	42	YOL017W	237	172	0.725738
1	31	43	YMR251W	196	156	0.795918
1	31	44	YPL225W	157	141	0.898089
1	31	45	YMR034C	207	171	0.826087
1	31	46	YOL018C	133	103	0.774436
1	31	47	YMR251W-A	248	183	0.737903
1	31	48	YPL223C	253	218	0.86166
1	32	1	YDR364C	246	233	0.947154
1	32	2	YHR161C	185	161	0.87027
1	32	3	YEL054C	194	141	0.726804
1	32	4	YLR133W	250	187	0.748
1	32	5	Blank	0	0	#DIV/0!
1	32	6	Blank	258	185	0.717054
1	32	7	Blank	260	172	0.661538
1	32	8	Blank	295	175	0.59322
1	32	9	YDR368W	284	205	0.721831
1	32	10	YHR163W	227	184	0.810573
1	32	11	YEL056W	216	191	0.884259
1	32	12	YLR134W	228	196	0.859649
1	32	13	YDR369C	168	107	0.636905
1	32	14	YHR167W	0	0	#DIV/0!
1	32	15	YEL057C	235	214	0.910638
1	32	16	YLR135W	230	207	0.9
1	32	17	YDR370C	221	205	0.927602
1	32	18	YHR176W	225	200	0.888889
1	32	19	YEL059W	233	216	0.927039
1	32	20	YLR136C	238	226	0.94958
1	32	21	YDR371W	231	218	0.943723
1	32	22	YHR177W	0	0	#DIV/0!
1	32	23	YEL060C	242	234	0.966942
1	32	24	YLR137W	227	210	0.92511
1	32	25	YDR372C	224	192	0.857143
1	32	26	YHR178W	215	192	0.893023
1	32	27	YEL061C	232	207	0.892241
1	32	28	YLR138W	237	229	0.966245
1	32	29	YDR374C	249	223	0.895582
1	32	30	YHR179W	236	206	0.872881
1	32	31	YEL062W	223	220	0.986547
1	32	32	YLR139C	77	62	0.805195
1	32	33	YDR375C	212	187	0.882075
1	32	34	YHR182W	228	224	0.982456
1	32	35	YEL063C	0	0	#DIV/0!
1	32	36	YLR142W	243	241	0.99177
1	32	37	YDR377W	205	183	0.892683
1	32	38	YHR183W	81	87	1.07407
1	32	39	YEL064C	0	0	#DIV/0!
1	32	40	YLR143W	179	216	1.2067
1	32	41	YDR378C	186	64	0.344086
1	32	42	YHR184W	229	210	0.917031
1	32	43	YEL065W	256	192	0.75
1	32	44	YLR144C	258	192	0.744186
1	32	45	YDR379W	298	191	0.64094
1	32	46	YHR189W	258	194	0.751938
1	32	47	YEL066W	290	246	0.848276
1	32	48	YMR074C	323	321	0.993808
2	1	1	YLR149C	315	307	0.974603
2	1	2	YOR288C	243	207	0.851852
2	1	3	YKL063C	243	188	0.773663
2	1	4	YLR353W	249	188	0.75502
2	1	5	YLR150W	205	93	0.453659
2	1	6	YJL218W	214	172	0.803738
2	1	7	YKL064W	255	174	0.682353
2	1	8	YLR354C	229	178	0.777293
2	1	9	YLR151C	258	172	0.666667
2	1	10	YJL217W	235	176	0.748936
2	1	11	YKL065C	165	132	0.8
2	1	12	YLR356W	226	186	0.823009
2	1	13	YLR152C	220	184	0.836364
2	1	14	YJL216C	232	200	0.862069
2	1	15	YKL066W	226	192	0.849558
2	1	16	YLR357W	0	0	#DIV/0!
2	1	17	YLR154C	286	209	0.730769
2	1	18	YJL215C	244	189	0.77459
2	1	19	YKL067W	284	191	0.672535
2	1	20	YLR360W	246	201	0.817073
2	1	21	YLR164W	231	213	0.922078
2	1	22	YJL214W	230	207	0.9
2	1	23	YKL068W	261	199	0.762452
2	1	24	YLR362W	0	0	#DIV/0!
2	1	25	YLR165C	239	188	0.786611
2	1	26	YJL212C	252	155	0.615079
2	1	27	YKL069W	250	206	0.824
2	1	28	YLR363C	242	204	0.842975
2	1	29	YLR168C	237	179	0.755274
2	1	30	YJL210W	216	178	0.824074
2	1	31	YKL070W	229	179	0.781659
2	1	32	YLR364W	225	177	0.786667
2	1	33	YLR169W	220	169	0.768182
2	1	34	YJL211C	225	153	0.68
2	1	35	YKL071W	269	182	0.67658
2	1	36	YLR365W	259	216	0.833977
2	1	37	YLR170C	282	196	0.695035
2	1	38	YJL209W	87	58	0.666667
2	1	39	YKL072W	328	220	0.670732
2	1	40	YLR366W	290	204	0.703448
2	1	41	YLR171W	239	139	0.58159
2	1	42	YJL208C	227	193	0.85022
2	1	43	YKL073W	248	186	0.75
2	1	44	YLR367W	270	197	0.72963
2	1	45	YLR172C	255	161	0.631373
2	1	46	YJL207C	233	165	0.708155
2	1	47	YKL074C	322	200	0.621118
2	1	48	YLR368W	35	0	0
2	2	1	YPL066W	249	201	0.807229
2	2	2	YNL177C	154	137	0.88961
2	2	3	YPR164W	152	140	0.921053
2	2	4	YDR260C	182	170	0.934066
2	2	5	YPL065W	50	50	1
2	2	6	YNL176C	180	164	0.911111
2	2	7	YPR166C	170	150	0.882353
2	2	8	YDR261C	225	143	0.635556
2	2	9	YPL064C	183	159	0.868852
2	2	10	YNL175C	0	0	#DIV/0!
2	2	11	YPR167C	195	136	0.697436
2	2	12	YDR262W	177	154	0.870056
2	2	13	YPL062W	182	146	0.802198
2	2	14	YNL173C	183	160	0.874317
2	2	15	YPR170C	171	140	0.818713
2	2	16	YDR263C	186	160	0.860215
2	2	17	YPL061W	189	154	0.814815
2	2	18	YNL170W	136	103	0.757353
2	2	19	YPR171W	176	159	0.903409
2	2	20	YDR264C	180	160	0.888889
2	2	21	YPL060W	169	153	0.905325
2	2	22	YNL171C	89	41	0.460674
2	2	23	YPR172W	178	148	0.831461
2	2	24	YDR265W	161	147	0.913043
2	2	25	YPL058C	179	150	0.837989
2	2	26	YNL169C	148	107	0.722973
2	2	27	YPR173C	131	100	0.763359
2	2	28	YDR266C	156	120	0.769231
2	2	29	YPL057C	159	116	0.72956
2	2	30	YNL168C	190	153	0.805263
2	2	31	YPR174C	173	148	0.855491
2	2	32	YDR269C	178	171	0.960674
2	2	33	YPL056C	181	157	0.867403
2	2	34	YNL167C	207	151	0.729469
2	2	35	YPR179C	0	0	#DIV/0!
2	2	36	YDR270W	0	0	#DIV/0!
2	2	37	YPL055C	0	0	#DIV/0!
2	2	38	YNL166C	0	0	#DIV/0!
2	2	39	YPR184W	0	0	#DIV/0!
2	2	40	YDR271C	185	148	0.8
2	2	41	YPL054W	193	173	0.896373
2	2	42	YNL165W	176	147	0.835227
2	2	43	YPR185W	188	151	0.803191
2	2	44	YDR272W	96	55	0.572917
2	2	45	YPL053C	137	80	0.583942
2	2	46	YNL164C	246	163	0.662602
2	2	47	YPR188C	245	216	0.881633
2	2	48	YDR273W	373	247	0.662198
2	3	1	YKL184W	29	54	1.86207
2	3	2	YLR292C	192	155	0.807292
2	3	3	YOR138C	192	149	0.776042
2	3	4	YGL199C	175	134	0.765714
2	3	5	YKL185W	181	135	0.745856
2	3	6	YLR294C	9	0	0
2	3	7	YOR139C	149	106	0.711409
2	3	8	YGL200C	0	0	#DIV/0!
2	3	9	YKL187C	171	150	0.877193
2	3	10	YLR295C	164	141	0.859756
2	3	11	YOR140W	172	133	0.773256
2	3	12	YGL202W	148	143	0.966216
2	3	13	YKL188C	164	139	0.847561
2	3	14	YLR296W	175	141	0.805714
2	3	15	YOR141C	0	0	#DIV/0!
2	3	16	YGL203C	170	153	0.9
2	3	17	YKL190W	151	129	0.854305
2	3	18	YLR297W	174	141	0.810345
2	3	19	YOR142W	157	147	0.936306
2	3	20	YGL205W	153	147	0.960784
2	3	21	YGR027C	129	85	0.658915
2	3	22	YLR299W	159	146	0.918239
2	3	23	YOR144C	149	131	0.879195
2	3	24	YGL208W	149	140	0.939597
2	3	25	YGR031W	148	142	0.959459
2	3	26	YLR300W	169	143	0.846154
2	3	27	YOR152C	165	141	0.854545
2	3	28	YGL209W	153	143	0.934641
2	3	29	YGR033C	154	138	0.896104
2	3	30	YLR303W	161	143	0.888199
2	3	31	YOR153W	163	149	0.91411
2	3	32	YGL210W	156	153	0.980769
2	3	33	YGR034W	0	0	#DIV/0!
2	3	34	YLR304C	193	187	0.968912
2	3	35	YOR154W	0	0	#DIV/0!
2	3	36	YGL211W	0	0	#DIV/0!
2	3	37	YGR035C	0	0	#DIV/0!
2	3	38	YLR306W	0	0	#DIV/0!
2	3	39	YOR155C	0	0	#DIV/0!
2	3	40	YGL212W	156	138	0.884615
2	3	41	YGR036C	0	0	#DIV/0!
2	3	42	YLR307W	170	149	0.876471
2	3	43	YOR156C	154	145	0.941558
2	3	44	YGL213C	114	97	0.850877
2	3	45	YGR037C	171	146	0.853801
2	3	46	YLR308W	0	0	#DIV/0!
2	3	47	YOR161C	225	193	0.857778
2	3	48	YGL214W	199	146	0.733668
2	4	1	YOL152W	262	152	0.580153
2	4	2	YIL076W	123	104	0.845528
2	4	3	YPL194W	0	0	#DIV/0!
2	4	4	YGR281W	170	121	0.711765
2	4	5	YBL003C	0	0	#DIV/0!
2	4	6	YIL077C	169	145	0.857988
2	4	7	YGL031C	89	60	0.674157
2	4	8	YGR282C	158	147	0.93038
2	4	9	YBL005W	188	115	0.611702
2	4	10	YIL079C	154	133	0.863636
2	4	11	YGL032C	163	138	0.846626
2	4	12	YGR283C	143	134	0.937063
2	4	13	YBL006C	0	0	#DIV/0!
2	4	14	YIL084C	0	0	#DIV/0!
2	4	15	YGL033W	0	0	#DIV/0!
2	4	16	YGR284C	163	145	0.889571
2	4	17	YBL007C	148	102	0.689189
2	4	18	YIL086C	155	158	1.01935
2	4	19	YGL034C	160	152	0.95
2	4	20	YGR285C	0	0	#DIV/0!
2	4	21	YBL008W	146	125	0.856164
2	4	22	YIL087C	150	143	0.953333
2	4	23	YGL035C	162	153	0.944444
2	4	24	YGR286C	146	145	0.993151
2	4	25	YBL009W	141	131	0.929078
2	4	26	YIL088C	149	139	0.932886
2	4	27	YGL036W	149	130	0.872483
2	4	28	YGR287C	152	132	0.868421
2	4	29	YBL010C	143	129	0.902098
2	4	30	YIL090W	0	0	#DIV/0!
2	4	31	YGL037C	150	132	0.88
2	4	32	YGR288W	152	137	0.901316
2	4	33	YBL011W	160	149	0.93125
2	4	34	YIL093C	0	0	#DIV/0!
2	4	35	YGL039W	176	164	0.931818
2	4	36	YGR290W	176	155	0.880682
2	4	37	YBL012C	174	166	0.954023
2	4	38	YIL095W	174	137	0.787356
2	4	39	YGL041C	179	157	0.877095
2	4	40	YHR021W-A	170	150	0.882353
2	4	41	YBL013W	161	137	0.850932
2	4	42	YIL096C	130	70	0.538462
2	4	43	YGL042C	134	110	0.820896
2	4	44	YHR039C-B	34	25	0.735294
2	4	45	YBL015W	176	150	0.852273
2	4	46	YIL097W	0	0	#DIV/0!
2	4	47	YGL043W	0	0	#DIV/0!
2	4	48	YHR079C-B	322	230	0.714286
2	5	1	YLR173W	265	187	0.70566
2	5	2	YJL206C	194	172	0.886598
2	5	3	YKL075C	203	147	0.724138
2	5	4	YLR371W	0	0	#DIV/0!
2	5	5	YLR174W	0	0	#DIV/0!
2	5	6	YJL206C-A	177	139	0.785311
2	5	7	YKL076C	143	125	0.874126
2	5	8	YLR372W	103	104	1.00971
2	5	9	YLR176C	157	139	0.88535
2	5	10	YJL204C	74	21	0.283784
2	5	11	YKL077W	158	139	0.879747
2	5	12	YLR373C	96	92	0.958333
2	5	13	YLR177W	162	136	0.839506
2	5	14	YJL201W	160	139	0.86875
2	5	15	YKL079W	160	153	0.95625
2	5	16	YLR374C	118	125	1.05932
2	5	17	Blank17	0	0	#DIV/0!
2	5	18	YJL200C	0	8	#DIV/0!
2	5	19	YKL080W	20	29	1.45
2	5	20	YLR375W	156	150	0.961538
2	5	21	YLR178C	145	147	1.01379
2	5	22	YJL199C	148	146	0.986486
2	5	23	Blank18	0	0	#DIV/0!
2	5	24	YLR376C	145	145	1
2	5	25	YLR179C	150	144	0.96
2	5	26	YJL198W	136	137	1.00735
2	5	27	YKL081W	110	84	0.763636
2	5	28	YLR377C	153	134	0.875817
2	5	29	YLR180W	138	118	0.855072
2	5	30	YJL197W	139	127	0.913669
2	5	31	YKL084W	152	141	0.927632
2	5	32	YLR380W	145	133	0.917241
2	5	33	YLR181C	168	149	0.886905
2	5	34	Blank21	0	0	#DIV/0!
2	5	35	YKL085W	157	156	0.993631
2	5	36	YLR381W	168	143	0.85119
2	5	37	YLR182W	67	23	0.343284
2	5	38	YJL196C	175	158	0.902857
2	5	39	YKL086W	163	146	0.895706
2	5	40	Blank22	0	0	#DIV/0!
2	5	41	YLR183C	158	139	0.879747
2	5	42	YJL193W	152	135	0.888158
2	5	43	YKL087C	0	0	#DIV/0!
2	5	44	YLR384C	77	62	0.805195
2	5	45	YLR184W	129	115	0.891473
2	5	46	YJL192C	187	161	0.860963
2	5	47	YKL090W	202	174	0.861386
2	5	48	YLR385C	262	199	0.759542
2	6	1	YPL052W	255	198	0.776471
2	6	2	YNL162W	0	0	#DIV/0!
2	6	3	YPR189W	110	83	0.754545
2	6	4	YDR274C	208	132	0.634615
2	6	5	YPL051W	138	112	0.811594
2	6	6	YNL160W	168	135	0.803571
2	6	7	YPR191W	141	119	0.843972
2	6	8	YDR275W	154	149	0.967532
2	6	9	YPL049C	0	0	#DIV/0!
2	6	10	YNL159C	162	142	0.876543
2	6	11	YPR192W	147	151	1.02721
2	6	12	YDR276C	45	27	0.6
2	6	13	YPL048W	141	134	0.950355
2	6	14	YNL157W	162	144	0.888889
2	6	15	YPR193C	148	127	0.858108
2	6	16	YDR277C	159	149	0.937107
2	6	17	YPL047W	152	149	0.980263
2	6	18	YNL156C	154	153	0.993506
2	6	19	YPR194C	153	146	0.954248
2	6	20	YDR278C	138	135	0.978261
2	6	21	YPL046C	140	145	1.03571
2	6	22	YNL155W	143	146	1.02098
2	6	23	YPR195C	145	151	1.04138
2	6	24	YDR279W	151	142	0.940397
2	6	25	YPL042C	0	0	#DIV/0!
2	6	26	YNL154C	146	144	0.986301
2	6	27	YPR196W	153	151	0.986928
2	6	28	YDR281C	142	142	1
2	6	29	YPL041C	126	123	0.97619
2	6	30	YNL148C	99	77	0.777778
2	6	31	YPR197C	137	136	0.992701
2	6	32	YDR282C	146	152	1.0411
2	6	33	YPL040C	147	151	1.02721
2	6	34	YKL191W	135	133	0.985185
2	6	35	YPR198W	148	146	0.986486
2	6	36	YDR284C	147	135	0.918367
2	6	37	YPL039W	169	145	0.857988
2	6	38	YKL197C	143	144	1.00699
2	6	39	YPR199C	171	153	0.894737
2	6	40	YDR285W	154	150	0.974026
2	6	41	YPL038W	151	136	0.900662
2	6	42	YKL198C	152	135	0.888158
2	6	43	YPR200C	142	81	0.570423
2	6	44	YDR286C	146	131	0.89726
2	6	45	YPL037C	145	136	0.937931
2	6	46	YKL199C	176	152	0.863636
2	6	47	YPR201W	195	174	0.892308
2	6	48	YDR287W	297	195	0.656566
2	7	1	YGR039W	260	221	0.85
2	7	2	YLR309C	196	175	0.892857
2	7	3	YOR162C	181	146	0.80663
2	7	4	YGL215W	158	129	0.816456
2	7	5	YGR041W	165	142	0.860606
2	7	6	YLR311C	0	0	#DIV/0!
2	7	7	YOR163W	151	114	0.754967
2	7	8	YGL216W	154	146	0.948052
2	7	9	YGR042W	164	154	0.939024
2	7	10	YLR312C	164	143	0.871951
2	7	11	YOR164C	151	132	0.874172
2	7	12	YGL217C	155	139	0.896774
2	7	13	YGR043C	153	151	0.986928
2	7	14	YLR312W-A	89	71	0.797753
2	7	15	YOR165W	152	147	0.967105
2	7	16	YGL218W	70	45	0.642857
2	7	17	YGR044C	153	147	0.960784
2	7	18	YLR313C	146	156	1.06849
2	7	19	YOR166C	151	153	1.01325
2	7	20	YGL220W	136	137	1.00735
2	7	21	YGR045C	143	150	1.04895
2	7	22	YLR315W	92	93	1.01087
2	7	23	YOR167C	135	126	0.933333
2	7	24	YGL221C	143	151	1.05594
2	7	25	Blank19	0	0	#DIV/0!
2	7	26	YLR318W	158	155	0.981013
2	7	27	YOR170W	163	142	0.871166
2	7	28	YGL222C	137	140	1.0219
2	7	29	YGR049W	156	140	0.897436
2	7	30	YLR319C	164	161	0.981707
2	7	31	Blank20	0	0	#DIV/0!
2	7	32	YGL224C	159	152	0.955975
2	7	33	YGR051C	152	145	0.953947
2	7	34	YLR320W	71	54	0.760563
2	7	35	YOR171C	152	151	0.993421
2	7	36	YGL226C-A	152	149	0.980263
2	7	37	YGR052W	162	156	0.962963
2	7	38	YLR322W	0	0	#DIV/0!
2	7	39	YOR172W	174	158	0.908046
2	7	40	YGL226W	155	146	0.941935
2	7	41	YGR054W	155	151	0.974194
2	7	42	Blank23	0	0	#DIV/0!
2	7	43	YOR173W	149	134	0.899329
2	7	44	YGL227W	141	110	0.780142
2	7	45	YGR055W	153	143	0.934641
2	7	46	YDR147W	166	147	0.885542
2	7	47	YOR175C	213	196	0.920188
2	7	48	Blank24	0	0	#DIV/0!
2	8	1	YBL016W	212	130	0.613208
2	8	2	YIL006W	0	0	#DIV/0!
2	8	3	YGL045W	99	74	0.747475
2	8	4	YIL009C-A	0	0	#DIV/0!
2	8	5	YBL017C	138	138	1
2	8	6	YIL007C	158	144	0.911392
2	8	7	YGL046W	99	104	1.05051
2	8	8	YIR017C	147	144	0.979592
2	8	9	YBL019W	157	155	0.987261
2	8	10	YIL008W	54	27	0.5
2	8	11	YGL049C	161	156	0.968944
2	8	12	YIR018W	153	137	0.895425
2	8	13	YBL021C	52	22	0.423077
2	8	14	YIL009W	0	0	#DIV/0!
2	8	15	YGL050W	158	153	0.968354
2	8	16	YIR019C	153	147	0.960784
2	8	17	YBL022C	97	101	1.04124
2	8	18	YIL010W	161	150	0.931677
2	8	19	YGL051W	150	160	1.06667
2	8	20	YIR020C	144	148	1.02778
2	8	21	YBL024W	153	161	1.05229
2	8	22	YIL015C-A	140	154	1.1
2	8	23	YGL053W	147	155	1.05442
2	8	24	YIR020W-B	146	153	1.04795
2	8	25	YBL027W	127	130	1.02362
2	8	26	YIL038C	141	154	1.0922
2	8	27	YGL054C	136	93	0.683824
2	8	28	YIR021W	137	129	0.941606
2	8	29	YBL028C	154	151	0.980519
2	8	30	YIL042C	0	0	#DIV/0!
2	8	31	YGL056C	0	0	#DIV/0!
2	8	32	YIR024C	153	158	1.03268
2	8	33	YBL029W	142	151	1.06338
2	8	34	YIL047C	0	0	#DIV/0!
2	8	35	YGL057C	147	147	1
2	8	36	YIR025W	159	154	0.968553
2	8	37	YBL031W	0	0	#DIV/0!
2	8	38	YIL052C	0	0	#DIV/0!
2	8	39	YGL058W	43	11	0.255814
2	8	40	YIR026C	139	128	0.920863
2	8	41	YBL032W	157	150	0.955414
2	8	42	YIL054W	0	0	#DIV/0!
2	8	43	YGL059W	160	142	0.8875
2	8	44	YIR027C	143	137	0.958042
2	8	45	YBL036C	157	140	0.89172
2	8	46	YIL055C	173	152	0.878613
2	8	47	YGL060W	204	138	0.676471
2	8	48	YIR028W	262	218	0.832061
2	9	1	YLR185W	247	201	0.813765
2	9	2	YJL191W	195	180	0.923077
2	9	3	YKL091C	177	157	0.887006
2	9	4	YLR386W	152	149	0.980263
2	9	5	YLR187W	159	132	0.830189
2	9	6	YJL190C	156	148	0.948718
2	9	7	YKL092C	155	140	0.903226
2	9	8	YLR387C	151	142	0.940397
2	9	9	YLR188W	154	146	0.948052
2	9	10	YJL189W	13	0	0
2	9	11	YKL093W	164	149	0.908537
2	9	12	YLR388W	112	126	1.125
2	9	13	YLR189C	166	162	0.975904
2	9	14	YJL188C	0	0	#DIV/0!
2	9	15	YKL094W	159	152	0.955975
2	9	16	YLR390W	153	147	0.960784
2	9	17	YLR190W	127	110	0.866142
2	9	18	YJL187C	145	157	1.08276
2	9	19	YKL096W	0	0	#DIV/0!
2	9	20	YLR392C	155	149	0.96129
2	9	21	YLR191W	119	124	1.04202
2	9	22	YJL186W	149	152	1.02013
2	9	23	YKL097C	115	66	0.573913
2	9	24	YLR393W	125	128	1.024
2	9	25	YLR193C	33	24	0.727273
2	9	26	YJL185C	146	150	1.0274
2	9	27	YKL098W	149	147	0.986577
2	9	28	YLR395C	137	135	0.985401
2	9	29	YLR194C	159	153	0.962264
2	9	30	YJL183W	107	89	0.831776
2	9	31	YKL100C	163	168	1.03067
2	9	32	YLR398C	100	91	0.91
2	9	33	YLR199C	139	135	0.971223
2	9	34	YJL181W	154	148	0.961039
2	9	35	YKL101W	160	154	0.9625
2	9	36	YLR400W	157	158	1.00637
2	9	37	YLR200W	156	141	0.903846
2	9	38	YJL182C	0	0	#DIV/0!
2	9	39	YKL102C	169	147	0.869822
2	9	40	YLR401C	161	142	0.881988
2	9	41	YLR201C	127	115	0.905512
2	9	42	YJL180C	0	0	#DIV/0!
2	9	43	YKL103C	178	140	0.786517
2	9	44	YLR402W	120	83	0.691667
2	9	45	YLR202C	128	109	0.851562
2	9	46	YJL179W	0	0	#DIV/0!
2	9	47	YKL105C	191	175	0.91623
2	9	48	YLR404W	246	201	0.817073
2	10	1	Blank25	0	0	#DIV/0!
2	10	2	YKL200C	204	184	0.901961
2	10	3	YCR090C	159	147	0.924528
2	10	4	YDR289C	142	125	0.880282
2	10	5	YPL035C	147	141	0.959184
2	10	6	YKL205W	140	123	0.878571
2	10	7	Blank26	0	0	#DIV/0!
2	10	8	YDR290W	142	145	1.02113
2	10	9	YPL033C	149	148	0.993289
2	10	10	YKL206C	151	120	0.794702
2	10	11	YCR091W	163	155	0.95092
2	10	12	YDR291W	144	157	1.09028
2	10	13	YPL032C	148	152	1.02703
2	10	14	YKL207W	147	150	1.02041
2	10	15	YCR092C	155	132	0.851613
2	10	16	YDR293C	189	139	0.73545
2	10	17	YPL030W	163	149	0.91411
2	10	18	Blank29	0	0	#DIV/0!
2	10	19	YCR094W	102	103	1.0098
2	10	20	YDR294C	149	165	1.10738
2	10	21	YPL029W	97	94	0.969072
2	10	22	YKL208W	115	113	0.982609
2	10	23	YCR098C	145	137	0.944828
2	10	24	Blank30	0	0	#DIV/0!
2	10	25	YPL026C	154	162	1.05195
2	10	26	YKL211C	147	161	1.09524
2	10	27	YCR099C	152	158	1.03947
2	10	28	YDR295C	136	127	0.933824
2	10	29	YPL025C	143	146	1.02098
2	10	30	YKL212W	75	82	1.09333
2	10	31	YCR100C	154	162	1.05195
[truncated: 4,145 more rows]

## Sheet: DMAplate1
	score		passed thershold			0	0.1			current	normalized
ORF	before norm	norm	0.1	0.2					average	0.893966	0.4
YMR252C	0.82266	0.368094	FALSE	FALSE	1	0	1
YLL040C	0.911458	0.407827	FALSE	FALSE	1	0.1	12
YNL276C	0.78125	0.349566	FALSE	FALSE	1	0.2	58
YAL068C	0.935323	0.418505	FALSE	FALSE	1	0.3	593
YMR253C	0.877358	0.392569	FALSE	FALSE	1	0.4	683
YNL275W	0.864253	0.386705	FALSE	FALSE	1	0.5	34
YAL067C	0.813333	0.363921	FALSE	FALSE	1	0.6	1
YMR254C	0.695167	0.311049	FALSE	FALSE	1	0.7	2
YLL041C	0.8107	0.362743	FALSE	FALSE	1	0.8	0
YNL273W	0.588652	0.263389	FALSE	FALSE	1	0.9	0
YAL066W	0.836576	0.374321	FALSE	FALSE	1	1	0
YMR255W	0.84898	0.379871	FALSE	FALSE	1	1.1	0
YLL042C	0.906122	0.405439	FALSE	FALSE	1	1.2	0
YAL065C	0.871595	0.38999	FALSE	FALSE	1	1.3	0
YLL043W	0.813793	0.364127	FALSE	FALSE	1	1.4	0
YAL062W	0.809886	0.362379	FALSE	FALSE	1	1.5	0
YMR256C	0.87963	0.393585	FALSE	FALSE	1	1.6	0
YLL045C	0.766917	0.343153	FALSE	FALSE	1	1.7	0
YAL061W	0.758893	0.339562	FALSE	FALSE	1	1.8	0
YMR257C	0.769231	0.344188	FALSE	FALSE	1	1.9	0
YLL046C	0.774908	0.346728	FALSE	FALSE	1	2	0
YAL060W	0.780488	0.349225	FALSE	FALSE	1	2.1	0
YMR258C	0.608974	0.272482	FALSE	FALSE	1	2.2	0
YLL047W	0.801471	0.358613	FALSE	FALSE	1	2.3	0
YNL268W	0.858209	0.384001	FALSE	FALSE	1	2.4	0
YAL059W	0.836431	0.374256	FALSE	FALSE	1	2.5	0
YMR259C	0.874046	0.391087	FALSE	FALSE	1	2.6	0
YLL051C	0.856115	0.383064	FALSE	FALSE	1	2.7	0
YAL058W	0.846442	0.378735	FALSE	FALSE	1	2.8	0
YMR261C	0.818841	0.366385	FALSE	FALSE	1	2.9	0
YLL052C	0.874101	0.391111	FALSE	FALSE	1	3	0
YAL056W	0.828794	0.370839	FALSE	FALSE	1	3.1	0
YMR262W	0.902439	0.403791	FALSE	FALSE	1	3.2	0
YLL053C	0.924303	0.413574	FALSE	FALSE	1	3.3	0
YAL055W	1.01826	0.455617	FALSE	FALSE	1	3.4	0
YNL047C	0.9	0.4027	FALSE	FALSE	1	3.5	0
YLL054C	1.0082	0.451112	FALSE	FALSE	1	3.6	0
YNL259C	1.275	0.570491	FALSE	FALSE	1	3.7	0
YPL222W	0.990385	0.443142	FALSE	FALSE	1	3.8	0
YEL067C	0.910995	0.407619	FALSE	FALSE	1	3.9	0
YPL102C	0.821782	0.367702	FALSE	FALSE	1	4	0
YGR153W	0.727848	0.325671	FALSE	FALSE	1	4.1	0
YPL221W	0.628931	0.281411	FALSE	FALSE	1	4.2	0
YEL068C	0.553299	0.247571	FALSE	FALSE	1	4.3	0
YPL100W	0.507614	0.227129	FALSE	FALSE	1	4.4	0
YGR154C	0.80814	0.361597	FALSE	FALSE	1	4.5	0
YPL220W	0.87766	0.392704	FALSE	FALSE	1	4.6	0
YEL071W	0.988636	0.44236	FALSE	FALSE	1	4.7	0
YPL099C	0.918605	0.411024	FALSE	FALSE	1	4.8	0
YGR157W	1.13043	0.505806	FALSE	FALSE	1	4.9	0
YPL219W	0.951087	0.425558	FALSE	FALSE	1	5	0
YPL098C	0.951613	0.425794	FALSE	FALSE	1	5.1	0
YGR159C	1.21591	0.544051	FALSE	FALSE	1	5.2	0
YPL216W	0.914894	0.409364	FALSE	FALSE	1	5.3	0
YER001W	0.913043	0.408536	FALSE	FALSE	1	5.4	0
YPL097W	1.1	0.492189	FALSE	FALSE	1	5.5	0
YGR160W	0.806452	0.360842	FALSE	FALSE	1	5.6	0
YPL215W	0.824121	0.368748	FALSE	FALSE	1	5.7	0
YER002W	0.767296	0.343322	FALSE	FALSE	1	5.8	0
YPL096W	0.765	0.342295	FALSE	FALSE	1	5.9	0
YGR161C	0.793814	0.355188	FALSE	FALSE	1	6	0
YPL214C	0.841808	0.376662	FALSE	FALSE	1	6.1	0
YER004W	0.776042	0.347235	FALSE	FALSE	1	6.2	0
YPL095C	0.858639	0.384193	FALSE	FALSE	1
YGR163W	0.874372	0.391233	FALSE	FALSE	1
YPL213W	0.85567	0.382865	FALSE	FALSE	1
YER005W	0.774648	0.346612	FALSE	FALSE	1
YPL092W	0.857143	0.383524	FALSE	FALSE	1
YGR164W	0.846847	0.378917	FALSE	FALSE	1
YER007C-A	0.727273	0.325414	FALSE	FALSE	1
YBR174C	0.651163	0.291359	FALSE	FALSE	1
YGR165W	0.706587	0.316158	FALSE	FALSE	1
YPL212C	0.739796	0.331017	FALSE	FALSE	1
YER007W	0.761682	0.34081	FALSE	FALSE	1
YGR166W	0.715556	0.320171	FALSE	FALSE	1
YPL208W	0.847291	0.379115	FALSE	FALSE	1
YER010C	0.776119	0.34727	FALSE	FALSE	1
YBR175W	0.633136	0.283293	FALSE	FALSE	1
YOL153C	0.806122	0.360695	FALSE	FALSE	1
YPL207W	0.663317	0.296797	FALSE	FALSE	1
YER011W	0.763547	0.341645	FALSE	FALSE	1
YBR176W	0.804444	0.359944	FALSE	FALSE	1
YGR168C	1.00833	0.451173	FALSE	FALSE	1
YLR119W	1.04478	0.467479	FALSE	FALSE	1
YOR088W	0.883041	0.395111	FALSE	FALSE	1
YMR035W	0.666667	0.298296	FALSE	FALSE	1
YOL019W	0.607843	0.271976	FALSE	FALSE	1
YLR120C	0.592105	0.264934	FALSE	FALSE	1
YOR089C	0.5	0.223722	FALSE	FALSE	1
YMR036C	0.606061	0.271178	FALSE	FALSE	1
YOL020W	0.66	0.295313	FALSE	FALSE	1
YOR090C	0.847134	0.379045	FALSE	FALSE	1
YMR039C	0.848485	0.37965	FALSE	FALSE	1
YOL023W	0.786667	0.351989	FALSE	FALSE	1
YLR121C	0.860606	0.385073	FALSE	FALSE	1
YOR091W	0.857923	0.383873	FALSE	FALSE	1
YOL024W	0.731343	0.327235	FALSE	FALSE	1
YLR122C	0.853801	0.382028	FALSE	FALSE	1
YOR092W	0.90625	0.405496	FALSE	FALSE	1
YMR040W	0.896341	0.401063	FALSE	FALSE	1
YOL025W	0.830409	0.371562	FALSE	FALSE	1
YLR123C	0.824242	0.368802	FALSE	FALSE	1
YOR093C	0.887417	0.39707	FALSE	FALSE	1
YMR041C	0.839744	0.375738	FALSE	FALSE	1
YOL027C	0.873418	0.390806	FALSE	FALSE	1
YLR124W	0.869822	0.389197	FALSE	FALSE	1
YMR042W	0.745946	0.333769	FALSE	FALSE	1
YOL028C	0.920245	0.411758	FALSE	FALSE	1
YLR125W	0.878788	0.393208	FALSE	FALSE	1
YOR094W	0.853801	0.382028	FALSE	FALSE	1
YMR044W	0.868852	0.388763	FALSE	FALSE	1
YML089C	0.66129	0.29589	FALSE	FALSE	1
YOR289W	0.862637	0.385982	FALSE	FALSE	1
YMR140W	0.761905	0.34091	FALSE	FALSE	1
YOL029C	0.718232	0.321369	FALSE	FALSE	1
YOR290C	0.409836	0.183379	FALSE	TRUE	1
YMR141C	0.676768	0.302816	FALSE	FALSE	1
YOL030W	0.730392	0.32681	FALSE	FALSE	1
YML087C	0.552486	0.247207	FALSE	FALSE	1
YOR291W	0.68617	0.307023	FALSE	FALSE	1
YMR143W	0.850746	0.380661	FALSE	FALSE	1
YOL031C	0.741758	0.331895	FALSE	FALSE	1
YML086C	0.552486	0.247207	FALSE	FALSE	1
YOR292C	0.65534	0.293228	FALSE	FALSE	1
YMR144W	0.777228	0.347766	FALSE	FALSE	1
YOL032W	0.930233	0.416227	FALSE	FALSE	1
YDR068W	0.891667	0.398971	FALSE	FALSE	1
YHR031C	1.08784	0.486747	FALSE	FALSE	1
YDR380W	0.713376	0.319196	FALSE	FALSE	1
YHR195W	0.509434	0.227943	FALSE	FALSE	1
YDR382W	0.45	0.20135	FALSE	FALSE	1
YHR198C	0.832117	0.372326	FALSE	FALSE	1
YDR070C	0.670968	0.300221	FALSE	FALSE	1
YHR035W	0.92053	0.411886	FALSE	FALSE	1
YDR383C	0.832298	0.372407	FALSE	FALSE	1
YHR199C	0.939189	0.420235	FALSE	FALSE	1
YDR072C	0.961039	0.430011	FALSE	FALSE	1
YHR037W	0.986667	0.441478	FALSE	FALSE	1
YDR384C	0.930818	0.416489	FALSE	FALSE	1
YHR200W	1.12121	0.50168	FALSE	FALSE	1
YDR073W	0.88961	0.398051	FALSE	FALSE	1
YHR038W	0.836478	0.374277	FALSE	FALSE	1
YDR385W	0.929032	0.41569	FALSE	FALSE	1
YHR202W	0.828947	0.370908	FALSE	FALSE	1
YDR075W	1.00676	0.450467	FALSE	FALSE	1
YHR039C	0.808642	0.361822	FALSE	FALSE	1
YDR386W	0.778523	0.348346	FALSE	FALSE	1
YHR203C	0.983607	0.440109	FALSE	FALSE	1
YDR076W	0.576923	0.258141	FALSE	FALSE	1
YHR043C	0.856287	0.383141	FALSE	FALSE	1
YDR387C	0.833333	0.37287	FALSE	FALSE	1
YHR204W	0.851613	0.381049	FALSE	FALSE	1
YDR077W	0.85	0.380328	FALSE	FALSE	1
YHR044C	0.874251	0.391179	FALSE	FALSE	1
YDR388W	0.715976	0.320359	FALSE	FALSE	1
YHR206W	0.788235	0.352691	FALSE	FALSE	1
YHR046C	0.874251	0.391179	FALSE	FALSE	1
YDR389W	0.79878	0.35741	FALSE	FALSE	1
YHR207C	0.874251	0.391179	FALSE	FALSE	1
YHR047C	0.765027	0.342307	FALSE	FALSE	1
YDR391C	0.557471	0.249437	FALSE	FALSE	1
YHR209W	0.722222	0.323154	FALSE	FALSE	1
YHR048W	0.707182	0.316425	FALSE	FALSE	1
YDR392W	0.626087	0.280139	FALSE	FALSE	1
YHR210C	0.712575	0.318837	FALSE	FALSE	1
YDR080W	0.784722	0.351119	FALSE	FALSE	1
YHR049W	0.704301	0.315135	FALSE	FALSE	1
YCL001W	0.95122	0.425618	FALSE	FALSE	1
YAL053W	0.873418	0.390806	FALSE	FALSE	1
YMR264W	0.780899	0.349409	FALSE	FALSE	1
YLL055W	0.508772	0.227647	FALSE	FALSE	1
YNL257C	0.463576	0.207424	FALSE	FALSE	1
YAL051W	0.633333	0.283381	FALSE	FALSE	1
YMR265C	0.70068	0.313515	FALSE	FALSE	1
YLL056C	0.741722	0.331879	FALSE	FALSE	1
YNL255C	0.862595	0.385963	FALSE	FALSE	1
YAL049C	0.846667	0.378836	FALSE	FALSE	1
YMR266W	0.896774	0.401256	FALSE	FALSE	1
YLL057C	0.862275	0.38582	FALSE	FALSE	1
YNL254C	0.923077	0.413025	FALSE	FALSE	1
YLL058W	0.891026	0.398684	FALSE	FALSE	1
YNL253W	0.904459	0.404695	FALSE	FALSE	1
YAL046C	0.888889	0.397728	FALSE	FALSE	1
YMR269W	0.807229	0.36119	FALSE	FALSE	1
YLL060C	0.852564	0.381475	FALSE	FALSE	1
YNL249C	0.823899	0.368649	FALSE	FALSE	1
YAL045C	0.874172	0.391143	FALSE	FALSE	1
YMR272C	0.574074	0.256866	FALSE	FALSE	1
YLL061W	0.788462	0.352792	FALSE	FALSE	1
YNL248C	0.911392	0.407797	FALSE	FALSE	1
YAL044C	0.878049	0.392878	FALSE	FALSE	1
YMR273C	0.91875	0.411089	FALSE	FALSE	1
YLL062C	0.842767	0.377091	FALSE	FALSE	1
YNL246W	0.895522	0.400696	FALSE	FALSE	1
YAL042W	0.853659	0.381965	FALSE	FALSE	1
YMR274C	0.783951	0.350774	FALSE	FALSE	1
YLL063C	0.857143	0.383524	FALSE	FALSE	1
YOR001W	0.892157	0.39919	FALSE	FALSE	1
YAL043C-a	0.899408	0.402435	FALSE	FALSE	1
YMR275C	1.04959	0.469631	FALSE	FALSE	1
YLR001C	0.863354	0.386303	FALSE	FALSE	1
YOR002W	0.853801	0.382028	FALSE	FALSE	1
YAL040C	0.834225	0.373269	FALSE	FALSE	1
YMR276W	0.762195	0.34104	FALSE	FALSE	1
YLR003C	0.792135	0.354436	FALSE	FALSE	1
YOR003W	0.62069	0.277724	FALSE	FALSE	1
YMR278W	0.788235	0.352691	FALSE	FALSE	1
YLR004C	0.866667	0.387785	FALSE	FALSE	1
YOR005C	0.798658	0.357355	FALSE	FALSE	1
YAL037W	0.807018	0.361095	FALSE	FALSE	1
YMR280C	0.807487	0.361305	FALSE	FALSE	1
YLR011W	0.768559	0.343887	FALSE	FALSE	1
YOR006C	1.01255	0.453061	FALSE	FALSE	1
YPL206C	0.975207	0.43635	FALSE	FALSE	1
YBR177C	0.614035	0.274746	FALSE	FALSE	1
YGR169C	0.478261	0.213995	FALSE	FALSE	1
YPL205C	0.755556	0.338069	FALSE	FALSE	1
YPR011C	0.846154	0.378607	FALSE	FALSE	1
YBR178W	0.864286	0.38672	FALSE	FALSE	1
YPL203W	1.01361	0.453532	FALSE	FALSE	1
YGR170W	0.888889	0.397728	FALSE	FALSE	1
YPL202C	0.953333	0.426563	FALSE	FALSE	1
YER019W	0.859873	0.384745	FALSE	FALSE	1
YBR180W	0.802395	0.359027	FALSE	FALSE	1
YPL201C	0.832298	0.372407	FALSE	FALSE	1
YER019C-A	0.860759	0.385142	FALSE	FALSE	1
YBR181C	0.905512	0.405166	FALSE	FALSE	1
YGR173W	0.834395	0.373345	FALSE	FALSE	1
YPL200W	0.908497	0.406502	FALSE	FALSE	1
YER020W	0.851351	0.380932	FALSE	FALSE	1
YBR182C	0.814103	0.364265	FALSE	FALSE	1
YGR174C	0.826389	0.369763	FALSE	FALSE	1
YPL199C	0.900662	0.402996	FALSE	FALSE	1
YER024W	0.777778	0.348012	FALSE	FALSE	1
YBR183W	0.881579	0.394457	FALSE	FALSE	1
YGR176W	0.876623	0.39224	FALSE	FALSE	1
YPL198W	0.803922	0.35971	FALSE	FALSE	1
YER030W	0.814103	0.364265	FALSE	FALSE	1
YBR184W	0.43662	0.195363	FALSE	TRUE	1
YGR177C	0.779006	0.348561	FALSE	FALSE	1
YPL197C	0.843373	0.377363	FALSE	FALSE	1
YER032W	0.9375	0.419479	FALSE	FALSE	1
YBR185C	0.852349	0.381379	FALSE	FALSE	1
YGR178C	0.744186	0.332982	FALSE	FALSE	1
YPL196W	0.893082	0.399604	FALSE	FALSE	1
YER033C	0.849711	0.380198	FALSE	FALSE	1
YBR186W	0.786127	0.351748	FALSE	FALSE	1
YPL195W	0.795455	0.355921	FALSE	FALSE	1
YER034W	0.633188	0.283316	FALSE	FALSE	1
YBR187W	0.898734	0.402133	FALSE	FALSE	1
YGR181W	0.84375	0.377531	FALSE	FALSE	1
YPL194W	0.560976	0.251005	FALSE	FALSE	1
YER035W	0.746193	0.33388	FALSE	FALSE	1
YGR182C	0.939759	0.42049	FALSE	FALSE	1
YML084W	0.734597	0.328691	FALSE	FALSE	1
YOR293W	1.18182	0.528798	FALSE	FALSE	1
YMR145C	0.616438	0.275822	FALSE	FALSE	1
YML083C	0.503546	0.225309	FALSE	FALSE	1
YMR147W	0.879433	0.393497	FALSE	FALSE	1
YOL035C	0.9	0.4027	FALSE	FALSE	1
YML082W	0.659722	0.295189	FALSE	FALSE	1
YOR296W	0.91411	0.409013	FALSE	FALSE	1
YMR148W	0.928571	0.415484	FALSE	FALSE	1
YOL036W	0.917241	0.410414	FALSE	FALSE	1
YML081W	0.737226	0.329868	FALSE	FALSE	1
YOR297C	1.03704	0.464016	FALSE	FALSE	1
YMR151W	0.985401	0.440912	FALSE	FALSE	1
YOL037C	0.864198	0.38668	FALSE	FALSE	1
YML080W	0.772414	0.345612	FALSE	FALSE	1
YOR298W	0.966443	0.432429	FALSE	FALSE	1
YOL039W	0.992593	0.44413	FALSE	FALSE	1
YML079W	0.736486	0.329537	FALSE	FALSE	1
YOR299W	0.897436	0.401552	FALSE	FALSE	1
YMR152W	0.954248	0.426973	FALSE	FALSE	1
YOL041C	1.11364	0.49829	FALSE	FALSE	1
YML078W	0.721854	0.322989	FALSE	FALSE	1
YOR301W	0.848684	0.379739	FALSE	FALSE	1
YMR153W	0.809211	0.362077	FALSE	FALSE	1
YOL042W	0.857143	0.383524	FALSE	FALSE	1
YML063W	0.779141	0.348622	FALSE	FALSE	1
YMR153C-A	0.865169	0.387115	FALSE	FALSE	1
YOL043C	0.865497	0.387262	FALSE	FALSE	1
YML062C	0.774648	0.346612	FALSE	FALSE	1
YMR155W	0.888889	0.397728	FALSE	FALSE	1
YOL044W	0.908451	0.406481	FALSE	FALSE	1
YML061C	0.69281	0.309994	FALSE	FALSE	1
YOR304C-A	0.888199	0.397419	FALSE	FALSE	1
YMR156C	0.830508	0.371606	FALSE	FALSE	1
YOL045W	0.834254	0.373282	FALSE	FALSE	1
YML060W	0.90566	0.405232	FALSE	FALSE	1
YOR304W	0.981595	0.439209	FALSE	FALSE	1
YMR157C	0.904459	0.404695	FALSE	FALSE	1
YOL046C	0.786585	0.351953	FALSE	FALSE	1
YML059C	0.855491	0.382785	FALSE	FALSE	1
YMR158W-A	0.964912	0.431744	FALSE	FALSE	1
YOL047C	0.870968	0.389709	FALSE	FALSE	1
YDR083W	0.944444	0.422586	FALSE	FALSE	1
YHR049C-A	0.672222	0.300782	FALSE	FALSE	1
YDR393W	0.706667	0.316194	FALSE	FALSE	1
YCL002C	0.597484	0.267341	FALSE	FALSE	1
YDR084C	0.746479	0.334008	FALSE	FALSE	1
YHR050W	0.797101	0.356658	FALSE	FALSE	1
YDR395W	0.91453	0.409201	FALSE	FALSE	1
YDR085C	0.952055	0.425991	FALSE	FALSE	1
YDR399W	0.876712	0.39228	FALSE	FALSE	1
YMR118C	0.932886	0.417414	FALSE	FALSE	1
YDR089W	0.832298	0.372407	FALSE	FALSE	1
YDR400W	0.842697	0.37706	FALSE	FALSE	1
YDR090C	0.97351	0.435591	FALSE	FALSE	1
YHR057C	0.891026	0.398684	FALSE	FALSE	1
YDR401W	0.9625	0.430665	FALSE	FALSE	1
YCL008C	1.05455	0.47185	FALSE	FALSE	1
YDR092W	0.886228	0.396537	FALSE	FALSE	1
YHR060W	1.19048	0.532672	FALSE	FALSE	1
YDR402C	0.961039	0.430011	FALSE	FALSE	1
YCL009C	0.96732	0.432822	FALSE	FALSE	1
YDR093W	0.896552	0.401157	FALSE	FALSE	1
YHR061C	0.9375	0.419479	FALSE	FALSE	1
YDR403W	0.944444	0.422586	FALSE	FALSE	1
YCL010C	0.940299	0.420731	FALSE	FALSE	1
YDR094W	0.892216	0.399217	FALSE	FALSE	1
YHR066W	1.19	0.532459	FALSE	FALSE	1
YCL011C	0.916168	0.409934	FALSE	FALSE	1
YDR095C	0.805714	0.360512	FALSE	FALSE	1
YHR073W	0.829412	0.371115	FALSE	FALSE	1
YDR406W	0.801242	0.358511	FALSE	FALSE	1
YCL012W	0.881988	0.39464	FALSE	FALSE	1
YDR096W	0.923077	0.413025	FALSE	FALSE	1
YHR075C	0.917722	0.410629	FALSE	FALSE	1
YDR408C	0.927007	0.414784	FALSE	FALSE	1
YCL013W	0.783505	0.350575	FALSE	FALSE	1
YDR097C	0.870968	0.389709	FALSE	FALSE	1
YHR076W	0.952381	0.426137	FALSE	FALSE	1
YDR409W	0.959459	0.429305	FALSE	FALSE	1
YCL014W	0.91195	0.408047	FALSE	FALSE	1
YDR098C	0.878613	0.39313	FALSE	FALSE	1
YHR077C	0.839196	0.375493	FALSE	FALSE	1
YCL016C	0.824903	0.369098	FALSE	FALSE	1
YAL036C	0.940092	0.420639	FALSE	FALSE	1
YMR282C	0.98125	0.439055	FALSE	FALSE	1
YLR012C	0.911565	0.407874	FALSE	FALSE	1
YOR007C	0.702128	0.314163	FALSE	FALSE	1
YMR283C	0.95302	0.426423	FALSE	FALSE	1
YLR013W	0.926174	0.414411	FALSE	FALSE	1
YOR008C	0.918129	0.410811	FALSE	FALSE	1
YAL034C	0.860927	0.385217	FALSE	FALSE	1
YMR284W	0.962963	0.430872	FALSE	FALSE	1
YLR014C	1.04478	0.467479	FALSE	FALSE	1
YOR009W	0.958621	0.428929	FALSE	FALSE	1
YAL031C	0.919463	0.411408	FALSE	FALSE	1
YMR285C	1.05797	0.473383	FALSE	FALSE	1
YLR015W	0.850746	0.380661	FALSE	FALSE	1
YOR010C	0.944444	0.422586	FALSE	FALSE	1
YAL030W	0.875	0.391514	FALSE	FALSE	1
YMR286W	0.87619	0.392046	FALSE	FALSE	1
YLR016C	0.933333	0.417615	FALSE	FALSE	1
YOR011W	0.893082	0.399604	FALSE	FALSE	1
YAL029C	0.923567	0.413245	FALSE	FALSE	1
YLR017W	0.980263	0.438613	FALSE	FALSE	1
YOR012W	0.918919	0.411165	FALSE	FALSE	1
YAL028W	0.933333	0.417615	FALSE	FALSE	1
YMR289W	0.916667	0.410157	FALSE	FALSE	1
YLR018C	0.926667	0.414632	FALSE	FALSE	1
YOR013W	0.887574	0.39714	FALSE	FALSE	1
YAL027W	0.955975	0.427745	FALSE	FALSE	1
YMR291W	0.875	0.391514	FALSE	FALSE	1
YLR019W	0.988304	0.442211	FALSE	FALSE	1
YOR014W	0.875	0.391514	FALSE	FALSE	1
YAL026C	0.928571	0.415484	FALSE	FALSE	1
YMR292W	0.889655	0.398071	FALSE	FALSE	1
YLR020C	0.954839	0.427237	FALSE	FALSE	1
YOR015W	0.858824	0.384276	FALSE	FALSE	1
YAL023C	0.847458	0.37919	FALSE	FALSE	1
YLR021W	0.847826	0.379355	FALSE	FALSE	1
YOR016C	0.916667	0.410157	FALSE	FALSE	1
YAL022C	0.833333	0.37287	FALSE	FALSE	1
YMR294W	0.870748	0.389611	FALSE	FALSE	1
YLR023C	0.787709	0.352456	FALSE	FALSE	1
YOR017W	0.935897	0.418762	FALSE	FALSE	1
YAL021C	0.441667	0.197621	FALSE	TRUE	1
YMR294W-A	0.887755	0.397221	FALSE	FALSE	1
YLR024C	0.910377	0.407343	FALSE	FALSE	1
YOR018W	1.01154	0.452607	FALSE	FALSE	1
YPL193W	0.911765	0.407964	FALSE	FALSE	1
YER038W-A	0.97619	0.436791	FALSE	FALSE	1
YBR194W	1.21528	0.543769	FALSE	FALSE	1
YGR183C	0.927419	0.414968	FALSE	FALSE	1
YPL192C	1.08547	0.485687	FALSE	FALSE	1
YER039C	1.02206	0.457314	FALSE	FALSE	1
YBR195C	0.930233	0.416227	FALSE	FALSE	1
YGR184C	0.878205	0.392948	FALSE	FALSE	1
YPL191C	1.04286	0.46662	FALSE	FALSE	1
YER040W	1.4375	0.643201	FALSE	FALSE	1
YBR197C	0.770701	0.344845	FALSE	FALSE	1
YGR187C	0.905405	0.405118	FALSE	FALSE	1
YPL189W	0.92	0.411649	FALSE	FALSE	1
YER041W	0.902778	0.403943	FALSE	FALSE	1
YBR199W	0.952381	0.426137	FALSE	FALSE	1
YGR189C	0.986577	0.441438	FALSE	FALSE	1
YER042W	0.91358	0.408776	FALSE	FALSE	1
YBR200W	0.920863	0.412035	FALSE	FALSE	1
YGR192C	1.00719	0.450663	FALSE	FALSE	1
YPL187W	0.857143	0.383524	FALSE	FALSE	1
YER044C-A	0.968153	0.433194	FALSE	FALSE	1
YBR201W	0.981481	0.439158	FALSE	FALSE	1
YGR193C	0.874214	0.391162	FALSE	FALSE	1
YER045C	0.916667	0.410157	FALSE	FALSE	1
YBR203W	0.894737	0.400345	FALSE	FALSE	1
YGR194C	0.952381	0.426137	FALSE	FALSE	1
YPL186C	0.873333	0.390768	FALSE	FALSE	1
YER046W-A	0.91195	0.408047	FALSE	FALSE	1
YBR204C	0.934132	0.417972	FALSE	FALSE	1
YGR196C	0.907895	0.406232	FALSE	FALSE	1
YPL184C	0.901515	0.403378	FALSE	FALSE	1
YER047C	0.925676	0.414188	FALSE	FALSE	1
YBR205W	0.828025	0.370495	FALSE	FALSE	1
YGR197C	0.852761	0.381563	FALSE	FALSE	1
YPL181W	0.888112	0.39738	FALSE	FALSE	1
YER048C	0.87037	0.389442	FALSE	FALSE	1
YBR206W	0.863905	0.386549	FALSE	FALSE	1
YGR199W	0.827381	0.370207	FALSE	FALSE	1
YPL182C	0.948529	0.424414	FALSE	FALSE	1
YER049W	0.971223	0.434568	FALSE	FALSE	1
YBR207W	0.903226	0.404143	FALSE	FALSE	1
YGR200C	1.05319	0.471244	FALSE	FALSE	1
YPL180W	0.907407	0.406014	FALSE	FALSE	1
YBR208C	0.873913	0.391027	FALSE	FALSE	1
YGR202C	0.900383	0.402871	FALSE	FALSE	1
YML058W	0.901408	0.40333	FALSE	FALSE	1
YOR307C	0.919075	0.411235	FALSE	FALSE	1
YMR159C	0.864516	0.386823	FALSE	FALSE	1
YOL048C	0.644928	0.288569	FALSE	FALSE	1
YML057W	1.02256	0.457537	FALSE	FALSE	1
YOR308C	0.955224	0.427409	FALSE	FALSE	1
YMR161W	0.704225	0.315102	FALSE	FALSE	1
YOL049W	1.10811	0.495816	FALSE	FALSE	1
YML058C-A	0.985612	0.441006	FALSE	FALSE	1
YOR311C	0.906977	0.405821	FALSE	FALSE	1
YMR162C	0.946667	0.42358	FALSE	FALSE	1
YOL050C	0.934426	0.418104	FALSE	FALSE	1
YML056C	1	0.447444	FALSE	FALSE	1
YMR163C	1.00746	0.450783	FALSE	FALSE	1
YOL051W	0.919463	0.411408	FALSE	FALSE	1
YML055W	0.935484	0.418577	FALSE	FALSE	1
YOR313C	0.949686	0.424931	FALSE	FALSE	1
YMR164C	0.890323	0.39837	FALSE	FALSE	1
YOL052C	0.877551	0.392655	FALSE	FALSE	1
YML054C	0.931973	0.417006	FALSE	FALSE	1
YOR314W	0.930556	0.416372	FALSE	FALSE	1
YMR166C	0.827338	0.370188	FALSE	FALSE	1
YOL053C-A	0.922581	0.412803	FALSE	FALSE	1
YML053C	0.802632	0.359133	FALSE	FALSE	1
YOR315W	0.896552	0.401157	FALSE	FALSE	1
YMR167W	0.569444	0.254795	FALSE	FALSE	1
YOL053W	0.875	0.391514	FALSE	FALSE	1
YML052W	0.804233	0.359849	FALSE	FALSE	1
YOR316C	0.884146	0.395606	FALSE	FALSE	1
YMR169C	0.81768	0.365866	FALSE	FALSE	1
YOL054W	0.855422	0.382753	FALSE	FALSE	1
YML051W	0.701863	0.314045	FALSE	FALSE	1
YOR318C	0.815951	0.365092	FALSE	FALSE	1
YMR170C	0.887324	0.397028	FALSE	FALSE	1
YOL055C	0.818182	0.366091	FALSE	FALSE	1
YML050W	0.870968	0.389709	FALSE	FALSE	1
YOR320C	0.916667	0.410157	FALSE	FALSE	1
YMR172C-A	0.78453	0.351034	FALSE	FALSE	1
YOL056W	0.772455	0.34563	FALSE	FALSE	1
YML048W	0.888889	0.397728	FALSE	FALSE	1
YOR321W	0.908497	0.406502	FALSE	FALSE	1
YMR173W-A	0.911565	0.407874	FALSE	FALSE	1
YOL057W	0.88	0.393751	FALSE	FALSE	1
YML048W-A	0.916168	0.409934	FALSE	FALSE	1
YOR322C	0.753769	0.337269	FALSE	FALSE	1
YMR174C	0.942584	0.421754	FALSE	FALSE	1
YDR099W	0.914027	0.408976	FALSE	FALSE	1
YHR078W	0.871795	0.39008	FALSE	FALSE	1
YDR411C	0.986486	0.441398	FALSE	FALSE	1
YCL023C	1.06977	0.478661	FALSE	FALSE	1
YDR100W	1.00787	0.450967	FALSE	FALSE	1
YHR079C	0.988372	0.442241	FALSE	FALSE	1
YDR414C	0.745223	0.333446	FALSE	FALSE	1
YCL024W	0.985401	0.440912	FALSE	FALSE	1
YDR101C	1.12037	0.501303	FALSE	FALSE	1
YHR080C	0.944056	0.422412	FALSE	FALSE	1
YDR415C	0.869565	0.389082	FALSE	FALSE	1
YCL025C	0.909836	0.407101	FALSE	FALSE	1
YDR102C	0.938272	0.419824	FALSE	FALSE	1
YHR081W	0.967391	0.432854	FALSE	FALSE	1
YDR418W	0.363636	0.162707	FALSE	TRUE	1
YCL026C	0.926667	0.414632	FALSE	FALSE	1
YHR082C	0.947761	0.42407	FALSE	FALSE	1
YDR419W	0.584906	0.261713	FALSE	FALSE	1
YCL027W	0.967105	0.432726	FALSE	FALSE	1
YDR104C	0.898649	0.402095	FALSE	FALSE	1
YHR086W	0.876543	0.392204	FALSE	FALSE	1
YDR420W	0.936306	0.418945	FALSE	FALSE	1
YCL028W	0.944828	0.422758	FALSE	FALSE	1
YDR105C	0.909677	0.40703	FALSE	FALSE	1
YHR087W	0.922535	0.412783	FALSE	FALSE	1
YDR421W	0.83815	0.375025	FALSE	FALSE	1
YCL029C	0.885906	0.396393	FALSE	FALSE	1
YDR107C	0.863905	0.386549	FALSE	FALSE	1
YDR422C	0.840659	0.376148	FALSE	FALSE	1
YDR108W	0.388235	0.173714	FALSE	TRUE	1
YHR092C	0.904762	0.40483	FALSE	FALSE	1
YDR423C	0.861635	0.385534	FALSE	FALSE	1
YCL032W	0.485714	0.21733	FALSE	FALSE	1
YDR109C	0.861446	0.385449	FALSE	FALSE	1
YHR093W	0.845679	0.378394	FALSE	FALSE	1
YDR425W	0.774834	0.346695	FALSE	FALSE	1
YCL033C	0.777778	0.348012	FALSE	FALSE	1
YDR110W	0.817568	0.365816	FALSE	FALSE	1
YHR094C	0.827815	0.370401	FALSE	FALSE	1
YDR426C	0.787234	0.352243	FALSE	FALSE	1
YCL034W	0.88961	0.398051	FALSE	FALSE	1
YDR111C	0.865385	0.387211	FALSE	FALSE	1
YHR095W	0.827225	0.370137	FALSE	FALSE	1
YDR428C	0.873239	0.390726	FALSE	FALSE	1
YCL036W	0.958175	0.42873	FALSE	FALSE	1
YAL020C	1.01435	0.453867	FALSE	FALSE	1
YMR295C	1	0.447444	FALSE	FALSE	1
YOR019W	0.864516	0.386823	FALSE	FALSE	1
YAL019W	1.05344	0.471353	FALSE	FALSE	1
YMR297W	1	0.447444	FALSE	FALSE	1
YOR021C	0.907285	0.405959	FALSE	FALSE	1
YAL018C	0.950704	0.425387	FALSE	FALSE	1
YMR299C	0.893939	0.399988	FALSE	FALSE	1
YLR028C	0.8	0.357955	FALSE	FALSE	1
YAL017W	0.942308	0.42163	FALSE	FALSE	1
YMR300C	1	0.447444	FALSE	FALSE	1
YLR042C	0.82069	0.367213	FALSE	FALSE	1
YOR023C	1.02667	0.459376	FALSE	FALSE	1
YAL015C	1.00667	0.450427	FALSE	FALSE	1
YMR302C	1.09868	0.4916	FALSE	FALSE	1
YLR043C	1.13475	0.507738	FALSE	FALSE	1
YOR024W	0.986667	0.441478	FALSE	FALSE	1
YAL014C	0.897959	0.401787	FALSE	FALSE	1
YMR303C	0.941176	0.421124	FALSE	FALSE	1
YLR044C	1.04065	0.465633	FALSE	FALSE	1
YOR025W	0.888889	0.397728	FALSE	FALSE	1
YAL013W	1.21429	0.543325	FALSE	FALSE	1
YMR304W	1.03306	0.462236	FALSE	FALSE	1
YLR046C	0.98	0.438495	FALSE	FALSE	1
YOR026W	0.46	0.205824	FALSE	FALSE	1
YAL011W	0.398649	0.178373	FALSE	TRUE	1
YMR304C-A	0.859649	0.384645	FALSE	FALSE	1
YLR047C	0.935673	0.418661	FALSE	FALSE	1
YOR027W	0.94152	0.421278	FALSE	FALSE	1
YMR305C	0.906667	0.405683	FALSE	FALSE	1
YLR048W	0.870588	0.38954	FALSE	FALSE	1
YOR028C	0.786325	0.351836	FALSE	FALSE	1
YAL009W	0.795181	0.355799	FALSE	FALSE	1
YMR306C-A	0.907407	0.406014	FALSE	FALSE	1
YLR049C	0.871951	0.390149	FALSE	FALSE	1
YOR029W	0.857988	0.383902	FALSE	FALSE	1
YAL008W	0.816568	0.365369	FALSE	FALSE	1
YMR307W	0.869231	0.388932	FALSE	FALSE	1
YLR053C	0.882759	0.394985	FALSE	FALSE	1
YOR030W	0.880952	0.394177	FALSE	FALSE	1
YAL007C	0.706468	0.316105	FALSE	FALSE	1
YMR310C	0.730337	0.326785	FALSE	FALSE	1
YLR054C	0.771689	0.345288	FALSE	FALSE	1
YOR031W	0.933852	0.417847	FALSE	FALSE	1
YPL179W	0.868778	0.38873	FALSE	FALSE	1
YER051W	0.866667	0.387785	FALSE	FALSE	1
YBR209W	1.00649	0.45035	FALSE	FALSE	1
YGR203W	0.964539	0.431577	FALSE	FALSE	1
YER052C	0.940789	0.420951	FALSE	FALSE	1
YBR210W	0.944828	0.422758	FALSE	FALSE	1
YGR205W	0.909722	0.40705	FALSE	FALSE	1
YPL177C	0.958333	0.428801	FALSE	FALSE	1
YER053C	0.924658	0.413733	FALSE	FALSE	1
YBR212W	0.992958	0.444293	FALSE	FALSE	1
YGR206W	0.890323	0.39837	FALSE	FALSE	1
YPL176C	0.945946	0.423258	FALSE	FALSE	1
YER054C	0.902098	0.403638	FALSE	FALSE	1
YBR213W	1	0.447444	FALSE	FALSE	1
YGR207C	0.908497	0.406502	FALSE	FALSE	1
YPL174C	0.825	0.369141	FALSE	FALSE	1
YER056C	0.871212	0.389819	FALSE	FALSE	1
YBR214W	0.90604	0.405402	FALSE	FALSE	1
YGR208W	0.992126	0.443921	FALSE	FALSE	1
YER056C-A	0.932886	0.417414	FALSE	FALSE	1
YBR215W	0.942857	0.421876	FALSE	FALSE	1
YGR209C	0.880503	0.393976	FALSE	FALSE	1
YER057C	0.371795	0.166357	FALSE	TRUE	1
YBR216C	0.948718	0.424498	FALSE	FALSE	1
YGR212W	0.9625	0.430665	FALSE	FALSE	1
YPL171C	0.946746	0.423616	FALSE	FALSE	1
YBR217W	0.869318	0.388971	FALSE	FALSE	1
YGR213C	0.969325	0.433719	FALSE	FALSE	1
YPL170W	0.924419	0.413626	FALSE	FALSE	1
YER059W	1.00637	0.450294	FALSE	FALSE	1
YBR218C	0.761111	0.340555	FALSE	FALSE	1
YGR214W	0.862595	0.385963	FALSE	FALSE	1
YPL168W	0.866667	0.387785	FALSE	FALSE	1
YER060W	0.746193	0.33388	FALSE	FALSE	1
YBR219C	0.843931	0.377612	FALSE	FALSE	1
YGR215W	0.76	0.340058	FALSE	FALSE	1
YPL167C	0.873494	0.39084	FALSE	FALSE	1
YER060W-A	0.771084	0.345017	FALSE	FALSE	1
YBR220C	0.808642	0.361822	FALSE	FALSE	1
YGR217W	0.770186	0.344615	FALSE	FALSE	1
YPL166W	0.775862	0.347155	FALSE	FALSE	1
YER061C	0.542751	0.242851	FALSE	FALSE	1
YBR221C	0.801802	0.358762	FALSE	FALSE	1
YHL047C	0.954545	0.427106	FALSE	FALSE	1
YML037C	0.986111	0.44123	FALSE	FALSE	1
YMR175W	1.03974	0.465223	FALSE	FALSE	1
YOL059W	1.08148	0.483903	FALSE	FALSE	1
YML035C	1.03759	0.464265	FALSE	FALSE	1
YOR324C	1	0.447444	FALSE	FALSE	1
YMR176W	0.992647	0.444154	FALSE	FALSE	1
YOL060C	0.88	0.393751	FALSE	FALSE	1
YML034W	1.03906	0.464922	FALSE	FALSE	1
YOR327C	0.87234	0.390324	FALSE	FALSE	1
YMR177W	0.993333	0.444461	FALSE	FALSE	1
YOL061W	1.02174	0.457171	FALSE	FALSE	1
YML035C-A	1.05185	0.470645	FALSE	FALSE	1
YOR328W	1.08943	0.487459	FALSE	FALSE	1
YMR178W	1.125	0.503375	FALSE	FALSE	1
YOL062C	0.892857	0.399504	FALSE	FALSE	1
YML033W	1.05839	0.473572	FALSE	FALSE	1
YMR179W	0.909091	0.406767	FALSE	FALSE	1
YOL063C	0.895425	0.400653	FALSE	FALSE	1
YML032C	0.695652	0.311265	FALSE	FALSE	1
YOR332W	1.04348	0.466898	FALSE	FALSE	1
YMR180C	1.0274	0.459703	FALSE	FALSE	1
YOL064C	1.13542	0.508036	FALSE	FALSE	1
YML030W	0.925676	0.414188	FALSE	FALSE	1
YOR334W	0.971223	0.434568	FALSE	FALSE	1
YMR182C	0.880503	0.393976	FALSE	FALSE	1
YOL065C	1.04	0.465342	FALSE	FALSE	1
YML029W	0.754386	0.337546	FALSE	FALSE	1
YOR337W	0.959064	0.429128	FALSE	FALSE	1
YMR183C	0.839506	0.375632	FALSE	FALSE	1
YOL067C	0.960526	0.429782	FALSE	FALSE	1
YML028W	0.958333	0.428801	FALSE	FALSE	1
YOR338W	0.852071	0.381254	FALSE	FALSE	1
YOL068C	0.755435	0.338015	FALSE	FALSE	1
YML026C	0.853503	0.381895	FALSE	FALSE	1
YOR339C	0.9875	0.441851	FALSE	FALSE	1
YMR186W	0.797546	0.356857	FALSE	FALSE	1
YOL070C	0.83908	0.375442	FALSE	FALSE	1
YML024W	0.783784	0.350699	FALSE	FALSE	1
YOR342C	0.802326	0.358996	FALSE	FALSE	1
YMR187C	0.783626	0.350629	FALSE	FALSE	1
YOL071W	0.813253	0.363885	FALSE	FALSE	1
YML020W	0.8	0.357955	FALSE	FALSE	1
YOR343C	0.826923	0.370002	FALSE	FALSE	1
YMR188C	0.772727	0.345752	FALSE	FALSE	1
YOL072W	0.839623	0.375684	FALSE	FALSE	1
YDR112W	0.976636	0.43699	FALSE	FALSE	1
YHR096C	0.949239	0.424731	FALSE	FALSE	1
YDR430C	0.9375	0.419479	FALSE	FALSE	1
YCL037C	0.720238	0.322266	FALSE	FALSE	1
YHR097C	1	0.447444	FALSE	FALSE	1
YDR431W	0.991453	0.44362	FALSE	FALSE	1
YCL039W	1.05839	0.473572	FALSE	FALSE	1
YHR100C	1.06667	0.477274	FALSE	FALSE	1
YCL040W	1.08029	0.48337	FALSE	FALSE	1
YDR116C	1.11966	0.500984	FALSE	FALSE	1
YHR103W	1.25	0.559305	FALSE	FALSE	1
YDR433W	1.00775	0.450913	FALSE	FALSE	1
YCL042W	1.10687	0.495263	FALSE	FALSE	1
YDR117C	1.12667	0.50412	FALSE	FALSE	1
YHR104W	1.05755	0.473196	FALSE	FALSE	1
YDR435C	1.10465	0.49427	FALSE	FALSE	1
YCL044C	1.09677	0.490745	FALSE	FALSE	1
YDR119W	1.05161	0.470538	FALSE	FALSE	1
YHR105W	1.05405	0.47163	FALSE	FALSE	1
YDR436W	1	0.447444	FALSE	FALSE	1
YCL045C	1.032	0.461762	FALSE	FALSE	1
YDR120C	0.993333	0.444461	FALSE	FALSE	1
YHR106W	0.272727	0.12203	FALSE	TRUE	1
YEL001C	0.943038	0.421957	FALSE	FALSE	1
YCL046W	0.891304	0.398809	FALSE	FALSE	1
YDR121W	0.987013	0.441633	FALSE	FALSE	1
YHR108W	0.977778	0.437501	FALSE	FALSE	1
YEL003W	0.871345	0.389878	FALSE	FALSE	1
YCL047C	0.923567	0.413245	FALSE	FALSE	1
YDR122W	0.874214	0.391162	FALSE	FALSE	1
YHR109W	0.893491	0.399787	FALSE	FALSE	1
YCL048W	0.875	0.391514	FALSE	FALSE	1
YHR110W	0.91875	0.411089	FALSE	FALSE	1
YEL005C	0.817143	0.365626	FALSE	FALSE	1
YCL049C	0.850829	0.380698	FALSE	FALSE	1
YDR124W	0.830409	0.371562	FALSE	FALSE	1
YHR111W	1.01042	0.452105	FALSE	FALSE	1
YEL006W	0.879747	0.393638	FALSE	FALSE	1
YCL050C	0.871795	0.39008	FALSE	FALSE	1
YDR125C	0.853801	0.382028	FALSE	FALSE	1
YHR112C	0.821782	0.367702	FALSE	FALSE	1
YEL007W	0.589286	0.263672	FALSE	FALSE	1
YCL051W	0.871212	0.389819	FALSE	FALSE	1
YAL004W	0.883333	0.395242	FALSE	FALSE	1
YNL339C	0.905325	0.405083	FALSE	FALSE	1
YOR032C	0.829268	0.371051	FALSE	FALSE	1
YAL005C	1.0229	0.457691	FALSE	FALSE	1
YNL338W	1.01538	0.454328	FALSE	FALSE	1
YLR056W	1.03158	0.461574	FALSE	FALSE	1
YAL002W	0.992366	0.444029	FALSE	FALSE	1
YNL336W	1.07947	0.483003	FALSE	FALSE	1
YLR057W	1.04225	0.46635	FALSE	FALSE	1
YOR034C	0.958621	0.428929	FALSE	FALSE	1
YAR002W	0.982456	0.439594	FALSE	FALSE	1
YNL335W	1.10791	0.495729	FALSE	FALSE	1
YLR058C	1.05109	0.470306	FALSE	FALSE	1
YOR035C	0.75969	0.339919	FALSE	FALSE	1
YAR003W	1	0.447444	FALSE	FALSE	1
YNL334C	1.15068	0.514867	FALSE	FALSE	1
YLR059C	1.09028	0.487838	FALSE	FALSE	1
YOR036W	0.855422	0.382753	FALSE	FALSE	1
YAR014C	0.95092	0.425484	FALSE	FALSE	1
YNL333W	0.80625	0.360752	FALSE	FALSE	1
YLR061W	0.793103	0.354869	FALSE	FALSE	1
YOR037W	0.925926	0.4143	FALSE	FALSE	1
YAR015W	0.905882	0.405332	FALSE	FALSE	1
YNL332W	0.9875	0.441851	FALSE	FALSE	1
YLR062C	0.78022	0.349105	FALSE	FALSE	1
YOR038C	0.932432	0.417211	FALSE	FALSE	1
YAR018C	0.993103	0.444358	FALSE	FALSE	1
YNL330C	0.964286	0.431464	FALSE	FALSE	1
YLR063W	0.947368	0.423894	FALSE	FALSE	1
YOR039W	0.906977	0.405821	FALSE	FALSE	1
YAR020C	0.936306	0.418945	FALSE	FALSE	1
YNL329C	0.969697	0.433885	FALSE	FALSE	1
YOR040W	0.837838	0.374886	FALSE	FALSE	1
YAR023C	0.845745	0.378423	FALSE	FALSE	1
YNL328C	0.835165	0.37369	FALSE	FALSE	1
YLR065C	0.912791	0.408423	FALSE	FALSE	1
YOR041C	0.913793	0.408871	FALSE	FALSE	1
YNL327W	0.88	0.393751	FALSE	FALSE	1
YOR042W	0.794286	0.355398	FALSE	FALSE	1
YNL326C	0.780488	0.349225	FALSE	FALSE	1
YLR068W	1	0.447444	FALSE	FALSE	1
YOR043W	1.00791	0.450981	FALSE	FALSE	1
YPL165C	0.941176	0.421124	FALSE	FALSE	1
YER062C	0.858824	0.384276	FALSE	FALSE	1
YBR222C	1.01389	0.453659	FALSE	FALSE	1
YHL046C	1.17355	0.5251	FALSE	FALSE	1
YPL164C	1.0813	0.483822	FALSE	FALSE	1
YER065C	0.911565	0.407874	FALSE	FALSE	1
YBR223C	0.93125	0.416682	FALSE	FALSE	1
YHL045W	1.0916	0.488431	FALSE	FALSE	1
YPL163C	1.00676	0.450467	FALSE	FALSE	1
YER066C-A	0.79375	0.355159	FALSE	FALSE	1
YBR224W	1.0229	0.457691	FALSE	FALSE	1
YHL044W	1.03759	0.464265	FALSE	FALSE	1
YPL162C	1.12403	0.502941	FALSE	FALSE	1
YER067W	1.09231	0.488747	FALSE	FALSE	1
YBR225W	1.19847	0.53625	FALSE	FALSE	1
YHL043W	1.08451	0.485256	FALSE	FALSE	1
YPL161C	1.20161	0.537655	FALSE	FALSE	1
YER067C-A	1.08633	0.486072	FALSE	FALSE	1
YBR226C	1.07857	0.4826	FALSE	FALSE	1
YHL042W	1.05921	0.473938	FALSE	FALSE	1
YBR227C	0.969697	0.433885	FALSE	FALSE	1
YHL041W	0.987013	0.441633	FALSE	FALSE	1
YPL157W	0.837209	0.374604	FALSE	FALSE	1
YHL040C	0.834225	0.373269	FALSE	FALSE	1
YPL156C	0.786096	0.351734	FALSE	FALSE	1
YBR229C	0.913793	0.408871	FALSE	FALSE	1
YPL155C	0.9125	0.408293	FALSE	FALSE	1
YPR118W	0.945455	0.423038	FALSE	FALSE	1
YBR230C	0.895062	0.40049	FALSE	FALSE	1
YHL037C	0.848101	0.379478	FALSE	FALSE	1
YPL154C	0.864706	0.386908	FALSE	FALSE	1
YER071C	0.751196	0.336118	FALSE	FALSE	1
YBR231C	0.254237	0.113757	FALSE	TRUE	1
YHL036W	0.847561	0.379236	FALSE	FALSE	1
YPL152W	0.963855	0.431271	FALSE	FALSE	1
YER072W	0.862857	0.38608	FALSE	FALSE	1
YBR233W	0.85625	0.383124	FALSE	FALSE	1
YHL035C	0.842424	0.376938	FALSE	FALSE	1
YPL150W	0.843243	0.377304	FALSE	FALSE	1
YER073W	0.900524	0.402934	FALSE	FALSE	1
YBR235W	0.877729	0.392735	FALSE	FALSE	1
YHL034C	0.995902	0.44561	FALSE	FALSE	1
YML019W	0.970874	0.434412	FALSE	FALSE	1
YOR344C	1.04819	0.469008	FALSE	FALSE	1
YMR189W	0.8	0.357955	FALSE	FALSE	1
YOL075C	1.05263	0.470994	FALSE	FALSE	1
YML018C	0.727891	0.325691	FALSE	FALSE	1
YOR346W	1.10938	0.496383	FALSE	FALSE	1
YMR190C	0.808219	0.361633	FALSE	FALSE	1
YOL076W	0.936709	0.419125	FALSE	FALSE	1
YML017W	1.03448	0.462873	FALSE	FALSE	1
YOR347C	0.972603	0.435185	FALSE	FALSE	1
YMR191W	0.910256	0.407289	FALSE	FALSE	1
YOL079W	0.901961	0.403577	FALSE	FALSE	1
YML016C	1.04615	0.468095	FALSE	FALSE	1
YOR348C	1.05634	0.472652	FALSE	FALSE	1
YMR192W	1.05926	0.473959	FALSE	FALSE	1
YOL080C	1.11111	0.49716	FALSE	FALSE	1
YOR349W	0.99422	0.444858	FALSE	FALSE	1
YMR193W	1.06897	0.478302	FALSE	FALSE	1
YOL081W	0.870229	0.389379	FALSE	FALSE	1
YML013W	0.91411	0.409013	FALSE	FALSE	1
YOR350C	0.913043	0.408536	FALSE	FALSE	1
YMR194W	1.00633	0.450276	FALSE	FALSE	1
YOL082W	0.962733	0.430769	FALSE	FALSE	1
YML013C-A	1	0.447444	FALSE	FALSE	1
YOR351C	0.975904	0.436662	FALSE	FALSE	1
YMR193C-A	0.887324	0.397028	FALSE	FALSE	1
YOL083W	0.890244	0.398334	FALSE	FALSE	1
YML012W	0.917647	0.410596	FALSE	FALSE	1
YOR352W	0.861111	0.385299	FALSE	FALSE	1
YMR195W	0.960227	0.429648	FALSE	FALSE	1
YOL084W	0.944444	0.422586	FALSE	FALSE	1
YML011C	1	0.447444	FALSE	FALSE	1
YOR354C	0.937931	0.419672	FALSE	FALSE	1
YMR196W	0.883117	0.395145	FALSE	FALSE	1
YOL085C	0.90184	0.403523	FALSE	FALSE	1
YML009c	0.809816	0.362347	FALSE	FALSE	1
YOR355W	0.67033	0.299935	FALSE	FALSE	1
YMR198W	0.483607	0.216387	FALSE	FALSE	1
YPL274W	0.861272	0.385371	FALSE	FALSE	1
YML008C	0.868263	0.388499	FALSE	FALSE	1
YOR356W	0.842424	0.376938	FALSE	FALSE	1
YMR199W	0.817073	0.365595	FALSE	FALSE	1
YPL273W	0.801136	0.358464	FALSE	FALSE	1
YML007W	0.816568	0.365369	FALSE	FALSE	1
YOR357C	0.782828	0.350272	FALSE	FALSE	1
YMR201C	0.53125	0.237705	FALSE	FALSE	1
YPL272C	0.88764	0.39717	FALSE	FALSE	1
YDR126W	1	0.447444	FALSE	FALSE	1
YHR113W	0.982558	0.43964	FALSE	FALSE	1
YEL008W	1.05	0.469816	FALSE	FALSE	1
YCL055W	1.13386	0.507338	FALSE	FALSE	1
YDR127W	1.10435	0.494134	FALSE	FALSE	1
YHR114W	1.06818	0.477952	FALSE	FALSE	1
YCL056C	1.01351	0.453491	FALSE	FALSE	1
YDR128W	0.452632	0.202527	FALSE	FALSE	1
YHR115C	0.459732	0.205704	FALSE	FALSE	1
YEL010W	0.964789	0.431689	FALSE	FALSE	1
YCL057W	1.01449	0.453929	FALSE	FALSE	1
YDR129C	1	0.447444	FALSE	FALSE	1
YHR116W	0.974138	0.435872	FALSE	FALSE	1
YEL013W	0.899083	0.402289	FALSE	FALSE	1
YCL060C	1	0.447444	FALSE	FALSE	1
YDR130C	1.02778	0.459873	FALSE	FALSE	1
YHR117W	1	0.447444	FALSE	FALSE	1
YEL014C	0.944828	0.422758	FALSE	FALSE	1
YCL061C	0.824324	0.368839	FALSE	FALSE	1
YDR131C	0.942308	0.42163	FALSE	FALSE	1
YEL015W	0.828221	0.370583	FALSE	FALSE	1
YCL062W	0.865079	0.387075	FALSE	FALSE	1
YDR132C	0.99359	0.444576	FALSE	FALSE	1
YHR121W	0.943396	0.422117	FALSE	FALSE	1
YEL016C	0.992701	0.444178	FALSE	FALSE	1
YCL063W	0.960784	0.429897	FALSE	FALSE	1
YDR133C	0.987097	0.441671	FALSE	FALSE	1
YHR123W	0.923611	0.413264	FALSE	FALSE	1
YEL017C-A	0.842767	0.377091	FALSE	FALSE	1
YCL064C	0.937888	0.419653	FALSE	FALSE	1
YDR134C	0.935897	0.418762	FALSE	FALSE	1
YHR124W	0.84106	0.376327	FALSE	FALSE	1
YEL017W	0.854545	0.382361	FALSE	FALSE	1
YCL069W	0.871345	0.389878	FALSE	FALSE	1
YDR135C	0.859756	0.384693	FALSE	FALSE	1
YHR125W	0.798742	0.357392	FALSE	FALSE	1
YPR083W	0.868263	0.388499	FALSE	FALSE	1
YCR001W	0.875	0.391514	FALSE	FALSE	1
YDR136C	0.758621	0.33944	FALSE	FALSE	1
YHR126C	0.853659	0.381965	FALSE	FALSE	1
YEL020C	0.765714	0.342614	FALSE	FALSE	1
YDR137W	1.14167	0.510832	FALSE	FALSE	1
YHR129C	0.586957	0.26263	FALSE	FALSE	1
YEL023C	0.785124	0.351299	FALSE	FALSE	1
YCR003W	0.820789	0.367257	FALSE	FALSE	1
YAR029W	1.03448	0.462873	FALSE	FALSE	1
YNL324W	0.989637	0.442807	FALSE	FALSE	1
YOR044W	1.03053	0.461107	FALSE	FALSE	1
YAR031W	1.02381	0.458098	FALSE	FALSE	1
YNL325C	1.01587	0.454546	FALSE	FALSE	1
YLR070C	0.970149	0.434088	FALSE	FALSE	1
YOR045W	1.01399	0.453702	FALSE	FALSE	1
YAR030C	0.993007	0.444315	FALSE	FALSE	1
YNL323W	0.951724	0.425843	FALSE	FALSE	1
YLR072W	0.916667	0.410157	FALSE	FALSE	1
YOR047C	1.06767	0.477722	FALSE	FALSE	1
YAR035W	0.911111	0.407671	FALSE	FALSE	1
YNL322C	1.08594	0.485896	FALSE	FALSE	1
YLR073C	0.971831	0.43484	FALSE	FALSE	1
YOR049C	1.01408	0.453746	FALSE	FALSE	1
YAR037W	1.03597	0.463539	FALSE	FALSE	1
YNL321W	1.01333	0.45341	FALSE	FALSE	1
YLR074C	0.705882	0.315843	FALSE	FALSE	1
YOR050C	0.942675	0.421794	FALSE	FALSE	1
YAR040C	1.02632	0.459219	FALSE	FALSE	1
YNL320W	0.949686	0.424931	FALSE	FALSE	1
YLR077W	0.980769	0.438839	FALSE	FALSE	1
YOR051C	1.05263	0.470994	FALSE	FALSE	1
YAR042W	1.0411	0.465832	FALSE	FALSE	1
YNL319W	0.964539	0.431577	FALSE	FALSE	1
YLR079W	0.769231	0.344188	FALSE	FALSE	1
YOR052C	0.880795	0.394106	FALSE	FALSE	1
YAR043C	0.917722	0.410629	FALSE	FALSE	1
YNL318C	0.875	0.391514	FALSE	FALSE	1
YLR080W	0.927632	0.415063	FALSE	FALSE	1
YOR053W	0.92053	0.411886	FALSE	FALSE	1
YAR044W	0.88961	0.398051	FALSE	FALSE	1
YNL314W	0.833333	0.37287	FALSE	FALSE	1
YOR054C	0.860606	0.385073	FALSE	FALSE	1
YAR047C	0.835366	0.37378	FALSE	FALSE	1
YNL311C	0.864706	0.386908	FALSE	FALSE	1
YLR082C	0.829545	0.371175	FALSE	FALSE	1
YOR055W	0.792135	0.354436	FALSE	FALSE	1
YLL001W	0.888889	0.397728	FALSE	FALSE	1
YNL309W	0.908537	0.406519	FALSE	FALSE	1
YLR083C	0.782857	0.350285	FALSE	FALSE	1
YLL002W	0.702479	0.31432	FALSE	FALSE	1
YNL053W	0.813472	0.363983	FALSE	FALSE	1
YLR084C	0.703704	0.314868	FALSE	FALSE	1
YOR059C	0.825623	0.36942	FALSE	FALSE	1
YPL149W	0.835443	0.373814	FALSE	FALSE	1
YER074W	1.08824	0.486924	FALSE	FALSE	1
YBR238C	0.860759	0.385142	FALSE	FALSE	1
YHL033C	1.0396	0.465165	FALSE	FALSE	1
YPL147W	1.07317	0.480184	FALSE	FALSE	1
YER075C	0.725806	0.324758	FALSE	FALSE	1
YBR239C	0.913669	0.408816	FALSE	FALSE	1
YHL032C	0.766917	0.343153	FALSE	FALSE	1
YPL145C	0.910959	0.407603	FALSE	FALSE	1
YER079W	0.986207	0.441272	FALSE	FALSE	1
YBR240C	0.950704	0.425387	FALSE	FALSE	1
YHL031C	0.787879	0.352532	FALSE	FALSE	1
YER080W	1.08148	0.483903	FALSE	FALSE	1
YBR241C	0.979167	0.438122	FALSE	FALSE	1
YHL030W	0.912162	0.408142	FALSE	FALSE	1
YPL141C	0.985915	0.441142	FALSE	FALSE	1
YER081W	0.915584	0.409673	FALSE	FALSE	1
YBR242W	0.955975	0.427745	FALSE	FALSE	1
YHL029C	0.880282	0.393877	FALSE	FALSE	1
YPL140C	0.972973	0.435351	FALSE	FALSE	1
YBR244W	1.01935	0.456104	FALSE	FALSE	1
YHL028W	1.03311	0.46226	FALSE	FALSE	1
YPL139C	1.15172	0.515332	FALSE	FALSE	1
YER084W	0.958904	0.429056	FALSE	FALSE	1
YBR245C	0.95302	0.426423	FALSE	FALSE	1
YHL027W	1.05155	0.470508	FALSE	FALSE	1
YPL138C	0.848684	0.379739	FALSE	FALSE	1
YER085C	0.924051	0.413461	FALSE	FALSE	1
YBR246W	0.852113	0.381273	FALSE	FALSE	1
YHL026C	0.886905	0.39684	FALSE	FALSE	1
YPL136W	0.974843	0.436188	FALSE	FALSE	1
YER086W	0.856209	0.383106	FALSE	FALSE	1
YHL023C	0.917241	0.410414	FALSE	FALSE	1
YPL135W	0.865922	0.387452	FALSE	FALSE	1
YER087C-A	0.867816	0.388299	FALSE	FALSE	1
YBR249C	0.849711	0.380198	FALSE	FALSE	1
YHL022C	0.835443	0.373814	FALSE	FALSE	1
YPL133C	0.82716	0.370108	FALSE	FALSE	1
YGR123C	0.905063	0.404965	FALSE	FALSE	1
YBR250W	0.71134	0.318285	FALSE	FALSE	1
YHL021C	0.869048	0.38885	FALSE	FALSE	1
YPL130W	0.828729	0.37081	FALSE	FALSE	1
YGR124W	0.790476	0.353694	FALSE	FALSE	1
YHL020C	1.03043	0.461062	FALSE	FALSE	1
YML006C	1.02632	0.459219	FALSE	FALSE	1
YOR358W	0.69281	0.309994	FALSE	FALSE	1
YMR202W	0.751773	0.336376	FALSE	FALSE	1
YML005W	0.921429	0.412288	FALSE	FALSE	1
YOR359W	0.984962	0.440716	FALSE	FALSE	1
YMR204C	0.76875	0.343973	FALSE	FALSE	1
YPL270W	1.16346	0.520584	FALSE	FALSE	1
YML004C	1.00719	0.450663	FALSE	FALSE	1
YOR360C	1.08264	0.484423	FALSE	FALSE	1
YMR205C	1.07317	0.480184	FALSE	FALSE	1
YPL269W	1.08271	0.484451	FALSE	FALSE	1
YML003W	1.05303	0.471172	FALSE	FALSE	1
YOR363C	0.993333	0.444461	FALSE	FALSE	1
YMR206W	1.00741	0.450759	FALSE	FALSE	1
YPL267W	0.985816	0.441097	FALSE	FALSE	1
YML002W	0.993243	0.444421	FALSE	FALSE	1
YOR365C	1.07333	0.480257	FALSE	FALSE	1
YMR207C	0.96124	0.430101	FALSE	FALSE	1
YPL265W	1.04082	0.465707	FALSE	FALSE	1
YML001W	0.858156	0.383977	FALSE	FALSE	1
YOR367W	0.897436	0.401552	FALSE	FALSE	1
YMR210W	0.967532	0.432917	FALSE	FALSE	1
YPL264C	1.04237	0.466404	FALSE	FALSE	1
YMR002W	0.980392	0.438671	FALSE	FALSE	1
YOR368W	0.75	0.335583	FALSE	FALSE	1
YMR214W	0.96988	0.433967	FALSE	FALSE	1
YPL263C	0.896774	0.401256	FALSE	FALSE	1
YMR003W	0.85	0.380328	FALSE	FALSE	1
YOR371C	0.890244	0.398334	FALSE	FALSE	1
YMR215W	0.936709	0.419125	FALSE	FALSE	1
YPL262W	0.92126	0.412212	FALSE	FALSE	1
YMR006C	1.04828	0.469045	FALSE	FALSE	1
YOR374W	0.883436	0.395288	FALSE	FALSE	1
YMR216C	0.834395	0.373345	FALSE	FALSE	1
YPL260W	0.928571	0.415484	FALSE	FALSE	1
YMR007W	0.803571	0.359553	FALSE	FALSE	1
YOR375C	0.923529	0.413228	FALSE	FALSE	1
YMR219W	0.877193	0.392495	FALSE	FALSE	1
YPL261C	0.938776	0.42005	FALSE	FALSE	1
YMR008C	0.833333	0.37287	FALSE	FALSE	1
YOR376W	0.807018	0.361095	FALSE	FALSE	1
YMR221C	0.841463	0.376508	FALSE	FALSE	1
YPL259C	0.808219	0.361633	FALSE	FALSE	1
YMR009W	0.792135	0.354436	FALSE	FALSE	1
YOR377W	0.793814	0.355188	FALSE	FALSE	1
YMR222C	0.761905	0.34091	FALSE	FALSE	1
YPL258C	0.711111	0.318182	FALSE	FALSE	1
YPR021C	1.00452	0.449469	FALSE	FALSE	1
YHR130C	1.04	0.465342	FALSE	FALSE	1
YEL024W	0.956522	0.42799	FALSE	FALSE	1
YCR004C	0.939597	0.420417	FALSE	FALSE	1
YDR139C	0.871429	0.389916	FALSE	FALSE	1
YHR132C	0.906667	0.405683	FALSE	FALSE	1
YEL025C	0.861635	0.385534	FALSE	FALSE	1
YCR005C	0.964029	0.431349	FALSE	FALSE	1
YDR140W	0.970588	0.434284	FALSE	FALSE	1
YHR133C	1.0597	0.474157	FALSE	FALSE	1
YEL027W	1.03333	0.462359	FALSE	FALSE	1
YCR006C	1.02113	0.456897	FALSE	FALSE	1
YDR142C	1.02857	0.460228	FALSE	FALSE	1
YHR134W	0.984962	0.440716	FALSE	FALSE	1
YEL028W	0.986395	0.441356	FALSE	FALSE	1
YCR007C	1.03922	0.464991	FALSE	FALSE	1
YHR135C	0.898734	0.402133	FALSE	FALSE	1
YEL030W	0.951807	0.425881	FALSE	FALSE	1
YCR008W	1.68493	0.753913	FALSE	FALSE	1
YDR144C	0.842105	0.376795	FALSE	FALSE	1
YHR136C	0.929032	0.41569	FALSE	FALSE	1
YEL031W	0.940594	0.420863	FALSE	FALSE	1
YCR009C	0.874074	0.391099	FALSE	FALSE	1
YDR146C	0.712418	0.318767	FALSE	FALSE	1
YHR137W	0.952055	0.425991	FALSE	FALSE	1
YEL033W	0.907143	0.405896	FALSE	FALSE	1
YCR010C	0.941558	0.421295	FALSE	FALSE	1
YDR338C	0.954839	0.427237	FALSE	FALSE	1
YHR138C	0.895706	0.400778	FALSE	FALSE	1
YPR091C	0.837989	0.374953	FALSE	FALSE	1
YCR011C	0.869565	0.389082	FALSE	FALSE	1
YDR340W	0.961783	0.430344	FALSE	FALSE	1
YHR139C	0.903226	0.404143	FALSE	FALSE	1
YEL037C	0.8	0.357955	FALSE	FALSE	1
YCR014C	0.968553	0.433374	FALSE	FALSE	1
YDR344C	0.75419	0.337458	FALSE	FALSE	1
YHR139C-A	0.8	0.357955	FALSE	FALSE	1
YEL038W	0.863905	0.386549	FALSE	FALSE	1
YCR015C	0.377049	0.168708	FALSE	TRUE	1
YDR345C	0.885542	0.396231	FALSE	FALSE	1
YHR142W	0.74359	0.332715	FALSE	FALSE	1
YEL039C	0.813253	0.363885	FALSE	FALSE	1
YCR016W	0.836879	0.374457	FALSE	FALSE	1
YDR346C	0.741573	0.331813	FALSE	FALSE	1
YHR143W	0.778325	0.348257	FALSE	FALSE	1
YEL040W	0.79661	0.356439	FALSE	FALSE	1
YCR017C	0.754513	0.337602	FALSE	FALSE	1
YLL005C	0.890756	0.398564	FALSE	FALSE	1
YNL305C	1.07101	0.479215	FALSE	FALSE	1
YLR085C	0.341085	0.152617	FALSE	TRUE	1
YOR061W	0.949275	0.424748	FALSE	FALSE	1
YNL304W	0.978571	0.437856	FALSE	FALSE	1
YLR087C	1.10811	0.495816	FALSE	FALSE	1
YOR062C	1.02308	0.45777	FALSE	FALSE	1
YLL009C	0.835714	0.373935	FALSE	FALSE	1
YNL303W	1.0303	0.461003	FALSE	FALSE	1
YLR089C	1.0438	0.46704	FALSE	FALSE	1
YOR064C	0.92517	0.413962	FALSE	FALSE	1
YLL010C	1.00671	0.450447	FALSE	FALSE	1
YNL302C	0.898148	0.401871	FALSE	FALSE	1
YLL012W	0.958084	0.428689	FALSE	FALSE	1
YOR066W	0.939394	0.420326	FALSE	FALSE	1
YLL013C	0.940397	0.420775	FALSE	FALSE	1
YNL299W	0.978723	0.437924	FALSE	FALSE	1
YLR092W	0.993056	0.444337	FALSE	FALSE	1
YOR067C	0.95625	0.427868	FALSE	FALSE	1
YLL014W	0.902256	0.403709	FALSE	FALSE	1
YNL298W	0.828571	0.370739	FALSE	FALSE	1
YLR093C	0.864516	0.386823	FALSE	FALSE	1
YOR068C	0.948718	0.424498	FALSE	FALSE	1
YLL015W	0.872727	0.390497	FALSE	FALSE	1
YNL086W	0.922581	0.412803	FALSE	FALSE	1
YLR094C	0.953216	0.426511	FALSE	FALSE	1
YOR069W	0.813953	0.364199	FALSE	FALSE	1
YLL016W	0.870588	0.38954	FALSE	FALSE	1
YNL297C	0.88	0.393751	FALSE	FALSE	1
YLR095C	0.863905	0.386549	FALSE	FALSE	1
YOR070C	0.623762	0.279099	FALSE	FALSE	1
YLL017W	0.716049	0.320392	FALSE	FALSE	1
YNL295W	0.808383	0.361706	FALSE	FALSE	1
YLR096W	0.885542	0.396231	FALSE	FALSE	1
YOR071C	0.883333	0.395242	FALSE	FALSE	1
YLL019C	0.782353	0.350059	FALSE	FALSE	1
YNL294C	0.847826	0.379355	FALSE	FALSE	1
YLR097C	0.80117	0.358479	FALSE	FALSE	1
YOR072W	0.551136	0.246603	FALSE	FALSE	1
YLL020C	0.644578	0.288413	FALSE	FALSE	1
YNL293W	0.716279	0.320495	FALSE	FALSE	1
YLR098C	0.848889	0.37983	FALSE	FALSE	1
YOR073W	0.907258	0.405947	FALSE	FALSE	1
YGR125W	1.01734	0.455203	FALSE	FALSE	1
YBR255W	1.19697	0.535577	FALSE	FALSE	1
YHL019C	1.04724	0.468583	FALSE	FALSE	1
YPL127C	1.09375	0.489392	FALSE	FALSE	1
YGR126W	1.04348	0.466898	FALSE	FALSE	1
YBR258C	0.952703	0.426281	FALSE	FALSE	1
YHL017W	0.971831	0.43484	FALSE	FALSE	1
YPL125W	0.978571	0.437856	FALSE	FALSE	1
YGR127W	1.02857	0.460228	FALSE	FALSE	1
YBR259W	0.787879	0.352532	FALSE	FALSE	1
YHL016C	1.15152	0.515239	FALSE	FALSE	1
YPL123C	1.02222	0.457387	FALSE	FALSE	1
YGR129W	1.0068	0.450488	FALSE	FALSE	1
YBR260C	0.947368	0.423894	FALSE	FALSE	1
YHL014C	0.980892	0.438894	FALSE	FALSE	1
YPL121C	0.97973	0.438374	FALSE	FALSE	1
YGR130C	0.94702	0.423738	FALSE	FALSE	1
YBR261C	0.88764	0.39717	FALSE	FALSE	1
YHL013C	0.931507	0.416797	FALSE	FALSE	1
YPL120W	1.13953	0.509878	FALSE	FALSE	1
YGR131W	0.897436	0.401552	FALSE	FALSE	1
YBR262C	1.02128	0.456964	FALSE	FALSE	1
YHL012W	0.957143	0.428268	FALSE	FALSE	1
YPL119C	0.979592	0.438313	FALSE	FALSE	1
YGR132C	0.916667	0.410157	FALSE	FALSE	1
YBR263W	0.880503	0.393976	FALSE	FALSE	1
YHL010C	0.916667	0.410157	FALSE	FALSE	1
YGR133W	0.959732	0.429426	FALSE	FALSE	1
YBR264C	0.888235	0.397436	FALSE	FALSE	1
YHL009C	0.893333	0.399717	FALSE	FALSE	1
YPL116W	0.936709	0.419125	FALSE	FALSE	1
YGR135W	0.84127	0.376421	FALSE	FALSE	1
YBR266C	0.684211	0.306146	FALSE	FALSE	1
YHL008C	0.928994	0.415673	FALSE	FALSE	1
YPL115C	0.859873	0.384745	FALSE	FALSE	1
YGR136W	0.73262	0.327807	FALSE	FALSE	1
YBR267W	0.669291	0.29947	FALSE	FALSE	1
YPL114W	0.830409	0.371562	FALSE	FALSE	1
YGR137W	0.808642	0.361822	FALSE	FALSE	1
YHL006C	0.791411	0.354112	FALSE	FALSE	1
YPL113C	0.827381	0.370207	FALSE	FALSE	1
YGR138C	0.54321	0.243056	FALSE	FALSE	1
YDR049W	0.910828	0.407545	FALSE	FALSE	1
YHL005C	0.863071	0.386176	FALSE	FALSE	1
YMR010W	1.05076	0.470157	FALSE	FALSE	1
YOR378W	1	0.447444	FALSE	FALSE	1
YMR223W	1	0.447444	FALSE	FALSE	1
YPL257W	1.07634	0.4816	FALSE	FALSE	1
YMR011W	1.00725	0.450686	FALSE	FALSE	1
YOR380W	1.00694	0.450551	FALSE	FALSE	1
YPL256C	1.13386	0.507338	FALSE	FALSE	1
YMR012W	0.993197	0.4444	FALSE	FALSE	1
YOR381W	1.09924	0.491847	FALSE	FALSE	1
YMR225C	1.09701	0.490853	FALSE	FALSE	1
YMR014W	1.00658	0.450388	FALSE	FALSE	1
YOR382W	0.986486	0.441398	FALSE	FALSE	1
YMR226C	0.958042	0.42867	FALSE	FALSE	1
YPL253C	1.02055	0.456638	FALSE	FALSE	1
YMR015C	0.986014	0.441186	FALSE	FALSE	1
YOR383C	1.09028	0.487838	FALSE	FALSE	1
YPL250C	1.01852	0.45573	FALSE	FALSE	1
YMR016C	0.954887	0.427259	FALSE	FALSE	1
YOR384W	1.05298	0.47115	FALSE	FALSE	1
YMR230W	1.07317	0.480184	FALSE	FALSE	1
YPL249C	0.937931	0.419672	FALSE	FALSE	1
YMR017W	0.928571	0.415484	FALSE	FALSE	1
YOR385W	0.804054	0.359769	FALSE	FALSE	1
YMR231W	1.04878	0.469271	FALSE	FALSE	1
YPL248C	1.03597	0.463539	FALSE	FALSE	1
YMR018W	0.980769	0.438839	FALSE	FALSE	1
YOR386W	0.901316	0.403288	FALSE	FALSE	1
YMR232W	0.913295	0.408648	FALSE	FALSE	1
YPL247C	0.937107	0.419303	FALSE	FALSE	1
YMR019W	0.952381	0.426137	FALSE	FALSE	1
YMR233W	0.853261	0.381787	FALSE	FALSE	1
YMR020W	0.895706	0.400778	FALSE	FALSE	1
YOL002C	0.874251	0.391179	FALSE	FALSE	1
YMR234W	0.838889	0.375356	FALSE	FALSE	1
YPL245W	0.924051	0.413461	FALSE	FALSE	1
YMR021C	0.808824	0.361903	FALSE	FALSE	1
YOL003C	0.765432	0.342488	FALSE	FALSE	1
YMR237W	0.830409	0.371562	FALSE	FALSE	1
YPL244C	0.833333	0.37287	FALSE	FALSE	1
YMR022W	0.756906	0.338673	FALSE	FALSE	1
YOL004W	0.451282	0.201924	FALSE	FALSE	1
YMR238W	0.72	0.32216	FALSE	FALSE	1
YPL241C	0.924901	0.413842	FALSE	FALSE	1
YDR347W	0.908451	0.406481	FALSE	FALSE	1
YEL041W	0.921569	0.41235	FALSE	FALSE	1
YCR019W	0.932886	0.417414	FALSE	FALSE	1
YDR348C	0.89404	0.400033	FALSE	FALSE	1
YHR150W	1.04762	0.468751	FALSE	FALSE	1
YEL042W	1.07097	0.479198	FALSE	FALSE	1
YCR020C	0.945783	0.423185	FALSE	FALSE	1
YDR349C	0.980132	0.438555	FALSE	FALSE	1
YHR151C	1.09774	0.491179	FALSE	FALSE	1
YEL043W	1.06202	0.475193	FALSE	FALSE	1
YCR020C-A	1.02273	0.457613	FALSE	FALSE	1
YHR152W	0.967742	0.43301	FALSE	FALSE	1
YEL045C	0.714286	0.319603	FALSE	FALSE	1
YCR021C	1.01399	0.453702	FALSE	FALSE	1
YDR351W	0.965517	0.432015	FALSE	FALSE	1
YHR153C	1.09353	0.489291	FALSE	FALSE	1
YEL046C	0.776786	0.347568	FALSE	FALSE	1
YDR352W	1.0125	0.453037	FALSE	FALSE	1
YHR154W	1.03497	0.463089	FALSE	FALSE	1
YEL047C	1.05479	0.471962	FALSE	FALSE	1
YCR023C	1.09155	0.488407	FALSE	FALSE	1
YDR354W	1.09859	0.491558	FALSE	FALSE	1
YHR155W	0.992754	0.444202	FALSE	FALSE	1
YEL048C	0.80916	0.362054	FALSE	FALSE	1
YLR420W	0.985915	0.441142	FALSE	FALSE	1
YDR357C	0.954839	0.427237	FALSE	FALSE	1
YHR156C	0.947368	0.423894	FALSE	FALSE	1
YEL049W	0.987179	0.441708	FALSE	FALSE	1
YLR451W	1.05063	0.4701	FALSE	FALSE	1
YDR358W	0.993711	0.44463	FALSE	FALSE	1
YHR157W	0.980519	0.438728	FALSE	FALSE	1
YLR126C	0.850299	0.380461	FALSE	FALSE	1
YDR359C	0.883333	0.395242	FALSE	FALSE	1
YHR158C	0.681818	0.305076	FALSE	FALSE	1
YEL051W	1	0.447444	FALSE	FALSE	1
YLR128W	0.813472	0.363983	FALSE	FALSE	1
YDR360W	0.870968	0.389709	FALSE	FALSE	1
YHR159W	0.813253	0.363885	FALSE	FALSE	1
YEL052W	0.693252	0.310191	FALSE	FALSE	1
YLR130C	0.813559	0.364022	FALSE	FALSE	1
YDR363W	0.683453	0.305807	FALSE	FALSE	1
YHR160C	0.809278	0.362107	FALSE	FALSE	1
YEL053C	0.75576	0.338161	FALSE	FALSE	1
YLR131C	0.84127	0.376421	FALSE	FALSE	1
YLL021W	0.884328	0.395688	FALSE	FALSE	1
YNL089C	0.894231	0.400118	FALSE	FALSE	1
YLR099C	0.97561	0.436531	FALSE	FALSE	1
YLL023C	1.06	0.474291	FALSE	FALSE	1
YNL291C	1.07463	0.480835	FALSE	FALSE	1
YLR102C	1.01974	0.456275	FALSE	FALSE	1
YOR078W	1.76667	0.790485	FALSE	FALSE	1
YLL024C	0.950617	0.425348	FALSE	FALSE	1
YNL289W	1.01342	0.45345	FALSE	FALSE	1
YOR079C	1.01361	0.453532	FALSE	FALSE	1
YLL025W	1.07194	0.479634	FALSE	FALSE	1
YNL288W	1.15672	0.517566	FALSE	FALSE	1
YLR107W	1.01242	0.453002	FALSE	FALSE	1
YOR080W	0.824561	0.368945	FALSE	FALSE	1
YNL286W	1.03727	0.464119	FALSE	FALSE	1
YLR108C	1.01282	0.453181	FALSE	FALSE	1
YOR081C	1.09589	0.49035	FALSE	FALSE	1
YLL028W	1.04054	0.465584	FALSE	FALSE	1
YNL285W	0.91411	0.409013	FALSE	FALSE	1
YLR109W	1.06897	0.478302	FALSE	FALSE	1
YOR082C	1.05455	0.47185	FALSE	FALSE	1
YLL029W	0.941176	0.421124	FALSE	FALSE	1
YNL283C	1.0375	0.464223	FALSE	FALSE	1
YLR111W	0.88535	0.396145	FALSE	FALSE	1
YLL032C	1.03247	0.461972	FALSE	FALSE	1
YNL281W	0.99359	0.444576	FALSE	FALSE	1
YLR112W	0.818182	0.366091	FALSE	FALSE	1
YOR084W	0.912088	0.408108	FALSE	FALSE	1
YNL280C	1.02247	0.457499	FALSE	FALSE	1
YLR113W	0.857955	0.383887	FALSE	FALSE	1
YOR085W	0.900524	0.402934	FALSE	FALSE	1
YLL038C	0.889764	0.39812	FALSE	FALSE	1
YNL278W	0.88024	0.393858	FALSE	FALSE	1
YOR086C	0.724138	0.324011	FALSE	FALSE	1
YLL039C	0.463158	0.207237	FALSE	FALSE	1
YNL096C	0.892045	0.399141	FALSE	FALSE	1
YLR118C	0.813636	0.364057	FALSE	FALSE	1
YOR087W	0.930041	0.416141	FALSE	FALSE	1
YPL112C	0.995098	0.445251	FALSE	FALSE	1
YGR139W	0.891753	0.399009	FALSE	FALSE	1
YDR050C	0.976471	0.436916	FALSE	FALSE	1
YHL003C	0.981595	0.439209	FALSE	FALSE	1
YPL111W	0.845161	0.378162	FALSE	FALSE	1
YGR141W	1.03947	0.465106	FALSE	FALSE	1
YDR051C	1.01863	0.455782	FALSE	FALSE	1
YPL110C	1.03289	0.462163	FALSE	FALSE	1
YGR142W	0.973856	0.435746	FALSE	FALSE	1
YDR055W	1.06081	0.474654	FALSE	FALSE	1
YPL109C	1.06757	0.477677	FALSE	FALSE	1
YGR143W	1.08667	0.486223	FALSE	FALSE	1
YDR056C	1.05769	0.473258	FALSE	FALSE	1
YHR012W	1.31481	0.588306	FALSE	FALSE	1
YPL108W	1.04268	0.466542	FALSE	FALSE	1
YGR144W	1.03593	0.46352	FALSE	FALSE	1
YDR057W	1.01258	0.453072	FALSE	FALSE	1
YPL107W	1.02649	0.459297	FALSE	FALSE	1
YGR146C	1.07639	0.481624	FALSE	FALSE	1
YDR059C	1.03846	0.464654	FALSE	FALSE	1
YHR014W	1	0.447444	FALSE	FALSE	1
YPL106C	1.16495	0.521249	FALSE	FALSE	1
YGR148C	0.97931	0.438187	FALSE	FALSE	1
YDR061W	1.01099	0.452361	FALSE	FALSE	1
YPL105C	0.932515	0.417249	FALSE	FALSE	1
YGR149W	0.958333	0.428801	FALSE	FALSE	1
YDR063W	0.982456	0.439594	FALSE	FALSE	1
YHR022C	0.954802	0.427221	FALSE	FALSE	1
YPL103C	0.853261	0.381787	FALSE	FALSE	1
YGR151C	0.909605	0.406997	FALSE	FALSE	1
YDR066C	0.832402	0.372453	FALSE	FALSE	1
YHR029C	0.783784	0.350699	FALSE	FALSE	1
YPL101W	0.696721	0.311744	FALSE	FALSE	1
YGR152C	0.739336	0.330812	FALSE	FALSE	1
YDR067C	0.748792	0.335043	FALSE	FALSE	1
YHR030C	0.927461	0.414987	FALSE	FALSE	1
YMR023C	0.793249	0.354935	FALSE	FALSE	1
YOL006C	0.950617	0.425348	FALSE	FALSE	1
YMR241W	0.971098	0.434512	FALSE	FALSE	1
YPL240C	0.884615	0.395816	FALSE	FALSE	1
YMR024W	0.767327	0.343336	FALSE	FALSE	1
YOL007C	0.774359	0.346482	FALSE	FALSE	1
YMR242C	1.04505	0.467599	FALSE	FALSE	1
YPL239W	1	0.447444	FALSE	FALSE	1
YMR025W	0.827778	0.370384	FALSE	FALSE	1
YOL008W	0.980892	0.438894	FALSE	FALSE	1
YMR243C	0.954023	0.426872	FALSE	FALSE	1
YPL236C	0.988636	0.44236	FALSE	FALSE	1
YMR026C	1.01307	0.453293	FALSE	FALSE	1
YOL009C	0.863636	0.386429	FALSE	FALSE	1
YMR244W	0.923445	0.41319	FALSE	FALSE	1
YPL234C	1.12281	0.502393	FALSE	FALSE	1
YMR027W	0.873737	0.390949	FALSE	FALSE	1
YOL011W	0.816832	0.365487	FALSE	FALSE	1
YMR245W	1.08092	0.483653	FALSE	FALSE	1
YPL232W	1.00543	0.449876	FALSE	FALSE	1
YMR029C	0.954545	0.427106	FALSE	FALSE	1
YOL012C	0.220779	0.0987864	TRUE	TRUE	1
YMR244C-A	1.08642	0.486112	FALSE	FALSE	1
YPL230W	0.913043	0.408536	FALSE	FALSE	1
YMR030W	0.931937	0.41699	FALSE	FALSE	1
YOL013C	0.913462	0.408723	FALSE	FALSE	1
YMR246W	0.937198	0.419344	FALSE	FALSE	1
YPL229W	1.0201	0.456438	FALSE	FALSE	1
YOL014W	0.8	0.357955	FALSE	FALSE	1
YMR247C	0.984211	0.440379	FALSE	FALSE	1
YPL227C	0.856481	0.383228	FALSE	FALSE	1
YMR031C	0.966019	0.43224	FALSE	FALSE	1
YOL015W	0.962441	0.430639	FALSE	FALSE	1
YMR250W	0.78481	0.351159	FALSE	FALSE	1
YPL226W	0.882353	0.394804	FALSE	FALSE	1
YOL017W	0.725738	0.324727	FALSE	FALSE	1
YMR251W	0.795918	0.356129	FALSE	FALSE	1
YPL225W	0.898089	0.401845	FALSE	FALSE	1
YMR034C	0.826087	0.369628	FALSE	FALSE	1
YOL018C	0.774436	0.346517	FALSE	FALSE	1
YMR251W-A	0.737903	0.33017	FALSE	FALSE	1
YPL223C	0.86166	0.385545	FALSE	FALSE	1
YDR364C	0.947154	0.423799	FALSE	FALSE	1
YHR161C	0.87027	0.389397	FALSE	FALSE	1
YEL054C	0.726804	0.325204	FALSE	FALSE	1
YLR133W	0.748	0.334688	FALSE	FALSE	1
YDR368W	0.721831	0.322979	FALSE	FALSE	1
YHR163W	0.810573	0.362686	FALSE	FALSE	1
YEL056W	0.884259	0.395657	FALSE	FALSE	1
YLR134W	0.859649	0.384645	FALSE	FALSE	1
YDR369C	0.636905	0.284979	FALSE	FALSE	1
YEL057C	0.910638	0.40746	FALSE	FALSE	1
YLR135W	0.9	0.4027	FALSE	FALSE	1
YDR370C	0.927602	0.41505	FALSE	FALSE	1
YHR176W	0.888889	0.397728	FALSE	FALSE	1
YEL059W	0.927039	0.414798	FALSE	FALSE	1
YLR136C	0.94958	0.424884	FALSE	FALSE	1
YDR371W	0.943723	0.422263	FALSE	FALSE	1
YEL060C	0.966942	0.432653	FALSE	FALSE	1
YLR137W	0.92511	0.413935	FALSE	FALSE	1
YDR372C	0.857143	0.383524	FALSE	FALSE	1
YHR178W	0.893023	0.399578	FALSE	FALSE	1
YEL061C	0.892241	0.399228	FALSE	FALSE	1
YLR138W	0.966245	0.432341	FALSE	FALSE	1
YDR374C	0.895582	0.400723	FALSE	FALSE	1
YHR179W	0.872881	0.390566	FALSE	FALSE	1
YEL062W	0.986547	0.441425	FALSE	FALSE	1
YLR139C	0.805195	0.36028	FALSE	FALSE	1
YDR375C	0.882075	0.394679	FALSE	FALSE	1
YHR182W	0.982456	0.439594	FALSE	FALSE	1
YLR142W	0.99177	0.443761	FALSE	FALSE	1
YDR377W	0.892683	0.399426	FALSE	FALSE	1
YHR183W	1.07407	0.480588	FALSE	FALSE	1
YLR143W	1.2067	0.539933	FALSE	FALSE	1
YDR378C	0.344086	0.153959	FALSE	TRUE	1
YHR184W	0.917031	0.41032	FALSE	FALSE	1
YEL065W	0.75	0.335583	FALSE	FALSE	1
YLR144C	0.744186	0.332982	FALSE	FALSE	1
YDR379W	0.64094	0.286785	FALSE	FALSE	1
YHR189W	0.751938	0.33645	FALSE	FALSE	1
YEL066W	0.848276	0.379556	FALSE	FALSE	1
YMR074C	0.993808	0.444674	FALSE	FALSE	1

## Sheet: DMAplate2
	score		passed thershold			0	0.1			current	normalized
ORF	before norm	norm	0.1	0.2					average	0.886018	0.4
YLR149C	0.974603	0.439993	FALSE	FALSE	1	0	3
YOR288C	0.851852	0.384576	FALSE	FALSE	1	0.1	12
YKL063C	0.773663	0.349276	FALSE	FALSE	1	0.2	56
YLR353W	0.75502	0.34086	FALSE	FALSE	1	0.3	520
YLR150W	0.453659	0.204808	FALSE	FALSE	1	0.4	776
YJL218W	0.803738	0.362854	FALSE	FALSE	1	0.5	13
YKL064W	0.682353	0.308054	FALSE	FALSE	1	0.6	4
YLR354C	0.777293	0.350915	FALSE	FALSE	1	0.7	0
YLR151C	0.666667	0.300972	FALSE	FALSE	1	0.8	1
YJL217W	0.748936	0.338113	FALSE	FALSE	1	0.9	0
YKL065C	0.8	0.361167	FALSE	FALSE	1	1	0
YLR356W	0.823009	0.371554	FALSE	FALSE	1	1.1	0
YLR152C	0.836364	0.377583	FALSE	FALSE	1	1.2	0
YJL216C	0.862069	0.389188	FALSE	FALSE	1	1.3	0
YKL066W	0.849558	0.38354	FALSE	FALSE	1	1.4	0
YLR154C	0.730769	0.329912	FALSE	FALSE	1	1.5	0
YJL215C	0.77459	0.349695	FALSE	FALSE	1	1.6	0
YKL067W	0.672535	0.303622	FALSE	FALSE	1	1.7	0
YLR360W	0.817073	0.368874	FALSE	FALSE	1	1.8	0
YLR164W	0.922078	0.41628	FALSE	FALSE	1	1.9	0
YJL214W	0.9	0.406312	FALSE	FALSE	1	2	0
YKL068W	0.762452	0.344215	FALSE	FALSE	1	2.1	0
YLR165C	0.786611	0.355122	FALSE	FALSE	1	2.2	0
YJL212C	0.615079	0.277683	FALSE	FALSE	1	2.3	0
YKL069W	0.824	0.372002	FALSE	FALSE	1	2.4	0
YLR363C	0.842975	0.380568	FALSE	FALSE	1	2.5	0
YLR168C	0.755274	0.340975	FALSE	FALSE	1	2.6	0
YJL210W	0.824074	0.372035	FALSE	FALSE	1	2.7	0
YKL070W	0.781659	0.352887	FALSE	FALSE	1	2.8	0
YLR364W	0.786667	0.355147	FALSE	FALSE	1	2.9	0
YLR169W	0.768182	0.346802	FALSE	FALSE	1	3	0
YJL211C	0.68	0.306992	FALSE	FALSE	1	3.1	0
YKL071W	0.67658	0.305448	FALSE	FALSE	1	3.2	0
YLR365W	0.833977	0.376506	FALSE	FALSE	1	3.3	0
YLR170C	0.695035	0.31378	FALSE	FALSE	1	3.4	0
YJL209W	0.666667	0.300972	FALSE	FALSE	1	3.5	0
YKL072W	0.670732	0.302807	FALSE	FALSE	1	3.6	0
YLR366W	0.703448	0.317578	FALSE	FALSE	1	3.7	0
YLR171W	0.58159	0.262564	FALSE	FALSE	1	3.8	0
YJL208C	0.85022	0.383839	FALSE	FALSE	1	3.9	0
YKL073W	0.75	0.338594	FALSE	FALSE	1	4	0
YLR367W	0.72963	0.329397	FALSE	FALSE	1	4.1	0
YLR172C	0.631373	0.285038	FALSE	FALSE	1	4.2	0
YJL207C	0.708155	0.319702	FALSE	FALSE	1	4.3	0
YKL074C	0.621118	0.280409	FALSE	FALSE	1	4.4	0
YPL066W	0.807229	0.36443	FALSE	FALSE	1	4.5	0
YNL177C	0.88961	0.401622	FALSE	FALSE	1	4.6	0
YPR164W	0.921053	0.415817	FALSE	FALSE	1	4.7	0
YDR260C	0.934066	0.421692	FALSE	FALSE	1	4.8	0
YPL065W	1	0.451458	FALSE	FALSE	1	4.9	0
YNL176C	0.911111	0.411329	FALSE	FALSE	1	5	0
YPR166C	0.882353	0.398346	FALSE	FALSE	1	5.1	0
YDR261C	0.635556	0.286927	FALSE	FALSE	1	5.2	0
YPL064C	0.868852	0.392251	FALSE	FALSE	1	5.3	0
YPR167C	0.697436	0.314863	FALSE	FALSE	1	5.4	0
YDR262W	0.870056	0.392794	FALSE	FALSE	1	5.5
YPL062W	0.802198	0.362159	FALSE	FALSE	1	5.6
YNL173C	0.874317	0.394718	FALSE	FALSE	1	5.7
YPR170C	0.818713	0.369615	FALSE	FALSE	1	5.8
YDR263C	0.860215	0.388351	FALSE	FALSE	1	5.9
YPL061W	0.814815	0.367855	FALSE	FALSE	1	6
YNL170W	0.757353	0.341913	FALSE	FALSE	1	6.1
YPR171W	0.903409	0.407852	FALSE	FALSE	1	6.2
YDR264C	0.888889	0.401296	FALSE	FALSE	1	6.3
YPL060W	0.905325	0.408717	FALSE	FALSE	1	6.4
YNL171C	0.460674	0.207975	FALSE	FALSE	1	6.5
YPR172W	0.831461	0.37537	FALSE	FALSE	1	6.6
YDR265W	0.913043	0.412201	FALSE	FALSE	1	6.7
YPL058C	0.837989	0.378317	FALSE	FALSE	1	6.8
YNL169C	0.722973	0.326392	FALSE	FALSE	1	6.9
YPR173C	0.763359	0.344625	FALSE	FALSE	1	7
YDR266C	0.769231	0.347276	FALSE	FALSE	1	7.1
YPL057C	0.72956	0.329366	FALSE	FALSE	1	7.2
YNL168C	0.805263	0.363543	FALSE	FALSE	1	7.3
YPR174C	0.855491	0.386219	FALSE	FALSE	1	7.4
YDR269C	0.960674	0.433704	FALSE	FALSE	1	7.5
YPL056C	0.867403	0.391596	FALSE	FALSE	1	7.6
YNL167C	0.729469	0.329325	FALSE	FALSE	1	7.7
YDR271C	0.8	0.361167	FALSE	FALSE	1	7.8
YPL054W	0.896373	0.404675	FALSE	FALSE	1	7.9
YNL165W	0.835227	0.37707	FALSE	FALSE	1	8
YPR185W	0.803191	0.362607	FALSE	FALSE	1	8.1
YDR272W	0.572917	0.258648	FALSE	FALSE	1	8.2
YPL053C	0.583942	0.263625	FALSE	FALSE	1	8.3
YNL164C	0.662602	0.299137	FALSE	FALSE	1	8.4
YPR188C	0.881633	0.39802	FALSE	FALSE	1	8.5
YDR273W	0.662198	0.298955	FALSE	FALSE	1	8.6
YKL184W	1.86207	0.840646	FALSE	FALSE	1	8.7
YLR292C	0.807292	0.364459	FALSE	FALSE	1	8.8
YOR138C	0.776042	0.35035	FALSE	FALSE	1	8.9
YGL199C	0.765714	0.345688	FALSE	FALSE	1	9
YKL185W	0.745856	0.336723	FALSE	FALSE	1	9.1
YOR139C	0.711409	0.321172	FALSE	FALSE	1	9.2
YKL187C	0.877193	0.396016	FALSE	FALSE	1	9.3
YLR295C	0.859756	0.388144	FALSE	FALSE	1	9.4
YOR140W	0.773256	0.349093	FALSE	FALSE	1	9.5
YGL202W	0.966216	0.436206	FALSE	FALSE	1
YKL188C	0.847561	0.382638	FALSE	FALSE	1
YLR296W	0.805714	0.363746	FALSE	FALSE	1
YGL203C	0.9	0.406312	FALSE	FALSE	1
YKL190W	0.854305	0.385683	FALSE	FALSE	1
YLR297W	0.810345	0.365837	FALSE	FALSE	1
YOR142W	0.936306	0.422703	FALSE	FALSE	1
YGL205W	0.960784	0.433754	FALSE	FALSE	1
YGR027C	0.658915	0.297473	FALSE	FALSE	1
YLR299W	0.918239	0.414547	FALSE	FALSE	1
YOR144C	0.879195	0.39692	FALSE	FALSE	1
YGL208W	0.939597	0.424189	FALSE	FALSE	1
YGR031W	0.959459	0.433156	FALSE	FALSE	1
YLR300W	0.846154	0.382003	FALSE	FALSE	1
YOR152C	0.854545	0.385792	FALSE	FALSE	1
YGL209W	0.934641	0.421951	FALSE	FALSE	1
YGR033C	0.896104	0.404554	FALSE	FALSE	1
YLR303W	0.888199	0.400985	FALSE	FALSE	1
YOR153W	0.91411	0.412683	FALSE	FALSE	1
YGL210W	0.980769	0.442776	FALSE	FALSE	1
YLR304C	0.968912	0.437423	FALSE	FALSE	1
YGL212W	0.884615	0.399367	FALSE	FALSE	1
YLR307W	0.876471	0.39569	FALSE	FALSE	1
YOR156C	0.941558	0.425074	FALSE	FALSE	1
YGL213C	0.850877	0.384136	FALSE	FALSE	1
YGR037C	0.853801	0.385456	FALSE	FALSE	1
YOR161C	0.857778	0.387251	FALSE	FALSE	1
YGL214W	0.733668	0.331221	FALSE	FALSE	1
YOL152W	0.580153	0.261915	FALSE	FALSE	1
YIL076W	0.845528	0.381721	FALSE	FALSE	1
YGR281W	0.711765	0.321332	FALSE	FALSE	1
YIL077C	0.857988	0.387346	FALSE	FALSE	1
YGL031C	0.674157	0.304354	FALSE	FALSE	1
YGR282C	0.93038	0.420028	FALSE	FALSE	1
YBL005W	0.611702	0.276158	FALSE	FALSE	1
YIL079C	0.863636	0.389896	FALSE	FALSE	1
YGL032C	0.846626	0.382216	FALSE	FALSE	1
YGR283C	0.937063	0.423045	FALSE	FALSE	1
YGR284C	0.889571	0.401604	FALSE	FALSE	1
YBL007C	0.689189	0.31114	FALSE	FALSE	1
YIL086C	1.01935	0.460196	FALSE	FALSE	1
YGL034C	0.95	0.428885	FALSE	FALSE	1
YBL008W	0.856164	0.386523	FALSE	FALSE	1
YIL087C	0.953333	0.43039	FALSE	FALSE	1
YGL035C	0.944444	0.426377	FALSE	FALSE	1
YGR286C	0.993151	0.448366	FALSE	FALSE	1
YBL009W	0.929078	0.41944	FALSE	FALSE	1
YIL088C	0.932886	0.421159	FALSE	FALSE	1
YGL036W	0.872483	0.39389	FALSE	FALSE	1
YGR287C	0.868421	0.392056	FALSE	FALSE	1
YBL010C	0.902098	0.40726	FALSE	FALSE	1
YGL037C	0.88	0.397283	FALSE	FALSE	1
YGR288W	0.901316	0.406906	FALSE	FALSE	1
YBL011W	0.93125	0.420421	FALSE	FALSE	1
YGL039W	0.931818	0.420677	FALSE	FALSE	1
YGR290W	0.880682	0.397591	FALSE	FALSE	1
YBL012C	0.954023	0.430702	FALSE	FALSE	1
YIL095W	0.787356	0.355459	FALSE	FALSE	1
YGL041C	0.877095	0.395972	FALSE	FALSE	1
YHR021W-A	0.882353	0.398346	FALSE	FALSE	1
YBL013W	0.850932	0.38416	FALSE	FALSE	1
YIL096C	0.538462	0.243093	FALSE	FALSE	1
YGL042C	0.820896	0.3706	FALSE	FALSE	1
YHR039C-B	0.735294	0.331955	FALSE	FALSE	1
YBL015W	0.852273	0.384766	FALSE	FALSE	1
YHR079C-B	0.714286	0.32247	FALSE	FALSE	1
YLR173W	0.70566	0.318576	FALSE	FALSE	1
YJL206C	0.886598	0.400262	FALSE	FALSE	1
YKL075C	0.724138	0.326918	FALSE	FALSE	1
YJL206C-A	0.785311	0.354535	FALSE	FALSE	1
YKL076C	0.874126	0.394631	FALSE	FALSE	1
YLR372W	1.00971	0.455841	FALSE	FALSE	1
YLR176C	0.88535	0.399699	FALSE	FALSE	1
YJL204C	0.283784	0.128117	FALSE	TRUE	1
YKL077W	0.879747	0.397169	FALSE	FALSE	1
YLR373C	0.958333	0.432648	FALSE	FALSE	1
YLR177W	0.839506	0.379002	FALSE	FALSE	1
YJL201W	0.86875	0.392204	FALSE	FALSE	1
YKL079W	0.95625	0.431707	FALSE	FALSE	1
YLR374C	1.05932	0.47824	FALSE	FALSE	1
YKL080W	1.45	0.654615	FALSE	FALSE	1
YLR375W	0.961538	0.434095	FALSE	FALSE	1
YLR178C	1.01379	0.457685	FALSE	FALSE	1
YJL199C	0.986486	0.445358	FALSE	FALSE	1
YLR376C	1	0.451458	FALSE	FALSE	1
YLR179C	0.96	0.4334	FALSE	FALSE	1
YJL198W	1.00735	0.454778	FALSE	FALSE	1
YKL081W	0.763636	0.34475	FALSE	FALSE	1
YLR377C	0.875817	0.395395	FALSE	FALSE	1
YLR180W	0.855072	0.38603	FALSE	FALSE	1
YJL197W	0.913669	0.412483	FALSE	FALSE	1
YKL084W	0.927632	0.418787	FALSE	FALSE	1
YLR380W	0.917241	0.414096	FALSE	FALSE	1
YLR181C	0.886905	0.400401	FALSE	FALSE	1
YKL085W	0.993631	0.448583	FALSE	FALSE	1
YLR381W	0.85119	0.384277	FALSE	FALSE	1
YLR182W	0.343284	0.154978	FALSE	TRUE	1
YJL196C	0.902857	0.407602	FALSE	FALSE	1
YKL086W	0.895706	0.404374	FALSE	FALSE	1
YLR183C	0.879747	0.397169	FALSE	FALSE	1
YJL193W	0.888158	0.400966	FALSE	FALSE	1
YLR384C	0.805195	0.363512	FALSE	FALSE	1
YLR184W	0.891473	0.402463	FALSE	FALSE	1
YJL192C	0.860963	0.388689	FALSE	FALSE	1
YKL090W	0.861386	0.38888	FALSE	FALSE	1
YLR385C	0.759542	0.342902	FALSE	FALSE	1
YPL052W	0.776471	0.350544	FALSE	FALSE	1
YPR189W	0.754545	0.340646	FALSE	FALSE	1
YDR274C	0.634615	0.286502	FALSE	FALSE	1
YPL051W	0.811594	0.366401	FALSE	FALSE	1
YNL160W	0.803571	0.362779	FALSE	FALSE	1
YPR191W	0.843972	0.381018	FALSE	FALSE	1
YDR275W	0.967532	0.436801	FALSE	FALSE	1
YNL159C	0.876543	0.395723	FALSE	FALSE	1
YPR192W	1.02721	0.463743	FALSE	FALSE	1
YDR276C	0.6	0.270875	FALSE	FALSE	1
YPL048W	0.950355	0.429045	FALSE	FALSE	1
YNL157W	0.888889	0.401296	FALSE	FALSE	1
YPR193C	0.858108	0.3874	FALSE	FALSE	1
YDR277C	0.937107	0.423065	FALSE	FALSE	1
YPL047W	0.980263	0.442548	FALSE	FALSE	1
YNL156C	0.993506	0.448527	FALSE	FALSE	1
YPR194C	0.954248	0.430803	FALSE	FALSE	1
YDR278C	0.978261	0.441644	FALSE	FALSE	1
YPL046C	1.03571	0.467582	FALSE	FALSE	1
YNL155W	1.02098	0.460929	FALSE	FALSE	1
YPR195C	1.04138	0.470139	FALSE	FALSE	1
YDR279W	0.940397	0.42455	FALSE	FALSE	1
YNL154C	0.986301	0.445274	FALSE	FALSE	1
YPR196W	0.986928	0.445557	FALSE	FALSE	1
YDR281C	1	0.451458	FALSE	FALSE	1
YPL041C	0.97619	0.440709	FALSE	FALSE	1
YNL148C	0.777778	0.351134	FALSE	FALSE	1
YPR197C	0.992701	0.448163	FALSE	FALSE	1
YDR282C	1.0411	0.470011	FALSE	FALSE	1
YPL040C	1.02721	0.463743	FALSE	FALSE	1
YKL191W	0.985185	0.44477	FALSE	FALSE	1
YPR198W	0.986486	0.445358	FALSE	FALSE	1
YDR284C	0.918367	0.414605	FALSE	FALSE	1
YPL039W	0.857988	0.387346	FALSE	FALSE	1
YKL197C	1.00699	0.454615	FALSE	FALSE	1
YPR199C	0.894737	0.403936	FALSE	FALSE	1
YDR285W	0.974026	0.439732	FALSE	FALSE	1
YPL038W	0.900662	0.406611	FALSE	FALSE	1
YKL198C	0.888158	0.400966	FALSE	FALSE	1
YPR200C	0.570423	0.257522	FALSE	FALSE	1
YDR286C	0.89726	0.405076	FALSE	FALSE	1
YPL037C	0.937931	0.423437	FALSE	FALSE	1
YKL199C	0.863636	0.389896	FALSE	FALSE	1
YPR201W	0.892308	0.40284	FALSE	FALSE	1
YDR287W	0.656566	0.296412	FALSE	FALSE	1
YGR039W	0.85	0.38374	FALSE	FALSE	1
YLR309C	0.892857	0.403088	FALSE	FALSE	1
YOR162C	0.80663	0.36416	FALSE	FALSE	1
YGL215W	0.816456	0.368596	FALSE	FALSE	1
YGR041W	0.860606	0.388528	FALSE	FALSE	1
YOR163W	0.754967	0.340836	FALSE	FALSE	1
YGL216W	0.948052	0.428006	FALSE	FALSE	1
YGR042W	0.939024	0.42393	FALSE	FALSE	1
YLR312C	0.871951	0.39365	FALSE	FALSE	1
YOR164C	0.874172	0.394652	FALSE	FALSE	1
YGL217C	0.896774	0.404856	FALSE	FALSE	1
YGR043C	0.986928	0.445557	FALSE	FALSE	1
YLR312W-A	0.797753	0.360152	FALSE	FALSE	1
YOR165W	0.967105	0.436608	FALSE	FALSE	1
YGL218W	0.642857	0.290223	FALSE	FALSE	1
YGR044C	0.960784	0.433754	FALSE	FALSE	1
YLR313C	1.06849	0.48238	FALSE	FALSE	1
YOR166C	1.01325	0.457438	FALSE	FALSE	1
YGL220W	1.00735	0.454778	FALSE	FALSE	1
YGR045C	1.04895	0.473558	FALSE	FALSE	1
YLR315W	1.01087	0.456365	FALSE	FALSE	1
YOR167C	0.933333	0.421361	FALSE	FALSE	1
YGL221C	1.05594	0.476715	FALSE	FALSE	1
YLR318W	0.981013	0.442886	FALSE	FALSE	1
YOR170W	0.871166	0.393295	FALSE	FALSE	1
YGL222C	1.0219	0.461344	FALSE	FALSE	1
YGR049W	0.897436	0.405155	FALSE	FALSE	1
YLR319C	0.981707	0.4432	FALSE	FALSE	1
YGL224C	0.955975	0.431583	FALSE	FALSE	1
YGR051C	0.953947	0.430667	FALSE	FALSE	1
YLR320W	0.760563	0.343363	FALSE	FALSE	1
YOR171C	0.993421	0.448488	FALSE	FALSE	1
YGL226C-A	0.980263	0.442548	FALSE	FALSE	1
YGR052W	0.962963	0.434738	FALSE	FALSE	1
YOR172W	0.908046	0.409945	FALSE	FALSE	1
YGL226W	0.941935	0.425245	FALSE	FALSE	1
YGR054W	0.974194	0.439808	FALSE	FALSE	1
YOR173W	0.899329	0.406009	FALSE	FALSE	1
YGL227W	0.780142	0.352202	FALSE	FALSE	1
YGR055W	0.934641	0.421951	FALSE	FALSE	1
YDR147W	0.885542	0.399785	FALSE	FALSE	1
YOR175C	0.920188	0.415426	FALSE	FALSE	1
YBL016W	0.613208	0.276838	FALSE	FALSE	1
YGL045W	0.747475	0.337454	FALSE	FALSE	1
YBL017C	1	0.451458	FALSE	FALSE	1
YIL007C	0.911392	0.411456	FALSE	FALSE	1
YGL046W	1.05051	0.474259	FALSE	FALSE	1
YIR017C	0.979592	0.442245	FALSE	FALSE	1
YBL019W	0.987261	0.445707	FALSE	FALSE	1
YIL008W	0.5	0.225729	FALSE	FALSE	1
YGL049C	0.968944	0.437438	FALSE	FALSE	1
YIR018W	0.895425	0.404247	FALSE	FALSE	1
YBL021C	0.423077	0.191002	FALSE	TRUE	1
YGL050W	0.968354	0.437172	FALSE	FALSE	1
YIR019C	0.960784	0.433754	FALSE	FALSE	1
YBL022C	1.04124	0.470075	FALSE	FALSE	1
YIL010W	0.931677	0.420613	FALSE	FALSE	1
YGL051W	1.06667	0.481556	FALSE	FALSE	1
YIR020C	1.02778	0.463999	FALSE	FALSE	1
YBL024W	1.05229	0.475064	FALSE	FALSE	1
YIL015C-A	1.1	0.496604	FALSE	FALSE	1
YGL053W	1.05442	0.476027	FALSE	FALSE	1
YIR020W-B	1.04795	0.473104	FALSE	FALSE	1
YBL027W	1.02362	0.462123	FALSE	FALSE	1
YIL038C	1.0922	0.493082	FALSE	FALSE	1
YGL054C	0.683824	0.308718	FALSE	FALSE	1
YIR021W	0.941606	0.425096	FALSE	FALSE	1
YBL028C	0.980519	0.442664	FALSE	FALSE	1
YIR024C	1.03268	0.466212	FALSE	FALSE	1
YBL029W	1.06338	0.480072	FALSE	FALSE	1
YGL057C	1	0.451458	FALSE	FALSE	1
YIR025W	0.968553	0.437262	FALSE	FALSE	1
YGL058W	0.255814	0.115489	FALSE	TRUE	1
YIR026C	0.920863	0.415731	FALSE	FALSE	1
YBL032W	0.955414	0.43133	FALSE	FALSE	1
YGL059W	0.8875	0.400669	FALSE	FALSE	1
YIR027C	0.958042	0.432516	FALSE	FALSE	1
YBL036C	0.89172	0.402574	FALSE	FALSE	1
YIL055C	0.878613	0.396657	FALSE	FALSE	1
YGL060W	0.676471	0.305398	FALSE	FALSE	1
YIR028W	0.832061	0.375641	FALSE	FALSE	1
YLR185W	0.813765	0.367381	FALSE	FALSE	1
YJL191W	0.923077	0.416731	FALSE	FALSE	1
YKL091C	0.887006	0.400446	FALSE	FALSE	1
YLR386W	0.980263	0.442548	FALSE	FALSE	1
YLR187W	0.830189	0.374796	FALSE	FALSE	1
YJL190C	0.948718	0.428307	FALSE	FALSE	1
YKL092C	0.903226	0.407769	FALSE	FALSE	1
YLR387C	0.940397	0.42455	FALSE	FALSE	1
YLR188W	0.948052	0.428006	FALSE	FALSE	1
YKL093W	0.908537	0.410166	FALSE	FALSE	1
YLR388W	1.125	0.507891	FALSE	FALSE	1
YLR189C	0.975904	0.44058	FALSE	FALSE	1
YKL094W	0.955975	0.431583	FALSE	FALSE	1
YLR390W	0.960784	0.433754	FALSE	FALSE	1
YLR190W	0.866142	0.391027	FALSE	FALSE	1
YJL187C	1.08276	0.48882	FALSE	FALSE	1
YLR392C	0.96129	0.433982	FALSE	FALSE	1
YLR191W	1.04202	0.470427	FALSE	FALSE	1
YJL186W	1.02013	0.460548	FALSE	FALSE	1
YKL097C	0.573913	0.259098	FALSE	FALSE	1
YLR393W	1.024	0.462293	FALSE	FALSE	1
YLR193C	0.727273	0.328333	FALSE	FALSE	1
YJL185C	1.0274	0.463827	FALSE	FALSE	1
YKL098W	0.986577	0.445398	FALSE	FALSE	1
YLR395C	0.985401	0.444868	FALSE	FALSE	1
YLR194C	0.962264	0.434422	FALSE	FALSE	1
YJL183W	0.831776	0.375512	FALSE	FALSE	1
YKL100C	1.03067	0.465307	FALSE	FALSE	1
YLR398C	0.91	0.410827	FALSE	FALSE	1
YLR199C	0.971223	0.438467	FALSE	FALSE	1
YJL181W	0.961039	0.433869	FALSE	FALSE	1
YKL101W	0.9625	0.434529	FALSE	FALSE	1
YLR400W	1.00637	0.454334	FALSE	FALSE	1
YLR200W	0.903846	0.408049	FALSE	FALSE	1
YKL102C	0.869822	0.392689	FALSE	FALSE	1
YLR401C	0.881988	0.398181	FALSE	FALSE	1
YLR201C	0.905512	0.408801	FALSE	FALSE	1
YKL103C	0.786517	0.35508	FALSE	FALSE	1
YLR402W	0.691667	0.312259	FALSE	FALSE	1
YLR202C	0.851562	0.384445	FALSE	FALSE	1
YKL105C	0.91623	0.41364	FALSE	FALSE	1
YLR404W	0.817073	0.368874	FALSE	FALSE	1
YKL200C	0.901961	0.407198	FALSE	FALSE	1
YCR090C	0.924528	0.417386	FALSE	FALSE	1
YDR289C	0.880282	0.39741	FALSE	FALSE	1
YPL035C	0.959184	0.433031	FALSE	FALSE	1
YKL205W	0.878571	0.396638	FALSE	FALSE	1
YDR290W	1.02113	0.460996	FALSE	FALSE	1
YPL033C	0.993289	0.448428	FALSE	FALSE	1
YKL206C	0.794702	0.358775	FALSE	FALSE	1
YCR091W	0.95092	0.429301	FALSE	FALSE	1
YDR291W	1.09028	0.492215	FALSE	FALSE	1
YPL032C	1.02703	0.46366	FALSE	FALSE	1
YKL207W	1.02041	0.460672	FALSE	FALSE	1
YCR092C	0.851613	0.384468	FALSE	FALSE	1
YDR293C	0.73545	0.332025	FALSE	FALSE	1
YPL030W	0.91411	0.412683	FALSE	FALSE	1
YCR094W	1.0098	0.455884	FALSE	FALSE	1
YDR294C	1.10738	0.499937	FALSE	FALSE	1
YPL029W	0.969072	0.437496	FALSE	FALSE	1
YKL208W	0.982609	0.443607	FALSE	FALSE	1
YCR098C	0.944828	0.42655	FALSE	FALSE	1
YPL026C	1.05195	0.474911	FALSE	FALSE	1
YKL211C	1.09524	0.494454	FALSE	FALSE	1
YCR099C	1.03947	0.469279	FALSE	FALSE	1
YDR295C	0.933824	0.421582	FALSE	FALSE	1
YPL025C	1.02098	0.460929	FALSE	FALSE	1
YKL212W	1.09333	0.493594	FALSE	FALSE	1
YCR100C	1.05195	0.474911	FALSE	FALSE	1
YDR297W	0.974026	0.439732	FALSE	FALSE	1
YPL023C	1.03401	0.466814	FALSE	FALSE	1
YCR101C	0.951724	0.429664	FALSE	FALSE	1
YDR298C	0.990826	0.447316	FALSE	FALSE	1
YKL214C	0.963636	0.435042	FALSE	FALSE	1
YCR102C	0.966216	0.436206	FALSE	FALSE	1
YDR304C	0.931507	0.420537	FALSE	FALSE	1
YPL021W	0.870229	0.392872	FALSE	FALSE	1
YKL216W	0.924138	0.41721	FALSE	FALSE	1
YCR105W	0.730769	0.329912	FALSE	FALSE	1
YDR305C	0.978571	0.441784	FALSE	FALSE	1
YPL019C	0.816456	0.368596	FALSE	FALSE	1
YKL217W	0.88	0.397283	FALSE	FALSE	1
YCR106W	0.887179	0.400525	FALSE	FALSE	1
YDR306C	0.82971	0.37458	FALSE	FALSE	1
YDR148C	0.984925	0.444652	FALSE	FALSE	1
YOR177C	0.962733	0.434634	FALSE	FALSE	1
YGL228W	0.926667	0.418351	FALSE	FALSE	1
YGR057C	0.932836	0.421136	FALSE	FALSE	1
YDR149C	0.916667	0.413837	FALSE	FALSE	1
YOR178C	1.01389	0.457729	FALSE	FALSE	1
YGL229C	0.722543	0.326198	FALSE	FALSE	1
YGR058W	1.03425	0.466919	FALSE	FALSE	1
YDR150W	0.849558	0.38354	FALSE	FALSE	1
YOR182C	0.992424	0.448038	FALSE	FALSE	1
YGL230C	0.974359	0.439882	FALSE	FALSE	1
YGR059W	0.972789	0.439174	FALSE	FALSE	1
YDR151C	1	0.451458	FALSE	FALSE	1
YOR183W	1.08209	0.488518	FALSE	FALSE	1
YGL231C	0.95302	0.430249	FALSE	FALSE	1
YGR061C	1.06957	0.482864	FALSE	FALSE	1
YDR152W	1.06164	0.479288	FALSE	FALSE	1
YOR184W	1.07194	0.483937	FALSE	FALSE	1
YGL232W	1.0274	0.463827	FALSE	FALSE	1
YGR062C	0.972973	0.439257	FALSE	FALSE	1
YDR153C	1.06383	0.480275	FALSE	FALSE	1
YOR185C	1.07432	0.485013	FALSE	FALSE	1
YGL234W	1.11966	0.505479	FALSE	FALSE	1
YDR154C	1.08667	0.490585	FALSE	FALSE	1
YOR186W	1.07237	0.48413	FALSE	FALSE	1
YGL235W	0.986301	0.445274	FALSE	FALSE	1
YGR066C	1.05556	0.476539	FALSE	FALSE	1
YDR155C	1.18045	0.532924	FALSE	FALSE	1
YGL236C	0.986395	0.445316	FALSE	FALSE	1
YGR067C	1.07042	0.483251	FALSE	FALSE	1
YDR156W	1	0.451458	FALSE	FALSE	1
YOR188W	1	0.451458	FALSE	FALSE	1
YGR068C	0.911243	0.411388	FALSE	FALSE	1
YDR157W	0.780645	0.352429	FALSE	FALSE	1
YOR189W	0.688172	0.310681	FALSE	FALSE	1
YGL241W	0.887324	0.40059	FALSE	FALSE	1
YGR069W	0.931034	0.420323	FALSE	FALSE	1
YDR158W	0.832117	0.375666	FALSE	FALSE	1
YOR190W	0.93007	0.419888	FALSE	FALSE	1
YGL242C	0.946667	0.427381	FALSE	FALSE	1
YGR070W	0.935897	0.422519	FALSE	FALSE	1
YDR159W	0.965812	0.436024	FALSE	FALSE	1
YOR191W	0.953846	0.430622	FALSE	FALSE	1
YGL243W	0.730897	0.32997	FALSE	FALSE	1
YBL037W	0.859649	0.388096	FALSE	FALSE	1
YIL059C	0.963351	0.434913	FALSE	FALSE	1
YGL062W	0.920245	0.415452	FALSE	FALSE	1
YIR029W	0.953333	0.43039	FALSE	FALSE	1
YBL038W	0.841667	0.379977	FALSE	FALSE	1
YIL060W	0.716129	0.323302	FALSE	FALSE	1
YGL063W	0.986486	0.445358	FALSE	FALSE	1
YIR031C	0.736111	0.332323	FALSE	FALSE	1
YIL067C	0.922078	0.41628	FALSE	FALSE	1
YGL064C	0.932039	0.420777	FALSE	FALSE	1
YIR033W	0.878788	0.396736	FALSE	FALSE	1
YBL039C	0.964072	0.435238	FALSE	FALSE	1
YBL042C	0.704082	0.317863	FALSE	FALSE	1
YIL070C	1.01923	0.46014	FALSE	FALSE	1
YGL066W	1.07216	0.484038	FALSE	FALSE	1
YIR035C	1.00658	0.454428	FALSE	FALSE	1
YBL043W	1.01399	0.457772	FALSE	FALSE	1
YIL071C	1.04286	0.470807	FALSE	FALSE	1
YGL067W	1.14388	0.516416	FALSE	FALSE	1
YIR036C	1.05634	0.476893	FALSE	FALSE	1
YBL044W	1.03333	0.466507	FALSE	FALSE	1
YGL071W	0.915094	0.413127	FALSE	FALSE	1
YIR037W	1.03425	0.466919	FALSE	FALSE	1
YBL045C	0.888889	0.401296	FALSE	FALSE	1
YIL074C	1.04839	0.473303	FALSE	FALSE	1
YGL072C	0.75	0.338594	FALSE	FALSE	1
YBL046W	1.07051	0.483292	FALSE	FALSE	1
YIL089W	1.02027	0.460609	FALSE	FALSE	1
YGL076C	0.909091	0.410417	FALSE	FALSE	1
YIR038C	1.00662	0.454448	FALSE	FALSE	1
YBL047C	0.938356	0.423629	FALSE	FALSE	1
YIL092W	0.960784	0.433754	FALSE	FALSE	1
YGL077C	0.931507	0.420537	FALSE	FALSE	1
YIR039C	0.943262	0.425844	FALSE	FALSE	1
YBL048W	0.985714	0.445009	FALSE	FALSE	1
YFL006W	0.895522	0.404291	FALSE	FALSE	1
YGL078C	0.752688	0.339807	FALSE	FALSE	1
YIR042C	0.924658	0.417444	FALSE	FALSE	1
YBL049W	0.933333	0.421361	FALSE	FALSE	1
YFL011W	0.924528	0.417386	FALSE	FALSE	1
YGL079W	0.946809	0.427445	FALSE	FALSE	1
YKL033W-A	0.894118	0.403657	FALSE	FALSE	1
YLR203C	0.852941	0.385067	FALSE	FALSE	1
YJL178C	0.870466	0.392979	FALSE	FALSE	1
YKL106W	0.859756	0.388144	FALSE	FALSE	1
YLR405W	1.02632	0.463339	FALSE	FALSE	1
YLR204W	0.88785	0.400827	FALSE	FALSE	1
YKL107W	0.882353	0.398346	FALSE	FALSE	1
YLR407W	0.932432	0.420954	FALSE	FALSE	1
YLR205C	0.918919	0.414854	FALSE	FALSE	1
YJL172W	0.898551	0.405658	FALSE	FALSE	1
YKL109W	0.912409	0.411915	FALSE	FALSE	1
YLR408C	0.952381	0.42996	FALSE	FALSE	1
YLR206W	0.914634	0.412919	FALSE	FALSE	1
YJL171C	0.917722	0.414313	FALSE	FALSE	1
YKL110C	0.968254	0.437126	FALSE	FALSE	1
YLR410W	0.818841	0.369672	FALSE	FALSE	1
YLR207W	0.958333	0.432648	FALSE	FALSE	1
YJL170C	1.0473	0.472811	FALSE	FALSE	1
YKL113C	0.904412	0.408304	FALSE	FALSE	1
YLR412W	1.02679	0.463551	FALSE	FALSE	1
YLR209C	1.04828	0.473253	FALSE	FALSE	1
YJL169W	0.650943	0.293874	FALSE	FALSE	1
YKL114C	0.211268	0.0953785	TRUE	TRUE	1
YLR413W	1.03401	0.466814	FALSE	FALSE	1
YLR210W	1.02581	0.463109	FALSE	FALSE	1
YJL168C	1.06838	0.482327	FALSE	FALSE	1
YKL116C	1.01299	0.457321	FALSE	FALSE	1
YLR414C	0.769784	0.347525	FALSE	FALSE	1
YLR211C	1	0.451458	FALSE	FALSE	1
YJL166W	0.974576	0.439981	FALSE	FALSE	1
YKL117W	1.01379	0.457685	FALSE	FALSE	1
YLR415C	1.03974	0.469397	FALSE	FALSE	1
YLR213C	1.05634	0.476893	FALSE	FALSE	1
YJL165C	1.01613	0.45874	FALSE	FALSE	1
YKL118W	0.363636	0.164167	FALSE	TRUE	1
YLR416C	0.905405	0.408753	FALSE	FALSE	1
YLR214W	0.928105	0.419001	FALSE	FALSE	1
YJL164C	0.949045	0.428454	FALSE	FALSE	1
YKL119C	1.37037	0.618665	FALSE	FALSE	1
YLR216C	0.965278	0.435783	FALSE	FALSE	1
YJL163C	0.864286	0.390189	FALSE	FALSE	1
YKL120W	0.958333	0.432648	FALSE	FALSE	1
YLR418C	0.255814	0.115489	FALSE	TRUE	1
YLR217W	0.85443	0.38574	FALSE	FALSE	1
YJL162C	0.945122	0.426683	FALSE	FALSE	1
YKL121W	0.973822	0.43964	FALSE	FALSE	1
YLR421C	0.752727	0.339825	FALSE	FALSE	1
YPL018W	0.839506	0.379002	FALSE	FALSE	1
YKL218C	0.905263	0.408689	FALSE	FALSE	1
YDL130W-A	1.01948	0.460253	FALSE	FALSE	1
YDR307W	1.02013	0.460548	FALSE	FALSE	1
YPL015C	0.986395	0.445316	FALSE	FALSE	1
YKL221W	0.919463	0.415099	FALSE	FALSE	1
YDR363W-A	0.87037	0.392936	FALSE	FALSE	1
YDR309C	0.987013	0.445595	FALSE	FALSE	1
YPL014W	0.959732	0.433279	FALSE	FALSE	1
YKL222C	0.931034	0.420323	FALSE	FALSE	1
YDR525W-A	0.898649	0.405702	FALSE	FALSE	1
YDR310C	0.8125	0.36681	FALSE	FALSE	1
YPL013C	0.887755	0.400784	FALSE	FALSE	1
YKR001C	1.07258	0.484225	FALSE	FALSE	1
YDR535C	0.967949	0.436988	FALSE	FALSE	1
YDR312W	0.975	0.440172	FALSE	FALSE	1
YPL009C	1.02013	0.460548	FALSE	FALSE	1
YKR003W	0.978571	0.441784	FALSE	FALSE	1
YDR536W	1.02206	0.461417	FALSE	FALSE	1
YDR313C	0.993243	0.448408	FALSE	FALSE	1
YPL008W	0.476636	0.215181	FALSE	FALSE	1
YKR005C	1.06757	0.481962	FALSE	FALSE	1
YDR538W	0.781915	0.353002	FALSE	FALSE	1
YDR314C	1.16667	0.526701	FALSE	FALSE	1
YKR007W	1.19231	0.538277	FALSE	FALSE	1
YDR539W	1.05128	0.47461	FALSE	FALSE	1
YDR315C	1.04545	0.471979	FALSE	FALSE	1
YPL005W	1.06542	0.480993	FALSE	FALSE	1
YKR009C	1.13194	0.511026	FALSE	FALSE	1
YDR540C	0.987013	0.445595	FALSE	FALSE	1
YDR316W	0.97619	0.440709	FALSE	FALSE	1
YPL003W	0.986207	0.445231	FALSE	FALSE	1
YKR011C	0.98	0.442429	FALSE	FALSE	1
YDR541C	0.765957	0.345798	FALSE	FALSE	1
YDR317W	1.0068	0.454529	FALSE	FALSE	1
YKR012C	0.902439	0.407414	FALSE	FALSE	1
YER039C-A	0.925676	0.417904	FALSE	FALSE	1
YDR318W	0.832117	0.375666	FALSE	FALSE	1
YPL001W	0.955224	0.431244	FALSE	FALSE	1
YKR013W	0.944056	0.426202	FALSE	FALSE	1
YER091C-A	0.944056	0.426202	FALSE	FALSE	1
YDR319C	1.01389	0.457729	FALSE	FALSE	1
YPR001W	0.986111	0.445188	FALSE	FALSE	1
YKR014C	0.880952	0.397713	FALSE	FALSE	1
YER144C	0.866995	0.391412	FALSE	FALSE	1
YDR320C	0.771689	0.348386	FALSE	FALSE	1
YGR071C	0.925	0.417599	FALSE	FALSE	1
YDR161W	0.960784	0.433754	FALSE	FALSE	1
YOR192C	0.947674	0.427835	FALSE	FALSE	1
YGL244W	0.460526	0.207908	FALSE	FALSE	1
YGR072W	0.860465	0.388464	FALSE	FALSE	1
YDR162C	0.955556	0.431393	FALSE	FALSE	1
YOR193W	0.967105	0.436608	FALSE	FALSE	1
YGL246C	0.619403	0.279635	FALSE	FALSE	1
YGR076C	0.940741	0.424705	FALSE	FALSE	1
YDR163W	0.842466	0.380338	FALSE	FALSE	1
YOR195W	0.993103	0.448345	FALSE	FALSE	1
YGL248W	1.03974	0.469397	FALSE	FALSE	1
YGR077C	0.976923	0.44104	FALSE	FALSE	1
YDR165W	0.868263	0.391985	FALSE	FALSE	1
YOR196C	0.932515	0.420992	FALSE	FALSE	1
YGL249W	0.851852	0.384576	FALSE	FALSE	1
YGR078C	0.801418	0.361807	FALSE	FALSE	1
YDR169C	1.00769	0.454931	FALSE	FALSE	1
YOR197W	0.903448	0.407869	FALSE	FALSE	1
YGL250W	1.11321	0.502567	FALSE	FALSE	1
YGR079W	1.08759	0.491002	FALSE	FALSE	1
YDR171W	0.967742	0.436895	FALSE	FALSE	1
YGL251C	1.05161	0.474759	FALSE	FALSE	1
YGR080W	1.03947	0.469279	FALSE	FALSE	1
YDR173C	1.01351	0.457559	FALSE	FALSE	1
YGR081C	0.903846	0.408049	FALSE	FALSE	1
YDR175C	1.0381	0.468657	FALSE	FALSE	1
YGL253W	1.00667	0.454468	FALSE	FALSE	1
YGR084C	1.04545	0.471979	FALSE	FALSE	1
YOR201C	0.886957	0.400424	FALSE	FALSE	1
YGL254W	0.947368	0.427697	FALSE	FALSE	1
YGR085C	0.798165	0.360338	FALSE	FALSE	1
YDR178W	0.870968	0.393206	FALSE	FALSE	1
YOR202W	0.946667	0.427381	FALSE	FALSE	1
YGL255W	1.00775	0.454958	FALSE	FALSE	1
YGR087C	1	0.451458	FALSE	FALSE	1
YDR179C	0.8	0.361167	FALSE	FALSE	1
YOR205C	0.89	0.401798	FALSE	FALSE	1
YGL256W	0.873134	0.394184	FALSE	FALSE	1
YGR088W	0.88961	0.401622	FALSE	FALSE	1
YDR179W-A	0.822785	0.371453	FALSE	FALSE	1
YOR208W	0.935484	0.422332	FALSE	FALSE	1
YGL257C	0.781609	0.352864	FALSE	FALSE	1
YBL051C	0.775934	0.350302	FALSE	FALSE	1
YGL080W	0.614458	0.277402	FALSE	FALSE	1
YKL162C-A	0.901235	0.40687	FALSE	FALSE	1
YBL052C	0.844156	0.381101	FALSE	FALSE	1
YFL020C	0.941935	0.425245	FALSE	FALSE	1
YKR035W-A	0.837209	0.377965	FALSE	FALSE	1
YBL053W	0.966887	0.436509	FALSE	FALSE	1
YFL021W	0.887417	0.400632	FALSE	FALSE	1
YGL082W	0.964286	0.435335	FALSE	FALSE	1
YKR066C	0.933333	0.421361	FALSE	FALSE	1
YBL054W	1	0.451458	FALSE	FALSE	1
YFL023W	0.384615	0.173638	FALSE	TRUE	1
YGL083W	0.964286	0.435335	FALSE	FALSE	1
YKR067W	1.00704	0.454638	FALSE	FALSE	1
YBL055C	0.919463	0.415099	FALSE	FALSE	1
YFL025C	1	0.451458	FALSE	FALSE	1
YGL084C	0.909091	0.410417	FALSE	FALSE	1
YKR069W	1.01361	0.457601	FALSE	FALSE	1
YBL056W	1.02614	0.463261	FALSE	FALSE	1
YGL085W	1.00617	0.454245	FALSE	FALSE	1
YKR070W	1.01961	0.46031	FALSE	FALSE	1
YBL057C	1.00667	0.454468	FALSE	FALSE	1
YFL027C	1.00633	0.454316	FALSE	FALSE	1
YGL086W	1.03289	0.466309	FALSE	FALSE	1
YKR072C	0.625	0.282161	FALSE	FALSE	1
YFL028C	0.828729	0.374137	FALSE	FALSE	1
YGL087C	0.975155	0.440242	FALSE	FALSE	1
YKR073C	1.02381	0.462207	FALSE	FALSE	1
YBL059W	1.12593	0.508309	FALSE	FALSE	1
YFL030W	1.0137	0.457643	FALSE	FALSE	1
YGL089C	1.00662	0.454448	FALSE	FALSE	1
YBL060W	0.933775	0.42156	FALSE	FALSE	1
YFL031W	0.837209	0.377965	FALSE	FALSE	1
YGL090W	1	0.451458	FALSE	FALSE	1
YKR075C	0.985294	0.444819	FALSE	FALSE	1
YBL061C	0.902778	0.407567	FALSE	FALSE	1
YFL032W	1.0625	0.479674	FALSE	FALSE	1
YGL094C	0.874172	0.394652	FALSE	FALSE	1
YKR076W	0.932886	0.421159	FALSE	FALSE	1
YBL062W	0.874172	0.394652	FALSE	FALSE	1
YFL034W	0.862275	0.389281	FALSE	FALSE	1
YGL096W	0.891753	0.402589	FALSE	FALSE	1
YKR077W	0.897541	0.405202	FALSE	FALSE	1
YLR218C	0.838095	0.378365	FALSE	FALSE	1
YJL161W	0.973118	0.439322	FALSE	FALSE	1
YKL123W	0.981132	0.44294	FALSE	FALSE	1
YLR228C	0.910828	0.411201	FALSE	FALSE	1
YLR219W	0.834483	0.376734	FALSE	FALSE	1
YJL159W	0.862069	0.389188	FALSE	FALSE	1
YKL124W	0.870748	0.393107	FALSE	FALSE	1
YLR231C	0.938776	0.423818	FALSE	FALSE	1
YLR220W	0.941176	0.424902	FALSE	FALSE	1
YJL158C	0.907285	0.409601	FALSE	FALSE	1
YKL126W	0.93007	0.419888	FALSE	FALSE	1
YLR232W	0.993197	0.448387	FALSE	FALSE	1
YLR221C	1	0.451458	FALSE	FALSE	1
YJL157C	0.826667	0.373206	FALSE	FALSE	1
YKL127W	0.922078	0.41628	FALSE	FALSE	1
YLR233C	0.948718	0.428307	FALSE	FALSE	1
YLR224W	0.898204	0.405501	FALSE	FALSE	1
YJL155C	1.12025	0.505748	FALSE	FALSE	1
YKL128C	1.05882	0.478015	FALSE	FALSE	1
YLR234W	0.563218	0.25427	FALSE	FALSE	1
YLR225C	1.07353	0.484654	FALSE	FALSE	1
YJL154C	0.928571	0.419211	FALSE	FALSE	1
YKL129C	1.07692	0.486186	FALSE	FALSE	1
YLR227C	1.01935	0.460196	FALSE	FALSE	1
YJL153C	0.6875	0.310378	FALSE	FALSE	1
YKL130C	1.01235	0.457032	FALSE	FALSE	1
YLR236C	0.6	0.270875	FALSE	FALSE	1
YKL001C	1.03289	0.466309	FALSE	FALSE	1
YJL152W	1.0274	0.463827	FALSE	FALSE	1
YKL131W	0.920732	0.415672	FALSE	FALSE	1
YLR238W	0.836601	0.377691	FALSE	FALSE	1
YKL002W	0.968085	0.43705	FALSE	FALSE	1
YJL151C	1.02837	0.464266	FALSE	FALSE	1
YKL132C	0.926667	0.418351	FALSE	FALSE	1
YLR239C	1.00952	0.455758	FALSE	FALSE	1
YKL003C	0.846154	0.382003	FALSE	FALSE	1
YJL150W	0.931507	0.420537	FALSE	FALSE	1
YKL133C	0.931034	0.420323	FALSE	FALSE	1
YLR241W	0.941176	0.424902	FALSE	FALSE	1
YKL006W	0.771429	0.348268	FALSE	FALSE	1
YJL149W	0.941606	0.425096	FALSE	FALSE	1
YKL134C	0.83871	0.378642	FALSE	FALSE	1
YLR242C	0.961538	0.434095	FALSE	FALSE	1
YKL007W	0.934641	0.421951	FALSE	FALSE	1
YJL148W	0.824324	0.372148	FALSE	FALSE	1
YLR247C	0.852	0.384642	FALSE	FALSE	1
YPR002W	0.955357	0.431304	FALSE	FALSE	1
YKR015C	0.731844	0.330397	FALSE	FALSE	1
YER188W	1.01282	0.457246	FALSE	FALSE	1
YDR321W	0.921986	0.416238	FALSE	FALSE	1
YPR003C	0.947368	0.427697	FALSE	FALSE	1
YKR016W	0.85	0.38374	FALSE	FALSE	1
YFL034C-A	0.97973	0.442307	FALSE	FALSE	1
YDR322W	0.901961	0.407198	FALSE	FALSE	1
YPR004C	0.895833	0.404431	FALSE	FALSE	1
YKR017C	0.945578	0.426889	FALSE	FALSE	1
YFR032C	0.804734	0.363304	FALSE	FALSE	1
YDR323C	0.86087	0.388647	FALSE	FALSE	1
YPR005C	0.928571	0.419211	FALSE	FALSE	1
YKR018C	0.957746	0.432383	FALSE	FALSE	1
YFR032C-A	0.944444	0.426377	FALSE	FALSE	1
YDR329C	1	0.451458	FALSE	FALSE	1
YPR106W	0.931034	0.420323	FALSE	FALSE	1
YKR020W	0.855556	0.386248	FALSE	FALSE	1
YFR033C	1.06475	0.480689	FALSE	FALSE	1
YDR330W	0.898649	0.405702	FALSE	FALSE	1
YPR109W	1.03846	0.468822	FALSE	FALSE	1
YKR021W	0.929577	0.419665	FALSE	FALSE	1
YFR034C	1.03401	0.466814	FALSE	FALSE	1
YDR332W	1.03205	0.465928	FALSE	FALSE	1
YPR111W	1.10738	0.499937	FALSE	FALSE	1
YKR024C	0.786667	0.355147	FALSE	FALSE	1
YFR035C	1.01316	0.457399	FALSE	FALSE	1
YDR333C	1.02721	0.463743	FALSE	FALSE	1
YPR114W	0.987097	0.445633	FALSE	FALSE	1
YKR026C	1.01439	0.457954	FALSE	FALSE	1
YFR036W	0.908333	0.410075	FALSE	FALSE	1
YDR334W	0.210526	0.0950439	TRUE	TRUE	1
YPR115W	0.954545	0.430937	FALSE	FALSE	1
YKR030W	1.06767	0.482008	FALSE	FALSE	1
YFR038W	1.01418	0.457862	FALSE	FALSE	1
YDR335W	0.928571	0.419211	FALSE	FALSE	1
YPR116W	0.87963	0.397116	FALSE	FALSE	1
YKR031C	0.911392	0.411456	FALSE	FALSE	1
YFR040W	0.831683	0.37547	FALSE	FALSE	1
YDR336W	0.966443	0.436309	FALSE	FALSE	1
YPR117W	0.964539	0.435449	FALSE	FALSE	1
YKR032W	0.94964	0.428723	FALSE	FALSE	1
YFR041C	0.954545	0.430937	FALSE	FALSE	1
YDR337W	0.868056	0.391891	FALSE	FALSE	1
YPR119W	0.987179	0.44567	FALSE	FALSE	1
YKR033C	0.975309	0.440311	FALSE	FALSE	1
YFR043C	0.911458	0.411485	FALSE	FALSE	1
YIL001W	0.872428	0.393865	FALSE	FALSE	1
YGR096W	0.691667	0.312259	FALSE	FALSE	1
YDR181C	0.603261	0.272347	FALSE	FALSE	1
YOR209C	0.881119	0.397788	FALSE	FALSE	1
YGL258W	0.993151	0.448366	FALSE	FALSE	1
YGR097W	0.904762	0.408462	FALSE	FALSE	1
YDR183W	0.979021	0.441987	FALSE	FALSE	1
YOR211C	0.752941	0.339922	FALSE	FALSE	1
YGL259W	0.921569	0.41605	FALSE	FALSE	1
YGR100W	0.913333	0.412332	FALSE	FALSE	1
YDR184C	0.869231	0.392421	FALSE	FALSE	1
YGL260W	0.905325	0.408717	FALSE	FALSE	1
YGR101W	0.8875	0.400669	FALSE	FALSE	1
YDR185C	0.902439	0.407414	FALSE	FALSE	1
YOR213C	0.929487	0.419625	FALSE	FALSE	1
YGL261C	0.784431	0.354138	FALSE	FALSE	1
YGR102C	0.870968	0.393206	FALSE	FALSE	1
YDR186C	0.906977	0.409462	FALSE	FALSE	1
YOR214C	1.01307	0.45736	FALSE	FALSE	1
YGL262W	0.899329	0.406009	FALSE	FALSE	1
YDR191W	0.937931	0.423437	FALSE	FALSE	1
YOR215C	0.986755	0.445479	FALSE	FALSE	1
YGL263W	1	0.451458	FALSE	FALSE	1
YGR105W	1.05128	0.47461	FALSE	FALSE	1
YDR192C	1.00645	0.454371	FALSE	FALSE	1
YOR216C	0.477064	0.215375	FALSE	FALSE	1
YGR107W	1.09091	0.4925	FALSE	FALSE	1
YDR193W	1.04348	0.471087	FALSE	FALSE	1
YOR219C	0.937888	0.423417	FALSE	FALSE	1
YGR003W	0.94	0.424371	FALSE	FALSE	1
YGR108W	0.943662	0.426024	FALSE	FALSE	1
YDR194C	0.875	0.395026	FALSE	FALSE	1
YOR220W	0.93007	0.419888	FALSE	FALSE	1
YGR004W	1.0292	0.46464	FALSE	FALSE	1
YGR109C	0.734848	0.331753	FALSE	FALSE	1
YOR221C	0.981982	0.443324	FALSE	FALSE	1
YGR111W	0.929032	0.419419	FALSE	FALSE	1
YDR197W	0.793388	0.358182	FALSE	FALSE	1
YOR222W	0.882759	0.398529	FALSE	FALSE	1
YGR007W	0.9375	0.423242	FALSE	FALSE	1
YGR112W	0.820312	0.370337	FALSE	FALSE	1
YDR198C	0.908537	0.410166	FALSE	FALSE	1
YOR223W	0.949749	0.428772	FALSE	FALSE	1
YGR008C	0.888446	0.401096	FALSE	FALSE	1
YBL063W	0.867769	0.391761	FALSE	FALSE	1
YFL035C-B	0.967033	0.436575	FALSE	FALSE	1
YNL242W	0.908497	0.410148	FALSE	FALSE	1
YKR078W	0.861111	0.388756	FALSE	FALSE	1
YBL064C	0.957447	0.432247	FALSE	FALSE	1
YFL036W	0.773333	0.349128	FALSE	FALSE	1
YNL241C	0.410853	0.185483	FALSE	TRUE	1
YKR080W	0.716981	0.323687	FALSE	FALSE	1
YBL065W	0.875817	0.395395	FALSE	FALSE	1
YFL040W	0.911392	0.411456	FALSE	FALSE	1
YNL239W	0.906832	0.409397	FALSE	FALSE	1
YKR082W	0.852941	0.385067	FALSE	FALSE	1
YBL066C	0.881988	0.398181	FALSE	FALSE	1
YFL041W	0.883871	0.399031	FALSE	FALSE	1
YNL238W	0.834586	0.376781	FALSE	FALSE	1
YKR084C	0.95935	0.433106	FALSE	FALSE	1
YBL067C	0.959459	0.433156	FALSE	FALSE	1
YFL043C	1.03378	0.46671	FALSE	FALSE	1
YNL237W	1.00633	0.454316	FALSE	FALSE	1
YMR062C	1.14286	0.515952	FALSE	FALSE	1
YBL068W	1.03268	0.466212	FALSE	FALSE	1
YFL044C	1.09701	0.495256	FALSE	FALSE	1
YNL236W	1.00629	0.454298	FALSE	FALSE	1
YMR063W	1.04255	0.470669	FALSE	FALSE	1
YBL069W	1	0.451458	FALSE	FALSE	1
YFL046W	0.979452	0.442182	FALSE	FALSE	1
YNL235C	1.03704	0.468179	FALSE	FALSE	1
YMR065W	0.974522	0.439956	FALSE	FALSE	1
YBL070C	0.896552	0.404756	FALSE	FALSE	1
YFL047W	1.01418	0.457862	FALSE	FALSE	1
YNL234W	0.8125	0.36681	FALSE	FALSE	1
YMR067C	0.946429	0.427273	FALSE	FALSE	1
YBL071C	0.981651	0.443175	FALSE	FALSE	1
YFL048C	0.978102	0.441572	FALSE	FALSE	1
YNL233W	0.813433	0.367231	FALSE	FALSE	1
YMR068W	0.903846	0.408049	FALSE	FALSE	1
YFL049W	0.898089	0.40545	FALSE	FALSE	1
YNL231C	0.931973	0.420747	FALSE	FALSE	1
YMR069W	0.891892	0.402652	FALSE	FALSE	1
YBL075C	0.923611	0.416972	FALSE	FALSE	1
YFL050C	0.927007	0.418505	FALSE	FALSE	1
YNL230C	0.829457	0.374465	FALSE	FALSE	1
YMR070W	0.897059	0.404985	FALSE	FALSE	1
YBL078C	0.84	0.379225	FALSE	FALSE	1
YFL051C	0.861635	0.388992	FALSE	FALSE	1
YNL229C	0.934524	0.421899	FALSE	FALSE	1
YMR071C	0.894958	0.404036	FALSE	FALSE	1
YKL008C	0.860082	0.388291	FALSE	FALSE	1
YJL147C	1.04094	0.469939	FALSE	FALSE	1
YKL136W	0.971429	0.438559	FALSE	FALSE	1
YLR248W	0.842767	0.380474	FALSE	FALSE	1
YKL009W	0.947368	0.427697	FALSE	FALSE	1
YJL146W	0.913907	0.412591	FALSE	FALSE	1
YKL137W	0.850746	0.384076	FALSE	FALSE	1
YLR250W	0.908497	0.410148	FALSE	FALSE	1
YKL010C	0.630631	0.284703	FALSE	FALSE	1
YJL145W	0.833333	0.376215	FALSE	FALSE	1
YKL138C	0.82716	0.373428	FALSE	FALSE	1
YLR251W	0.877301	0.396065	FALSE	FALSE	1
YKL011C	0.641975	0.289825	FALSE	FALSE	1
YJL144W	1.01974	0.460369	FALSE	FALSE	1
YKL140W	0.965986	0.436103	FALSE	FALSE	1
YLR252W	0.928571	0.419211	FALSE	FALSE	1
YKL015W	0.888199	0.400985	FALSE	FALSE	1
YJL142C	0.931507	0.420537	FALSE	FALSE	1
YKL142W	0.974026	0.439732	FALSE	FALSE	1
YLR253W	0.929936	0.419827	FALSE	FALSE	1
YKL016C	0.81	0.365681	FALSE	FALSE	1
YJL140W	0.968354	0.437172	FALSE	FALSE	1
YKL143W	1.17073	0.528537	FALSE	FALSE	1
YLR254C	0.948905	0.428391	FALSE	FALSE	1
YKL017C	0.819767	0.370091	FALSE	FALSE	1
YJL139C	0.964789	0.435562	FALSE	FALSE	1
YKL146W	1.01379	0.457685	FALSE	FALSE	1
YLR255C	0.935484	0.422332	FALSE	FALSE	1
YKL020C	0.97351	0.439499	FALSE	FALSE	1
YJL138C	0.899225	0.405963	FALSE	FALSE	1
YKL147C	0.985816	0.445055	FALSE	FALSE	1
YLR257W	0.992537	0.448089	FALSE	FALSE	1
YKL023W	1.03306	0.466383	FALSE	FALSE	1
YJL135W	0.922535	0.416486	FALSE	FALSE	1
YKL148C	0.985294	0.444819	FALSE	FALSE	1
YLR258W	0.971429	0.438559	FALSE	FALSE	1
YKL025C	0.860927	0.388673	FALSE	FALSE	1
YJL134W	0.986842	0.445518	FALSE	FALSE	1
YKL149C	0.686275	0.309824	FALSE	FALSE	1
YLR260W	0.928105	0.419001	FALSE	FALSE	1
YKL026C	0.811475	0.366347	FALSE	FALSE	1
YJL133W	0.929577	0.419665	FALSE	FALSE	1
YKL150W	0.905109	0.408619	FALSE	FALSE	1
YLR261C	0.604167	0.272756	FALSE	FALSE	1
YKL027W	0.855072	0.38603	FALSE	FALSE	1
YJL132W	0.869822	0.392689	FALSE	FALSE	1
YKL151C	0.73913	0.333687	FALSE	FALSE	1
YLR262C	0.731544	0.330261	FALSE	FALSE	1
YPR120C	0.471545	0.212883	FALSE	FALSE	1
YKR035C	0.775641	0.35017	FALSE	FALSE	1
YFR044C	0.935897	0.422519	FALSE	FALSE	1
YIL002C	0.882716	0.398509	FALSE	FALSE	1
YPR121W	0.911565	0.411533	FALSE	FALSE	1
YKR042W	0.818182	0.369375	FALSE	FALSE	1
YFR045W	0.888112	0.400945	FALSE	FALSE	1
YIL005W	0.843137	0.380641	FALSE	FALSE	1
YPR122W	0.880282	0.39741	FALSE	FALSE	1
YKR043C	0.877419	0.396118	FALSE	FALSE	1
YFR046C	0.836364	0.377583	FALSE	FALSE	1
YPR123C	0.894737	0.403936	FALSE	FALSE	1
YKR044W	0.901316	0.406906	FALSE	FALSE	1
YFR047C	0.855172	0.386075	FALSE	FALSE	1
YIL012W	0.90303	0.407681	FALSE	FALSE	1
YKR045C	0.944099	0.426222	FALSE	FALSE	1
YFR048W	0.91791	0.414398	FALSE	FALSE	1
YIL013C	0.730337	0.329717	FALSE	FALSE	1
YPR125W	1.06211	0.479499	FALSE	FALSE	1
YKR047W	0.948718	0.428307	FALSE	FALSE	1
YFR049W	1.02667	0.463497	FALSE	FALSE	1
YIL014W	0.854015	0.385552	FALSE	FALSE	1
YPR126C	0.900662	0.406611	FALSE	FALSE	1
YKR048C	1.01974	0.460369	FALSE	FALSE	1
YFR053C	0.992958	0.448279	FALSE	FALSE	1
YIL015W	0.808511	0.365009	FALSE	FALSE	1
YPR127W	0.884892	0.399492	FALSE	FALSE	1
YKR049C	0.942029	0.425287	FALSE	FALSE	1
YFR054C	0.902778	0.407567	FALSE	FALSE	1
YIL016W	0.905405	0.408753	FALSE	FALSE	1
YPR128C	0.868613	0.392143	FALSE	FALSE	1
YKR050W	0.84507	0.381514	FALSE	FALSE	1
YFR055W	0.93007	0.419888	FALSE	FALSE	1
YIL017C	0.828767	0.374154	FALSE	FALSE	1
YPR129W	0.875	0.395026	FALSE	FALSE	1
YKR051W	0.968	0.437012	FALSE	FALSE	1
YFR056C	0.9	0.406312	FALSE	FALSE	1
YPR130C	0.8125	0.36681	FALSE	FALSE	1
YKR052C	0.921053	0.415817	FALSE	FALSE	1
YFR057W	0.908397	0.410103	FALSE	FALSE	1
YIL023C	0.880282	0.39741	FALSE	FALSE	1
YOL151W	0.884354	0.399249	FALSE	FALSE	1
YKR054C	0.873418	0.394312	FALSE	FALSE	1
YGR220C	0.894366	0.403769	FALSE	FALSE	1
YIL024C	0.864	0.39006	FALSE	FALSE	1
YGR118W	0.868778	0.392217	FALSE	FALSE	1
YDR199W	0.906077	0.409056	FALSE	FALSE	1
YOR225W	0.82659	0.373171	FALSE	FALSE	1
YGR010W	0.941935	0.425245	FALSE	FALSE	1
YGR121C	0.833333	0.376215	FALSE	FALSE	1
YDR200C	0.952703	0.430106	FALSE	FALSE	1
YOR226C	0.951724	0.429664	FALSE	FALSE	1
YGR011W	0.841772	0.380025	FALSE	FALSE	1
YGR122W	0.877358	0.396091	FALSE	FALSE	1
YDR203W	0.830189	0.374796	FALSE	FALSE	1
YOR227W	0.955414	0.43133	FALSE	FALSE	1
YGR012W	0.81761	0.369117	FALSE	FALSE	1
YOR097C	0.921569	0.41605	FALSE	FALSE	1
YDR204W	0.809917	0.365644	FALSE	FALSE	1
YOR228C	0.875	0.395026	FALSE	FALSE	1
YOR099W	0.895062	0.404083	FALSE	FALSE	1
YDR206W	1.09677	0.495148	FALSE	FALSE	1
YOR229W	0.852349	0.3848	FALSE	FALSE	1
YOR100C	0.85	0.38374	FALSE	FALSE	1
YDR207C	0.647059	0.29212	FALSE	FALSE	1
YOR230W	0.941558	0.425074	FALSE	FALSE	1
YGR016W	0.785714	0.354717	FALSE	FALSE	1
YDR209C	1.05072	0.474358	FALSE	FALSE	1
YOR231W	0.791045	0.357124	FALSE	FALSE	1
YGR017W	0.986301	0.445274	FALSE	FALSE	1
YOR104W	0.965278	0.435783	FALSE	FALSE	1
YDR210W	0.965986	0.436103	FALSE	FALSE	1
YOR233W	0.674419	0.304472	FALSE	FALSE	1
YGR018C	0.950704	0.429203	FALSE	FALSE	1
YOR105W	0.842466	0.380338	FALSE	FALSE	1
YDR213W	0.905063	0.408598	FALSE	FALSE	1
YOR234C	0.896	0.404507	FALSE	FALSE	1
YGR019W	0.869863	0.392707	FALSE	FALSE	1
YOR106W	0.705882	0.318676	FALSE	FALSE	1
YDR214W	0.89726	0.405076	FALSE	FALSE	1
YOR235W	0.936508	0.422794	FALSE	FALSE	1
YGR020C	1.53846	0.694551	FALSE	FALSE	1
YOR107W	0.89441	0.403789	FALSE	FALSE	1
YDR215C	1.02941	0.464736	FALSE	FALSE	1
YOR237W	0.922535	0.416486	FALSE	FALSE	1
YGR021W	0.929078	0.41944	FALSE	FALSE	1
YOR108W	0.89172	0.402574	FALSE	FALSE	1
YDR216W	0.872928	0.394091	FALSE	FALSE	1
YOR238W	0.938462	0.423676	FALSE	FALSE	1
YGR022C	0.692308	0.312548	FALSE	FALSE	1
YBL079W	0.840376	0.379395	FALSE	FALSE	1
YFL052W	0.832461	0.375821	FALSE	FALSE	1
YNL228W	0.709091	0.320125	FALSE	FALSE	1
YMR072W	0.798387	0.360438	FALSE	FALSE	1
YFL053W	0.650685	0.293757	FALSE	FALSE	1
YNL226W	0.97561	0.440447	FALSE	FALSE	1
YMR073C	0.9	0.406312	FALSE	FALSE	1
YBL081W	0.831081	0.375198	FALSE	FALSE	1
YFL054C	0.895105	0.404103	FALSE	FALSE	1
YNL227C	0.911765	0.411624	FALSE	FALSE	1
YMR075C-A	0.75969	0.342968	FALSE	FALSE	1
YBL082C	0.944099	0.426222	FALSE	FALSE	1
YFL055W	1.03425	0.466919	FALSE	FALSE	1
YNL224C	0.795918	0.359324	FALSE	FALSE	1
YMR075W	0.896296	0.40464	FALSE	FALSE	1
YBL083C	0.884146	0.399155	FALSE	FALSE	1
YFL056C	0.851613	0.384468	FALSE	FALSE	1
YNL223W	0.973154	0.439339	FALSE	FALSE	1
YMR077C	0.659091	0.297552	FALSE	FALSE	1
YBL085W	0.952096	0.429832	FALSE	FALSE	1
YNL219C	0.932584	0.421023	FALSE	FALSE	1
YMR078C	1	0.451458	FALSE	FALSE	1
YBL086C	1.05442	0.476027	FALSE	FALSE	1
YFR006W	0.953947	0.430667	FALSE	FALSE	1
YNL218W	0.765432	0.345561	FALSE	FALSE	1
YMR080C	0.697674	0.314971	FALSE	FALSE	1
YBL087C	0.885417	0.399729	FALSE	FALSE	1
YFR007W	0.944828	0.42655	FALSE	FALSE	1
YNL217W	0.964029	0.435219	FALSE	FALSE	1
YMR081C	0.926471	0.418263	FALSE	FALSE	1
YBL088C	0.882353	0.398346	FALSE	FALSE	1
YFR008W	0.9	0.406312	FALSE	FALSE	1
YNL215W	0.851852	0.384576	FALSE	FALSE	1
YMR082C	0.808917	0.365192	FALSE	FALSE	1
YBL089W	0.945312	0.426769	FALSE	FALSE	1
YFR009W	0.896	0.404507	FALSE	FALSE	1
YMR083W	0.66129	0.298545	FALSE	FALSE	1
YBL090W	0.840336	0.379377	FALSE	FALSE	1
YFR010W	0.93662	0.422845	FALSE	FALSE	1
YNL213C	0.686047	0.309721	FALSE	FALSE	1
YMR084W	0.917808	0.414352	FALSE	FALSE	1
YBL091C	0.921569	0.41605	FALSE	FALSE	1
YNL212W	0.852941	0.385067	FALSE	FALSE	1
YMR085W	0.705686	0.318588	FALSE	FALSE	1
YKL029C	0.778689	0.351545	FALSE	FALSE	1
YJL131C	0.923497	0.416921	FALSE	FALSE	1
YPR151C	0.936306	0.422703	FALSE	FALSE	1
YLR263W	0.858065	0.38738	FALSE	FALSE	1
YKL031W	0.791367	0.357269	FALSE	FALSE	1
YJL130C	0.896774	0.404856	FALSE	FALSE	1
YKL156W	0.791411	0.357289	FALSE	FALSE	1
YLR264W	0.923077	0.416731	FALSE	FALSE	1
YKL032C	0.83871	0.378642	FALSE	FALSE	1
YJL129C	0.951613	0.429614	FALSE	FALSE	1
YKL157W	0.987654	0.445885	FALSE	FALSE	1
YLR265C	0.915584	0.413348	FALSE	FALSE	1
YKL034W	0.894737	0.403936	FALSE	FALSE	1
YLR324W	0.823944	0.371976	FALSE	FALSE	1
YKL158W	0.863014	0.389615	FALSE	FALSE	1
YLR266C	0.879747	0.397169	FALSE	FALSE	1
YKL037W	0.764331	0.345064	FALSE	FALSE	1
YLR325C	0.864286	0.390189	FALSE	FALSE	1
YKL159C	0.895706	0.404374	FALSE	FALSE	1
YLR267W	0.807947	0.364754	FALSE	FALSE	1
YKL038W	0.980392	0.442606	FALSE	FALSE	1
YLR326W	0.96988	0.43786	FALSE	FALSE	1
YKL160W	0.889706	0.401665	FALSE	FALSE	1
YLR268W	0.288288	0.13015	FALSE	TRUE	1
YKL039W	0.828025	0.373819	FALSE	FALSE	1
YLR327C	0.869565	0.392572	FALSE	FALSE	1
YKL161C	0.993289	0.448428	FALSE	FALSE	1
YLR269C	0.793103	0.358053	FALSE	FALSE	1
YKL040C	0.856164	0.386523	FALSE	FALSE	1
YLR328W	0.887324	0.40059	FALSE	FALSE	1
YKL162C	0.951389	0.429512	FALSE	FALSE	1
YLR270W	0.911111	0.411329	FALSE	FALSE	1
YKL041W	0.676471	0.305398	FALSE	FALSE	1
YLR329W	0.923664	0.416996	FALSE	FALSE	1
YKL163W	0.863946	0.390035	FALSE	FALSE	1
YLR271W	0.706667	0.319031	FALSE	FALSE	1
YKL043W	0.823129	0.371609	FALSE	FALSE	1
YLR330W	0.884615	0.399367	FALSE	FALSE	1
YKL164C	0.888199	0.400985	FALSE	FALSE	1
YLR273C	0.915584	0.413348	FALSE	FALSE	1
YKL044W	0.95302	0.430249	FALSE	FALSE	1
YLR331C	0.956204	0.431686	FALSE	FALSE	1
YKL166C	0.861314	0.388847	FALSE	FALSE	1
YLR278C	0.765517	0.345599	FALSE	FALSE	1
YKL046C	0.91358	0.412443	FALSE	FALSE	1
YLR332W	0.87574	0.39536	FALSE	FALSE	1
YKL167C	0.843243	0.380689	FALSE	FALSE	1
YLR279W	0.829876	0.374654	FALSE	FALSE	1
YPR132W	0.730627	0.329848	FALSE	FALSE	1
YKR055W	0.817143	0.368906	FALSE	FALSE	1
YGR221C	0.84472	0.381356	FALSE	FALSE	1
YIL025C	0.704403	0.318008	FALSE	FALSE	1
YPR134W	0.527473	0.238132	FALSE	FALSE	1
YKR056W	0.798701	0.36058	FALSE	FALSE	1
YGR223C	0.815476	0.368153	FALSE	FALSE	1
YIL027C	0.891156	0.40232	FALSE	FALSE	1
YPR135W	0.754098	0.340444	FALSE	FALSE	1
YKR057W	0.92437	0.417314	FALSE	FALSE	1
YGR224W	0.832335	0.375765	FALSE	FALSE	1
YPR138C	0.968553	0.437262	FALSE	FALSE	1
YKR058W	0.928571	0.419211	FALSE	FALSE	1
YGR225W	0.979592	0.442245	FALSE	FALSE	1
YIL029C	0.922581	0.416507	FALSE	FALSE	1
YKR059W	0.929577	0.419665	FALSE	FALSE	1
YGR226C	0.893082	0.403189	FALSE	FALSE	1
YIL032C	0.805195	0.363512	FALSE	FALSE	1
YPR140W	0.82716	0.373428	FALSE	FALSE	1
YKR060W	0.899329	0.406009	FALSE	FALSE	1
YGR227W	0.89172	0.402574	FALSE	FALSE	1
YPR141C	0.848	0.382837	FALSE	FALSE	1
YKR061W	0.915033	0.413099	FALSE	FALSE	1
YGR228W	0.811594	0.366401	FALSE	FALSE	1
YIL035C	0.907801	0.409834	FALSE	FALSE	1
YPR145W	0.888889	0.401296	FALSE	FALSE	1
YKR064W	0.906475	0.409236	FALSE	FALSE	1
YGR230W	0.843972	0.381018	FALSE	FALSE	1
YIL036W	0.822695	0.371413	FALSE	FALSE	1
YPR146C	0.975806	0.440536	FALSE	FALSE	1
YKR065C	0.886364	0.400156	FALSE	FALSE	1
YGR231C	0.825	0.372453	FALSE	FALSE	1
YIL037C	0.965517	0.435891	FALSE	FALSE	1
YPR147C	0.863636	0.389896	FALSE	FALSE	1
YDR244W	0.930769	0.420203	FALSE	FALSE	1
YGR232W	0.857143	0.386964	FALSE	FALSE	1
YIL039W	0.980392	0.442606	FALSE	FALSE	1
YPR148C	0.716312	0.323385	FALSE	FALSE	1
YDR247W	0.618321	0.279146	FALSE	FALSE	1
YGR233C	0.818182	0.369375	FALSE	FALSE	1
YIL040W	0.681818	0.307812	FALSE	FALSE	1
YPR149W	0.848684	0.383146	FALSE	FALSE	1
YDR248C	0.856287	0.386578	FALSE	FALSE	1
YGR234W	0.820388	0.370371	FALSE	FALSE	1
YIL041W	0.782101	0.353086	FALSE	FALSE	1
YOR109W	0.827586	0.373621	FALSE	FALSE	1
YDR217C	0.674419	0.304472	FALSE	FALSE	1
YOR239W	0.855346	0.386153	FALSE	FALSE	1
YGR023W	0.756098	0.341347	FALSE	FALSE	1
YOR111W	0.731707	0.330335	FALSE	FALSE	1
YDR218C	0.771429	0.348268	FALSE	FALSE	1
YOR240W	0.703226	0.317477	FALSE	FALSE	1
YGR025W	0.855422	0.386187	FALSE	FALSE	1
YOR112W	0.871345	0.393376	FALSE	FALSE	1
YDR219C	0.871795	0.393579	FALSE	FALSE	1
YGR026W	0.898204	0.405501	FALSE	FALSE	1
YOR113W	0.91195	0.411707	FALSE	FALSE	1
YDR220C	0.92053	0.415581	FALSE	FALSE	1
YOR242C	0.80292	0.362485	FALSE	FALSE	1
YPL091W	0.853801	0.385456	FALSE	FALSE	1
YOR114W	0.886905	0.400401	FALSE	FALSE	1
YDR221W	0.850932	0.38416	FALSE	FALSE	1
YOR243C	0.776316	0.350474	FALSE	FALSE	1
YPL090C	0.700787	0.316376	FALSE	FALSE	1
YOR115C	0.874214	0.394671	FALSE	FALSE	1
YDR222W	0.834437	0.376714	FALSE	FALSE	1
YOR245C	0.898649	0.405702	FALSE	FALSE	1
YPL089C	0.940789	0.424727	FALSE	FALSE	1
YOR118W	0.921053	0.415817	FALSE	FALSE	1
YDR223W	0.893333	0.403303	FALSE	FALSE	1
YOR246C	0.961538	0.434095	FALSE	FALSE	1
YPL088W	0.94702	0.42754	FALSE	FALSE	1
YOR120W	0.93617	0.422642	FALSE	FALSE	1
YDR225W	0.894231	0.403708	FALSE	FALSE	1
YOR247W	1.02985	0.464935	FALSE	FALSE	1
YPL087W	0.899281	0.405988	FALSE	FALSE	1
YOR121C	0.787097	0.355341	FALSE	FALSE	1
YDR226W	0.382353	0.172616	FALSE	TRUE	1
YOR248W	0.876543	0.395723	FALSE	FALSE	1
YPL086C	1.2	0.54175	FALSE	FALSE	1
YOR123C	0.736842	0.332653	FALSE	FALSE	1
YPL084W	0.676471	0.305398	FALSE	FALSE	1
YOR124C	0.910569	0.411084	FALSE	FALSE	1
YDR229W	0.896296	0.40464	FALSE	FALSE	1
YOR252W	0.63871	0.288351	FALSE	FALSE	1
YPL081W	0.834586	0.376781	FALSE	FALSE	1
YOR125C	0.681818	0.307812	FALSE	FALSE	1
YDR230W	0.743243	0.335543	FALSE	FALSE	1
YOR253W	0.78972	0.356525	FALSE	FALSE	1
YPL080C	0.430769	0.194474	FALSE	TRUE	1
YPL158C	0.809524	0.365466	FALSE	FALSE	1
YFR014C	0.7	0.316021	FALSE	FALSE	1
YNL211C	0.779141	0.35175	FALSE	FALSE	1
YMR086C-A	0.517949	0.233832	FALSE	FALSE	1
YFR015C	0.748718	0.338015	FALSE	FALSE	1
YNL208W	0.861272	0.388828	FALSE	FALSE	1
YMR086W	0.868571	0.392124	FALSE	FALSE	1
YGL002W	0.846591	0.3822	FALSE	FALSE	1
YFR016C	0.895062	0.404083	FALSE	FALSE	1
YNL206C	0.869863	0.392707	FALSE	FALSE	1
YMR087W	0.89375	0.403491	FALSE	FALSE	1
YGL003C	0.709677	0.32039	FALSE	FALSE	1
YFR017C	0.909677	0.410681	FALSE	FALSE	1
YNL205C	0.866667	0.391264	FALSE	FALSE	1
YGL004C	0.923567	0.416952	FALSE	FALSE	1
YFR018C	0.917197	0.414076	FALSE	FALSE	1
YNL204C	0.903846	0.408049	FALSE	FALSE	1
YMR089C	0.766667	0.346118	FALSE	FALSE	1
YGL005C	0.426087	0.19236	FALSE	TRUE	1
YFR020W	0.952703	0.430106	FALSE	FALSE	1
YNL202W	0.844156	0.381101	FALSE	FALSE	1
YMR090W	0.959732	0.433279	FALSE	FALSE	1
YGL006W	0.959459	0.433156	FALSE	FALSE	1
YFR021W	1.04762	0.472956	FALSE	FALSE	1
YNL203C	1.03247	0.466116	FALSE	FALSE	1
YGL007W	0.561404	0.25345	FALSE	FALSE	1
YFR022W	1.01342	0.457518	FALSE	FALSE	1
YNL201C	0.945578	0.426889	FALSE	FALSE	1
YMR092C	0.956204	0.431686	FALSE	FALSE	1
YGL010W	1.01471	0.458097	FALSE	FALSE	1
YFR023W	0.948905	0.428391	FALSE	FALSE	1
YNL200C	0.935252	0.422227	FALSE	FALSE	1
YNR070W	0.916129	0.413594	FALSE	FALSE	1
YFR024C-A	0.90566	0.408868	FALSE	FALSE	1
YNL199C	0.486486	0.219628	FALSE	FALSE	1
YNR071C	0.916667	0.413837	FALSE	FALSE	1
YGL013C	0.907143	0.409537	FALSE	FALSE	1
YFR026C	0.926471	0.418263	FALSE	FALSE	1
YNL198C	0.47191	0.213048	FALSE	FALSE	1
YNR072W	0.838028	0.378335	FALSE	FALSE	1
YGL014W	0.815789	0.368295	FALSE	FALSE	1
YFR031C-A	0.818182	0.369375	FALSE	FALSE	1
YNR073C	0.70903	0.320098	FALSE	FALSE	1
YKL047W	0.754167	0.340475	FALSE	FALSE	1
YLR333C	1	0.451458	FALSE	FALSE	1
YKL168C	0.803468	0.362732	FALSE	FALSE	1
YLR280C	0.774194	0.349516	FALSE	FALSE	1
YKL048C	0.626866	0.283004	FALSE	FALSE	1
YLR335W	0.906832	0.409397	FALSE	FALSE	1
YKL169C	0.743363	0.335597	FALSE	FALSE	1
YLR281C	0.904459	0.408325	FALSE	FALSE	1
YKL050C	0.86875	0.392204	FALSE	FALSE	1
YLR341W	0.974843	0.440101	FALSE	FALSE	1
YLR282C	0.9125	0.411956	FALSE	FALSE	1
YKL051W	0.960265	0.43352	FALSE	FALSE	1
YLR342W	0.755556	0.341102	FALSE	FALSE	1
YKL171W	0.878049	0.396402	FALSE	FALSE	1
YLR283W	0.98773	0.445919	FALSE	FALSE	1
YKL053W	1	0.451458	FALSE	FALSE	1
YLR344W	0.933333	0.421361	FALSE	FALSE	1
YKL174C	1.01333	0.457478	FALSE	FALSE	1
YLR284C	0.859756	0.388144	FALSE	FALSE	1
YLR345W	0.90604	0.409039	FALSE	FALSE	1
YKL175W	1.0365	0.467935	FALSE	FALSE	1
YLR285W	0.979592	0.442245	FALSE	FALSE	1
YKL055C	0.917197	0.414076	FALSE	FALSE	1
YLR348C	0.979021	0.441987	FALSE	FALSE	1
YKL176C	0.738318	0.33332	FALSE	FALSE	1
YLR287C	0.803681	0.362828	FALSE	FALSE	1
YKL056C	1.06838	0.482327	FALSE	FALSE	1
YLR349W	0.971831	0.438741	FALSE	FALSE	1
YKL177W	0.977941	0.4415	FALSE	FALSE	1
YLR287-A	1.01538	0.458404	FALSE	FALSE	1
YKL057C	0.744186	0.335969	FALSE	FALSE	1
YLR350W	0.850649	0.384033	FALSE	FALSE	1
YKL178C	0.903226	0.407769	FALSE	FALSE	1
YLR288C	0.773109	0.349027	FALSE	FALSE	1
YKL061W	0.864286	0.390189	FALSE	FALSE	1
YLR351C	0.808511	0.365009	FALSE	FALSE	1
YKL179C	0.827338	0.373509	FALSE	FALSE	1
YKL062W	0.801205	0.361711	FALSE	FALSE	1
YKL183W	0.801802	0.36198	FALSE	FALSE	1
YLR290C	0.842105	0.380175	FALSE	FALSE	1
YPR150W	0.737705	0.333043	FALSE	FALSE	1
YDR249C	0.982659	0.44363	FALSE	FALSE	1
YGR235C	0.923529	0.416935	FALSE	FALSE	1
YIL043C	0.776699	0.350647	FALSE	FALSE	1
YPR152C	0.969388	0.437638	FALSE	FALSE	1
YDR250C	0.840426	0.379417	FALSE	FALSE	1
YGR236C	0.905556	0.408821	FALSE	FALSE	1
YIL044C	0.870748	0.393107	FALSE	FALSE	1
YPR153W	1.01333	0.457478	FALSE	FALSE	1
YDR251W	0.89697	0.404944	FALSE	FALSE	1
YGR237C	0.931034	0.420323	FALSE	FALSE	1
YIL045W	0.91875	0.414777	FALSE	FALSE	1
YPR154W	0.931034	0.420323	FALSE	FALSE	1
YDR252W	0.886228	0.400095	FALSE	FALSE	1
YGR240C	1.41667	0.639566	FALSE	FALSE	1
YPR155C	0.974684	0.440029	FALSE	FALSE	1
YDR253C	0.88961	0.401622	FALSE	FALSE	1
YGR241C	0.98	0.442429	FALSE	FALSE	1
YIL050W	0.954545	0.430937	FALSE	FALSE	1
YPR156C	0.98125	0.442993	FALSE	FALSE	1
YDR254W	0.89404	0.403622	FALSE	FALSE	1
YGR242W	0.966887	0.436509	FALSE	FALSE	1
YIL053W	0.96	0.4334	FALSE	FALSE	1
YPR157W	0.967742	0.436895	FALSE	FALSE	1
YDR255C	0.92053	0.415581	FALSE	FALSE	1
YGR243W	1.00685	0.45455	FALSE	FALSE	1
YIL057C	0.846154	0.382003	FALSE	FALSE	1
YPR158W	0.883117	0.39869	FALSE	FALSE	1
YDR256C	0.885135	0.399602	FALSE	FALSE	1
YGR244C	0.842105	0.380175	FALSE	FALSE	1
YIL064W	0.88024	0.397391	FALSE	FALSE	1
YDR257C	0.934132	0.421722	FALSE	FALSE	1
YGR247W	0.938776	0.423818	FALSE	FALSE	1
YIL065C	0.909091	0.410417	FALSE	FALSE	1
YPR160W	0.927273	0.418625	FALSE	FALSE	1
YGR249W	0.904459	0.408325	FALSE	FALSE	1
YIL072W	0.634483	0.286443	FALSE	FALSE	1
YPR163C	0.888199	0.400985	FALSE	FALSE	1
YDR259C	0.900585	0.406576	FALSE	FALSE	1
YIL073C	0.845865	0.381873	FALSE	FALSE	1
YOR126C	0.732	0.330467	FALSE	FALSE	1
YDR231C	0.782609	0.353315	FALSE	FALSE	1
YOR255W	0.884211	0.399184	FALSE	FALSE	1
YOR127W	0.816594	0.368658	FALSE	FALSE	1
YDR233C	0.913978	0.412623	FALSE	FALSE	1
YPL078C	0.873016	0.39413	FALSE	FALSE	1
YOR129C	0.825581	0.372716	FALSE	FALSE	1
YOR263C	0.663158	0.299388	FALSE	FALSE	1
YPL077C	0.802083	0.362107	FALSE	FALSE	1
YDR237W	0.725806	0.327671	FALSE	FALSE	1
YOR264W	0.709845	0.320465	FALSE	FALSE	1
YPL074W	0.857143	0.386964	FALSE	FALSE	1
YOR131C	0.807018	0.364335	FALSE	FALSE	1
YDR239C	0.672131	0.303439	FALSE	FALSE	1
YOR277C	0.825301	0.372589	FALSE	FALSE	1
YPL072W	0.890173	0.401876	FALSE	FALSE	1
YOR132W	0.954887	0.431092	FALSE	FALSE	1
YDR241W	0.982036	0.443348	FALSE	FALSE	1
YOR279C	0.789474	0.356414	FALSE	FALSE	1
YPL073C	0.925714	0.417921	FALSE	FALSE	1
YOR133W	0.833333	0.376215	FALSE	FALSE	1
YGL194C	0.862069	0.389188	FALSE	FALSE	1
YOR280C	0.874251	0.394688	FALSE	FALSE	1
YPL071C	0.866667	0.391264	FALSE	FALSE	1
YOR134W	0.90184	0.407143	FALSE	FALSE	1
YGL195W	0.958333	0.432648	FALSE	FALSE	1
YOR283W	0.825581	0.372716	FALSE	FALSE	1
YPL070W	0.897849	0.405342	FALSE	FALSE	1
YOR135C	0.902857	0.407602	FALSE	FALSE	1
YGL196W	0.946746	0.427416	FALSE	FALSE	1
YOR284W	0.866667	0.391264	FALSE	FALSE	1
YPL069C	1	0.451458	FALSE	FALSE	1
YOR136W	0.955975	0.431583	FALSE	FALSE	1
YGL197W	0.830409	0.374895	FALSE	FALSE	1
YOR285W	0.857955	0.387331	FALSE	FALSE	1
YPL068C	0.816456	0.368596	FALSE	FALSE	1
YOR137C	0.870588	0.393034	FALSE	FALSE	1
YGL198W	0.877095	0.395972	FALSE	FALSE	1
YOR286W	0.848485	0.383056	FALSE	FALSE	1
YPL067C	0.773234	0.349083	FALSE	FALSE	1
YGL015C	0.821086	0.370686	FALSE	FALSE	1
YGR256W	0.683544	0.308592	FALSE	FALSE	1
YNL196C	0.742489	0.335203	FALSE	FALSE	1
YNR074C	0.683019	0.308355	FALSE	FALSE	1
YGL016W	0.745902	0.336743	FALSE	FALSE	1
YGR259C	0.720339	0.325203	FALSE	FALSE	1
YNL195C	0.689796	0.311414	FALSE	FALSE	1
YNR075W	0.737288	0.332855	FALSE	FALSE	1
YGL017W	0.71179	0.321344	FALSE	FALSE	1
YGR260W	0.730942	0.32999	FALSE	FALSE	1
YNL194C	0.732456	0.330673	FALSE	FALSE	1
YOL013W-A	0.644898	0.291145	FALSE	FALSE	1
YGL019W	0.771689	0.348386	FALSE	FALSE	1
YGR261C	0.88	0.397283	FALSE	FALSE	1
YNL193W	0.75	0.338594	FALSE	FALSE	1
YGL021W	0.687243	0.310261	FALSE	FALSE	1
YGR263C	0.689243	0.311164	FALSE	FALSE	1
YNL192W	0.824885	0.372401	FALSE	FALSE	1
YOL087C	0.634615	0.286502	FALSE	FALSE	1
YGL023C	0.705607	0.318552	FALSE	FALSE	1
YGR266W	0.771552	0.348323	FALSE	FALSE	1
YNL191W	0.71308	0.321926	FALSE	FALSE	1
YOL088C	0.554839	0.250487	FALSE	FALSE	1
YGL024W	0.554585	0.250372	FALSE	FALSE	1
YGR268C	0.591603	0.267084	FALSE	FALSE	1
YNL190W	0.743478	0.335649	FALSE	FALSE	1
YOL089C	0.726087	0.327798	FALSE	FALSE	1
YGL025C	0.788991	0.356196	FALSE	FALSE	1
YGR269W	0.688073	0.310636	FALSE	FALSE	1
YNL187W	0.78481	0.354309	FALSE	FALSE	1
YGL026C	0.851528	0.38443	FALSE	FALSE	1
YGR270W	0.19084	0.0861562	TRUE	TRUE	1
YNL184C	0.774011	0.349434	FALSE	FALSE	1
YOL091W	0.790598	0.356922	FALSE	FALSE	1
YGL027C	0.782787	0.353396	FALSE	FALSE	1
YGR275W	0.768182	0.346802	FALSE	FALSE	1
YNL183C	0.795455	0.359115	FALSE	FALSE	1
YOL092W	0.758621	0.342486	FALSE	FALSE	1
YGL028C	0.893023	0.403163	FALSE	FALSE	1
YGR279C	0.799213	0.360811	FALSE	FALSE	1
YNL179C	0.71223	0.321542	FALSE	FALSE	1
YOL093W	0.895833	0.404431	FALSE	FALSE	1

## Sheet: DMAplate3
	score		passed thershold			0	0.1			current	normalized
ORF	before norm	norm	0.1	0.2					average	0.773662	0.4
YOL095C	0.779343	0.402937	FALSE	FALSE	1	0	0
YMR316C-B	0.775862	0.401138	FALSE	FALSE	1	0.1	9
YOL098C	0.40367	0.208706	FALSE	FALSE	1	0.2	38
YLR423C	0.690083	0.356788	FALSE	FALSE	1	0.3	609
YMR316W	0.657588	0.339987	FALSE	FALSE	1	0.4	616
YJR106W	0.632411	0.32697	FALSE	FALSE	1	0.5	28
YOL099C	0.65233	0.337269	FALSE	FALSE	1	0.6	5
YLR425W	0.480469	0.248413	FALSE	FALSE	1	0.7	2
YMR317W	0.546559	0.282583	FALSE	FALSE	1	0.8	0
YJR107W	0.61086	0.315828	FALSE	FALSE	1	0.9	1
YOL100W	0.669604	0.3462	FALSE	FALSE	1	1	0
YLR426W	0.545455	0.282012	FALSE	FALSE	1	1.1	0
YMR318C	0.596567	0.308438	FALSE	FALSE	1	1.2	0
YOL101C	0.624473	0.322866	FALSE	FALSE	1	1.3	0
YLR427W	0.725581	0.375142	FALSE	FALSE	1	1.4	0
YMR319C	0.682609	0.352924	FALSE	FALSE	1	1.5	0
YJR113C	0.513228	0.26535	FALSE	FALSE	1	1.6	0
YOL103W	0.686636	0.355006	FALSE	FALSE	1	1.7	0
YLR428C	0.74	0.382596	FALSE	FALSE	1	1.8	0
YMR320W	0.57265	0.296072	FALSE	FALSE	1	1.9	0
YJR116W	0.677725	0.350399	FALSE	FALSE	1	2	0
YOL104C	0.515556	0.266554	FALSE	FALSE	1	2.1	0
YLR429W	0.509728	0.26354	FALSE	FALSE	1	2.2	0
YNL250W	0.519737	0.268715	FALSE	FALSE	1	2.3	0
YJR117W	0.715909	0.370141	FALSE	FALSE	1	2.4	0
YOL105C	0.70892	0.366527	FALSE	FALSE	1	2.5	0
YLR431C	0.564444	0.29183	FALSE	FALSE	1	2.6	0
YNL252C	0.695652	0.359667	FALSE	FALSE	1	2.7	0
YJR118C	0.763736	0.394868	FALSE	FALSE	1	2.8	0
YOL106W	0.521127	0.269434	FALSE	FALSE	1	2.9	0
YNL279W	0.719626	0.372063	FALSE	FALSE	1	3	0
YJR119C	0.787736	0.407277	FALSE	FALSE	1	3.1	0
YOL107W	0.6875	0.355453	FALSE	FALSE	1	3.2	0
YLR433C	0.712919	0.368595	FALSE	FALSE	1	3.3	0
YNL300W	0.548951	0.28382	FALSE	FALSE	1	3.4	0
YJR120W	0.531707	0.274904	FALSE	FALSE	1	3.5	0
YLR434C	0.797546	0.412349	FALSE	FALSE	1	3.6	0
YNL316C	0.745283	0.385328	FALSE	FALSE	1	3.7	0
YJR121W	1.11475	0.576352	FALSE	FALSE	1	3.8	0
YOR379C	0.873874	0.451812	FALSE	FALSE	1	3.9	0
YCL026C-A	0.925532	0.47852	FALSE	FALSE	1	4	0
YBR016W	0.801075	0.414174	FALSE	FALSE	1	4.1	0
YOR276W	0.746988	0.386209	FALSE	FALSE	1	4.2	0
YNL001W	0.760274	0.393078	FALSE	FALSE	1	4.3	0
YCR028C-A	0.720588	0.37256	FALSE	FALSE	1	4.4	0
YBR018C	0.693642	0.358628	FALSE	FALSE	1	4.5	0
YOR298C-A	0.75	0.387766	FALSE	FALSE	1	4.6	0
YNL004W	0.733728	0.379353	FALSE	FALSE	1	4.7	0
YCR030C	0.766467	0.39628	FALSE	FALSE	1	4.8	0
YBR019C	0.736842	0.380964	FALSE	FALSE	1	4.9	0
YNL005C	0.720588	0.37256	FALSE	FALSE	1	5	0
YCR032W	0.730337	0.3776	FALSE	FALSE	1	5.1	0
YBR020W	0.685083	0.354203	FALSE	FALSE	1	5.2	0
YNL008C	0.630208	0.325832	FALSE	FALSE	1	5.3	0
YCR033W	0.639098	0.330428	FALSE	FALSE	1	5.4	0
YBR021W	0.58871	0.304376	FALSE	FALSE	1	5.5	0
YPL004C	0.716763	0.370582	FALSE	FALSE	1	5.6	0
YNL009W	0.758824	0.392328	FALSE	FALSE	1	5.7	0
YCR046C	0.785185	0.405958	FALSE	FALSE	1	5.8	0
YBR022W	0.748538	0.387011	FALSE	FALSE	1	5.9	0
YPL017C	0.706897	0.365481	FALSE	FALSE	1	6	0
YNL010W	0.653631	0.337942	FALSE	FALSE	1	6.1	0
YCR047C	0.882353	0.456196	FALSE	FALSE	1	6.2	0
YBR023C	0.657143	0.339757	FALSE	FALSE	1	6.3	0
YPL027W	0.724138	0.374395	FALSE	FALSE	1	6.4	0
YCR048W	0.751445	0.388514	FALSE	FALSE	1	6.5	0
YBR024W	0.759259	0.392554	FALSE	FALSE	1	6.6	0
YPL034W	0.720238	0.372379	FALSE	FALSE	1	6.7	0
YNL013C	0.754491	0.390088	FALSE	FALSE	1	6.8	0
YCR053W	0.70303	0.363482	FALSE	FALSE	1	6.9	0
YBR025C	0.756098	0.390919	FALSE	FALSE	1	7	0
YPL036W	0.728395	0.376596	FALSE	FALSE	1
YNL015W	0.777027	0.40174	FALSE	FALSE	1
YCR060W	0.815789	0.421781	FALSE	FALSE	1
YBR026C	0.84375	0.436237	FALSE	FALSE	1
YPL078C	1.06504	0.550649	FALSE	FALSE	1
YJR030C	0.800847	0.414056	FALSE	FALSE	1
YDR028C	0.6	0.310213	FALSE	FALSE	1
YJL053W	0.910345	0.470668	FALSE	FALSE	1
YJR031C	0.871166	0.450412	FALSE	FALSE	1
YPR038W	0.7875	0.407155	FALSE	FALSE	1
YDR029W	0.823129	0.425576	FALSE	FALSE	1
YJL052W	0.815068	0.421408	FALSE	FALSE	1
YJR033C	0.735294	0.380163	FALSE	FALSE	1
YPR039W	0.77931	0.402921	FALSE	FALSE	1
YDR030C	0.778571	0.402539	FALSE	FALSE	1
YJL051W	0.733333	0.379149	FALSE	FALSE	1
YJR035W	0.812081	0.419863	FALSE	FALSE	1
YPR040W	0.77037	0.398298	FALSE	FALSE	1
YDR031W	0.848921	0.438911	FALSE	FALSE	1
YJL049W	0.746667	0.386043	FALSE	FALSE	1
YJR036C	0.762821	0.394395	FALSE	FALSE	1
YPR042C	0.639456	0.330613	FALSE	FALSE	1
YDR032C	0.730263	0.377562	FALSE	FALSE	1
YJL048C	0.692308	0.357938	FALSE	FALSE	1
YJR043C	0.492958	0.25487	FALSE	FALSE	1
YPR044C	0.722892	0.373751	FALSE	FALSE	1
YDR033W	0.797203	0.412171	FALSE	FALSE	1
YJL047C	0.854839	0.44197	FALSE	FALSE	1
YJR048W	0.729167	0.376995	FALSE	FALSE	1
YPR045C	0.584416	0.302156	FALSE	FALSE	1
YDR034C	0.945946	0.489075	FALSE	FALSE	1
YJL046W	0.76259	0.394276	FALSE	FALSE	1
YPR046W	0.794872	0.410966	FALSE	FALSE	1
YDR035W	0.876712	0.45328	FALSE	FALSE	1
YJL045W	0.775281	0.400837	FALSE	FALSE	1
YDR036C	0.824675	0.426375	FALSE	FALSE	1
YJL044C	0.822695	0.425351	FALSE	FALSE	1
YJR051W	0.868613	0.449092	FALSE	FALSE	1
YPR049C	0.72561	0.375156	FALSE	FALSE	1
YDR042C	1.09649	0.56691	FALSE	FALSE	1
YJL043W	0.761905	0.393922	FALSE	FALSE	1
YJR052W	0.956044	0.494296	FALSE	FALSE	1
YDL089W	0.824645	0.426359	FALSE	FALSE	1
YIL114C	0.917127	0.474175	FALSE	FALSE	1
YBR128C	0.910714	0.470859	FALSE	FALSE	1
YCR095C	0.933333	0.482554	FALSE	FALSE	1
YBR129C	0.839416	0.433997	FALSE	FALSE	1
YCR102W-A	0.746479	0.385946	FALSE	FALSE	1
YDL091C	0.811594	0.419612	FALSE	FALSE	1
YIL117C	0.858209	0.443713	FALSE	FALSE	1
YBR130C	0.824	0.426026	FALSE	FALSE	1
YDL133C-A	0.767442	0.396784	FALSE	FALSE	1
YDL093W	0.776978	0.401715	FALSE	FALSE	1
YIL119C	0.858209	0.443713	FALSE	FALSE	1
YBR132C	0.783582	0.405129	FALSE	FALSE	1
YDR058C	0.782609	0.404626	FALSE	FALSE	1
YDL094C	0.722581	0.37359	FALSE	FALSE	1
YIL120W	0.766667	0.396384	FALSE	FALSE	1
YDL095W	0.753247	0.389445	FALSE	FALSE	1
YBR134W	0.92	0.47566	FALSE	FALSE	1
YDR202C	0.780142	0.40335	FALSE	FALSE	1
YDR438W	0.765101	0.395574	FALSE	FALSE	1
YIL123W	0.746479	0.385946	FALSE	FALSE	1
YBR137W	0.771242	0.398749	FALSE	FALSE	1
YDR205W	0.805556	0.41649	FALSE	FALSE	1
YDR439W	0.859155	0.444202	FALSE	FALSE	1
YIL124W	0.811594	0.419612	FALSE	FALSE	1
YBR138C	0.836735	0.43261	FALSE	FALSE	1
YDR445C	0.772414	0.399355	FALSE	FALSE	1
YDR440W	0.585366	0.302647	FALSE	FALSE	1
YBR139W	0.761589	0.393758	FALSE	FALSE	1
YDR537C	0.837037	0.432767	FALSE	FALSE	1
YDR441C	0.614865	0.317899	FALSE	FALSE	1
YIL128W	0.556818	0.287887	FALSE	FALSE	1
YBR141C	0.766234	0.39616	FALSE	FALSE	1
YFR039C	0.818713	0.423293	FALSE	FALSE	1
YDR442W	0.920635	0.475988	FALSE	FALSE	1
YOR096W	0.982609	0.50803	FALSE	FALSE	1
YJR124C	0.888298	0.45927	FALSE	FALSE	1
YLR437C	0.776119	0.401271	FALSE	FALSE	1
YOR306C	0.739437	0.382305	FALSE	FALSE	1
YJR125C	0.804878	0.41614	FALSE	FALSE	1
YOL112W	0.754601	0.390145	FALSE	FALSE	1
YLR438W	0.85	0.439469	FALSE	FALSE	1
YOR317W	0.829457	0.428848	FALSE	FALSE	1
YJR126C	0.833333	0.430852	FALSE	FALSE	1
YOL113W	0.770992	0.39862	FALSE	FALSE	1
YLR441C	0.878505	0.454206	FALSE	FALSE	1
YPL132W	0.756757	0.39126	FALSE	FALSE	1
YJR131W	0.8125	0.42008	FALSE	FALSE	1
YOL114C	0.824427	0.426247	FALSE	FALSE	1
YLR443W	0.81746	0.422645	FALSE	FALSE	1
YPL134C	0.833333	0.430852	FALSE	FALSE	1
YJR133W	0.788732	0.407792	FALSE	FALSE	1
YOL115W	0.76129	0.393604	FALSE	FALSE	1
YLR444C	0.75	0.387766	FALSE	FALSE	1
YML070W	0.715232	0.369791	FALSE	FALSE	1
YJR134C	0.768116	0.397133	FALSE	FALSE	1
YOL116W	0.786164	0.406464	FALSE	FALSE	1
YLR445W	0.835714	0.432083	FALSE	FALSE	1
YML071C	0.329545	0.170382	FALSE	TRUE	1
YJR139C	0.850394	0.439672	FALSE	FALSE	1
YOL117W	0.76259	0.394276	FALSE	FALSE	1
YLR446W	0.735294	0.380163	FALSE	FALSE	1
YML074C	0.773723	0.400032	FALSE	FALSE	1
YJR140C	0.716418	0.370404	FALSE	FALSE	1
YOL118C	0.898551	0.46457	FALSE	FALSE	1
YLR447C	1.5	0.775533	FALSE	FALSE	1
YML090W	0.943089	0.487598	FALSE	FALSE	1
YJR142W	0.907692	0.469297	FALSE	FALSE	1
YOL119C	0.870504	0.450069	FALSE	FALSE	1
YLR448W	0.625	0.323139	FALSE	FALSE	1
YML094W	0.694656	0.359153	FALSE	FALSE	1
YJR144W	0.885714	0.457934	FALSE	FALSE	1
YOL121C	0.886792	0.458491	FALSE	FALSE	1
YLR449W	0.780822	0.403702	FALSE	FALSE	1
YML095C	0.934911	0.48337	FALSE	FALSE	1
YJR145C	0.680365	0.351764	FALSE	FALSE	1
YCR067C	0.801688	0.41449	FALSE	FALSE	1
YBR028C	0.644231	0.333081	FALSE	FALSE	1
YNL021W	0.803468	0.415411	FALSE	FALSE	1
YCR069W	0.772455	0.399376	FALSE	FALSE	1
YBR030W	0.85	0.439469	FALSE	FALSE	1
YNL096C	0.77305	0.399684	FALSE	FALSE	1
YNL022C	0.836735	0.43261	FALSE	FALSE	1
YCR073C	0.805369	0.416394	FALSE	FALSE	1
YBR031W	0.873874	0.451812	FALSE	FALSE	1
YOR179C	0.777778	0.402128	FALSE	FALSE	1
YNL023C	0.839695	0.434141	FALSE	FALSE	1
YCR075C	0.805755	0.416593	FALSE	FALSE	1
YBR032W	0.724409	0.374536	FALSE	FALSE	1
YOR180C	0.843284	0.435996	FALSE	FALSE	1
YNL024C	0.755556	0.390639	FALSE	FALSE	1
YCR083W	0.897638	0.464098	FALSE	FALSE	1
YBR033W	0.871212	0.450436	FALSE	FALSE	1
YDL115C	0.760563	0.393228	FALSE	FALSE	1
YNL025C	0.644444	0.333192	FALSE	FALSE	1
YBR034C	0.797203	0.412171	FALSE	FALSE	1
YFL013W-A	0.7	0.361915	FALSE	FALSE	1
YNL027W	0.820144	0.424032	FALSE	FALSE	1
YCR088W	0.823944	0.425997	FALSE	FALSE	1
YBR036C	0.275362	0.142368	FALSE	TRUE	1
YFL014W	0.806897	0.417183	FALSE	FALSE	1
YNL028W	0.756944	0.391357	FALSE	FALSE	1
YCR089W	0.785714	0.406232	FALSE	FALSE	1
YBR037C	0.737288	0.381194	FALSE	FALSE	1
YFL019C	0.873134	0.45143	FALSE	FALSE	1
YNL029C	0.862595	0.445981	FALSE	FALSE	1
YBR191W	0.777778	0.402128	FALSE	FALSE	1
YBR040W	0.858156	0.443686	FALSE	FALSE	1
YFL042C	0.957143	0.494864	FALSE	FALSE	1
YNL030W	0.735714	0.38038	FALSE	FALSE	1
YCL035C	0.842857	0.435776	FALSE	FALSE	1
YBR041W	0.610687	0.315739	FALSE	FALSE	1
YFR019W	0.827586	0.42788	FALSE	FALSE	1
YNL031C	0.739496	0.382336	FALSE	FALSE	1
YDR071C	0.808824	0.41818	FALSE	FALSE	1
YBR042C	0.964286	0.498557	FALSE	FALSE	1
YFR024C	0.845411	0.437096	FALSE	FALSE	1
YDR046C	0.820628	0.424283	FALSE	FALSE	1
YJL037W	0.88172	0.455869	FALSE	FALSE	1
YAL064C-A	0.829412	0.428824	FALSE	FALSE	1
YJL036W	0.692308	0.357938	FALSE	FALSE	1
YJR055W	0.820896	0.424421	FALSE	FALSE	1
YBL091C-A	0.638554	0.330147	FALSE	FALSE	1
YJL030W	0.882812	0.456433	FALSE	FALSE	1
YJR056C	0.748201	0.386837	FALSE	FALSE	1
YPR057W	0.811024	0.419317	FALSE	FALSE	1
YBR269C	0.863636	0.446519	FALSE	FALSE	1
YEL012W	0.810606	0.419101	FALSE	FALSE	1
YJR058C	0.856061	0.442602	FALSE	FALSE	1
YPR058W	0.866667	0.448086	FALSE	FALSE	1
YBR271W	0.870968	0.450309	FALSE	FALSE	1
YER031C	0.743243	0.384273	FALSE	FALSE	1
YJR059W	0.811594	0.419612	FALSE	FALSE	1
YPR059C	0.761589	0.393758	FALSE	FALSE	1
YBR273C	0.789474	0.408175	FALSE	FALSE	1
YER046W	0.736842	0.380964	FALSE	FALSE	1
YJR060W	0.801418	0.414351	FALSE	FALSE	1
YBR274W	0.771242	0.398749	FALSE	FALSE	1
YER063W	0.859155	0.444202	FALSE	FALSE	1
YJR061W	0.8	0.413618	FALSE	FALSE	1
YPR061C	0.691781	0.357666	FALSE	FALSE	1
YBR277C	0.707692	0.365892	FALSE	FALSE	1
YER066W	0.73913	0.382147	FALSE	FALSE	1
YJR062C	0.779412	0.402973	FALSE	FALSE	1
YPR062W	0.746479	0.385946	FALSE	FALSE	1
YBR278W	0.79845	0.412816	FALSE	FALSE	1
YJR063W	0.857143	0.443162	FALSE	FALSE	1
YPR063C	0.70922	0.366682	FALSE	FALSE	1
YBR281C	0.805755	0.416593	FALSE	FALSE	1
YGR201C	0.748148	0.386809	FALSE	FALSE	1
YDL096C	0.794702	0.410878	FALSE	FALSE	1
YPR065W	0.791045	0.408988	FALSE	FALSE	1
YBR282W	0.815534	0.421649	FALSE	FALSE	1
YGR204W	0.735955	0.380505	FALSE	FALSE	1
YDL099W	0.837838	0.433181	FALSE	FALSE	1
YBR145W	0.755814	0.390772	FALSE	FALSE	1
YGR028W	0.898876	0.464739	FALSE	FALSE	1
YDR446W	0.907514	0.469205	FALSE	FALSE	1
YIL133C	1.03676	0.53603	FALSE	FALSE	1
YBR146W	0.88	0.454979	FALSE	FALSE	1
YGR032W	0.861111	0.445213	FALSE	FALSE	1
YDR447C	0.80916	0.418354	FALSE	FALSE	1
YIL134W	0.887218	0.458711	FALSE	FALSE	1
YBR147W	0.821918	0.42495	FALSE	FALSE	1
YGR038W	0.846715	0.43777	FALSE	FALSE	1
YIL135C	0.883212	0.45664	FALSE	FALSE	1
YBR148W	0.87234	0.451019	FALSE	FALSE	1
YGR040W	0.775362	0.400879	FALSE	FALSE	1
YDR450W	1.13889	0.588831	FALSE	FALSE	1
YIL137C	0.912698	0.471885	FALSE	FALSE	1
YBR149W	0.84375	0.436237	FALSE	FALSE	1
YGR050C	0.821705	0.42484	FALSE	FALSE	1
YDR451C	0.852713	0.440871	FALSE	FALSE	1
YIL138C	0.741935	0.383597	FALSE	FALSE	1
YBR151W	0.771242	0.398749	FALSE	FALSE	1
YGR053C	0.820896	0.424421	FALSE	FALSE	1
YDR452W	0.852113	0.440561	FALSE	FALSE	1
YIL139C	0.857143	0.443162	FALSE	FALSE	1
YBR156C	0.777027	0.40174	FALSE	FALSE	1
YDR453C	0.768707	0.397439	FALSE	FALSE	1
YIL140W	0.825175	0.426634	FALSE	FALSE	1
YBR157C	0.793103	0.410052	FALSE	FALSE	1
YGR086C	0.759124	0.392484	FALSE	FALSE	1
YDR455C	0.924051	0.477754	FALSE	FALSE	1
YIL141W	0.797386	0.412266	FALSE	FALSE	1
YBR158W	0.921986	0.476687	FALSE	FALSE	1
YGR089W	0.7	0.361915	FALSE	FALSE	1
YDR456W	0.815217	0.421485	FALSE	FALSE	1
YIL145C	0.89781	0.464188	FALSE	FALSE	1
YBR159W	0.857143	0.443162	FALSE	FALSE	1
YGR092W	0.688	0.355711	FALSE	FALSE	1
YDR457W	0.741935	0.383597	FALSE	FALSE	1
YIL146C	0.701299	0.362587	FALSE	FALSE	1
YBR161W	0.862745	0.446058	FALSE	FALSE	1
YGR093W	0.835227	0.431831	FALSE	FALSE	1
YDR458C	0.841584	0.435118	FALSE	FALSE	1
YOL124C	0.861607	0.44547	FALSE	FALSE	1
YLR452C	0.828571	0.42839	FALSE	FALSE	1
YML096W	0.863905	0.446658	FALSE	FALSE	1
YJR150C	0.852761	0.440896	FALSE	FALSE	1
YOL126C	0.821656	0.424814	FALSE	FALSE	1
YLR453C	0.827586	0.42788	FALSE	FALSE	1
YML097C	0.762963	0.394469	FALSE	FALSE	1
YJR153W	0.722222	0.373405	FALSE	FALSE	1
YOL128C	0.809859	0.418715	FALSE	FALSE	1
YLR454W	0.785235	0.405984	FALSE	FALSE	1
YML099C	0.829787	0.429018	FALSE	FALSE	1
YKL005C	0.731034	0.377961	FALSE	FALSE	1
YOL129W	0.833333	0.430852	FALSE	FALSE	1
YLR456W	0.913386	0.472241	FALSE	FALSE	1
YML100W	0.820896	0.424421	FALSE	FALSE	1
YKL030W	0.795455	0.411267	FALSE	FALSE	1
YOL131W	0.837209	0.432856	FALSE	FALSE	1
YLR460C	0.834646	0.43153	FALSE	FALSE	1
YML100W-A	0.871212	0.450436	FALSE	FALSE	1
YLR146C	0.778626	0.402567	FALSE	FALSE	1
YOL132W	0.801418	0.414351	FALSE	FALSE	1
YLR461W	0.84375	0.436237	FALSE	FALSE	1
YML101C	0.705036	0.364519	FALSE	FALSE	1
YLR343W	0.716312	0.370349	FALSE	FALSE	1
YOL136C	0.818182	0.423018	FALSE	FALSE	1
YML009C	0.810606	0.419101	FALSE	FALSE	1
YML102C-A	0.788462	0.407652	FALSE	FALSE	1
YML067C	0.792208	0.409589	FALSE	FALSE	1
YML010C-B	1.06	0.548043	FALSE	FALSE	1
YML102W	0.625	0.323139	FALSE	FALSE	1
YML068W	0.664234	0.343423	FALSE	FALSE	1
YOL137W	0.709459	0.366806	FALSE	FALSE	1
YML021C	0.731343	0.378121	FALSE	FALSE	1
YML072C	0.82069	0.424315	FALSE	FALSE	1
YOL138C	0.671642	0.347254	FALSE	FALSE	1
YML081C-A	0.65625	0.339296	FALSE	FALSE	1
YML103C	0.664	0.343303	FALSE	FALSE	1
YMR136W	0.753521	0.389587	FALSE	FALSE	1
YBR232C	0.833333	0.430852	FALSE	FALSE	1
YMR060C	0.92	0.47566	FALSE	FALSE	1
YML104C	0.82967	0.428958	FALSE	FALSE	1
YMR172W	0.757447	0.391617	FALSE	FALSE	1
YNL034W	0.771429	0.398846	FALSE	FALSE	1
YER027C	0.911602	0.471318	FALSE	FALSE	1
YBR044C	0.789773	0.40833	FALSE	FALSE	1
YFR030W	0.863354	0.446373	FALSE	FALSE	1
YNL035C	0.803797	0.415581	FALSE	FALSE	1
YBR045C	0.845638	0.437213	FALSE	FALSE	1
YHR146W	0.833333	0.430852	FALSE	FALSE	1
YNL037C	0.835821	0.432138	FALSE	FALSE	1
YGR155W	1.18182	0.611026	FALSE	FALSE	1
YBR046C	0.84058	0.434598	FALSE	FALSE	1
YHR171W	0.84058	0.434598	FALSE	FALSE	1
YNL040W	0.816	0.42189	FALSE	FALSE	1
YLR192C	0.685393	0.354363	FALSE	FALSE	1
YBR047W	0.822695	0.425351	FALSE	FALSE	1
YJL042W	0.839695	0.434141	FALSE	FALSE	1
YNL041C	0.40625	0.21004	FALSE	FALSE	1
YLR237W	0.822581	0.425292	FALSE	FALSE	1
YBR048W	0.822222	0.425107	FALSE	FALSE	1
YJL070C	0.798611	0.412899	FALSE	FALSE	1
YNL043C	0.77027	0.398247	FALSE	FALSE	1
YLR246W	0.673759	0.348348	FALSE	FALSE	1
YBR050C	0.757143	0.391459	FALSE	FALSE	1
YJL078C	0.791667	0.409309	FALSE	FALSE	1
YNL044W	0.828767	0.428491	FALSE	FALSE	1
YLR334C	0.73913	0.382147	FALSE	FALSE	1
YBR051W	0.857143	0.443162	FALSE	FALSE	1
YJL094C	0.838926	0.433743	FALSE	FALSE	1
YNL045W	0.72956	0.377198	FALSE	FALSE	1
YLR346C	0.827338	0.427752	FALSE	FALSE	1
YBR052C	0.792857	0.409925	FALSE	FALSE	1
YJL101C	1.13559	0.587127	FALSE	FALSE	1
YNL046W	0.722222	0.373405	FALSE	FALSE	1
YBR053C	0.75	0.387766	FALSE	FALSE	1
YJL105W	0.878378	0.454141	FALSE	FALSE	1
YNL049C	0.734694	0.379853	FALSE	FALSE	1
YLR361C	0.794872	0.410966	FALSE	FALSE	1
YBR054W	0.75	0.387766	FALSE	FALSE	1
YJL128C	0.796875	0.412002	FALSE	FALSE	1
YNL050C	0.857143	0.443162	FALSE	FALSE	1
YLR370C	0.873333	0.451533	FALSE	FALSE	1
YBR056W	0.665025	0.343832	FALSE	FALSE	1
YLR455W	0.800905	0.414085	FALSE	FALSE	1
YBR284W	0.914773	0.472958	FALSE	FALSE	1
YDL101C	0.869822	0.449717	FALSE	FALSE	1
YPR069C	0.967742	0.500344	FALSE	FALSE	1
YBR285W	0.835616	0.432032	FALSE	FALSE	1
YHL039W	0.87218	0.450936	FALSE	FALSE	1
YDL104C	0.867647	0.448593	FALSE	FALSE	1
YPR070W	0.607595	0.31414	FALSE	FALSE	1
YBR286W	0.807143	0.417311	FALSE	FALSE	1
YHR003C	0.713235	0.368758	FALSE	FALSE	1
YDL106C	0.673913	0.348428	FALSE	FALSE	1
YPR071W	0.75	0.387766	FALSE	FALSE	1
YBR290W	0.789855	0.408372	FALSE	FALSE	1
YHR004C	0.771654	0.398962	FALSE	FALSE	1
YDL107W	0.816514	0.422156	FALSE	FALSE	1
YPR073C	0.794326	0.410684	FALSE	FALSE	1
YBR291C	0.816	0.42189	FALSE	FALSE	1
YHR006W	0.746377	0.385893	FALSE	FALSE	1
YDL109C	0.815068	0.421408	FALSE	FALSE	1
YPR074C	0.915254	0.473207	FALSE	FALSE	1
YBR292C	0.903226	0.466988	FALSE	FALSE	1
YHR008C	0.801587	0.414438	FALSE	FALSE	1
YDL110C	0.801418	0.414351	FALSE	FALSE	1
YPR075C	0.794521	0.410785	FALSE	FALSE	1
YBR293W	0.729167	0.376995	FALSE	FALSE	1
YHR009C	0.80137	0.414326	FALSE	FALSE	1
YDL112W	0.983471	0.508476	FALSE	FALSE	1
YPR076W	0.715232	0.369791	FALSE	FALSE	1
YBR295W	0.778571	0.402539	FALSE	FALSE	1
YHR025W	0.798507	0.412846	FALSE	FALSE	1
YDL113C	0.815068	0.421408	FALSE	FALSE	1
YPR077C	0.736111	0.380586	FALSE	FALSE	1
YBR296C	0.798658	0.412924	FALSE	FALSE	1
YHR026W	0.657895	0.340146	FALSE	FALSE	1
YDL114W	0.857143	0.443162	FALSE	FALSE	1
YBR297W	0.680272	0.351716	FALSE	FALSE	1
YDL116W	0.590164	0.305128	FALSE	FALSE	1
YPR079W	0.758621	0.392224	FALSE	FALSE	1
YBR298C	0.823899	0.425974	FALSE	FALSE	1
YDL117W	0.616279	0.31863	FALSE	FALSE	1
YDR459C	0.74537	0.385373	FALSE	FALSE	1
YIL149C	0.859223	0.444237	FALSE	FALSE	1
YBR162W-A	0.752747	0.389187	FALSE	FALSE	1
YGR110W	0.855422	0.442272	FALSE	FALSE	1
YIL152W	0.864198	0.446809	FALSE	FALSE	1
YBR163W	0.923077	0.477251	FALSE	FALSE	1
YGR117C	0.815603	0.421685	FALSE	FALSE	1
YDR463W	0.90991	0.470443	FALSE	FALSE	1
YIL153W	0.927928	0.479759	FALSE	FALSE	1
YBR164C	0.837398	0.432953	FALSE	FALSE	1
YGR238C	0.794326	0.410684	FALSE	FALSE	1
YDR465C	0.765101	0.395574	FALSE	FALSE	1
YBR165W	0.91453	0.472832	FALSE	FALSE	1
YGR239C	0.791045	0.408988	FALSE	FALSE	1
YDR466W	0.77707	0.401762	FALSE	FALSE	1
YBR166C	0.827338	0.427752	FALSE	FALSE	1
YGR248W	0.737589	0.38135	FALSE	FALSE	1
YDR467C	0.801418	0.414351	FALSE	FALSE	1
YIL156W	0.814286	0.421004	FALSE	FALSE	1
YBR170C	0.807407	0.417447	FALSE	FALSE	1
YGR250C	0.784173	0.405434	FALSE	FALSE	1
YDR469W	0.60274	0.31163	FALSE	FALSE	1
YBR171W	0.751825	0.38871	FALSE	FALSE	1
YJL129C	1.53571	0.793998	FALSE	FALSE	1
YDR470C	0.609589	0.315171	FALSE	FALSE	1
YBR172C	0.657534	0.33996	FALSE	FALSE	1
YJL132W	0.9375	0.484708	FALSE	FALSE	1
YDR471W	0.949153	0.490733	FALSE	FALSE	1
YIL160C	0.863309	0.44635	FALSE	FALSE	1
YDL001W	0.880597	0.455288	FALSE	FALSE	1
YJL136C	0.917431	0.474332	FALSE	FALSE	1
YDR474C	0.814286	0.421004	FALSE	FALSE	1
YIL161W	0.825503	0.426803	FALSE	FALSE	1
YDL002C	0.884211	0.457156	FALSE	FALSE	1
YJL137C	0.766423	0.396258	FALSE	FALSE	1
YDR475C	0.652174	0.337188	FALSE	FALSE	1
YIL162W	0.715232	0.369791	FALSE	FALSE	1
YDL006W	0.793333	0.410171	FALSE	FALSE	1
YJL139C	0.771277	0.398767	FALSE	FALSE	1
YDR476C	0.771318	0.398788	FALSE	FALSE	1
YOR300W	0.933962	0.482879	FALSE	FALSE	1
YEL011W	0.836066	0.432264	FALSE	FALSE	1
YMR158C-B	0.758824	0.392328	FALSE	FALSE	1
YML107C	0.735484	0.380261	FALSE	FALSE	1
YER064C	0.827815	0.427998	FALSE	FALSE	1
YML108W	0.875862	0.45284	FALSE	FALSE	1
YOR309C	0.854839	0.44197	FALSE	FALSE	1
YER077C	0.834532	0.431472	FALSE	FALSE	1
YMR174C	0.862319	0.445838	FALSE	FALSE	1
YML109W	0.782895	0.404774	FALSE	FALSE	1
YDL191W	0.778689	0.402599	FALSE	FALSE	1
YER078C	0.88806	0.459146	FALSE	FALSE	1
YMR175W	0.792593	0.409788	FALSE	FALSE	1
YML113W	0.808511	0.418018	FALSE	FALSE	1
YDL192W	1.00877	0.521557	FALSE	FALSE	1
YER088C	0.732919	0.378935	FALSE	FALSE	1
YMR194C-A	0.732026	0.378474	FALSE	FALSE	1
YML116W	0.651007	0.336585	FALSE	FALSE	1
YDL197C	0.805556	0.41649	FALSE	FALSE	1
YER090W	0.80303	0.415184	FALSE	FALSE	1
YMR326C	0.77305	0.399684	FALSE	FALSE	1
YML117W	0.607843	0.314268	FALSE	FALSE	1
YDL198C	0.571429	0.295441	FALSE	FALSE	1
YER091C	0.733333	0.379149	FALSE	FALSE	1
YNR032C-A	0.780822	0.403702	FALSE	FALSE	1
YML117W-A	0.889706	0.459997	FALSE	FALSE	1
YDL199C	0.81761	0.422722	FALSE	FALSE	1
YER092W	0.780488	0.403529	FALSE	FALSE	1
YML118W	0.863309	0.44635	FALSE	FALSE	1
YDL200C	0.84507	0.43692	FALSE	FALSE	1
YER093C-A	0.688742	0.356095	FALSE	FALSE	1
YNR051C	1.05155	0.543673	FALSE	FALSE	1
YML119W	0.811475	0.419551	FALSE	FALSE	1
YDL201W	0.819444	0.423671	FALSE	FALSE	1
YER095W	0.660377	0.34143	FALSE	FALSE	1
YNR056C	0.654321	0.338298	FALSE	FALSE	1
YML120C	0.771812	0.399044	FALSE	FALSE	1
YDL203C	0.642857	0.332371	FALSE	FALSE	1
YER096W	0.641618	0.331731	FALSE	FALSE	1
YNR057C	0.779762	0.403154	FALSE	FALSE	1
YML121W	0.883721	0.456903	FALSE	FALSE	1
YDL204W	0.578378	0.299034	FALSE	FALSE	1
YKR094C	0.761905	0.393922	FALSE	FALSE	1
YNR002C	0.827957	0.428072	FALSE	FALSE	1
YLR394W	0.822785	0.425398	FALSE	FALSE	1
YBR058C	0.8	0.413618	FALSE	FALSE	1
YKR095W	0.730769	0.377824	FALSE	FALSE	1
YNR004W	0.843284	0.435996	FALSE	FALSE	1
YLR406C	0.835616	0.432032	FALSE	FALSE	1
YBR059C	0.82963	0.428937	FALSE	FALSE	1
YKR096W	0.75	0.387766	FALSE	FALSE	1
YNR005C	0.709677	0.366919	FALSE	FALSE	1
YML022W	0.578947	0.299329	FALSE	FALSE	1
YBR061C	0.708661	0.366394	FALSE	FALSE	1
YKR102W	0.690909	0.357215	FALSE	FALSE	1
YML027W	0.76129	0.393604	FALSE	FALSE	1
YBR062C	0.748428	0.386954	FALSE	FALSE	1
YLR110C	0.773438	0.399884	FALSE	FALSE	1
YNR006W	0.682927	0.353088	FALSE	FALSE	1
YML036W	0.816794	0.4223	FALSE	FALSE	1
YLR390W-A	0.828571	0.42839	FALSE	FALSE	1
YNR007C	0.784314	0.405507	FALSE	FALSE	1
YML038C	0.859259	0.444256	FALSE	FALSE	1
YBR063C	0.88189	0.455956	FALSE	FALSE	1
YLR439W	1	0.517022	FALSE	FALSE	1
YNR008W	0.847222	0.438033	FALSE	FALSE	1
YML041C	0.353448	0.182741	FALSE	TRUE	1
YBR064W	0.852349	0.440683	FALSE	FALSE	1
YNR009W	0.63125	0.32637	FALSE	FALSE	1
YBR065C	0.730769	0.377824	FALSE	FALSE	1
YNL268W	0.566879	0.293089	FALSE	FALSE	1
YML042W	0.821656	0.424814	FALSE	FALSE	1
YBR066C	0.830065	0.429162	FALSE	FALSE	1
YNR012W	0.756098	0.390919	FALSE	FALSE	1
YML047C	0.708861	0.366497	FALSE	FALSE	1
YBR067C	0.662577	0.342567	FALSE	FALSE	1
YNR013C	0.49115	0.253936	FALSE	FALSE	1
YML075C	0.760234	0.393058	FALSE	FALSE	1
YBR068C	0.827027	0.427591	FALSE	FALSE	1
YML115C	0.798319	0.412749	FALSE	FALSE	1
YHR059W	0.723684	0.374161	FALSE	FALSE	1
YCL001W-A	0.78882	0.407837	FALSE	FALSE	1
YHR067W	0.888	0.459116	FALSE	FALSE	1
YDL119C	0.817568	0.4227	FALSE	FALSE	1
YPR089W	0.754839	0.390268	FALSE	FALSE	1
YHR127W	0.828571	0.42839	FALSE	FALSE	1
YDL121C	0.792208	0.409589	FALSE	FALSE	1
YPR090W	0.727848	0.376313	FALSE	FALSE	1
YHR131C	0.764331	0.395176	FALSE	FALSE	1
YPR092W	0.734104	0.379548	FALSE	FALSE	1
YCR024C	0.851064	0.440019	FALSE	FALSE	1
YHR180W	0.66879	0.345779	FALSE	FALSE	1
YDL122W	0.717391	0.370907	FALSE	FALSE	1
YPR093C	0.806897	0.417183	FALSE	FALSE	1
YCR024C-A	0.837838	0.433181	FALSE	FALSE	1
YHR185C	0.841727	0.435191	FALSE	FALSE	1
YDL123W	0.880282	0.455125	FALSE	FALSE	1
YPR095C	0.773333	0.39983	FALSE	FALSE	1
YCR025C	0.891304	0.460824	FALSE	FALSE	1
YHR194W	0.718121	0.371284	FALSE	FALSE	1
YDL124W	0.794118	0.410576	FALSE	FALSE	1
YPR096C	0.795918	0.411507	FALSE	FALSE	1
YCR026C	0.968992	0.50099	FALSE	FALSE	1
YLL007C	0.589404	0.304735	FALSE	FALSE	1
YDL125C	0.756098	0.390919	FALSE	FALSE	1
YPR097W	0.66474	0.343685	FALSE	FALSE	1
YCR027C	0.717949	0.371195	FALSE	FALSE	1
YMR154C	0.852174	0.440593	FALSE	FALSE	1
YDL127W	0.781457	0.40403	FALSE	FALSE	1
YPR098C	0.705202	0.364605	FALSE	FALSE	1
YNL274C	0.73494	0.37998	FALSE	FALSE	1
YDL128W	0.6875	0.355453	FALSE	FALSE	1
YPR099C	1.28571	0.664743	FALSE	FALSE	1
YCR031C	0.673077	0.347996	FALSE	FALSE	1
YOL141W	0.720497	0.372513	FALSE	FALSE	1
YDL129W	0.627219	0.324286	FALSE	FALSE	1
YPR100W	0.695312	0.359492	FALSE	FALSE	1
YCR034W	0.892857	0.461627	FALSE	FALSE	1
YOL150C	0.595918	0.308103	FALSE	FALSE	1
YDL130W	0.711934	0.368086	FALSE	FALSE	1
YIL163C	0.818182	0.423018	FALSE	FALSE	1
YOL125W	0.920398	0.475866	FALSE	FALSE	1
YDR479C	0.834225	0.431312	FALSE	FALSE	1
YIL164C	0.831461	0.429883	FALSE	FALSE	1
YDL010W	0.75625	0.390998	FALSE	FALSE	1
YJL141C	0.783784	0.405233	FALSE	FALSE	1
YDR480W	0.809859	0.418715	FALSE	FALSE	1
YIL165C	0.757353	0.391568	FALSE	FALSE	1
YDL011C	0.843284	0.435996	FALSE	FALSE	1
YJL151C	0.79021	0.408556	FALSE	FALSE	1
YDR481C	0.785235	0.405984	FALSE	FALSE	1
YIL166C	0.795775	0.411433	FALSE	FALSE	1
YDL012C	0.773333	0.39983	FALSE	FALSE	1
YJL160C	0.695652	0.359667	FALSE	FALSE	1
YDR482C	0.719745	0.372124	FALSE	FALSE	1
YIL167W	0.769737	0.397971	FALSE	FALSE	1
YDL013W	0.797872	0.412518	FALSE	FALSE	1
YJL161W	0.733766	0.379373	FALSE	FALSE	1
YDR484W	0.921053	0.476204	FALSE	FALSE	1
YIL168W	0.8125	0.42008	FALSE	FALSE	1
YDL018C	0.850746	0.439855	FALSE	FALSE	1
YJL163C	0.793548	0.410282	FALSE	FALSE	1
YDR485C	0.302521	0.15641	FALSE	TRUE	1
YDL019C	0.651316	0.336745	FALSE	FALSE	1
YJL165C	0.584	0.301941	FALSE	FALSE	1
YDR486C	0.355263	0.183679	FALSE	TRUE	1
YIL170W	0.825503	0.426803	FALSE	FALSE	1
YDL020C	0.848485	0.438685	FALSE	FALSE	1
YDR488C	0.654676	0.338482	FALSE	FALSE	1
YIL173W	0.722892	0.373751	FALSE	FALSE	1
YJL172W	0.827068	0.427612	FALSE	FALSE	1
YDR490C	0.770701	0.398469	FALSE	FALSE	1
YIR001C	0.736111	0.380586	FALSE	FALSE	1
YDL022W	0.701754	0.362822	FALSE	FALSE	1
YJL175W	0.847826	0.438345	FALSE	FALSE	1
YDR491C	0.822785	0.425398	FALSE	FALSE	1
YIR002C	0.820513	0.424223	FALSE	FALSE	1
YJL177W	0.872881	0.451299	FALSE	FALSE	1
YDR492W	0.774834	0.400606	FALSE	FALSE	1
YIR003W	0.711538	0.367881	FALSE	FALSE	1
YDL023C	0.748503	0.386992	FALSE	FALSE	1
YJL189W	1.25926	0.651065	FALSE	FALSE	1
YNR058W	0.758197	0.392004	FALSE	FALSE	1
YML122C	0.769608	0.397904	FALSE	FALSE	1
YER098W	0.827381	0.427774	FALSE	FALSE	1
YNR059W	0.816327	0.422059	FALSE	FALSE	1
YML123C	0.793103	0.410052	FALSE	FALSE	1
YDL210W	0.804511	0.41595	FALSE	FALSE	1
YGR134W	0.971698	0.502389	FALSE	FALSE	1
YNR060W	0.88806	0.459146	FALSE	FALSE	1
YML124C	0.822695	0.425351	FALSE	FALSE	1
YDL211C	0.804054	0.415714	FALSE	FALSE	1
YGR210C	0.721088	0.372819	FALSE	FALSE	1
YNR061C	0.734694	0.379853	FALSE	FALSE	1
YML128C	0.614865	0.317899	FALSE	FALSE	1
YDL213C	0.762238	0.394094	FALSE	FALSE	1
YHL024W	0.748344	0.38691	FALSE	FALSE	1
YNR062C	0.764706	0.39537	FALSE	FALSE	1
YML131W	0.783784	0.405233	FALSE	FALSE	1
YDL214C	0.789474	0.408175	FALSE	FALSE	1
YHL025W	0.454545	0.23501	FALSE	FALSE	1
YNR063W	0.756944	0.391357	FALSE	FALSE	1
YMR004W	0.734694	0.379853	FALSE	FALSE	1
YDL215C	0.79375	0.410386	FALSE	FALSE	1
YHR016C	0.803922	0.415645	FALSE	FALSE	1
YNR064C	0.952	0.492205	FALSE	FALSE	1
YMR095C	0.860294	0.444791	FALSE	FALSE	1
YDL216C	0.858156	0.443686	FALSE	FALSE	1
YHR017W	0.844595	0.436674	FALSE	FALSE	1
YNR065C	0.868966	0.449274	FALSE	FALSE	1
YMR096W	0.830065	0.429162	FALSE	FALSE	1
YDL218W	0.601307	0.310889	FALSE	FALSE	1
YHR032W	0.671053	0.346949	FALSE	FALSE	1
YNR066C	0.720779	0.372659	FALSE	FALSE	1
YMR099C	0.811594	0.419612	FALSE	FALSE	1
YDL219W	0.75	0.387766	FALSE	FALSE	1
YHR045W	0.686391	0.354879	FALSE	FALSE	1
YNR067C	0.728916	0.376865	FALSE	FALSE	1
YMR100W	0.818841	0.423359	FALSE	FALSE	1
YDL222C	0.748387	0.386933	FALSE	FALSE	1
YMR101C	0.707792	0.365944	FALSE	FALSE	1
YDL223C	0.718954	0.371715	FALSE	FALSE	1
YHR140W	0.686391	0.354879	FALSE	FALSE	1
YAL012W	0.972222	0.50266	FALSE	FALSE	1
YMR102C	0.813725	0.420714	FALSE	FALSE	1
YDL224C	0.587719	0.303864	FALSE	FALSE	1
YNR014W	0.81749	0.422661	FALSE	FALSE	1
YBR069C	0.875706	0.452759	FALSE	FALSE	1
YMR037C	0.857143	0.443162	FALSE	FALSE	1
YNR015W	0.791667	0.409309	FALSE	FALSE	1
YML086C	0.921986	0.476687	FALSE	FALSE	1
YBR071W	0.858156	0.443686	FALSE	FALSE	1
YMR104C	0.860294	0.444791	FALSE	FALSE	1
[truncated: 623 more rows]

## Sheet: DMAplate4
	score		passed thershold			0	0.1			current	normalized
[truncated: 804 more rows]

[truncated: 3 more sheets: TS1 distribution, TS2 distribution, Final distribution]
